# Supplementary material for: Characterizing the Escherichia coli O157:H7 Proteome Including Protein Associations with Higher Order Assemblies
Source: PLoS One. 2011 Nov 7;6(11):e26554. doi: 10.1371/journal.pone.0026554 (PMC3210124; doi:10.1371/journal.pone.0026554)
Supplement: Table S1 — Quantitative reproducibility of shotgun proteomics analyses of STEC strain 86-24. BR: biological replicate; T1R: technical replicate at size exclusion chromatography stage; T4R: technical replicate at LC-MS/MS stage; STDEV: standard deviation; R2: Pearson correlation coefficient; FDR: protein false discovery rate determined with Mascot algorithm. (XLS) [file pone.0026554.s003.xls]

## Sheet: Table S1
Table S1. Quantitative reproducibility of shotgun proteomics analyses of STEC strain 86-24.
Quantification of the STEC proteins from cell lysate fractions was performed using the APEX analysis tool. Biological replicates, technical replicates and protein subsets with specific subcellular localizations or from specific fractions were compared. The Pearson correlation analysis was used to determine R2 values.
Biological Replicate Level (based on 52 fractions) -1% FDR					Technical Replicate T1R Level (based on 52 fractions) -1% FDR
Biological replicate level	Datasets in pair-wise comparisons	R2	Average R2 / STDEV		Datasets in pair-wise comparisons	R2	Average R2 / STDEV
BR 1 vs. BR 2	2DLCEC8624090924 vs. 2DLCEC8624090930	0.759107	0.702395		2DLCEC8624090924 vs. 2DLCEC8624091229 (1 vs. 3)	0.674322	0.733966
	2DLCEC8624090924 vs. 2DLCEC8624100106	0.719001	0.0533223		2DLCEC8624090924 vs. 2DLCEC8624100222 (1 vs. 4)	0.728485	0.0610728
	2DLCEC8624090924 vs. 2DLCEC8624100510	0.761639			2DLCEC8624090924 vs. 2DLCEC8624100706 (1 vs. 5)	0.767725
	2DLCEC8624091229 vs. 2DLCEC8624090930	0.69121			2DLCEC8624091229 vs. 2DLCEC8624100222 (3 vs. 4)	0.785447
	2DLCEC8624091229 vs. 2DLCEC8624100106	0.766027			2DLCEC8624091229 vs. 2DLCEC8624100706 (3 vs. 5)	0.585468
	2DLCEC8624091229 vs. 2DLCEC8624100510	0.677994			2DLCEC8624100222 vs. 2DLCEC8624100706 (4 vs. 5)	0.66945
	2DLCEC8624100222 vs. 2DLCEC8624090930	0.734527			2DLCEC8624090930 vs. 2DLCEC8624100106 (6 vs. 7)	0.732926
	2DLCEC8624100222 vs. 2DLCEC8624100106	0.783519			2DLCEC8624090930 vs. 2DLCEC8624100510 (6 vs. 8)	0.824946
	2DLCEC8624100222 vs. 2DLCEC8624100510	0.710436			2DLCEC8624100106 vs. 2DLCEC8624100510 (7 vs. 8)	0.714397
	2DLCEC8624100706 vs. 2DLCEC8624090930	0.66334			2DLCEC8624100504 vs. 2DLCEC8624091103 (9 vs. 10)	0.730904
	2DLCEC8624100706 vs. 2DLCEC8624100106	0.66276			2DLCEC8624100504 vs. 2DLCEC8624091028 (9 vs. 11)	0.798652
	2DLCEC8624100706 vs. 2DLCEC8624100510	0.704303			2DLCEC8624100504 vs. 2DLCEC8624100714 (9 vs. 12)	0.75982
					2DLCEC8624091103 vs. 2DLCEC8624091028 (10 vs. 11)	0.714836
BR 1 vs. BR 3	2DLCEC8624090924 vs. 2DLCEC8624100504	0.697199			2DLCEC8624091103 vs. 2DLCEC8624100714 (10 vs. 12)	0.801492
	2DLCEC8624090924 vs. 2DLCEC8624091103	0.695514			2DLCEC8624091028 vs. 2DLCEC8624100714 (11 vs. 12)	0.720627
	2DLCEC8624090924 vs. 2DLCEC8624091028	0.646298
	2DLCEC8624090924 vs. 2DLCEC8624100714	0.681577
	2DLCEC8624091229 vs. 2DLCEC8624100504	0.722282
	2DLCEC8624091229 vs. 2DLCEC8624091103	0.737803
	2DLCEC8624091229 vs. 2DLCEC8624091028	0.726261
	2DLCEC8624091229 vs. 2DLCEC8624100714	0.740382			Technical Replicate T4R Level (based on 52 fractions) -1% FDR
	2DLCEC8624100222 vs. 2DLCEC8624100504	0.773797			Datasets in pair-wise comparisons	R2	Average R2 / STDEV
	2DLCEC8624100222 vs. 2DLCEC8624091103	0.790006			2DLCEC8624090924 vs. 2DLCEC8624100706 (1 vs. 5)	0.767725	0.780908
	2DLCEC8624100222 vs. 2DLCEC8624091028	0.731549			2DLCEC8624090930 vs. 2DLCEC8624100510 (6 vs. 8)	0.824946	0.0603256
	2DLCEC8624100222 vs. 2DLCEC8624100714	0.777564			2DLCEC8624091103 vs. 2DLCEC8624100504 (10 vs. 9)	0.730904
	2DLCEC8624100706 vs. 2DLCEC8624100504	0.681655			2DLCEC8624091028 vs. 2DLCEC8624100714 (11 vs. 12)	0.720627
	2DLCEC8624100706 vs. 2DLCEC8624091103	0.615751			2DLCEC8624100318 vs. 2DLCEC8624100402	0.86034
	2DLCEC8624100706 vs. 2DLCEC8624091028	0.589932
	2DLCEC8624100706 vs. 2DLCEC8624100714	0.658864
BR 2 vs. BR 3	2DLCEC8624090930 vs. 2DLCEC8624100504	0.670626
	2DLCEC8624090930 vs. 2DLCEC8624091103	0.727345
	2DLCEC8624090930 vs. 2DLCEC8624091028	0.617588
	2DLCEC8624090930 vs. 2DLCEC8624100714	0.708842
	2DLCEC8624100106 vs. 2DLCEC8624100504	0.7531
	2DLCEC8624100106 vs. 2DLCEC8624091103	0.752449
	2DLCEC8624100106 vs. 2DLCEC8624091028	0.731848
	2DLCEC8624100106 vs. 2DLCEC8624100714	0.739322
	2DLCEC8624100510 vs. 2DLCEC8624100504	0.648748
	2DLCEC8624100510 vs. 2DLCEC8624091103	0.700055
	2DLCEC8624100510 vs. 2DLCEC8624091028	0.596657
	2DLCEC8624100510 vs. 2DLCEC8624100714	0.666078
Replication on the T1R Level for proteins from different subcellular loclizations (based on 52 fractions)
	Cytoplasmic (1308 proteins)				Periplasmic (106 proteins)
	Datasets in pair-wise comparisons	R2	Average R2 / STDEV		Datasets in pair-wise comparisons	R2	Average R2 / STDEV
	2DLCEC8624090924 vs. 2DLCEC8624091229	0.678369	0.745956		2DLCEC8624090924 vs. 2DLCEC8624091229	0.818429	0.818429
	2DLCEC8624090924 vs. 2DLCEC8624100222	0.747647	0.0396072		2DLCEC8624090924 vs. 2DLCEC8624100222	0.796781	0.0496171
	2DLCEC8624091229 vs. 2DLCEC8624100222	0.780164			2DLCEC8624091229 vs. 2DLCEC8624100222	0.884802
	2DLCEC8624090930 vs. 2DLCEC8624100106	0.757818			2DLCEC8624090930 vs. 2DLCEC8624100106	0.747713
	2DLCEC8624091103 vs. 2DLCEC8624091028	0.765784			2DLCEC8624091103 vs. 2DLCEC8624091028	0.825231
	TMHMM >= 2TMD (236 proteins)				LipoP - SPII (72 proteins)
	Datasets in pair-wise comparisons	R2	Average R2 / STDEV		Datasets in pair-wise comparisons	R2	Average R2 / STDEV
	2DLCEC8624090924 vs. 2DLCEC8624091229	0.528021	0.571701		2DLCEC8624090924 vs. 2DLCEC8624091229	0.770552	0.788277
	2DLCEC8624090924 vs. 2DLCEC8624100222	0.581465	0.0721161		2DLCEC8624090924 vs. 2DLCEC8624100222	0.77967	0.015079
	2DLCEC8624091229 vs. 2DLCEC8624100222	0.623445			2DLCEC8624091229 vs. 2DLCEC8624100222	0.806532
	2DLCEC8624090930 vs. 2DLCEC8624100106	0.652129			2DLCEC8624090930 vs. 2DLCEC8624100106	0.783499
	2DLCEC8624091103 vs. 2DLCEC8624091028	0.473448			2DLCEC8624091103 vs. 2DLCEC8624091028	0.80113
	Beta-Barrel by BOMP (47 proteins)				Beta-Barrel by TMB-Hunt (154 proteins)
	Datasets in pair-wise comparisons	R2	Average R2 / STDEV		Datasets in pair-wise comparisons	R2	Average R2 / STDEV
	2DLCEC8624090924 vs. 2DLCEC8624091229	0.732199	0.789973		2DLCEC8624090924 vs. 2DLCEC8624091229	0.710312	0.742276
	2DLCEC8624090924 vs. 2DLCEC8624100222	0.797739	0.0479675		2DLCEC8624090924 vs. 2DLCEC8624100222	0.731431	0.0435212
	2DLCEC8624091229 vs. 2DLCEC8624100222	0.864057			2DLCEC8624091229 vs. 2DLCEC8624100222	0.811585
	2DLCEC8624090930 vs. 2DLCEC8624100106	0.781616			2DLCEC8624090930 vs. 2DLCEC8624100106	0.703706
	2DLCEC8624091103 vs. 2DLCEC8624091028	0.774256			2DLCEC8624091103 vs. 2DLCEC8624091028	0.754348
Replication for Higher Molecular Weight Range Soluble Proteins (based on fraction 1 - 13)
	Dataset	T1R Level				T1R Level
	2DLCEC8624090924_1to13	1			Datasets in pair-wise comparisons	R2	Average R2 / STDEV
	2DLCEC8624091229_1to13	2			1 vs. 2	0.42658	0.467487
	2DLCEC8624100222_1to13	3			1 vs. 3	0.501754	0.0618239
	2DLCEC8624090930_1to13	4			2 vs. 3	0.54601
	2DLCEC8624100106_1to13	5			4 vs. 5	0.388582
	2DLCEC8624091103_1to13	6			6 vs. 7	0.47451
	2DLCEC8624091028_1to13	7
Relication for Proteins in Insoluble Cell Lysate Pellet Fraction (based on fraction 40 -52)
	Dataset	T1R Level				T1R Level
	2DLCEC8624090924_40to52	1			Datasets in pair-wise comparisons	R2	Average R2 / STDEV
	2DLCEC8624091229_40to52	2			1 vs. 2	0.32954	0.562864
	2DLCEC8624100222_40to52	3			1 vs. 3	0.550554	0.151972
	2DLCEC8624090930_40to52	4			2 vs. 3	0.53695
	2DLCEC8624100106_40to52	5			4 vs. 5	0.68746
	2DLCEC8624091103_40to52	6			6 vs. 7	0.709815
	2DLCEC8624091028_40to52	7
Table S1 Legend:
BR: biological replicate
T1R: technical replicate at size exclusion chromatography stage
T4R: technical replicate at LC-MS/MS stage
STDEV: standard deviation
R2: Pearson correlation coefficient
FDR: protein false discovery rate determined with Mascot algorithm
