# Supplementary material for: Characterizing the Escherichia coli O157:H7 Proteome Including Protein Associations with Higher Order Assemblies
Source: PLoS One. 2011 Nov 7;6(11):e26554. doi: 10.1371/journal.pone.0026554 (PMC3210124; doi:10.1371/journal.pone.0026554)
Supplement: Table S2 — Shotgun proteomics analysis of STEC strain 86-24 cell lysates using the modified spectral counting method APEX. Worksheet A - 52 Fractions_Mascot (1% FDR). Theme colors used in worksheet: pO157 plasmid-encoded proteins (orange); proteins encoded by prophage genome regions (green and, if non-LEE effector proteins, turquoise); non-LEE effectors outside of prophage regions (blue). Column A: GenBank accession number in NCBI - Escherichia coli O157:H7 EDL933 protein sequence database (chromosome and pO157 plasmid). Column B: Swiss-Prot accession number - Escherichia coli O157:H7 EDL933 protein sequence database (chromosome and pO157 plasmid). Column C: Ref Seq. accession number - Escherichia coli O157:H7 EDL933 protein sequence database (chromosome and pO157 plasmid). Column D: Locus tag - Escherichia coli O157:H7 EDL933 protein sequence database (chromosome and pO157 plasmid). Column E: Gene name - Escherichia coli O157:H7 EDL933 protein sequence database (chromosome and pO157 plasmid). Column F: Replicon - Escherichia coli O157:H7 EDL933 genome. Column G: Protein description derived from Escherichia coli O157:H7 EDL933 protein sequence database. Column H: APEXi protein quantities (mean averages) from 19 individual 2D-LC-MS/MS experiments using the APEX Quantitative Proteomics Tool (http://www.biomedcentral.com/1471-2105/9/529). The method calculates protein quantities computationally, essentially based on spectral counts, normalizes based on the total number of spectral counts in a given dataset followed by multiplication with an adjustment factor (2.5×106, for the estimated number of protein molecules per cell). Column I-AA: APEXi protein quantities from 19 individual 2D-LC-MS/MS experiments using the APEX method. Column AB: Subcellular localization of proteins derived from assignments with the algorithms in PSORTb (http://www.psort.org/psortb/). Column AC: Subcellular localization of proteins derived from assignments with the algorithms in Cell PLoc (Chou & Shen, Nat [file pone.0026554.s004.xls]

## Sheet: 52 Fractions_Mascot (1% FDR)
Table S2. Shotgun proteomics analysis of STEC strain 86-24 cell lysates using the modified spectral counting method APEX.
Worksheet A: Quantitative shotgun proteomics analysis of STEC cell lysates searching with the Mascot algorithm and performing protein quantification with the spectral counting method APEX.
For this overview, database searches were performed combining spectral data from all 52 LC-MS/MS fractions derived from 19 repeated experiments with STEC lysates. Protein descriptive data and accession numbers were parsed from several bioinformatics databases. In worksheet A, database searches for spectral-peptide matches were performed with the Mascot algorithm setting the protein False Discover…
gi| Acc. No.	Swissprot Acc. No.	Ref. Seq. Acc. No.	Locus tag	Gene name	Replicon	Protein description	APEXi quantities, Avg. of 19 exps.	APEXi quantities in each of the 19 experiments																			PSortB subcellular localization	Cell-Ploc localization	Protein seq. length	CELLO	PASUB	Subcell-Predict	SLP Local	Sub-Locv1	Sosui GramN	DTTSS	Main functional role	Sub functional role
								2DLCEC8624090924	2DLCEC8624091202	2DLCEC8624091229	2DLCEC8624100222	2DLCEC8624100706	2DLCEC8624090930	2DLCEC8624100106	2DLCEC8624100510	2DLCEC8624100504	2DLCEC8624091103	2DLCEC8624091028	2DLCEC8624100714	2DLCEC8624100318	2DLCEC8624100402	2DLCEC8624100324	2DLCEC8624100414	2DLCEC8624100419	2DLCEC8624100710	2DLCEC8624100718
75994449	Q9ZGV8	YP_325562.1	L7002	_	NC_007414 (plasmid pO157)	hypothetical protein L7002 [Escherichia coli O157:H7 EDL933]	8.07621	0	0	0	0	0	0	0	0	0	0	0	0	0	0	0	153.448	0	0	0	Unknown	Extracellular	83	Cytoplasmic/Periplasmic/Extracellular	Unknown	Cytoplasmic	Cytoplasmic	Extracellular	Cytoplasmic	-	No Data	No Data
75994457	O82927	YP_325570.1	L7010	_	NC_007414 (plasmid pO157)	putative ribbon-helix-helix protein, copG family [Escherichia coli O157:H7 EDL933]	31.0553	0	0	0	0	0	264.093	0	0	0	325.959	0	0	0	0	0	0	0	0	0	Unknown	Cytoplasm	94	Cytoplasmic/Periplasmic	Unknown	Periplasmic	Cytoplasmic	Periplasmic	Cytoplasmic	-	No Data	No Data
75994458	O82928	YP_325571.1	L7011	_	NC_007414 (plasmid pO157)	putative plasmid stabilisation system protein [Escherichia coli O157:H7 EDL933]	319.682	1028.8	0	365.958	176.987	0	205.309	0	580.058	536.033	0	771.167	235.989	851.847	637.599	0	0	285.517	0	398.685	Unknown	Cytoplasm	91	Cytoplasmic	Unknown	Cytoplasmic	Cytoplasmic	Cytoplasmic	Cytoplasmic	-	No Data	No Data
75994463	Q7BSW8	YP_325577.1	L7017	katP	NC_007414 (plasmid pO157)	EHEC-catalase/peroxidase [Escherichia coli O157:H7 EDL933]	1014.23	888.835	232.832	1099.74	990.41	338.1	890.166	783.873	414.737	964.418	421.734	1359.66	755.332	878.343	1184.93	1983.14	1198	2623.25	121.553	2141.35	Unknown/Multiple Localization	Periplasm	736	Periplasmic	periplasm	Periplasmic	Periplasmic	Periplasmic	Periplasmic	-	No Data	No Data
75994464	Q7BSW7	YP_325578.1	L7018	_	NC_007414 (plasmid pO157)	putative cytochrome b562 family protein [Escherichia coli O157:H7 EDL933]	367.751	0	389.436	180.779	256.707	0	214.266	304.792	0	0	236.863	122.124	0	563.787	921.465	1336.57	776.359	552.497	410.023	721.601	Cytoplasmic	Periplasm	129	Cytoplasmic	Unknown	Cytoplasmic	Cytoplasmic	Cytoplasmic	Cytoplasmic	-	No Data	No Data
75994466	Q7BSW5	YP_325580.1	L7020	espP	NC_007414 (plasmid pO157)	putative exoprotein-precursor [Escherichia coli O157:H7 EDL933]	457.424	194.624	2573.1	676.606	480.441	177.678	350.848	142.594	348.722	65.8539	369.381	96.5475	505.196	549.506	479	119.106	363.213	344.641	426.365	427.62	Outer Membrane	Extracellular	1300	Extracellular/Outer Membrane	Extracellular	Extracellular	Extracellular	Extracellular	Extracellular	-	No Data	No Data
75994472	Q7BSW4	YP_325586.1	L7026	_	NC_007414 (plasmid pO157)	polysaccharide deacetylase family protein [Escherichia coli O157:H7 EDL933]	50.8118	0	0	0	0	0	0	0	0	0	0	0	0	0	177.66	0	190.1	0	409.518	188.147	Cytoplasmic	Cytoplasm	273	Cytoplasmic	Extracellular	Cytoplasmic	Cytoplasmic	Cytoplasmic	Cytoplasmic	-	No Data	No Data
75994473	Q9ZGU4	YP_325587.1	L7027	(rfuB)	NC_007414 (plasmid pO157)	putative UDP-sugar hydrolase [Escherichia coli O157:H7 EDL933]	5.96069	113.253	0	0	0	0	0	0	0	0	0	0	0	0	0	0	0	0	0	0	Unknown	Cytoplasm	367	Inner Membrane	Unknown	Cytoplasmic	Cytoplasmic	Cytoplasmic	Cytoplasmic	-	No Data	No Data
75994474	O82936	YP_325588.1	L7028	_	NC_007414 (plasmid pO157)	hypothetical 66.6 kD protein in FRWD-PPC intergenic region [Escherichia coli O157:H7 EDL933]	12.7018	0	0	0	0	0	0	0	0	0	0	0	0	0	0	0	148.264	0	0	93.0693	Cytoplasmic Membrane	Inner membrane	573	Inner Membrane	Outer Membrane	Cytoplasmic	Cytoplasmic	Cytoplasmic	Inner Membrane	-	No Data	No Data
75994475	Q9ZGU3	YP_325589.1	L7029	_	NC_007414 (plasmid pO157)	lipid A biosynthesis (KDO)2-(lauroyl)-lipid IVA acyltransferase [Escherichia coli O157:H7 EDL933]	250.488	0	0	0	0	0	0	0	0	0	0	83.5017	0	954.519	1456.08	0	315.396	881.333	0	1068.43	Cytoplasmic Membrane	Inner membrane	343	Inner Membrane	Inner Membrane	Cytoplasmic	Cytoplasmic	Cytoplasmic	Inner Membrane	-	No Data	No Data
75994477	O82882	YP_325591.1	L7031	stcE	NC_007414 (plasmid pO157)	putative StcE metalloprotease [Escherichia coli O157:H7 EDL933]	1526	1781.7	2019.05	2116.29	1075.12	1301.25	1315.33	1276.38	1356.77	2932.28	1961.28	3394.32	1982.08	160.927	218.856	217.962	3147.71	1459.2	0	1277.42	Extracellular	Extracellular	898	Extracellular	Extracellular	Extracellular	Periplasmic	Extracellular	Extracellular	-	No Data	No Data
75994480	O82884	YP_325594.1	L7034	etpE	NC_007414 (plasmid pO157)	type II secretion protein [Escherichia coli O157:H7 EDL933]	6.84219	0	0	0	0	0	0	0	0	0	0	0	0	0	0	0	130.002	0	0	0	Cytoplasmic	Inner membrane	501	Cytoplasmic	Cytoplasmic	Cytoplasmic	Cytoplasmic	Cytoplasmic	Cytoplasmic	-	No Data	No Data
75994482	Q7BSV8	YP_325596.1	L7036	etpG	NC_007414 (plasmid pO157)	type II secretion protein [Escherichia coli O157:H7 EDL933]	1615.18	0	964.335	245.27	232.097	0	0	0	0	352.71	0	0	0	4607.44	4183.61	5201.38	4229.77	5643.98	1489.56	3538.29	Cytoplasmic Membrane	Inner membrane	144	Periplasmic	Unknown	Periplasmic	Extracellular	Periplasmic	Inner Membrane	-	No Data	No Data
75994488	Q7BSV4	YP_325602.1	L7042	etpM	NC_007414 (plasmid pO157)	type II secretion protein [Escherichia coli O157:H7 EDL933]	6.88661	130.845	0	0	0	0	0	0	0	0	0	0	0	0	0	0	0	0	0	0	Cytoplasmic Membrane	Periplasm	170	Inner Membrane/Periplasmic	Inner Membrane	Cytoplasmic	Cytoplasmic	Periplasmic	Inner Membrane	-	No Data	No Data
75994490	Q7BSV3	YP_325604.1	L7044	etpO	NC_007414 (plasmid pO157)	type II secretion protein [Escherichia coli O157:H7 EDL933]	265.998	150.487	1903.2	0	103.263	0	389.258	368.924	336.912	0	430.311	149.319	138.949	339.329	744.015	0	0	0	0	0	Unknown/Multiple Localization	Inner membrane	133	Cytoplasmic	Outer Membrane	Cytoplasmic	Cytoplasmic	Periplasmic	Cytoplasmic	-	No Data	No Data
75994496	O82886	YP_325610.1	L7050	hlyD	NC_007414 (plasmid pO157)	hemolysin transport protein [Escherichia coli O157:H7 EDL933]	0.682567	0	0	0	0	0	0	0	0	0	0	0	0	0	0	0	12.9688	0	0	0	Cytoplasmic Membrane	Inner membrane	479	Cytoplasmic	Inner Membrane	Cytoplasmic	Cytoplasmic	Cytoplasmic	Inner Membrane	-	No Data	No Data
161367664	Q9ZGT1	YP_325616.2	L7056	(repFIB)	NC_007414 (plasmid pO157)	replication protein [Escherichia coli O157:H7 EDL933]	87.3682	250.584	0	0	0	0	129.065	79.2064	168.371	103.039	0	48.9372	46.2426	0	0	0	561.175	221.623	0	51.7537	Cytoplasmic	Cytoplasm	317	Cytoplasmic	Cytoplasmic	Cytoplasmic	Cytoplasmic	Cytoplasmic	Cytoplasmic	-	No Data	No Data
75994506	O82891	YP_325620.1	L7060	(kfrAs)	NC_007414 (plasmid pO157)	hypothetical protein L7060 [Escherichia coli O157:H7 EDL933]	139.774	333.087	0	0	0	0	383.079	362.959	249.098	115.779	211.55	442.796	0	251.642	135.943	169.765	0	0	0	0	Cytoplasmic	Cytoplasm	227	Cytoplasmic	Unknown	Cytoplasmic	Cytoplasmic	Cytoplasmic	Cytoplasmic	-	No Data	No Data
75994508	P62553	YP_325622.1	L7062	ccdA	NC_007414 (plasmid pO157)	plasmid maintenance protein CcdA [Escherichia coli O157:H7 EDL933]	18.994	0	0	0	0	0	256.868	0	0	0	0	0	0	0	0	0	0	0	0	104.018	Unknown	Cytoplasm	72	Cytoplasmic	Unknown	Cytoplasmic	Cytoplasmic	Periplasmic	Cytoplasmic	-	No Data	No Data
75994509	P62555	YP_325623.1	L7063	ccdB	NC_007414 (plasmid pO157)	plasmid maintenance protein CcdB [Escherichia coli O157:H7 EDL933]	57.3603	0	0	0	0	0	647.942	0	0	196.478	0	245.426	0	0	0	0	0	0	0	0	Unknown	Periplasm	101	Cytoplasmic	Unknown	Cytoplasmic	Cytoplasmic	Cytoplasmic	Cytoplasmic	-	No Data	No Data
75994514	P62557	YP_325628.1	L7068	sopA	NC_007414 (plasmid pO157)	plasmid-partitioning protein SopA [Escherichia coli O157:H7 EDL933]	941.437	1591.96	0	912.795	909.688	1816.68	1366.58	431.991	1262.8	1105.5	503.569	789.807	1168.37	449.478	1061.14	710.387	1898.12	880.955	337.128	690.354	Cytoplasmic	Cytoplasm	388	Cytoplasmic	Cytoplasmic	Cytoplasmic	Cytoplasmic	Cytoplasmic	Cytoplasmic	-	No Data	No Data
75994515	P62559	YP_325629.1	L7069	sopB	NC_007414 (plasmid pO157)	plasmid-partitioning protein [Escherichia coli O157:H7 EDL933]	666.122	1612.32	0	486.563	690.992	1577.07	922.707	710.963	1354.18	909.703	446.258	466.613	747.356	0	240.546	99.4721	1337.32	743.518	0	310.748	Cytoplasmic	Cytoplasm	323	Cytoplasmic	Cytoplasmic	Cytoplasmic	Cytoplasmic	Cytoplasmic	Cytoplasmic	-	No Data	No Data
75994518	O82894	YP_325632.1	L7072	_	NC_007414 (plasmid pO157)	putative reverse transcriptase [Escherichia coli O157:H7 EDL933]	3.57218	0	0	0	0	0	0	0	0	0	0	0	67.8714	0	0	0	0	0	0	0	Cytoplasmic	Cytoplasm	574	Cytoplasmic/Periplasmic	Unknown	Cytoplasmic	Cytoplasmic	Cytoplasmic	Cytoplasmic	-	No Data	No Data
75994527	O82905	YP_325641.1	L7081	_	NC_007414 (plasmid pO157)	hypothetical protein L7081 [Escherichia coli O157:H7 EDL933]	0.584684	0	0	0	0	0	0	0	0	0	0	0	0	0	0	0	0	0	0	11.109	Unknown	Cytoplasm	453	Periplasmic/Cytoplasmic	Unknown	Cytoplasmic	Cytoplasmic	Cytoplasmic	Cytoplasmic	-	No Data	No Data
75994530	Q9ZGS0	YP_325644.1	L7084	ssb	NC_007414 (plasmid pO157)	single-stranded DNA-binding protein [Escherichia coli O157:H7 EDL933]	4.63922	0	0	88.1452	0	0	0	0	0	0	0	0	0	0	0	0	0	0	0	0	Cytoplasmic	Nucleoid	163	Cytoplasmic/Periplasmic	Cytoplasmic	Cytoplasmic	Cytoplasmic	Cytoplasmic	Cytoplasmic	-	No Data	No Data
161367665	Q9ZGR8	YP_325646.2	L7086	(yubM)	NC_007414 (plasmid pO157)	ParB-like nuclease [Escherichia coli O157:H7 EDL933]	1.33598	0	0	0	0	0	0	0	0	0	0	0	25.3836	0	0	0	0	0	0	0	Cytoplasmic	Cytoplasm	652	Cytoplasmic	Cytoplasmic	Cytoplasmic	Cytoplasmic	Cytoplasmic	Cytoplasmic	-	No Data	No Data
75994533	Q9ZGR7	YP_325647.1	L7087	psb1	NC_007414 (plasmid pO157)	plasmid SOS inhibition protein B [Escherichia coli O157:H7 EDL933]	37.0401	0	0	0	0	0	0	0	0	0	703.762	0	0	0	0	0	0	0	0	0	Unknown	Cytoplasm	145	Cytoplasmic	Unknown	Cytoplasmic	Cytoplasmic	Cytoplasmic	Cytoplasmic	-	No Data	No Data
75994538	O82913	YP_325652.1	L7092	_	NC_007414 (plasmid pO157)	putative cell wall/membrane biogenesis protein [Escherichia coli O157:H7 EDL933]	103.518	131.315	833.66	0	0	0	0	0	265.611	0	252.303	0	0	243.182	0	0	240.771	0	0	0	Unknown	Cytoplasm	143	Periplasmic	Inner Membrane	Periplasmic	Periplasmic	Periplasmic	Inner Membrane	-	No Data	No Data
75994541	Q9ZGR4	YP_325655.1	L7095	_	NC_007414 (plasmid pO157)	putative Efa1/LifA-like cytotoxin protein [Escherichia coli O157:H7 EDL933]	6.97849	0	0	0	0	0	0	0	0	21.0018	0	17.8109	0	0	0	0	76.8537	13.5006	0	3.42432	Unknown/Multiple Localization	Extracellular	3169	Outer Membrane	Extracellular	Cytoplasmic	Cytoplasmic	Cytoplasmic	Outer Membrane	-	No Data	No Data
75994544	Q9ZGR3	YP_325658.1	L7098	traI	NC_007414 (plasmid pO157)	DNA helicase [Escherichia coli O157:H7 EDL933]	2.3723	0	0	0	0	0	0	0	45.0737	0	0	0	0	0	0	0	0	0	0	0	Cytoplasmic	Cytoplasm	432	Cytoplasmic/Outer Membrane	Unknown	Cytoplasmic	Cytoplasmic	Extracellular	Cytoplasmic	-	No Data	No Data
75994546	O82921	YP_325660.1	L7100	ypt2	NC_007414 (plasmid pO157)	putative alpha/beta fold family hydrolase [Escherichia coli O157:H7 EDL933]	1734.17	3298.03	996.638	2850.97	2772.16	3329.98	1917.86	2078.58	2978.49	1773.08	1211.5	1266.75	1676.67	360.454	916.431	1139.37	1058.9	824.218	1514.93	984.217	Unknown	Extracellular	286	Cytoplasmic	Unknown	Cytoplasmic	Cytoplasmic	Cytoplasmic	Cytoplasmic	-	No Data	No Data
15799682	Q8XA84	NP_285694.1	Z0002	thrA	NC_002655 (chrom.)	bifunctional aspartokinase I/homeserine dehydrogenase I [Escherichia coli O157:H7 EDL933]	1096.1	1243.39	95.0318	540.329	895.239	1337.83	907.259	809.77	1357.61	906.614	707.958	771.093	1037.43	1860.63	1644.85	1331.62	1856.36	1513.74	715.028	1294.07	Cytoplasmic	Cytoplasm	820	Cytoplasmic	Cytoplasmic	Cytoplasmic	Cytoplasmic	Cytoplasmic	-	-	Amino acid biosynthesis	Aspartate family
15799683	Q8XA82	NP_285695.1	Z0003	thrB	NC_002655 (chrom.)	homoserine kinase [Escherichia coli O157:H7 EDL933]	273.81	114.066	0	158.769	0	0	0	0	118.419	102.92	224.837	235.399	552.598	538.178	285.017	545.594	741.613	524.023	647.369	413.583	Cytoplasmic	Cytoplasm	310	Cytoplasmic	Cytoplasmic	Cytoplasmic	Cytoplasmic	Cytoplasmic	-	-	Amino acid biosynthesis	Aspartate family
15799684	Q8XA80	NP_285696.1	Z0004	thrC	NC_002655 (chrom.)	threonine synthase [Escherichia coli O157:H7 EDL933]	1837.72	1977.45	0	1050.28	768.378	945.617	1754.08	1234.17	1697.76	823.914	1438.67	1111.86	1222.14	3275.47	2920.09	4235.54	4018.41	2772.17	1155.21	2515.4	Cytoplasmic	Cytoplasm	428	Cytoplasmic	Cytoplasmic	Cytoplasmic	Cytoplasmic	Cytoplasmic	-	-	Amino acid biosynthesis	Aspartate family
15799686	Q8XA76	NP_285698.1	Z0006	yaaA	NC_002655 (chrom.)	hypothetical protein Z0006 [Escherichia coli O157:H7 EDL933]	335.086	855.629	0	205.783	391.142	495.953	652.884	386.969	958.182	396.112	82.7474	377.329	440.675	536.844	350.867	0	235.522	0	0	0	Cytoplasmic	Periplasm	258	Unknown	Cytoplasmic	Cytoplasmic	Cytoplasmic	Cytoplasmic	-	-	Unknown function	General
15799688	P0A871	NP_285700.1	Z0008	talB	NC_002655 (chrom.)	transaldolase B [Escherichia coli O157:H7 EDL933]	4276.23	4025.7	3036.05	5558	4456.99	5250.23	2627.82	5086.49	3803.8	5197.95	3223.31	5242.73	5598.06	3220.43	3251.01	4298.52	3391.22	5012.38	5282.29	3685.45	Cytoplasmic	Cytoplasm	317	Cytoplasmic	Cytoplasmic	Cytoplasmic	Cytoplasmic	Cytoplasmic	-	-	Energy metabolism	Pentose phosphate pathway
15799689	P0AF04	NP_285701.1	Z0009	mogA	NC_002655 (chrom.)	molybdenum cofactor biosynthesis protein [Escherichia coli O157:H7 EDL933]	460.088	347.58	0	1133.06	595.967	453.08	148.708	283.011	389.278	724.247	659.81	689.904	160.5	391.014	427.808	527.149	645.807	383.146	380.342	401.257	Cytoplasmic	Periplasm	195	Unknown	Cytoplasmic	Cytoplasmic	Cytoplasmic	Cytoplasmic	-	-	Biosynthesis of cofactors, prosthetic groups, and carriers	Molybdopterin
15799690	P0AC99	NP_285702.1	Z0010	yaaH	NC_002655 (chrom.)	hypothetical protein Z0010 [Escherichia coli O157:H7 EDL933]	154.584	0	0	0	0	0	0	0	0	0	0	0	0	0	0	0	0	0	0	2937.1	Cytoplasmic Membrane	Inner membrane	188	Inner Membrane	Extracellular	Cytoplasmic	Extracellular	Inner Membrane	-	-	Cell envelope	Other
15799694	P0A6Z0	NP_285706.1	Z0014	dnaK	NC_002655 (chrom.)	molecular chaperone DnaK [Escherichia coli O157:H7 EDL933]	7019.46	5926.5	7073.87	9191.07	6496.14	6091.43	5390.06	9362.23	5526.58	9087.75	8153.76	8809.85	8190.22	5872.1	5666.31	6876.24	6057.75	6242.18	6757.07	6598.62	Cytoplasmic	Cytoplasm	638	Cytoplasmic	Cytoplasmic	Cytoplasmic	Cytoplasmic	Cytoplasmic	-	-	Protein fate	Protein folding and stabilization
15799695	Q8XA65	NP_285707.1	Z0015	dnaJ	NC_002655 (chrom.)	chaperone protein DnaJ [Escherichia coli O157:H7 EDL933]	751.831	974.103	2230.04	513.098	303.615	577.457	760.178	1081.35	991.687	922.418	1344.56	790.81	820.952	500.055	544.812	383.324	550.878	391.837	193.998	409.619	Cytoplasmic	Cytoplasm	376	Cytoplasmic	Cytoplasmic	Cytoplasmic	Cytoplasmic	Cytoplasmic	-	-	Protein fate	Protein folding and stabilization
15799697	Q8XA63	NP_285709.1	Z0018	nhaA	NC_002655 (chrom.)	pH-dependent sodium/proton antiporter [Escherichia coli O157:H7 EDL933]	43.1735	0	0	0	0	0	0	0	0	0	0	0	0	0	420.756	0	0	0	399.54	0	Cytoplasmic Membrane	Inner membrane	388	Inner Membrane	Cytoplasmic	Cytoplasmic	Cytoplasmic	Inner Membrane	-	-	Transport and binding proteins	Cations and iron carrying compounds
15799698	Q8X4Y0	NP_285710.1	Z0019	nhaR	NC_002655 (chrom.)	transcriptional activator NhaR [Escherichia coli O157:H7 EDL933]	50.1494	288.343	0	0	296.914	0	0	232.164	0	0	0	0	135.418	0	0	0	0	0	0	0	Cytoplasmic	Cytoplasm	301	Cytoplasmic	Cytoplasmic	Cytoplasmic	Cytoplasmic	Cytoplasmic	-	-	Transport and binding proteins	Cations and iron carrying compounds
15799704	Q8XA51	NP_285716.1	Z0025	_	NC_002655 (chrom.)	hypothetical protein Z0025 [Escherichia coli O157:H7 EDL933]	0.781298	0	0	0	0	0	0	0	0	0	0	0	0	0	0	0	14.8447	0	0	0	Cytoplasmic	Cytoplasm	473	Unknown	Cytoplasmic	Cytoplasmic	Cytoplasmic	Cytoplasmic	-	-	Hypothetical proteins	Conserved
15799705	P0A7U9	NP_285717.1	Z0027	rpsT	NC_002655 (chrom.)	30S ribosomal protein S20 [Escherichia coli O157:H7 EDL933]	2536.94	1095.24	1368.84	1586.48	1502.03	715.107	187.096	1069.92	0	1825.34	207.326	1086.74	1015.34	5937.23	4582.42	3016.17	3270.33	4606.19	10317.2	4812.81	Cytoplasmic	Cytoplasm	87	Cytoplasmic	Cytoplasmic	Periplasmic	Periplasmic	Periplasmic	-	-	Protein synthesis	Ribosomal proteins: synthesis and modification
15799707	P0AG42	NP_285719.1	Z0029	ribF	NC_002655 (chrom.)	bifunctional riboflavin kinase/FMN adenylyltransferase [Escherichia coli O157:H7 EDL933]	160.635	368.565	0	266.939	189.547	0	0	72.9841	0	287.875	262.105	263.472	0	481.28	319.476	236.009	303.808	0	0	0	Cytoplasmic	Cytoplasm	313	Cytoplasmic	Cytoplasmic	Cytoplasmic	Cytoplasmic	Cytoplasmic	-	-	Biosynthesis of cofactors, prosthetic groups, and carriers	Riboflavin, FMN, and FAD
15799708	Q8XA49	NP_285720.1	Z0030	ileS	NC_002655 (chrom.)	isoleucyl-tRNA synthetase [Escherichia coli O157:H7 EDL933]	1275.69	1719.34	410.014	1094.32	1589.82	1358.99	1610.1	1293.63	1079.4	1139.68	1310.21	1369.97	1062.61	1088.56	929.659	1594.23	1393.67	1297.42	1540.87	1355.62	Cytoplasmic	Cytoplasm	938	Cytoplasmic	Cytoplasmic	Cytoplasmic	Cytoplasmic	Cytoplasmic	-	-	Protein synthesis	tRNA aminoacylation
15799710	P0AEM2	NP_285722.1	Z0033	slpA	NC_002655 (chrom.)	FKBX-type 16KD peptidyl-prolyl cis-trans isomerase (a rotamase) [Escherichia coli O157:H7 EDL933]	1122.68	1464.81	0	1065.6	503.276	473.803	1894.48	2096.02	1235.72	1149.4	1396.18	1455.78	1704.78	830.808	450.231	1686.37	2280.79	0	401.08	1241.84	Cytoplasmic	Cytoplasm	149	Cytoplasmic	Cytoplasmic	Cytoplasmic	Cytoplasmic	Cytoplasmic	-	-	Protein synthesis	Translation factors
15799711	P62625	NP_285723.1	Z0034	ispH	NC_002655 (chrom.)	4-hydroxy-3-methylbut-2-enyl diphosphate reductase [Escherichia coli O157:H7 EDL933]	212.822	157.578	0	171.312	324.386	101.932	676.819	320.924	441.471	410.634	823.019	469.395	146.156	0	0	0	0	0	0	0	Cytoplasmic	Periplasm	316	Unknown	Cytoplasmic	Cytoplasmic	Cytoplasmic	Cytoplasmic	-	-	Biosynthesis of cofactors, prosthetic groups, and carriers	Other
15799712	Q8XA41	NP_285724.1	Z0035	yaaF	NC_002655 (chrom.)	ribonucleoside hydrolase RihC [Escherichia coli O157:H7 EDL933]	363.566	0	0	421.624	600.572	0	1504.29	712.781	0	1216.89	552.593	869.391	746.724	0	282.888	0	0	0	0	0	Unknown	Extracellular	304	Unknown	Cytoplasmic	Cytoplasmic	Cytoplasmic	Unknown	-	-	Purines, pyrimidines, nucleosides, and nucleotides	Salvage of nucleosides and nucleotides
15799713	P58209	NP_285725.1	Z0036	dapB	NC_002655 (chrom.)	dihydrodipicolinate reductase [Escherichia coli O157:H7 EDL933]	234.192	90.0899	283.872	196.533	310.243	353.684	543.741	0	405.335	0	61.0703	0	167.171	203.55	0	276.551	337.742	300.444	396.426	523.201	Cytoplasmic	Cytoplasm	273	Cytoplasmic	Cytoplasmic	Cytoplasmic	Cytoplasmic	Cytoplasmic	-	-	Amino acid biosynthesis	Aspartate family
15799714	P0A6F2	NP_285726.1	Z0037	carA	NC_002655 (chrom.)	carbamoyl phosphate synthase small subunit [Escherichia coli O157:H7 EDL933]	1131	172.019	542.249	1064.1	533.359	0	1335.4	1407.11	967.83	900.226	1804.29	1715.08	1522.28	1464.07	2127.03	1718.92	1612.87	382.602	1419.98	799.528	Cytoplasmic	Cytoplasm	382	Cytoplasmic	Cytoplasmic	Cytoplasmic	Cytoplasmic	Cytoplasmic	-	-	Purines, pyrimidines, nucleosides, and nucleotides	Pyrimidine ribonucleotide biosynthesis
15799715	P63737	NP_285727.1	Z0038	carB	NC_002655 (chrom.)	carbamoyl phosphate synthase large subunit [Escherichia coli O157:H7 EDL933]	1491.43	300.082	1259.48	1593.82	411.539	0	1917.68	2144.31	2128.31	1146.11	1139.06	1422.6	1143.68	1694.52	1600.19	2754.65	2406.02	1734.39	2191.31	1349.5	Unknown/Multiple Localization	Cytoplasm	1073	Cytoplasmic	Cytoplasmic	Cytoplasmic	Cytoplasmic	Unknown	-	-	Purines, pyrimidines, nucleosides, and nucleotides	Pyrimidine ribonucleotide biosynthesis
15799720	Q8XA34	NP_285732.1	Z0043	caiC	NC_002655 (chrom.)	putative crotonobetaine/carnitine-CoA ligase [Escherichia coli O157:H7 EDL933]	2.59684	49.34	0	0	0	0	0	0	0	0	0	0	0	0	0	0	0	0	0	0	Cytoplasmic	Cytoplasm	517	Cytoplasmic	Cytoplasmic	Cytoplasmic	Cytoplasmic	Cytoplasmic	-	-	Unclassified	Role category not yet assigned
15799721	Q8XA32	NP_285733.1	Z0044	caiB	NC_002655 (chrom.)	crotonobetainyl-CoA:carnitine CoA-transferase [Escherichia coli O157:H7 EDL933]	20.4772	0	0	0	0	0	0	0	0	0	0	0	0	152.445	0	204.053	32.5696	0	0	0	Cytoplasmic	Cytoplasm	405	Cytoplasmic	Cytoplasmic	Cytoplasmic	Cytoplasmic	Cytoplasmic	-	-	Energy metabolism	Anaerobic
15799722	P60586	NP_285734.1	Z0045	caiA	NC_002655 (chrom.)	crotonobetainyl-CoA dehydrogenase [Escherichia coli O157:H7 EDL933]	38.6516	0	0	0	0	0	134.521	0	0	0	0	0	0	0	0	599.86	0	0	0	0	Cytoplasmic	Cytoplasm	380	Unknown	Cytoplasmic	Cytoplasmic	Cytoplasmic	Cytoplasmic	-	-	Fatty acid and phospholipid metabolism	Degradation
161367660	P60567	NP_285736.2	Z0047	fixA	NC_002655 (chrom.)	putative electron transfer flavoprotein FixA [Escherichia coli O157:H7 EDL933]	131.124	0	0	0	0	0	0	0	0	0	0	0	0	880.386	1072.96	296.671	241.351	0	0	0	Periplasmic	Cytoplasm	256	Unknown	Periplasmic	Cytoplasmic	Periplasmic	Cytoplasmic	-	-	Energy metabolism	Electron transport
15799725	Q8XA27	NP_285737.1	Z0048	fixB	NC_002655 (chrom.)	putative electron transfer flavoprotein FixB [Escherichia coli O157:H7 EDL933]	179.336	0	0	0	0	120.803	0	0	0	0	0	0	0	1053.79	574.115	1427.56	231.111	0	0	0	Unknown	Cytoplasm	313	Unknown	Cytoplasmic	Cytoplasmic	Cytoplasmic	Cytoplasmic	-	-	Energy metabolism	Electron transport
15799726	Q7AHT0	NP_285738.1	Z0049	fixC	NC_002655 (chrom.)	putative oxidoreductase FixC [Escherichia coli O157:H7 EDL933]	11.2479	0	0	0	0	0	0	0	0	0	0	0	0	62.3986	67.2391	84.0722	0	0	0	0	Cytoplasmic	Periplasm	428	Unknown	X	Cytoplasmic	Cytoplasmic	Cytoplasmic	-	-	Energy metabolism	Electron transport
15799730	Q8XA20	NP_285742.1	Z0053	kefC	NC_002655 (chrom.)	glutathione-regulated potassium-efflux system protein KefC [Escherichia coli O157:H7 EDL933]	1.1234	0	0	0	0	0	0	0	0	0	0	0	0	0	0	0	21.3445	0	0	0	Cytoplasmic Membrane	Inner membrane	620	Inner Membrane	X	Cytoplasmic	Cytoplasmic	Inner Membrane	-	-	Transport and binding proteins	Cations and iron carrying compounds
15799731	Q8XA18	NP_285743.1	Z0055	folA	NC_002655 (chrom.)	dihydrofolate reductase [Escherichia coli O157:H7 EDL933]	22.9988	0	0	0	0	0	436.977	0	0	0	0	0	0	0	0	0	0	0	0	0	Cytoplasmic	Cytoplasm	159	Cytoplasmic	Cytoplasmic	Cytoplasmic	Cytoplasmic	Cytoplasmic	-	-	Biosynthesis of cofactors, prosthetic groups, and carriers	Folic acid
15799733	Q8XA16	NP_285745.1	Z0057	_	NC_002655 (chrom.)	putative toxin of gyrase inhibiting toxin-antitoxin system [Escherichia coli O157:H7 EDL933]	88.6425	373.857	0	0	0	0	482.361	0	418.667	0	177.013	0	0	0	0	0	232.31	0	0	0	Unknown	Periplasm	104	Unknown	Cytoplasmic	Cytoplasmic	Cytoplasmic	Cytoplasmic	-	-	Unclassified	Role category not yet assigned
15799734	Q8XA15	NP_285746.1	Z0058	apaH	NC_002655 (chrom.)	diadenosine tetraphosphatase [Escherichia coli O157:H7 EDL933]	4.46023	0	0	0	0	0	0	0	0	0	0	84.7444	0	0	0	0	0	0	0	0	Unknown	Extracellular	282	Unknown	Cytoplasmic	Cytoplasmic	Cytoplasmic	Cytoplasmic	-	-	Cellular processes	Adaptations to atypical conditions
15799735	P62674	NP_285747.1	Z0059	apaG	NC_002655 (chrom.)	ApaG [Escherichia coli O157:H7 EDL933]	297.863	602.074	0	0	191.974	1962.05	256.687	191.568	672.012	0	0	0	262.138	0	0	771.822	749.071	0	0	0	Unknown	Periplasm	125	Unknown	Cytoplasmic	Cytoplasmic	Cytoplasmic	Cytoplasmic	-	-	Unknown function	General
15799736	Q8XA14	NP_285748.1	Z0060	ksgA	NC_002655 (chrom.)	dimethyladenosine transferase [Escherichia coli O157:H7 EDL933]	46.975	0	0	0	0	198.034	131.112	0	0	0	0	0	0	0	0	0	563.38	0	0	0	Cytoplasmic	Cytoplasm	273	Unknown	Cytoplasmic	Cytoplasmic	Periplasmic	Cytoplasmic	-	-	Cellular processes	Toxin production and resistance
15799737	P58713	NP_285749.1	Z0061	pdxA	NC_002655 (chrom.)	4-hydroxythreonine-4-phosphate dehydrogenase [Escherichia coli O157:H7 EDL933]	41.3463	0	0	182.898	84.369	0	0	0	0	0	119.748	125.009	273.556	0	0	0	0	0	0	0	Cytoplasmic	Cytoplasm	329	Cytoplasmic	Cytoplasmic	Cytoplasmic	Cytoplasmic	Cytoplasmic	-	-	Biosynthesis of cofactors, prosthetic groups, and carriers	Pyridoxine
15799738	P0ABZ8	NP_285750.1	Z0062	surA	NC_002655 (chrom.)	peptidyl-prolyl cis-trans isomerase SurA [Escherichia coli O157:H7 EDL933]	1133.03	1272.39	800.171	1336.24	1177.86	1410.51	1037.64	984.024	997.424	1457.9	664.094	1199.39	1415.49	934.046	782.884	1168.01	1266.43	1056.16	1463.4	1103.54	Periplasmic	Periplasm	428	periplasm	Periplasmic	Cytoplasmic	Periplasmic	Unknown	-	-	Protein fate	Protein folding and stabilization
15799739	Q8XA13	NP_285751.1	Z0063	imp	NC_002655 (chrom.)	organic solvent tolerance protein [Escherichia coli O157:H7 EDL933]	663.868	327.924	3834.07	339.292	513.968	0	482.569	76.2649	734.456	95.8563	133.366	185.931	260.575	1587.2	1383.55	358.361	407.987	466.625	667.073	758.422	Outer Membrane	Outer membrane	784	Outer Membrane	Extracellular	Extracellular	Extracellular	Outer Membrane	-	-	Cellular processes	Detoxification
15799740	Q7AHS5	NP_285752.1	Z0064	djlA	NC_002655 (chrom.)	DNA-J like membrane chaperone protein [Escherichia coli O157:H7 EDL933]	83.8944	0	0	0	0	0	0	0	0	0	316.637	0	102.769	0	0	0	0	0	731.701	442.887	Cytoplasmic Membrane	Inner membrane	271	Inner Membrane	Cytoplasmic	Cytoplasmic	Cytoplasmic	Inner Membrane	-	-	Unclassified	Role category not yet assigned
15799743	P60241	NP_285755.1	Z0067	_	NC_002655 (chrom.)	ATP-dependent helicase HepA [Escherichia coli O157:H7 EDL933]	97.2057	185.73	0	157.837	64.0501	36.4317	52.8566	94.9479	96.0869	129.676	88.6482	45.6537	137.178	33.7885	0	44.8487	193.706	137.466	204.586	143.416	Cytoplasmic	Cytoplasm	968	Cytoplasmic	Cytoplasmic	Cytoplasmic	Cytoplasmic	Cytoplasmic	-	-	Transcription	Transcription factors
15799744	Q8XA09	NP_285756.1	Z0068	polB	NC_002655 (chrom.)	DNA polymerase II [Escherichia coli O157:H7 EDL933]	1.45525	0	0	0	0	0	27.6497	0	0	0	0	0	0	0	0	0	0	0	0	0	Cytoplasmic	Cytoplasm	783	Unknown	Cytoplasmic	Cytoplasmic	Cytoplasmic	Cytoplasmic	-	-	DNA metabolism	DNA replication, recombination, and repair
15799745	Q8XA08	NP_285757.1	Z0069	araD	NC_002655 (chrom.)	L-ribulose-5-phosphate 4-epimerase [Escherichia coli O157:H7 EDL933]	9.33164	0	0	0	0	0	0	0	0	0	0	0	0	0	0	0	0	0	0	177.301	Cytoplasmic	Cytoplasm	231	Cytoplasmic	Cytoplasmic	Cytoplasmic	Cytoplasmic	Cytoplasmic	-	-	Energy metabolism	Sugars
15799746	P58538	NP_285758.1	Z0070	araA	NC_002655 (chrom.)	L-arabinose isomerase [Escherichia coli O157:H7 EDL933]	52.1874	0	0	0	0	0	69.9016	125.696	0	85.1115	77.6483	0	0	278.68	303.653	0	50.8704	0	0	0	Cytoplasmic	Cytoplasm	500	Unknown	Cytoplasmic	Cytoplasmic	Cytoplasmic	Cytoplasmic	-	-	Energy metabolism	Sugars
15799747	P58541	NP_285759.1	Z0072	araB	NC_002655 (chrom.)	ribulokinase [Escherichia coli O157:H7 EDL933]	1.88828	0	0	0	0	0	0	0	0	0	0	0	0	0	0	0	35.8773	0	0	0	Cytoplasmic	Inner membrane	566	Unknown	Cytoplasmic	Cytoplasmic	Cytoplasmic	Cytoplasmic	-	-	Energy metabolism	Sugars
15799748	P0A9E1	NP_285760.1	Z0073	araC	NC_002655 (chrom.)	DNA-binding transcriptional regulator AraC [Escherichia coli O157:H7 EDL933]	21.9318	340.382	0	0	76.3217	0	0	0	0	0	0	0	0	0	0	0	0	0	0	0	Cytoplasmic	Cytoplasm	292	Cytoplasmic	Cytoplasmic	Cytoplasmic	Cytoplasmic	Cytoplasmic	-	-	Regulatory functions	Other
15799750	Q8XA06	NP_285762.1	Z0075	thiQ	NC_002655 (chrom.)	thiamine transporter ATP-binding subunit [Escherichia coli O157:H7 EDL933]	6.75504	128.346	0	0	0	0	0	0	0	0	0	0	0	0	0	0	0	0	0	0	Cytoplasmic Membrane	Inner membrane	232	Inner Membrane	Periplasmic	Cytoplasmic	Cytoplasmic	Cytoplasmic	-	-	Transport and binding proteins	Unknown substrate
15799752	Q8XA04	NP_285764.1	Z0077	tbpA	NC_002655 (chrom.)	thiamine transporter substrate binding subunit [Escherichia coli O157:H7 EDL933]	582.938	1012.37	577.441	1066.51	757.3	600.081	632.032	599.375	206.129	1054.52	524.016	1095.83	426.6	623.638	112.79	844.835	229.007	509.292	98.7629	105.289	Periplasmic	Periplasm	327	periplasm	Periplasmic	Periplasmic	Periplasmic	Periplasmic	-	-	Transport and binding proteins	Other
15799753	Q8XA03	NP_285765.1	Z0078	(espY2)	NC_002655 (chrom.)	putative non-LEE-encoded type III secreted effector [Escherichia coli O157:H7 EDL933]	143.415	0	0	280.549	531.229	0	332.517	209.635	129.369	133.997	244.175	768.703	0	0	0	0	94.7153	0	0	0	Unknown	Cytoplasm	189	Unknown	Cytoplasmic	Cytoplasmic	Cytoplasmic	Cytoplasmic	-	-	Hypothetical proteins	Conserved
15799754	Q8XA02	NP_285766.1	Z0079	yabN	NC_002655 (chrom.)	transcriptional regulator SgrR [Escherichia coli O157:H7 EDL933]	13.3074	0	0	0	0	69.3269	0	0	0	0	0	125.306	58.2083	0	0	0	0	0	0	0	Cytoplasmic	Periplasm	552	periplasm	Cytoplasmic	Cytoplasmic	Cytoplasmic	Cytoplasmic	-	-	Transport and binding proteins	Unknown substrate
15799755	Q8XA01	NP_285767.1	Z0080	leuD	NC_002655 (chrom.)	isopropylmalate isomerase small subunit [Escherichia coli O157:H7 EDL933]	140.246	0	0	0	0	229.03	0	0	0	0	0	0	134.261	400.952	0	1079.16	0	0	0	821.262	Unknown	Cytoplasm	201	Cytoplasmic	Cytoplasmic	Cytoplasmic	Cytoplasmic	Cytoplasmic	-	-	Amino acid biosynthesis	Pyruvate family
15799756	Q8XA00	NP_285768.1	Z0081	leuC	NC_002655 (chrom.)	isopropylmalate isomerase large subunit [Escherichia coli O157:H7 EDL933]	138.267	0	0	0	0	0	0	0	0	0	0	0	0	371.814	161.26	503.692	491.524	582.99	287.454	228.337	Cytoplasmic	Cytoplasm	466	Cytoplasmic	Cytoplasmic	Cytoplasmic	Cytoplasmic	Cytoplasmic	-	-	Amino acid biosynthesis	Pyruvate family
161367659	Q8X9Z9	NP_285769.2	Z0082	leuB	NC_002655 (chrom.)	3-isopropylmalate dehydrogenase [Escherichia coli O157:H7 EDL933]	329.473	138.1	0	0	0	107.501	0	0	0	0	0	0	0	656.895	409.007	635.635	723.659	1379.45	1729.3	480.441	Cytoplasmic	Cytoplasm	363	Cytoplasmic	Cytoplasmic	Cytoplasmic	Cytoplasmic	Cytoplasmic	-	-	Amino acid biosynthesis	Pyruvate family
15799758	Q8X9Z8	NP_285770.1	Z0083	leuA	NC_002655 (chrom.)	2-isopropylmalate synthase [Escherichia coli O157:H7 EDL933]	119.006	0	0	0	0	0	0	0	0	0	141.47	0	0	450.731	613.904	304.446	243.752	276.066	0	230.737	Cytoplasmic	Cytoplasm	523	Cytoplasmic	Cytoplasmic	Cytoplasmic	Cytoplasmic	Unknown	-	-	Amino acid biosynthesis	Pyruvate family
161367658	Q8X9Z6	NP_285773.2	Z0087	ilvI	NC_002655 (chrom.)	acetolactate synthase 3 catalytic subunit [Escherichia coli O157:H7 EDL933]	95.2677	140.004	0	42.0198	0	0	180.565	0	0	0	0	0	0	318.656	227.767	0	351.464	312.119	74.8899	162.602	Cytoplasmic	Cytoplasm	602	Cytoplasmic	Cytoplasmic	Cytoplasmic	Cytoplasmic	Cytoplasmic	-	-	Amino acid biosynthesis	Pyruvate family
15799762	Q8X9Z5	NP_285774.1	Z0088	ilvH	NC_002655 (chrom.)	acetolactate synthase 3 regulatory subunit [Escherichia coli O157:H7 EDL933]	144.282	103.783	0	0	0	0	0	0	0	0	0	0	0	0	513.007	0	128.318	576.85	455.037	964.361	Cytoplasmic	Cytoplasm	163	Cytoplasmic	Cytoplasmic	Cytoplasmic	Cytoplasmic	Cytoplasmic	-	-	Amino acid biosynthesis	Pyruvate family
15799764	P0ACP3	NP_285776.1	Z0090	fruR	NC_002655 (chrom.)	DNA-binding transcriptional regulator FruR [Escherichia coli O157:H7 EDL933]	955.345	1240.79	0	449.33	911.594	1733.8	1217.29	1298.69	794.002	1107.81	1934.39	615.581	1232.44	1601.49	1417.82	542.381	771.863	392.356	582.472	307.467	Cytoplasmic	Cytoplasm	334	Cytoplasmic	Cytoplasmic	Cytoplasmic	Cytoplasmic	Cytoplasmic	-	-	Regulatory functions	DNA interactions
15799765	P65435	NP_285777.1	Z0091	yabB	NC_002655 (chrom.)	cell division protein MraZ [Escherichia coli O157:H7 EDL933]	66.6414	0	0	452.397	0	0	267.321	0	348.383	0	0	0	0	0	0	198.085	0	0	0	0	Cytoplasmic	Periplasm	152	Unknown	Cytoplasmic	Cytoplasmic	Cytoplasmic	Cytoplasmic	-	-	Hypothetical proteins	Conserved
15799766	P60391	NP_285778.1	Z0092	mraW	NC_002655 (chrom.)	S-adenosyl-methyltransferase MraW [Escherichia coli O157:H7 EDL933]	314.616	73.3906	0	747.448	404.377	280.77	316.394	960.148	164.919	537.488	629.572	950.86	410.027	0	173.659	0	0	244.239	0	84.4085	Cytoplasmic	Cytoplasm	313	Cytoplasmic	Cytoplasmic	Cytoplasmic	Cytoplasmic	Cytoplasmic	-	-	Unknown function	Enzymes of unknown specificity
15799767	P0AEN6	NP_285779.1	Z0093	ftsL	NC_002655 (chrom.)	cell division protein FtsL [Escherichia coli O157:H7 EDL933]	22.4891	0	0	0	141.879	0	177.991	0	0	0	0	0	0	0	0	0	107.422	0	0	0	Cytoplasmic	Inner membrane	121	Inner Membrane	Cytoplasmic	Cytoplasmic	Cytoplasmic	Inner Membrane	-	-	Cellular processes	Cell division
15799769	Q8X9Z2	NP_285781.1	Z0095	murE	NC_002655 (chrom.)	UDP-N-acetylmuramoylalanyl-D-glutamate--2,6-diaminopimelate ligase [Escherichia coli O157:H7 EDL933]	705.16	1261.3	0	456.759	1153.18	1005.26	1323.34	1026.79	1726.36	1240.83	731.453	556.23	714.569	395.687	258.688	213.32	697.444	231.681	0	405.158	Cytoplasmic	Cytoplasm	495	Cytoplasmic	X	Cytoplasmic	Cytoplasmic	Cytoplasmic	-	-	Cell envelope	Biosynthesis and degradation of murein sacculus and peptidoglycan
15799770	Q8X9Z1	NP_285782.1	Z0096	murF	NC_002655 (chrom.)	UDP-N-acetylmuramoyl-tripeptide--D-alanyl-D-alanine ligase [Escherichia coli O157:H7 EDL933]	262.367	174.042	0	505.948	479.35	0	398.979	188.195	259.017	728.161	552.813	462.422	431.135	262.874	0	0	289.65	0	252.38	0	Cytoplasmic	Cytoplasm	452	Cytoplasmic	Cytoplasmic	Cytoplasmic	Cytoplasmic	Cytoplasmic	-	-	Cell envelope	Biosynthesis and degradation of murein sacculus and peptidoglycan
15799771	P64258	NP_285783.1	Z0097	mraY	NC_002655 (chrom.)	phospho-N-acetylmuramoyl-pentapeptide-transferase [Escherichia coli O157:H7 EDL933]	98.7838	0	0	0	0	0	129.56	0	327.547	0	0	0	0	0	589.451	0	0	0	689.665	140.668	Cytoplasmic Membrane	Inner membrane	360	Inner Membrane	Cytoplasmic	Cytoplasmic	Cytoplasmic	Inner Membrane	-	-	Cell envelope	Biosynthesis and degradation of murein sacculus and peptidoglycan
15799772	Q8X9Y9	NP_285784.1	Z0098	murD	NC_002655 (chrom.)	UDP-N-acetylmuramoyl-L-alanyl-D-glutamate synthetase [Escherichia coli O157:H7 EDL933]	518.304	1074.13	373.658	950.836	654.705	0	409.806	680.105	801.916	497.268	679.538	947.377	331.926	134.235	293.557	912.977	445.371	0	522.913	137.448	Unknown/Multiple Localization	Cytoplasm	438	Cytoplasmic	Cytoplasmic	Cytoplasmic	Cytoplasmic	Cytoplasmic	-	-	Cell envelope	Biosynthesis and degradation of murein sacculus and peptidoglycan
15799774	Q8X9Y8	NP_285786.1	Z0100	murG	NC_002655 (chrom.)	N-acetylglucosaminyl transferase [Escherichia coli O157:H7 EDL933]	484.389	877.14	568.538	352.934	200.428	0	250.987	396.697	436.565	0	832.37	386.815	542.104	550.23	839.523	298.156	727.529	970.777	747.198	225.405	Cytoplasmic Membrane	Inner membrane	355	Inner Membrane	Periplasmic	Cytoplasmic	Cytoplasmic	Cytoplasmic	-	-	Cell envelope	Biosynthesis and degradation of murein sacculus and peptidoglycan
15799775	P65471	NP_285787.1	Z0101	murC	NC_002655 (chrom.)	UDP-N-acetylmuramate--L-alanine ligase [Escherichia coli O157:H7 EDL933]	460.978	1082.04	0	0	519.376	0	1207.51	244.676	1090.56	1239.8	718.768	536.823	501.505	0	249.795	0	191.729	583.626	592.372	0	Cytoplasmic	Cytoplasm	491	Cytoplasmic	Cytoplasmic	Cytoplasmic	Cytoplasmic	Cytoplasmic	-	-	Cell envelope	Biosynthesis and degradation of murein sacculus and peptidoglycan
15799776	Q8X9Y6	NP_285788.1	Z0102	ddl	NC_002655 (chrom.)	D-alanine--D-alanine ligase [Escherichia coli O157:H7 EDL933]	170.516	97.0136	0	141.148	199.89	0	501.883	237.975	436.486	101.124	184.531	96.3286	89.5756	109.597	239.82	148.455	120.99	214.783	320.202	0	Cytoplasmic	Cytoplasm	306	Cytoplasmic	Cytoplasmic	Cytoplasmic	Cytoplasmic	Cytoplasmic	-	-	Cell envelope	Biosynthesis and degradation of murein sacculus and peptidoglycan
15799778	P0ABH2	NP_285790.1	Z0104	ftsA	NC_002655 (chrom.)	cell division protein FtsA [Escherichia coli O157:H7 EDL933]	314.856	776.03	0	210.664	598.649	376.229	416.353	0	108.152	606.255	828.474	95.8951	1169.06	0	0	0	482.749	203.038	0	110.706	Cytoplasmic	Inner membrane	420	Unknown	Cytoplasmic	Cytoplasmic	Cytoplasmic	Cytoplasmic	-	-	Cellular processes	Cell division
15799779	P0A9A8	NP_285791.1	Z0105	ftsZ	NC_002655 (chrom.)	cell division protein FtsZ [Escherichia coli O157:H7 EDL933]	2120.35	2787.67	1930.52	847.985	1643.92	2326.8	2297.29	1860.88	3059.35	1219.57	1957.58	1548.98	1498.91	2014.91	2264.09	2900.18	4023.2	2406.5	1893.16	1805.25	Cytoplasmic Membrane	Inner membrane	383	Inner Membrane	Cytoplasmic	Cytoplasmic	Cytoplasmic	Cytoplasmic	-	-	Cellular processes	Cell division
15799780	P0A727	NP_285792.1	Z0106	lpxC	NC_002655 (chrom.)	UDP-3-O-[3-hydroxymyristoyl] N-acetylglucosamine deacetylase [Escherichia coli O157:H7 EDL933]	430.499	933.533	0	450.751	995.763	541.109	1157.53	337.761	813.107	648.267	492.158	411.685	576.957	0	0	0	516.203	114.213	0	190.43	Cytoplasmic	Cytoplasm	305	Cytoplasmic	Cytoplasmic	Cytoplasmic	Cytoplasmic	Cytoplasmic	-	-	Cell envelope	Biosynthesis and degradation of surface polysaccharides and lipopolysaccharides
15799782	Q8X996	NP_285794.1	Z0108	secA	NC_002655 (chrom.)	preprotein translocase subunit SecA [Escherichia coli O157:H7 EDL933]	674.133	771.116	1068.03	446.794	571.064	200.934	741.38	577.524	656.29	353.417	1258.62	765.134	714.867	731.534	721.177	707.858	1074.51	648.611	371.644	428.025	Cytoplasmic	Inner membrane	901	Inner Membrane	Cytoplasmic	Cytoplasmic	Cytoplasmic	Cytoplasmic	-	-	Protein fate	Protein and peptide secretion and trafficking
15799783	Q8X994	NP_285795.1	Z0109	mutT	NC_002655 (chrom.)	nucleoside triphosphate pyrophosphohydrolase [Escherichia coli O157:H7 EDL933]	8.43428	0	0	0	0	0	0	160.251	0	0	0	0	0	0	0	0	0	0	0	0	Cytoplasmic	Extracellular	132	Unknown	Cytoplasmic	Cytoplasmic	Cytoplasmic	Cytoplasmic	-	-	Purines, pyrimidines, nucleosides, and nucleotides	2'-Deoxyribonucleotide metabolism
15799785	P0A8H9	NP_285797.1	Z0111	yacG	NC_002655 (chrom.)	zinc-binding protein [Escherichia coli O157:H7 EDL933]	190.507	528.132	0	382.123	179.234	0	176.437	432.185	0	272.682	0	524.456	244.016	0	0	0	0	288.378	287.792	304.199	Unknown	Cytoplasm	65	Cytoplasmic	Cytoplasmic	Periplasmic	Periplasmic	Cytoplasmic	-	-	Cellular processes	Cell division
15799786	Q8X988	NP_285798.1	Z0112	yacF	NC_002655 (chrom.)	hypothetical protein Z0112 [Escherichia coli O157:H7 EDL933]	225.109	736.582	0	84.0411	252.541	319.476	632.302	99.3988	962.345	0	465.991	364.082	227.595	0	0	0	132.713	0	0	0	Cytoplasmic	Periplasm	247	Unknown	Cytoplasmic	Cytoplasmic	Cytoplasmic	Unknown	-	-	Hypothetical proteins	Conserved
15799787	P0A6J0	NP_285799.1	Z0113	coaE	NC_002655 (chrom.)	dephospho-CoA kinase [Escherichia coli O157:H7 EDL933]	171.804	588.914	0	0	403.824	1152.07	0	238.606	657.521	0	0	0	0	0	0	0	0	0	0	223.34	Unknown	Cytoplasm	206	Cytoplasmic	Cytoplasmic	Cytoplasmic	Cytoplasmic	Unknown	-	-	Biosynthesis of cofactors, prosthetic groups, and carriers	Pantothenate and coenzyme A
15799788	Q8X984	NP_285800.1	Z0114	guaC	NC_002655 (chrom.)	guanosine 5'-monophosphate oxidoreductase [Escherichia coli O157:H7 EDL933]	874.326	985.108	0	1189.13	825.61	284.389	845.643	623.738	1348.33	797.617	311.609	434.429	405.848	1112.55	1481.64	1339.7	1089.44	1332.55	1318.83	886.027	Cytoplasmic	Cytoplasm	347	Cytoplasmic	Cytoplasmic	Cytoplasmic	Cytoplasmic	Cytoplasmic	-	-	Purines, pyrimidines, nucleosides, and nucleotides	Nucleotide and nucleoside interconversions
15799793	Q8X973	NP_285805.1	Z0119	nadC	NC_002655 (chrom.)	quinolinate phosphoribosyltransferase [Escherichia coli O157:H7 EDL933]	246.71	616.423	315.67	520.863	211.344	0	352.769	418.177	288.548	321.044	194.948	815.521	269.585	106.978	0	0	255.615	0	0	0	Cytoplasmic	Cytoplasm	297	Cytoplasmic	Cytoplasmic	Cytoplasmic	Cytoplasmic	Cytoplasmic	-	-	Biosynthesis of cofactors, prosthetic groups, and carriers	Pyridine nucleotides
15799794	Q8X971	NP_285806.1	Z0120	ampD	NC_002655 (chrom.)	N-acetyl-anhydromuranmyl-L-alanine amidase [Escherichia coli O157:H7 EDL933]	379.851	1163.8	0	279.619	620.691	485.85	888.034	526.344	868.861	404.086	858.978	641.541	479.371	0	0	0	0	0	0	0	Cytoplasmic	Cytoplasm	183	Cytoplasmic	Cytoplasmic	Cytoplasmic	Cytoplasmic	Cytoplasmic	-	-	Energy metabolism	Electron transport
15799795	Q8X970	NP_285807.1	Z0121	ampE	NC_002655 (chrom.)	regulatory protein AmpE [Escherichia coli O157:H7 EDL933]	182.605	0	0	0	0	926.27	349.438	0	223.826	0	93.8687	81.6403	0	213.13	0	0	106.9	204.921	445.884	823.617	Cytoplasmic Membrane	Inner membrane	284	Inner Membrane	Cytoplasmic	Cytoplasmic	Cytoplasmic	Inner Membrane	-	-	Transport and binding proteins	Other
15799798	P0AFG9	NP_285810.1	Z0124	aceE	NC_002655 (chrom.)	pyruvate dehydrogenase subunit E1 [Escherichia coli O157:H7 EDL933]	4179.98	5301.98	2908.58	3808.17	4676.52	5709.67	5306.77	4549.01	5838.91	3758.2	3549.09	2750.48	3813.89	3503.28	3438.21	4274.64	4105.68	3968.8	3807.43	4350.35	Cytoplasmic	Cytoplasm	887	Cytoplasmic	Cytoplasmic	Cytoplasmic	Cytoplasmic	Cytoplasmic	-	-	Energy metabolism	Pyruvate dehydrogenase
15799799	Q8X966	NP_285811.1	Z0125	aceF	NC_002655 (chrom.)	dihydrolipoamide acetyltransferase [Escherichia coli O157:H7 EDL933]	3958.71	1744.24	8464.61	3079.27	4360.57	2132.62	3244.15	2484.88	3255.49	3293.05	4344.92	2920.56	4042.51	4021.85	4069.24	4892.4	4882.71	4021.75	3741.51	6219.18	Cytoplasmic	Inner membrane	630	Unknown	Cytoplasmic	Cytoplasmic	Cytoplasmic	Cytoplasmic	-	-	Energy metabolism	Pyruvate dehydrogenase
15799800	P0A9P2	NP_285812.1	Z0126	lpdA	NC_002655 (chrom.)	dihydrolipoamide dehydrogenase [Escherichia coli O157:H7 EDL933]	8428.34	10345.2	6284.44	11515	12196.3	10982.9	8101.57	12174.5	6666.52	11305.2	10575	12137.8	10701	4427.43	4645.52	4720.48	4967.73	5704.68	4333.85	8353.21	Cytoplasmic	Cytoplasm	474	Cytoplasmic	Cytoplasmic	Cytoplasmic	Cytoplasmic	Cytoplasmic	-	-	Energy metabolism	Pyruvate dehydrogenase
15799802	Q8X957	NP_285814.1	Z0128	acnB	NC_002655 (chrom.)	bifunctional aconitate hydratase 2/2-methylisocitrate dehydratase [Escherichia coli O157:H7 EDL933]	6777.33	10638.1	3342.62	8641.7	9412.9	13118.6	11949.5	10829.2	11394.3	9271.06	9618.77	7988.53	10041.1	1264.67	1069.14	1211.08	2882.49	2500.05	1184.28	2411.26	Cytoplasmic	Cytoplasm	865	Unknown	Cytoplasmic	Cytoplasmic	Cytoplasmic	Cytoplasmic	-	-	Energy metabolism	TCA cycle
161367656	P0A8E6	NP_285815.2	Z0129	yacL	NC_002655 (chrom.)	hypothetical protein Z0129 [Escherichia coli O157:H7 EDL933]	273.712	0	0	0	0	0	0	0	0	0	1086.06	1926.76	1078.38	0	0	1109.33	0	0	0	0	Unknown	Periplasm	120	Unknown	Cytoplasmic	Cytoplasmic	Cytoplasmic	Cytoplasmic	-	-	Hypothetical proteins	Conserved
15799804	P0A7F7	NP_285816.1	Z0130	speD	NC_002655 (chrom.)	S-adenosylmethionine decarboxylase [Escherichia coli O157:H7 EDL933]	11.1234	0	0	0	0	0	95.5568	0	0	115.788	0	0	0	0	0	0	0	0	0	0	Cytoplasmic	Cytoplasm	264	Unknown	Cytoplasmic	Cytoplasmic	Cytoplasmic	Cytoplasmic	-	-	Central intermediary metabolism	Polyamine biosynthesis
15799805	P66834	NP_285817.1	Z0131	speE	NC_002655 (chrom.)	spermidine synthase [Escherichia coli O157:H7 EDL933]	476.718	1025.67	1130.04	743.232	703.808	0	350.812	835.557	0	427.65	1168.81	604.947	173.577	230.513	234.423	0	508.445	0	449.66	470.495	Unknown	Inner membrane	288	Unknown	Cytoplasmic	Cytoplasmic	Cytoplasmic	Cytoplasmic	-	-	Central intermediary metabolism	Polyamine biosynthesis
15799808	Q8X946	NP_285820.1	Z0134	gcd	NC_002655 (chrom.)	glucose dehydrogenase [Escherichia coli O157:H7 EDL933]	2.25852	0	0	0	0	0	0	0	0	0	0	42.9119	0	0	0	0	0	0	0	0	Cytoplasmic Membrane	Periplasm	796	Inner Membrane	Periplasmic	Periplasmic	Periplasmic	Inner Membrane	-	-	Energy metabolism	Other
161367655	Q8X945	NP_285821.2	Z0136	hpt	NC_002655 (chrom.)	hypoxanthine-guanine phosphoribosyltransferase [Escherichia coli O157:H7 EDL933]	624.777	584.624	0	762.161	240.506	0	802.971	856.666	1440.33	852.55	1220.52	1508.23	758.769	262.174	0	150.821	1454.72	633.64	216.035	126.044	Cytoplasmic	Cytoplasm	182	Cytoplasmic	Cytoplasmic	Cytoplasmic	Cytoplasmic	Cytoplasmic	-	-	Purines, pyrimidines, nucleosides, and nucleotides	Salvage of nucleosides and nucleotides
15799810	Q8X938	NP_285822.1	Z0137	yadF	NC_002655 (chrom.)	carbonic anhydrase [Escherichia coli O157:H7 EDL933]	2059.13	2470.74	0	3664.15	3630.45	3836.06	2625.93	3543.82	2108.09	2205.95	1563.09	2568.31	3054.01	531.393	723.912	719.512	1171.04	1692.78	2061.97	952.291	Cytoplasmic	Cytoplasm	220	Cytoplasmic	Cytoplasmic	Cytoplasmic	Cytoplasmic	Cytoplasmic	-	-	Central intermediary metabolism	Other
15799811	Q8X4V8	NP_285823.1	Z0138	yadG	NC_002655 (chrom.)	putative ATP-binding component of a transport system [Escherichia coli O157:H7 EDL933]	73.0207	154.642	0	0	52.6114	0	66.1685	0	0	0	73.2349	76.3757	0	137.646	153.122	0	673.594	0	0	0	Cytoplasmic Membrane	Inner membrane	308	Inner Membrane	Cytoplasmic	Cytoplasmic	Cytoplasmic	Unknown	-	-	Transport and binding proteins	Unknown substrate
15799814	Q8X933	NP_285826.1	Z0141	yadE	NC_002655 (chrom.)	hypothetical protein Z0141 [Escherichia coli O157:H7 EDL933]	1.90825	0	0	0	0	0	0	0	0	0	0	0	0	0	0	0	0	0	0	36.2568	Unknown	Cytoplasm	409	Extracellular	Periplasmic	Periplasmic	Cytoplasmic	Periplasmic	-	-	Cell envelope	Biosynthesis and degradation of surface polysaccharides and lipopolysaccharides
15799815	P0A792	NP_285827.1	Z0142	panD	NC_002655 (chrom.)	aspartate alpha-decarboxylase [Escherichia coli O157:H7 EDL933]	1641.67	1192.19	0	2023.65	525.346	1032.8	329.212	1543.78	1312.15	1661.09	757.559	2376.34	1845.93	1307.74	1964.75	4274.76	993.212	1759.63	3060.5	3231.06	Unknown	Cytoplasm	126	Unknown	Cytoplasmic	Cytoplasmic	Cytoplasmic	Unknown	-	-	Biosynthesis of cofactors, prosthetic groups, and carriers	Pantothenate and coenzyme A
15799817	Q8X930	NP_285829.1	Z0144	panC	NC_002655 (chrom.)	pantoate--beta-alanine ligase [Escherichia coli O157:H7 EDL933]	1235.95	1344.49	668.244	1742.53	1504.2	830.583	1579.35	1036.9	1584.88	1621.59	1343.01	1263.84	524.805	879.085	870.785	1190.89	1936.86	1644.65	852.61	1063.78	Cytoplasmic	Cytoplasm	283	Cytoplasmic	Cytoplasmic	Cytoplasmic	Cytoplasmic	Cytoplasmic	-	-	Biosynthesis of cofactors, prosthetic groups, and carriers	Pantothenate and coenzyme A
15799818	Q8X929	NP_285830.1	Z0145	panB	NC_002655 (chrom.)	3-methyl-2-oxobutanoate hydroxymethyltransferase [Escherichia coli O157:H7 EDL933]	1356.44	1806.5	5686.56	2762.15	1376.37	216.936	1033.83	2124.23	899.032	836.318	1142.86	1194.99	930.403	905.579	735.232	921.281	747.988	1332.9	659.059	460.052	Cytoplasmic	Cytoplasm	264	Cytoplasmic	Cytoplasmic	Cytoplasmic	Cytoplasmic	Cytoplasmic	-	-	Biosynthesis of cofactors, prosthetic groups, and carriers	Pantothenate and coenzyme A
15799826	Q8X911	NP_285838.1	Z0153	folK	NC_002655 (chrom.)	2-amino-4-hydroxy-6-hydroxymethyldihyropteridine pyrophosphokinase [Escherichia coli O157:H7 EDL933]	16.1062	0	0	306.019	0	0	0	0	0	0	0	0	0	0	0	0	0	0	0	0	Unknown	Cytoplasm	160	Unknown	Cytoplasmic	Cytoplasmic	Cytoplasmic	Cytoplasmic	-	-	Biosynthesis of cofactors, prosthetic groups, and carriers	Folic acid
161367653	P0ABF3	NP_285839.2	Z0154	pcnB	NC_002655 (chrom.)	poly(A) polymerase I [Escherichia coli O157:H7 EDL933]	92.0315	45.9308	0	0	0	0	78.9912	112.669	0	96.0804	0	0	42.4093	312.612	283.856	70.2857	344.385	0	202.132	159.247	Cytoplasmic	Cytoplasm	465	Cytoplasmic	X	Cytoplasmic	Cytoplasmic	Cytoplasmic	-	-	Transcription	RNA processing
161367652	Q8X909	NP_285840.2	Z0155	yadB	NC_002655 (chrom.)	glutamyl-Q tRNA(Asp) synthetase [Escherichia coli O157:H7 EDL933]	12.0409	0	0	0	0	0	75.578	0	0	0	0	153.199	0	0	0	0	0	0	0	0	Cytoplasmic	Cytoplasm	308	Cytoplasmic	Cytoplasmic	Cytoplasmic	Cytoplasmic	Cytoplasmic	-	-	Unclassified	Role category not yet assigned
15799829	P0ABS3	NP_285841.1	Z0156	dksA	NC_002655 (chrom.)	DnaK transcriptional regulator DksA [Escherichia coli O157:H7 EDL933]	2156.83	2011	0	2515.77	2632.56	3814.84	1569.36	1637.1	2047.3	2856.44	2081.84	3083.8	2033.79	2477.62	1349.83	1957.91	1364.72	2428.01	3003.76	2114.11	Cytoplasmic	Cytoplasm	151	Cytoplasmic	Cytoplasmic	Cytoplasmic	Cytoplasmic	Cytoplasmic	-	-	Regulatory functions	Other
15799831	Q8X906	NP_285843.1	Z0158	yadP	NC_002655 (chrom.)	2'-5' RNA ligase [Escherichia coli O157:H7 EDL933]	49.3894	189.177	0	0	0	0	326.16	0	423.062	0	0	0	0	0	0	0	0	0	0	0	Unknown	Periplasm	179	Cytoplasmic	Cytoplasmic	Cytoplasmic	Cytoplasmic	Cytoplasmic	-	-	Unknown function	General
15799832	Q8X904	NP_285844.1	Z0159	hrpB	NC_002655 (chrom.)	ATP-dependent RNA helicase HrpB [Escherichia coli O157:H7 EDL933]	14.2587	0	0	0	32.4166	0	0	0	0	0	0	0	0	0	0	0	144.356	0	0	94.1432	Cytoplasmic Membrane	Cytoplasm	824	Cytoplasmic	Cytoplasmic	Periplasmic	Periplasmic	Cytoplasmic	-	-	DNA metabolism	DNA replication, recombination, and repair
15799833	Q8X903	NP_285845.1	Z0160	mrcB	NC_002655 (chrom.)	penicillin-binding protein 1b [Escherichia coli O157:H7 EDL933]	132.871	0	442.718	76.3739	144.689	0	301.888	0	196.914	0	367.099	0	293.421	158.869	302.935	0	85.5825	0	154.069	0	Cytoplasmic Membrane	Inner membrane	844	Inner Membrane	Periplasmic	Cytoplasmic	Periplasmic	Inner Membrane	-	-	Cell envelope	Biosynthesis and degradation of murein sacculus and peptidoglycan
15799834	Q8X901	NP_285846.1	Z0161	fhuA	NC_002655 (chrom.)	ferrichrome outer membrane transporter [Escherichia coli O157:H7 EDL933]	6.56041	0	124.648	0	0	0	0	0	0	0	0	0	0	0	0	0	0	0	0	0	Outer Membrane	Outer membrane	747	Outer Membrane	Periplasmic	Extracellular	Extracellular	Outer Membrane	-	-	Cell envelope	Other
15799835	Q8X8Z9	NP_285847.1	Z0162	fhuC	NC_002655 (chrom.)	iron-hydroxamate transporter ATP-binding subunit [Escherichia coli O157:H7 EDL933]	4.75903	0	0	0	0	0	0	0	0	0	0	90.4215	0	0	0	0	0	0	0	0	Cytoplasmic Membrane	Inner membrane	265	Inner Membrane	Cytoplasmic	Cytoplasmic	Cytoplasmic	Cytoplasmic	-	-	Transport and binding proteins	Cations and iron carrying compounds
15799838	Q8X4V5	NP_285850.1	Z0165	hemL	NC_002655 (chrom.)	glutamate-1-semialdehyde aminotransferase [Escherichia coli O157:H7 EDL933]	2499.21	4265.35	1790.21	2059.5	2989.79	3461.29	3336.03	3472.3	4776.58	1777.17	2608.48	1504.8	2460.4	1926.86	1749.61	2320.26	2240.62	2098.08	1661.18	986.489	Cytoplasmic	Cytoplasm	426	Cytoplasmic	Cytoplasmic	Cytoplasmic	Cytoplasmic	Cytoplasmic	-	-	Biosynthesis of cofactors, prosthetic groups, and carriers	Heme, porphyrin, and cobalamin
15799840	P0ACC5	NP_285852.1	Z0167	yadR	NC_002655 (chrom.)	iron-sulfur cluster insertion protein ErpA [Escherichia coli O157:H7 EDL933]	1211.81	2107.99	1656.75	381.687	1084.11	1373.78	1583.36	1500.8	1180.33	2470.23	748.5	1830.19	977.113	592.735	648.512	401.445	982.22	874.886	2020.38	609.36	Unknown	Extracellular	114	Unknown	Periplasmic	Extracellular	Periplasmic	Cytoplasmic	-	-	Unknown function	General
15799841	Q8X8Z1	NP_285853.1	Z0168	yadS	NC_002655 (chrom.)	hypothetical protein Z0168 [Escherichia coli O157:H7 EDL933]	0	0	0	0	0	0	0	0	0	0	0	0	0	0	0	0	0	0	0	0	Cytoplasmic Membrane	Inner membrane	207	Inner Membrane	Cytoplasmic	Cytoplasmic	Cytoplasmic	Inner Membrane	-	-	Unknown function	General
15799842	Q8X8Z0	NP_285854.1	Z0169	yadT	NC_002655 (chrom.)	vitamin B12-transporter protein BtuF [Escherichia coli O157:H7 EDL933]	3.05948	0	0	0	58.1301	0	0	0	0	0	0	0	0	0	0	0	0	0	0	0	Periplasmic	Periplasm	266	periplasm	Periplasmic	Periplasmic	Periplasmic	Periplasmic	-	-	Transport and binding proteins	Amino acids, peptides and amines
15799843	P0AF14	NP_285855.1	Z0170	pfs	NC_002655 (chrom.)	5'-methylthioadenosine/S-adenosylhomocysteine nucleosidase [Escherichia coli O157:H7 EDL933]	714.545	438.051	669.044	1427.83	2102.84	283.592	375.921	891.155	735.905	0	1247.2	1738.78	812.194	494.77	0	669.455	0	724.239	713.109	252.267	Cytoplasmic	Cytoplasm	232	Cytoplasmic	Cytoplasmic	Cytoplasmic	Cytoplasmic	Cytoplasmic	-	-	Central intermediary metabolism	Other
15799844	Q8X8Y9	NP_285856.1	Z0171	dgt	NC_002655 (chrom.)	deoxyguanosinetriphosphate triphosphohydrolase [Escherichia coli O157:H7 EDL933]	49.6814	0	157.447	0	86.7196	0	42.5093	122.768	0	52.1682	47.2596	199.496	186.409	0	0	0	49.1707	0	0	0	Cytoplasmic	Cytoplasm	505	Unknown	Cytoplasmic	Cytoplasmic	Cytoplasmic	Cytoplasmic	-	-	Central intermediary metabolism	Other
15799845	P0C0V1	NP_285857.1	Z0173	htrA	NC_002655 (chrom.)	serine endoprotease [Escherichia coli O157:H7 EDL933]	2667.27	3239.31	1618.54	2830.24	1833.39	3419.95	2427.6	2595.17	2936.6	3641.97	2195.69	3877.42	3146.01	1974.36	1834.92	2674.64	3134.59	2503.89	2534.42	2259.45	Periplasmic	Extracellular	474	Extracellular	Periplasmic	Periplasmic	Periplasmic	Periplasmic	-	-	Protein fate	Degradation of proteins, peptides, and glycopeptides
15799847	P62769	NP_285859.1	Z0175	yaeH	NC_002655 (chrom.)	hypothetical protein Z0175 [Escherichia coli O157:H7 EDL933]	1116.95	2183.37	547.796	1707.85	1497.16	2164.11	974.617	1564.13	1662.64	1364.57	580.14	1473.17	1133.5	493.166	322.416	935.321	869.262	1063.24	382.651	302.951	Cytoplasmic	Periplasm	128	Cytoplasmic	Cytoplasmic	Cytoplasmic	Cytoplasmic	Cytoplasmic	-	-	Unclassified	Role category not yet assigned
15799848	Q8X8Y7	NP_285860.1	Z0176	dapD	NC_002655 (chrom.)	2,3,4,5-tetrahydropyridine-2-carboxylate N-succinyltransferase [Escherichia coli O157:H7 EDL933]	4797.86	4912.09	1819.11	5734.1	4477.82	4145.22	3819.8	4234.02	4400.67	5959.34	3564.58	5734.1	5893.12	4764.37	3982.39	5570.1	5176.7	5436.47	6456.57	5078.89	Cytoplasmic	Cytoplasm	274	Cytoplasmic	Cytoplasmic	Cytoplasmic	Cytoplasmic	Cytoplasmic	-	-	Amino acid biosynthesis	Aspartate family
15799849	Q8X8Y6	NP_285861.1	Z0177	glnD	NC_002655 (chrom.)	PII uridylyl-transferase [Escherichia coli O157:H7 EDL933]	60.0903	0	0	0	0	108.061	189.71	111.25	92.7513	28.4726	64.7554	107.207	0	152.482	101.361	125.765	0	0	59.9003	0	Cytoplasmic Membrane	Cytoplasm	890	Cytoplasmic	Cytoplasmic	Cytoplasmic	Cytoplasmic	Cytoplasmic	-	-	Central intermediary metabolism	Nitrogen metabolism
15799850	P0AE20	NP_285862.1	Z0178	map	NC_002655 (chrom.)	methionine aminopeptidase [Escherichia coli O157:H7 EDL933]	897.452	1646.93	0	447.306	1058.74	1879.41	1325.41	1508.31	1152.71	2037.16	1269.83	919.213	1145.1	231.546	125.996	156.632	640.323	455.687	337.095	714.192	Cytoplasmic	Cytoplasm	264	Extracellular	Cytoplasmic	Cytoplasmic	Cytoplasmic	Cytoplasmic	-	-	Protein fate	Protein modification and repair
15799851	P0A7V2	NP_285863.1	Z0180	rpsB	NC_002655 (chrom.)	30S ribosomal protein S2 [Escherichia coli O157:H7 EDL933]	6096.99	8088.66	1282.25	3203.12	4269.59	6147.3	9341.28	4216.14	8080.65	4849.17	5908.72	3753.12	6581.53	7097.75	7948.64	5074.71	5864.35	7020.03	8031.32	9084.54	Cytoplasmic	Cytoplasm	241	Unknown	Cytoplasmic	Cytoplasmic	Cytoplasmic	Cytoplasmic	-	-	Protein synthesis	Ribosomal proteins: synthesis and modification
15799852	P0A6P3	NP_285864.1	Z0181	tsf	NC_002655 (chrom.)	elongation factor Ts [Escherichia coli O157:H7 EDL933]	4920.07	4754.61	3228.11	5199.16	4986.32	6808.8	3321.21	5540.26	3706.26	5389.56	3671.47	6660.32	4407.79	3158.65	3384.35	4920.84	3885.64	7119.42	8271.51	5066.99	Cytoplasmic	Cytoplasm	283	Cytoplasmic	Cytoplasmic	Cytoplasmic	Cytoplasmic	Cytoplasmic	-	-	Protein synthesis	Translation factors
15799853	P0A7F1	NP_285865.1	Z0182	pyrH	NC_002655 (chrom.)	uridylate kinase [Escherichia coli O157:H7 EDL933]	881.912	1286.56	390.854	838.633	705.769	0	1435.75	837.885	576.307	938.091	1342.99	893.608	1789.07	1017.1	1108.25	784.041	960.408	427.087	1127.4	296.515	Cytoplasmic	Cytoplasm	241	Cytoplasmic	Cytoplasmic	Cytoplasmic	Cytoplasmic	Cytoplasmic	-	-	Purines, pyrimidines, nucleosides, and nucleotides	Nucleotide and nucleoside interconversions
15799854	P0A807	NP_285866.1	Z0183	frr	NC_002655 (chrom.)	ribosome recycling factor [Escherichia coli O157:H7 EDL933]	1217.62	1368.19	1987.77	1448.29	1226.85	1647.11	1264.84	856.772	942.878	1534.78	998.735	1253.15	1073.25	594.303	1036.1	966.115	1178.47	1630.73	1152.81	973.644	Cytoplasmic	Cytoplasm	185	Cytoplasmic	Cytoplasmic	Cytoplasmic	Periplasmic	Cytoplasmic	-	-	Protein synthesis	Translation factors
15799855	Q8X8Y1	NP_285867.1	Z0184	yaeM	NC_002655 (chrom.)	1-deoxy-D-xylulose 5-phosphate reductoisomerase [Escherichia coli O157:H7 EDL933]	79.5981	445.433	0	94.3455	0	254.066	111.799	0	296.029	0	0	0	0	0	0	99.2692	0	65.1547	0	146.267	Cytoplasmic Membrane	Cytoplasm	398	Cytoplasmic	Cytoplasmic	Cytoplasmic	Cytoplasmic	Cytoplasmic	-	-	Biosynthesis of cofactors, prosthetic groups, and carriers	Other
15799856	P60474	NP_285868.1	Z0185	yaeS	NC_002655 (chrom.)	undecaprenyl pyrophosphate synthase [Escherichia coli O157:H7 EDL933]	90.2697	306.601	0	333.559	294.997	0	0	486.639	0	0	0	293.33	0	0	0	0	0	0	0	0	Cytoplasmic	Inner membrane	253	Unknown	Cytoplasmic	Cytoplasmic	Cytoplasmic	Cytoplasmic	-	-	Cell envelope	Biosynthesis and degradation of surface polysaccharides and lipopolysaccharides
15799858	P0AEH2	NP_285870.1	Z0187	yaeL	NC_002655 (chrom.)	zinc metallopeptidase [Escherichia coli O157:H7 EDL933]	36.1489	0	371.422	42.0154	40.3129	0	101.076	0	132.003	0	0	0	0	0	0	0	0	0	0	0	Cytoplasmic Membrane	Extracellular	450	Extracellular	Cytoplasmic	Cytoplasmic	Cytoplasmic	Inner Membrane	-	-	Protein fate	Degradation of proteins, peptides, and glycopeptides
15799859	P0A942	NP_285871.1	Z0188	yaeT	NC_002655 (chrom.)	outer membrane protein assembly factor YaeT [Escherichia coli O157:H7 EDL933]	1521.28	775.889	4884.74	1980.2	988.066	626.414	1268.66	481.242	1365.39	307.883	1227.15	439.926	1061.81	2587.07	2864.37	1808.86	2344.36	1104.07	1335.52	1452.67	Outer Membrane	Outer membrane	810	Outer Membrane	Extracellular	Extracellular	Periplasmic	Outer Membrane	-	-	Cell envelope	Other
15799860	P0AEU9	NP_285872.1	Z0190	hlpA	NC_002655 (chrom.)	periplasmic chaperone [Escherichia coli O157:H7 EDL933]	1448.71	1957.25	1925.34	3278.13	1174.35	1914.46	315.03	3186.69	684.951	2675.85	1393.01	2913.1	1020.64	275.064	300.135	561.353	1217.56	1489.26	535.971	707.301	Periplasmic	Periplasm	161	Outer Membrane	Periplasmic	Periplasmic	Periplasmic	Periplasmic	-	-	Cell envelope	Other
15799861	P65323	NP_285873.1	Z0191	lpxD	NC_002655 (chrom.)	UDP-3-O-[3-hydroxymyristoyl] glucosamine N-acyltransferase [Escherichia coli O157:H7 EDL933]	422.368	1071.28	0	620.716	1616.1	261.602	551.771	0	719.811	0	1016.61	1488.16	396.143	0	0	0	0	0	0	282.801	Cytoplasmic	Cytoplasm	341	Cytoplasmic	Cytoplasmic	Cytoplasmic	Cytoplasmic	Cytoplasmic	-	-	Cell envelope	Biosynthesis and degradation of surface polysaccharides and lipopolysaccharides
15799862	P0A6Q8	NP_285874.1	Z0192	fabZ	NC_002655 (chrom.)	(3R)-hydroxymyristoyl-ACP dehydratase [Escherichia coli O157:H7 EDL933]	1299	997.882	0	1806.83	1539.58	0	1284.91	2843.22	1675.39	1818.27	700.411	3217.96	459.77	844.217	1227.97	0	1532.34	2207.27	1092.92	1432.05	Cytoplasmic	Cytoplasm	151	Cytoplasmic	Cytoplasmic	Cytoplasmic	Cytoplasmic	Cytoplasmic	-	-	Fatty acid and phospholipid metabolism	Biosynthesis
15799863	Q8X8X8	NP_285875.1	Z0193	lpxA	NC_002655 (chrom.)	UDP-N-acetylglucosamine acyltransferase [Escherichia coli O157:H7 EDL933]	847.572	1525.06	478.432	994.096	1777.78	592.988	1832.82	744.907	340.068	953.136	868.334	907.94	1413.82	688.874	938.353	1166.63	377.736	337.405	165.495	0	Cytoplasmic	Cytoplasm	262	Cytoplasmic	Cytoplasmic	Cytoplasmic	Cytoplasmic	Cytoplasmic	-	-	Cell envelope	Biosynthesis and degradation of surface polysaccharides and lipopolysaccharides
15799864	Q8X8X7	NP_285876.1	Z0194	lpxB	NC_002655 (chrom.)	lipid-A-disaccharide synthase [Escherichia coli O157:H7 EDL933]	184.696	600.158	0	123.721	235.163	99.9638	515.192	348.98	191.968	88.976	488.165	340.287	0	0	0	0	476.653	0	0	0	Cytoplasmic	Cytoplasm	382	Cytoplasmic	Cytoplasmic	Cytoplasmic	Cytoplasmic	Cytoplasmic	-	-	Cell envelope	Biosynthesis and degradation of surface polysaccharides and lipopolysaccharides
15799866	Q8X8X5	NP_285878.1	Z0196	dnaE	NC_002655 (chrom.)	DNA polymerase III subunit alpha [Escherichia coli O157:H7 EDL933]	7.50891	0	0	0	0	0	53.1858	0	46.0844	0	0	0	0	0	0	0	0	0	0	43.3992	Cytoplasmic	Cytoplasm	1160	Cytoplasmic	Cytoplasmic	Cytoplasmic	Cytoplasmic	Cytoplasmic	-	-	DNA metabolism	DNA replication, recombination, and repair
15799867	P0ABD6	NP_285879.1	Z0197	accA	NC_002655 (chrom.)	acetyl-CoA carboxylase carboxyltransferase subunit alpha [Escherichia coli O157:H7 EDL933]	1183.87	2045.24	568.065	740.649	1526.19	1019.67	1704.05	979.396	2020.92	1566.47	2454.61	1492.19	1840.28	407.617	740.242	736.259	823.249	865.485	197.67	765.184	Cytoplasmic	Cytoplasm	319	Cytoplasmic	Cytoplasmic	Cytoplasmic	Cytoplasmic	Cytoplasmic	-	-	Fatty acid and phospholipid metabolism	Biosynthesis
15799868	Q8X8X4	NP_285880.1	Z0198	ldcC	NC_002655 (chrom.)	lysine decarboxylase 2, constitutive [Escherichia coli O157:H7 EDL933]	0	0	0	0	0	0	0	0	0	0	0	0	0	0	0	0	0	0	0	0	Cytoplasmic	Cytoplasm	713	Cytoplasmic	Cytoplasmic	Cytoplasmic	Cytoplasmic	Cytoplasmic	-	-	Energy metabolism	Pyruvate dehydrogenase
161367649	Q8X8X3	NP_285881.2	Z0199	yaeR	NC_002655 (chrom.)	hypothetical protein Z0199 [Escherichia coli O157:H7 EDL933]	64.7459	0	0	0	501.918	0	0	0	0	0	0	728.255	0	0	0	0	0	0	0	0	Cytoplasmic	Cytoplasm	138	Unknown	Cytoplasmic	Cytoplasmic	Cytoplasmic	Cytoplasmic	-	-	Unknown function	General
15799870	Q8X8W8	NP_285882.1	Z0200	tilS	NC_002655 (chrom.)	tRNA(Ile)-lysidine synthetase [Escherichia coli O157:H7 EDL933]	42.0757	0	0	0	314.255	0	0	0	0	0	125.365	0	0	0	0	0	0	225.262	0	134.556	Unknown	Cytoplasm	431	Cytoplasmic	Cytoplasmic	Cytoplasmic	Cytoplasmic	Cytoplasmic	-	-	Cellular processes	Cell division
15799871	Q8X8W7	NP_285883.1	Z0201	yaeO	NC_002655 (chrom.)	Rho-binding antiterminator [Escherichia coli O157:H7 EDL933]	819.237	2234.44	2792.93	0	925.083	0	1933.07	1046.39	1008.41	943.346	852.884	890.437	2938.52	0	0	0	0	0	0	0	Cytoplasmic	Cytoplasm	86	Unknown	Cytoplasmic	Cytoplasmic	Cytoplasmic	Cytoplasmic	-	-	Unknown function	General
15799874	Q8X8W4	NP_285886.1	Z0204	nlpE (cutF)	NC_002655 (chrom.)	lipoprotein involved with copper homeostasis and adhesion [Escherichia coli O157:H7 EDL933]	150.791	0	1814.42	245.923	78.7569	0	197.643	186.68	123.16	0	218.444	0	0	0	0	0	0	0	0	0	Outer Membrane	Cytoplasm	236	Outer Membrane	Periplasmic	Periplasmic	Periplasmic	Periplasmic	-	-	Cellular processes	Detoxification
15799876	Q8X8W2	NP_285888.1	Z0206	proS	NC_002655 (chrom.)	prolyl-tRNA synthetase [Escherichia coli O157:H7 EDL933]	1634.13	1796.58	826.945	1110.78	1231.93	1314.4	1429.38	1498.21	1668.41	1780.09	1455.38	1869.6	2031.13	1484.63	1186.3	2346.41	2235.21	1988.37	1919.89	1874.87	Cytoplasmic	Cytoplasm	572	Cytoplasmic	Cytoplasmic	Cytoplasmic	Cytoplasmic	Cytoplasmic	-	-	Protein synthesis	tRNA aminoacylation
15799877	Q8X8W1	NP_285889.1	Z0207	_	NC_002655 (chrom.)	hypothetical protein Z0207 [Escherichia coli O157:H7 EDL933]	0	0	0	0	0	0	0	0	0	0	0	0	0	0	0	0	0	0	0	0	Unknown	Cytoplasm	235	Unknown	Cytoplasmic	Cytoplasmic	Cytoplasmic	Cytoplasmic	-	-	Hypothetical proteins	Conserved
15799878	Q8X8W0	NP_285890.1	Z0208	rcsF	NC_002655 (chrom.)	outer membrane lipoprotein [Escherichia coli O157:H7 EDL933]	3181.22	1748.59	7871.12	5070.86	2914.84	2282.76	2146.49	2035.58	3080.21	1823.22	2372.86	2729.2	3940.76	3388.77	3692.45	1904.01	3110.99	2767.43	4382.28	3180.72	Outer Membrane	Cytoplasm	134	Unknown	Periplasmic	Periplasmic	Periplasmic	Periplasmic	-	-	Cell envelope	Biosynthesis and degradation of surface polysaccharides and lipopolysaccharides
15799879	Q8X8V9	NP_285891.1	Z0209	metQ	NC_002655 (chrom.)	DL-methionine transporter substrate-binding subunit [Escherichia coli O157:H7 EDL933]	4420.2	2385.37	8109.45	3731.71	3991.05	2737.64	2539.11	2330.24	2991.83	2584.08	3712.34	2556.22	4511.2	4956.89	6692.67	3941.44	5341.98	6336.05	6479.82	8054.66	Cytoplasmic Membrane	Inner membrane	271	periplasm	Periplasmic	Periplasmic	Periplasmic	Periplasmic	-	-	Energy metabolism	Electron transport
15799880	Q8X800	NP_285892.1	Z0210	yaeE	NC_002655 (chrom.)	DL-methionine transporter permease subunit [Escherichia coli O157:H7 EDL933]	102.486	0	0	0	0	0	0	0	0	0	866.921	0	0	352.367	0	0	387.985	0	339.97	0	Cytoplasmic Membrane	Inner membrane	217	Inner Membrane	Cytoplasmic	Cytoplasmic	Cytoplasmic	Inner Membrane	-	-	Transport and binding proteins	Unknown substrate
15799881	P63356	NP_285893.1	Z0211	metN	NC_002655 (chrom.)	DL-methionine transporter ATP-binding subunit [Escherichia coli O157:H7 EDL933]	36.4851	0	0	0	0	0	0	0	0	0	0	0	0	230.726	235.651	0	144.047	0	0	82.7929	Cytoplasmic Membrane	Inner membrane	343	Inner Membrane	Cytoplasmic	Cytoplasmic	Cytoplasmic	Cytoplasmic	-	-	Transport and binding proteins	Unknown substrate
15799882	P63229	NP_285894.1	Z0212	yaeD	NC_002655 (chrom.)	D,D-heptose 1,7-bisphosphate phosphatase [Escherichia coli O157:H7 EDL933]	24.0264	0	0	0	0	0	0	0	263.755	0	0	192.747	0	0	0	0	0	0	0	0	Cytoplasmic	Cytoplasm	191	Cytoplasmic	Cytoplasmic	Cytoplasmic	Cytoplasmic	Cytoplasmic	-	-	Unknown function	General
15799883	Q8X7Z7	NP_285895.1	Z0229	dkgB	NC_002655 (chrom.)	2,5-diketo-D-gluconate reductase B [Escherichia coli O157:H7 EDL933]	460.58	691.686	725.77	142.04	711.444	0	494.752	375.388	516.393	480.322	218.75	571.933	212.782	259.999	417.074	526.527	717.134	510.35	378.82	799.864	Cytoplasmic	Cytoplasm	267	Cytoplasmic	Cytoplasmic	Cytoplasmic	Cytoplasmic	Cytoplasmic	-	-	Unknown function	Enzymes of unknown specificity
15799884	Q8X7Z6	NP_285896.1	Z0230	yafC	NC_002655 (chrom.)	putative transcriptional regulator LYSR-type [Escherichia coli O157:H7 EDL933]	18.4598	85.5035	0	0	0	111.209	0	0	0	0	0	0	154.022	0	0	0	0	0	0	0	Cytoplasmic	Cytoplasm	304	Cytoplasmic	Cytoplasmic	Cytoplasmic	Cytoplasmic	Cytoplasmic	-	-	Regulatory functions	Other
15799886	Q8X7Z4	NP_285898.1	Z0233	_	NC_002655 (chrom.)	hypothetical protein Z0233 [Escherichia coli O157:H7 EDL933]	268.152	293.996	0	211.994	201.455	767.002	631.062	118.841	823.249	612.596	558.093	583.548	110.964	0	0	0	182.083	0	0	0	Unknown	Cytoplasm	256	Cytoplasmic	Cytoplasmic	Cytoplasmic	Cytoplasmic	Cytoplasmic	-	-	Unclassified	Role category not yet assigned
15799887	Q8X7Z2	NP_285899.1	Z0235	dniR	NC_002655 (chrom.)	membrane-bound lytic murein transglycosylase D [Escherichia coli O157:H7 EDL933]	1.24474	0	0	0	0	0	0	0	0	0	0	0	0	0	0	0	0	0	0	23.65	Unknown	Periplasm	452	Extracellular	Periplasmic	Periplasmic	Periplasmic	Outer Membrane	-	-	Energy metabolism	Anaerobic
15799888	P0AC85	NP_285900.1	Z0236	gloB	NC_002655 (chrom.)	hydroxyacylglutathione hydrolase [Escherichia coli O157:H7 EDL933]	367.222	545.217	0	921.391	373.861	0	1092.07	591.794	0	344.271	503.316	1442.63	331.37	181.051	200.116	254.499	0	0	0	195.64	Unknown	Cytoplasm	251	Unknown	Cytoplasmic	Cytoplasmic	Cytoplasmic	Cytoplasmic	-	-	Energy metabolism	Other
15799889	Q8X7Z0	NP_285901.1	Z0237	yafS	NC_002655 (chrom.)	hypothetical protein Z0237 [Escherichia coli O157:H7 EDL933]	0	0	0	0	0	0	0	0	0	0	0	0	0	0	0	0	0	0	0	0	Cytoplasmic	Inner membrane	246	Unknown	Periplasmic	Cytoplasmic	Cytoplasmic	Unknown	-	-	Hypothetical proteins	Conserved
15799892	Q8X3V5	NP_285904.1	Z0243	_	NC_002655 (chrom.)	hypothetical protein Z0243 [Escherichia coli O157:H7 EDL933]	0	0	0	0	0	0	0	0	0	0	0	0	0	0	0	0	0	0	0	0	Unknown	Periplasm	266	periplasm	Periplasmic	Periplasmic	Periplasmic	Periplasmic	-	-	Cell envelope	Other
15799901	Q8X7W0	NP_285913.1	Z0252	_	NC_002655 (chrom.)	hypothetical protein Z0252 [Escherichia coli O157:H7 EDL933]	5.95263	0	0	0	0	113.1	0	0	0	0	0	0	0	0	0	0	0	0	0	0	Cytoplasmic	Cytoplasm	206	Unknown	Cytoplasmic	Cytoplasmic	Cytoplasmic	Cytoplasmic	-	-	Hypothetical proteins	Conserved
15799902	Q8X7V9	NP_285914.1	Z0253	_	NC_002655 (chrom.)	hypothetical protein Z0253 [Escherichia coli O157:H7 EDL933]	12.2816	0	0	0	0	0	0	0	123.139	0	0	0	0	0	0	0	110.211	0	0	0	Unknown	Cytoplasm	247	Unknown	Cytoplasmic	Cytoplasmic	Cytoplasmic	Unknown	-	-	Hypothetical proteins	Conserved
15799911	Q8X7T9	NP_285923.1	Z0262	_	NC_002655 (chrom.)	hypothetical protein Z0262 [Escherichia coli O157:H7 EDL933]	2.061	0	0	0	0	0	0	0	0	0	0	0	0	0	0	0	39.1591	0	0	0	Unknown	Cytoplasm	463	Unknown	Cytoplasmic	Cytoplasmic	Cytoplasmic	Cytoplasmic	-	-	Hypothetical proteins	Conserved
15799923	Q8X7R5	NP_285935.1	Z0275	_	NC_002655 (chrom.)	hypothetical protein Z0275 [Escherichia coli O157:H7 EDL933]	33.3919	0	0	0	0	0	0	0	0	0	0	0	0	182.477	0	0	177.55	0	0	274.418	Cytoplasmic	Cytoplasm	390	Unknown	Cytoplasmic	Cytoplasmic	Cytoplasmic	Cytoplasmic	-	-	Mobile and extrachromosomal element functions	Transposon functions
15799924	Q8X7R4	NP_285936.1	Z0276	yafV	NC_002655 (chrom.)	hypothetical protein Z0276 [Escherichia coli O157:H7 EDL933]	26.4535	0	0	80.8218	0	0	95.8411	90.7796	124.904	0	0	110.27	0	0	0	0	0	0	0	0	Cytoplasmic	Cytoplasm	256	Unknown	Cytoplasmic	Cytoplasmic	Cytoplasmic	Periplasmic	-	-	Unclassified	Role category not yet assigned
15799925	P0AD60	NP_285937.1	Z0277	ykfE	NC_002655 (chrom.)	vertebrate C-lysozyme inhibitor [Escherichia coli O157:H7 EDL933]	1177.45	2218.82	497.194	1607.01	543.381	3100.44	408.149	3354.52	1419.86	2806.46	1203.18	3302.41	1910.04	0	0	0	0	0	0	0	Periplasmic	Periplasm	157	periplasm	Periplasmic	Periplasmic	Periplasmic	Extracellular	-	-	Unclassified	Role category not yet assigned
161367648	Q8X7R2	NP_285938.2	Z0278	fadE	NC_002655 (chrom.)	acyl-CoA dehydrogenase [Escherichia coli O157:H7 EDL933]	134.238	104.573	0	0	167.316	90.1304	329.15	0	468.427	0	231.55	103.762	161.575	108.878	0	0	346.946	115.736	0	322.475	Cytoplasmic Membrane	Cytoplasm	814	Unknown	Cytoplasmic	Cytoplasmic	Cytoplasmic	Inner Membrane	-	-	Central intermediary metabolism	Other
15799927	P63225	NP_285939.1	Z0280	gmhA	NC_002655 (chrom.)	phosphoheptose isomerase [Escherichia coli O157:H7 EDL933]	1392.12	1818.07	953.83	1902	1662.23	1053.82	1300.57	1562.26	1696.65	3156.28	1725.28	1904.19	1872.72	456.282	621.465	772.651	1507.97	670.718	995.716	817.606	Cytoplasmic	Cytoplasm	192	Cytoplasmic	Cytoplasmic	Cytoplasmic	Cytoplasmic	Cytoplasmic	-	-	Cell envelope	Biosynthesis and degradation of surface polysaccharides and lipopolysaccharides
15799928	Q8X7R0	NP_285940.1	Z0281	yafJ	NC_002655 (chrom.)	putative amidotransferase [Escherichia coli O157:H7 EDL933]	3.58835	0	0	0	0	0	68.1787	0	0	0	0	0	0	0	0	0	0	0	0	0	Unknown	Cytoplasm	255	Cytoplasmic	Cytoplasmic	Periplasmic	Periplasmic	Cytoplasmic	-	-	Protein synthesis	tRNA aminoacylation
15799929	P0AAA0	NP_285941.1	Z0282	yafK	NC_002655 (chrom.)	hypothetical protein Z0282 [Escherichia coli O157:H7 EDL933]	7.02326	0	0	0	0	0	0	0	0	0	0	0	0	0	133.442	0	0	0	0	0	Unknown	Extracellular	246	Unknown	Periplasmic	Periplasmic	Extracellular	Periplasmic	-	-	Cell envelope	Other
15799936	Q8X7Q1	NP_285948.1	Z0292	dinP	NC_002655 (chrom.)	DNA polymerase IV [Escherichia coli O157:H7 EDL933]	13.7387	0	0	0	0	0	0	0	0	0	0	0	261.035	0	0	0	0	0	0	0	Cytoplasmic	Cytoplasm	351	Cytoplasmic	Cytoplasmic	Cytoplasmic	Cytoplasmic	Cytoplasmic	-	-	Unknown function	General
15799942	Q8X7N8	NP_285954.1	Z0298	pepD	NC_002655 (chrom.)	aminoacyl-histidine dipeptidase (peptidase D) [Escherichia coli O157:H7 EDL933]	2676.16	2272.1	154.584	2935.4	2442.27	2482.7	2003.15	3049.43	2613.2	3773.92	2447.5	3838.7	3472.65	2496.68	2569.29	3006.43	2597.63	2446.69	3901.29	2343.4	Cytoplasmic	Extracellular	485	Extracellular	Cytoplasmic	Cytoplasmic	Cytoplasmic	Cytoplasmic	-	-	Protein fate	Degradation of proteins, peptides, and glycopeptides
15799943	P0A9M6	NP_285955.1	Z0299	gpt	NC_002655 (chrom.)	xanthine-guanine phosphoribosyltransferase [Escherichia coli O157:H7 EDL933]	1537.26	2484.64	2885.44	1124.71	425.851	2017.16	1596.94	499.853	694.845	1617.55	0	1849.02	2015.47	701.518	1528.77	1900.68	1932.04	1718.68	1700.98	2513.83	Cytoplasmic	Cytoplasm	152	Cytoplasmic	Cytoplasmic	Cytoplasmic	Cytoplasmic	Cytoplasmic	-	-	Purines, pyrimidines, nucleosides, and nucleotides	Salvage of nucleosides and nucleotides
15799944	Q8X7N7	NP_285956.1	Z0300	frsA	NC_002655 (chrom.)	fermentation/respiration switch protein [Escherichia coli O157:H7 EDL933]	68.4115	250.206	0	0	0	80.926	53.304	45.3762	69.6496	0	118.017	182.624	110.596	0	0	0	389.118	0	0	0	Unknown	Cytoplasm	414	Unknown	X	Cytoplasmic	Cytoplasmic	Extracellular	-	-	Unknown function	General
15799945	Q8X7N6	NP_285957.1	Z0301	crl	NC_002655 (chrom.)	DNA-binding transcriptional regulator Crl [Escherichia coli O157:H7 EDL933]	1002.27	2526.75	0	636.534	747.285	2435.68	2451.94	1430.92	3813.8	1029.89	417.005	872.05	1120.29	0	0	0	956.764	243.075	236.432	124.766	Cytoplasmic	Cytoplasm	133	Cytoplasmic	Cytoplasmic	Cytoplasmic	Cytoplasmic	Cytoplasmic	-	-	Cell envelope	Surface structures
15799947	P0A7B7	NP_285959.1	Z0303	proB	NC_002655 (chrom.)	gamma-glutamyl kinase [Escherichia coli O157:H7 EDL933]	609.391	844.361	0	389.163	684.258	800.872	1054.29	562.394	945.564	719.604	728.422	761.646	711.608	346.103	566.755	468.909	1337.02	424.772	167.318	65.3756	Cytoplasmic	Cytoplasm	367	Cytoplasmic	Cytoplasmic	Cytoplasmic	Cytoplasmic	Cytoplasmic	-	-	Amino acid biosynthesis	Glutamate family
15799948	Q8X7N4	NP_285960.1	Z0304	proA	NC_002655 (chrom.)	gamma-glutamyl phosphate reductase [Escherichia coli O157:H7 EDL933]	845.274	1374.26	0	1623.96	843.153	377.324	1365.97	942.105	1457.98	376.517	892.293	717.686	871.696	816.868	712.057	774.621	1529.81	640.409	157.994	585.494	Cytoplasmic	Cytoplasm	417	Cytoplasmic	Cytoplasmic	Cytoplasmic	Cytoplasmic	Cytoplasmic	-	-	Amino acid biosynthesis	Glutamate family
15799951	Q8X7M5	NP_285963.1	Z0309	_	NC_002655 (chrom.)	putative cI repressor protein for prophage CP-933H [Escherichia coli O157:H7 EDL933]	57.9495	0	0	109.064	105.937	0	126.644	251.41	347.062	160.925	0	0	0	0	0	0	0	0	0	0	Unknown	Inner membrane	237	Cytoplasmic	Periplasmic	Cytoplasmic	Periplasmic	Cytoplasmic	-	-	Mobile and extrachromosomal element functions	Prophage functions
15799961	Q8X7L0	NP_285973.1	Z0319	_	NC_002655 (chrom.)	hypothetical protein Z0319 [Escherichia coli O157:H7 EDL933]	316.401	566.224	0	410.096	251.337	369.229	1134.14	614.595	634.089	294.899	447.769	0	349.947	0	0	0	939.29	0	0	0	Cytoplasmic	Cytoplasm	257	Unknown	Cytoplasmic	Cytoplasmic	Cytoplasmic	Cytoplasmic	-	-	Hypothetical proteins	Conserved
15799969	Q8X7K2	NP_285981.1	Z0330	_	NC_002655 (chrom.)	hypothetical protein Z0330 [Escherichia coli O157:H7 EDL933]	7.52367	0	0	0	0	0	0	0	0	0	0	142.95	0	0	0	0	0	0	0	0	Cytoplasmic	Cytoplasm	196	Unknown	Cytoplasmic	Cytoplasmic	Cytoplasmic	Cytoplasmic	-	-	Hypothetical proteins	Conserved
15799979	Q8X7I4	NP_285991.1	Z0340	_	NC_002655 (chrom.)	hypothetical protein Z0340 [Escherichia coli O157:H7 EDL933]	35.9859	301.507	0	0	0	259.517	0	0	0	0	0	0	0	0	0	0	122.707	0	0	0	Cytoplasmic	Cytoplasm	318	Unknown	Cytoplasmic	Cytoplasmic	Cytoplasmic	Cytoplasmic	-	-	Hypothetical proteins	Conserved
15799984	Q8X3M4	NP_285996.1	Z0345	_	NC_002655 (chrom.)	hypothetical protein Z0345 [Escherichia coli O157:H7 EDL933]	11.2939	0	0	0	0	0	0	0	0	0	0	0	0	0	0	0	214.583	0	0	0	Unknown	Cytoplasm	49	Unknown	Cytoplasmic	Cytoplasmic	Cytoplasmic	Unknown	-	-	No Data	No Data
15799986	Q8X6J7	NP_285998.1	Z0347	_	NC_002655 (chrom.)	hypothetical protein Z0347 [Escherichia coli O157:H7 EDL933]	6.25929	0	0	0	0	0	0	0	0	0	0	64.2578	0	0	0	0	54.6686	0	0	0	Unknown	Periplasm	352	Unknown	Periplasmic	Cytoplasmic	Extracellular	Cytoplasmic	-	-	Hypothetical proteins	Conserved
15799990	Q8X6J0	NP_286002.1	Z0351	yagS	NC_002655 (chrom.)	hypothetical protein Z0351 [Escherichia coli O157:H7 EDL933]	1.32671	0	0	0	0	0	0	0	0	0	0	0	0	0	0	0	25.2074	0	0	0	Unknown	Periplasm	318	periplasm	Cytoplasmic	Cytoplasmic	Cytoplasmic	Cytoplasmic	-	-	Biosynthesis of cofactors, prosthetic groups, and carriers	Molybdopterin
15799992	P0AAA2	NP_286004.1	Z0353	yagU	NC_002655 (chrom.)	hypothetical protein Z0353 [Escherichia coli O157:H7 EDL933]	1057.62	625.365	1609.09	446.635	428.176	0	1252.6	509.092	1167.2	0	0	0	370.768	1883.38	2308.68	956.772	1296.75	922.648	3424.98	2892.68	Cytoplasmic Membrane	Inner membrane	204	Inner Membrane	Cytoplasmic	Cytoplasmic	Cytoplasmic	Inner Membrane	-	-	Hypothetical proteins	Conserved
15799993	P0AAM0	NP_286005.1	Z0354	ykgJ	NC_002655 (chrom.)	putative ferredoxin [Escherichia coli O157:H7 EDL933]	4.29467	0	0	0	0	0	0	0	0	0	0	0	0	0	0	0	81.5988	0	0	0	Unknown	Periplasm	109	Unknown	Periplasmic	Periplasmic	Periplasmic	Periplasmic	-	-	No Data	No Data
15799997	Q8X6I2	NP_286009.1	Z0359	yagY	NC_002655 (chrom.)	hypothetical protein Z0359 [Escherichia coli O157:H7 EDL933]	9.10991	0	0	0	0	0	0	0	0	0	0	0	0	0	0	0	173.088	0	0	0	Unknown	Inner membrane	222	Unknown	Periplasmic	Periplasmic	Periplasmic	Periplasmic	-	-	Hypothetical proteins	Conserved
15799998	P0AAA4	NP_286010.1	Z0360	yagZ	NC_002655 (chrom.)	hypothetical protein Z0360 [Escherichia coli O157:H7 EDL933]	22.0558	0	0	0	0	0	0	0	0	0	0	0	0	0	0	0	419.059	0	0	0	Unknown	Fimbrium	195	Unknown	Extracellular	Extracellular	Extracellular	Outer Membrane	-	-	Unclassified	Role category not yet assigned
15799999	Q8X6I1	NP_286011.1	Z0361	ykgK	NC_002655 (chrom.)	putative regulator [Escherichia coli O157:H7 EDL933]	1.32894	0	0	0	0	0	0	0	0	0	0	0	0	0	0	0	0	0	0	25.2498	Cytoplasmic	Cytoplasm	196	Cytoplasmic	Cytoplasmic	Cytoplasmic	Cytoplasmic	Cytoplasmic	-	-	Energy metabolism	Electron transport
15800002	P0A7N3	NP_286014.1	Z0364	rpmE2	NC_002655 (chrom.)	50S ribosomal protein L31 type B [Escherichia coli O157:H7 EDL933]	17.6861	0	0	140.752	0	0	0	0	0	0	195.285	0	0	0	0	0	0	0	0	0	Unknown	Cytoplasm	87	Unknown	Cytoplasmic	Cytoplasmic	Cytoplasmic	Cytoplasmic	-	-	Protein synthesis	Ribosomal proteins: synthesis and modification
15800005	Q7DC32	NP_286017.1	Z0367	_	NC_002655 (chrom.)	unknown protein encoded in ISEc8 [Escherichia coli O157:H7 EDL933]	10.5544	0	0	0	0	0	79.364	0	0	0	0	0	39.8908	0	0	0	81.2785	0	0	0	Cytoplasmic	Cytoplasm	512	Unknown	Cytoplasmic	Cytoplasmic	Cytoplasmic	Cytoplasmic	-	-	Mobile and extrachromosomal element functions	Transposon functions
15800006	Q8X6H2	NP_286018.1	Z0369	_	NC_002655 (chrom.)	putative oxidoreductase [Escherichia coli O157:H7 EDL933]	29.5313	0	0	0	107.244	0	112.697	0	0	0	0	0	0	73.3631	184.338	0	83.4526	0	0	0	Cytoplasmic	Cytoplasm	380	Cytoplasmic	Cytoplasmic	Cytoplasmic	Cytoplasmic	Unknown	-	-	Unknown function	Enzymes of unknown specificity
15800007	Q8X6H1	NP_286019.1	Z0370	_	NC_002655 (chrom.)	hypothetical protein Z0370 [Escherichia coli O157:H7 EDL933]	557.802	686.035	0	851.78	1276.86	766.897	336.52	238.631	987.764	1122.94	558.017	972.447	726.848	325.111	237.491	294.216	120.933	433.826	321.922	339.999	Cytoplasmic	Cytoplasm	306	Unknown	Cytoplasmic	Cytoplasmic	Cytoplasmic	Cytoplasmic	-	-	Unknown function	General
15800008	Q8X6H0	NP_286020.1	Z0371	_	NC_002655 (chrom.)	putative LysR-like transcriptional regulator [Escherichia coli O157:H7 EDL933]	36.1328	0	0	0	0	0	77.4606	0	0	170.499	259.672	89.4086	0	0	0	0	89.4838	0	0	0	Cytoplasmic	Cytoplasm	329	Cytoplasmic	Cytoplasmic	Cytoplasmic	Cytoplasmic	Cytoplasmic	-	-	Regulatory functions	Other
15800009	Q8X6G9	NP_286021.1	Z0372	_	NC_002655 (chrom.)	hypothetical protein Z0372 [Escherichia coli O157:H7 EDL933]	2334.6	3025.97	4396.27	3034.53	3830.66	3642.84	2197.95	3979.27	1042.66	3879.33	1767.09	2771.54	1942.09	525.707	1145.75	1424.48	579.195	1545.69	2549.63	1076.69	Unknown	Cytoplasm	118	Unknown	Cytoplasmic	Cytoplasmic	Cytoplasmic	Periplasmic	-	-	Hypothetical proteins	Conserved
15800013	Q8X6G2	NP_286025.1	Z0376	ykgA	NC_002655 (chrom.)	putative AraC-like transcriptional regulator [Escherichia coli O157:H7 EDL933]	138.747	583.448	0	110.484	125.595	543.515	500.847	0	186.68	0	0	214.218	76.5589	0	0	253.204	41.6458	0	0	0	Cytoplasmic	Cytoplasm	296	Cytoplasmic	Cytoplasmic	Cytoplasmic	Cytoplasmic	Cytoplasmic	-	-	Regulatory functions	Other
15800014	Q8X6G0	NP_286026.1	Z0377	_	NC_002655 (chrom.)	putative dehydrogenase [Escherichia coli O157:H7 EDL933]	338.018	618.191	0	378.111	494.55	671.86	349.571	83.0365	345.866	1073.21	390.818	715.627	191.032	0	0	0	41.8659	404.17	451.154	213.283	Cytoplasmic	Cytoplasm	294	Cytoplasmic	Cytoplasmic	Cytoplasmic	Cytoplasmic	Cytoplasmic	-	-	Central intermediary metabolism	Other
15800017	Q8X6F4	NP_286029.1	Z0380	ykgI	NC_002655 (chrom.)	hypothetical protein Z0380 [Escherichia coli O157:H7 EDL933]	14.1178	0	0	0	0	0	0	0	0	0	268.238	0	0	0	0	0	0	0	0	0	Unknown	Extracellular	83	Unknown	Extracellular	Cytoplasmic	Periplasmic	Periplasmic	-	-	Hypothetical proteins	Conserved
161367647	Q8X4N3	NP_286030.2	Z0381	ykgC	NC_002655 (chrom.)	pyridine nucleotide-disulfide oxidoreductase [Escherichia coli O157:H7 EDL933]	4.17197	0	0	0	0	0	0	0	0	0	0	0	0	79.2674	0	0	0	0	0	0	Cytoplasmic	Cytoplasm	450	Unknown	Cytoplasmic	Cytoplasmic	Cytoplasmic	Cytoplasmic	-	-	Energy metabolism	Electron transport
15800020	Q8X6E9	NP_286032.1	Z0384	ykgE	NC_002655 (chrom.)	putative dehydrogenase subunit [Escherichia coli O157:H7 EDL933]	240.84	532.861	0	384.814	548.083	144.254	457.422	433.787	0	555.047	505.664	396.546	617.49	0	0	0	0	0	0	0	Cytoplasmic Membrane	Cytoplasm	239	Inner Membrane	Cytoplasmic	Cytoplasmic	Cytoplasmic	Cytoplasmic	-	-	Protein fate	Degradation of proteins, peptides, and glycopeptides
15800021	Q8X6E7	NP_286033.1	Z0385	ykgF	NC_002655 (chrom.)	hypothetical protein Z0385 [Escherichia coli O157:H7 EDL933]	198.028	611.468	0	332.149	209.645	697.781	393.675	248.889	342.378	78.6604	290.129	151.12	141.404	171.59	93.6339	0	0	0	0	0	Cytoplasmic	Inner membrane	475	Inner Membrane	Cytoplasmic	Cytoplasmic	Cytoplasmic	Cytoplasmic	-	-	Energy metabolism	Electron transport
161367646	Q8X6E5	NP_286034.2	Z0386	ykgG	NC_002655 (chrom.)	hypothetical protein Z0386 [Escherichia coli O157:H7 EDL933]	133.912	421.393	0	152.6	144.477	274.786	0	257.283	0	219.469	199.942	312.433	292.991	99.3695	0	0	169.577	0	0	0	Unknown	Cytoplasm	282	Unknown	Cytoplasmic	Cytoplasmic	Cytoplasmic	Unknown	-	-	Unclassified	Role category not yet assigned
15800033	Q8X6C6	NP_286045.1	Z0398	betA	NC_002655 (chrom.)	choline dehydrogenase [Escherichia coli O157:H7 EDL933]	0.920977	0	0	0	0	0	0	0	0	0	0	0	0	0	0	0	17.4986	0	0	0	Cytoplasmic Membrane	Inner membrane	562	Unknown	Cytoplasmic	Cytoplasmic	Cytoplasmic	Unknown	-	-	Cellular processes	Adaptations to atypical conditions
15800034	Q7AH91	NP_286046.1	Z0399	betB	NC_002655 (chrom.)	betaine aldehyde dehydrogenase [Escherichia coli O157:H7 EDL933]	286.008	477.286	0	829.637	589.104	0	655.544	310.836	319.541	795.452	357.494	568.3	530.964	0	0	0	0	0	0	0	Cytoplasmic	Cytoplasm	490	Unknown	Cytoplasmic	Cytoplasmic	Cytoplasmic	Cytoplasmic	-	-	Cellular processes	Adaptations to atypical conditions
15800049	Q8X6A6	NP_286061.1	Z0415	_	NC_002655 (chrom.)	putative periplasmic binding protein, substrate ribose [Escherichia coli O157:H7 EDL933]	140.885	0	0	218.361	413.391	0	121.576	183.894	0	235.346	214.557	523.52	419.251	84.7751	0	226.597	35.5504	0	0	0	Unknown	Cytoplasm	328	periplasm	Cytoplasmic	Periplasmic	Cytoplasmic	Periplasmic	-	-	Transport and binding proteins	Carbohydrates, organic alcohols, and acids
15800054	Q8X6A3	NP_286066.1	Z0420	yahK	NC_002655 (chrom.)	putative oxidoreductase [Escherichia coli O157:H7 EDL933]	697.771	1516.72	0	732.337	924.47	989.037	867.994	1097.53	471.76	1316.55	1199.42	1254.13	781.156	180.41	311.041	243.651	524.174	373.029	84.6731	389.567	Cytoplasmic	Cytoplasm	349	Cytoplasmic	Cytoplasmic	Cytoplasmic	Cytoplasmic	Cytoplasmic	-	-	Regulatory functions	Other
15800058	Q8X699	NP_286070.1	Z0425	yahO	NC_002655 (chrom.)	hypothetical protein Z0425 [Escherichia coli O157:H7 EDL933]	193.798	203.683	0	479.846	454.302	0	185.255	179.027	232.746	690.112	0	438.259	818.933	0	0	0	0	0	0	0	Unknown	Cytoplasm	91	Unknown	Cytoplasmic	Cytoplasmic	Periplasmic	Periplasmic	-	-	Hypothetical proteins	Conserved
15800060	Q8X695	NP_286072.1	Z0427	prpB	NC_002655 (chrom.)	2-methylisocitrate lyase [Escherichia coli O157:H7 EDL933]	2.83426	0	0	0	0	0	0	0	0	0	0	0	0	0	0	0	0	0	0	53.851	Cytoplasmic	Cytoplasm	296	Unknown	Cytoplasmic	Cytoplasmic	Cytoplasmic	Unknown	-	-	Energy metabolism	Fermentation
15800061	Q8X694	NP_286073.1	Z0428	prpC	NC_002655 (chrom.)	methylcitrate synthase [Escherichia coli O157:H7 EDL933]	18.4785	0	0	0	0	0	0	0	0	0	139.77	0	0	0	0	0	0	0	0	211.322	Cytoplasmic	Cytoplasm	389	Unknown	Cytoplasmic	Cytoplasmic	Cytoplasmic	Cytoplasmic	-	-	Energy metabolism	Electron transport
15800062	Q8X693	NP_286074.1	Z0429	prpD	NC_002655 (chrom.)	2-methylcitrate dehydratase [Escherichia coli O157:H7 EDL933]	34.7006	0	0	0	0	0	0	0	254.919	0	174.774	121.574	90.2723	0	0	0	17.7716	0	0	0	Cytoplasmic	Cytoplasm	483	Unknown	Cytoplasmic	Cytoplasmic	Cytoplasmic	Cytoplasmic	-	-	Unknown function	General
15800065	Q8X691	NP_286077.1	Z0432	codB	NC_002655 (chrom.)	cytosine permease [Escherichia coli O157:H7 EDL933]	106.596	0	0	0	0	0	0	0	0	0	0	0	0	0	0	0	0	0	2025.33	0	Cytoplasmic Membrane	Inner membrane	419	Inner Membrane	Extracellular	Cytoplasmic	Extracellular	Inner Membrane	-	-	Transport and binding proteins	Nucleosides, purines and pyrimidines
15800066	Q8X690	NP_286078.1	Z0433	codA	NC_002655 (chrom.)	cytosine deaminase [Escherichia coli O157:H7 EDL933]	2160.34	929.062	0	588.777	1433.4	605.832	1595.06	2363.51	1690.68	967.743	2314.31	2189.4	968.953	3016.6	2572.38	3731.2	3756.65	3855.91	4706.64	3760.28	Cytoplasmic	Cytoplasm	427	Unknown	Cytoplasmic	Cytoplasmic	Cytoplasmic	Unknown	-	-	Purines, pyrimidines, nucleosides, and nucleotides	Salvage of nucleosides and nucleotides
15800072	Q8X4M4	NP_286084.1	Z0439	lacY	NC_002655 (chrom.)	galactoside permease [Escherichia coli O157:H7 EDL933]	310.719	0	0	0	0	0	0	0	0	0	0	0	0	1943.53	2647.12	1313.01	0	0	0	0	Cytoplasmic Membrane	Inner membrane	417	Inner Membrane	Cytoplasmic	Cytoplasmic	Cytoplasmic	Inner Membrane	-	-	Transport and binding proteins	Carbohydrates, organic alcohols, and acids
15800073	Q8X685	NP_286085.1	Z0440	lacZ	NC_002655 (chrom.)	beta-D-galactosidase [Escherichia coli O157:H7 EDL933]	7015.11	111.935	122.505	26.7916	51.1487	0	0	158.995	0	81.3598	148.109	0	68.1226	22101.6	21823	27789.4	11274.9	15822.8	17670.8	16035.7	Unknown	Cytoplasm	1024	Extracellular	Cytoplasmic	Cytoplasmic	Cytoplasmic	Outer Membrane	-	-	Unclassified	Role category not yet assigned
15800074	Q8X684	NP_286086.1	Z0441	lacI	NC_002655 (chrom.)	lac repressor [Escherichia coli O157:H7 EDL933]	5.5329	0	0	0	0	0	0	0	105.125	0	0	0	0	0	0	0	0	0	0	0	Cytoplasmic	Cytoplasm	360	Cytoplasmic	X	Cytoplasmic	Cytoplasmic	Cytoplasmic	-	-	Energy metabolism	Other
15800076	Q8X682	NP_286088.1	Z0443	_	NC_002655 (chrom.)	hypothetical protein Z0443 [Escherichia coli O157:H7 EDL933]	3.8592	0	0	0	0	0	73.3248	0	0	0	0	0	0	0	0	0	0	0	0	0	Cytoplasmic	Cytoplasm	258	Unknown	Cytoplasmic	Cytoplasmic	Cytoplasmic	Cytoplasmic	-	-	Hypothetical proteins	Conserved
15800077	Q8X681	NP_286089.1	Z0444	mhpR	NC_002655 (chrom.)	DNA-binding transcriptional activator MhpR [Escherichia coli O157:H7 EDL933]	9.43654	179.294	0	0	0	0	0	0	0	0	0	0	0	0	0	0	0	0	0	0	Cytoplasmic	Cytoplasm	290	Cytoplasmic	Cytoplasmic	Cytoplasmic	Cytoplasmic	Cytoplasmic	-	-	Regulatory functions	Other
161367644	Q8X5J6	NP_286097.2	Z0454	yaiL	NC_002655 (chrom.)	nucleoprotein/polynucleotide-associated enzyme [Escherichia coli O157:H7 EDL933]	46.8638	166.869	0	0	0	0	143.346	0	0	0	0	0	0	187.908	0	0	207.569	184.72	0	0	Unknown	Cytoplasm	218	Unknown	Cytoplasmic	Cytoplasmic	Periplasmic	Cytoplasmic	-	-	Hypothetical proteins	Conserved
15800087	Q8X5J4	NP_286099.1	Z0456	adhC	NC_002655 (chrom.)	alcohol dehydrogenase class III; formaldehyde dehydrogenase, glutathione-dependent [Escherichia coli O157:H7 EDL933]	179.487	364.449	0	0	336.862	0	0	0	273.662	383.707	697.031	734.109	0	0	0	0	0	351.155	0	269.273	Cytoplasmic	Cytoplasm	369	Cytoplasmic	Cytoplasmic	Cytoplasmic	Cytoplasmic	Cytoplasmic	-	-	Energy metabolism	Fermentation
15800088	Q8X5J3	NP_286100.1	Z0457	yaiN	NC_002655 (chrom.)	regulator protein FrmR [Escherichia coli O157:H7 EDL933]	180.191	168.95	0	293.982	419.05	0	524.285	0	0	848.833	386.617	404.292	377.618	0	0	0	0	0	0	0	Cytoplasmic	Cytoplasm	91	Unknown	Cytoplasmic	Cytoplasmic	Cytoplasmic	Cytoplasmic	-	-	Unclassified	Role category not yet assigned
161367643	Q7AH43	NP_286101.2	Z0458	fbpC	NC_002655 (chrom.)	ferric transporter ATP-binding subunit [Escherichia coli O157:H7 EDL933]	44.3614	0	0	0	122.89	0	346.493	0	182.502	0	190.982	0	0	0	0	0	0	0	0	0	Cytoplasmic Membrane	Inner membrane	348	Inner Membrane	X	Cytoplasmic	Cytoplasmic	Cytoplasmic	-	-	Transport and binding proteins	Unknown substrate
15800091	Q8X5J1	NP_286103.1	Z0460	afuA	NC_002655 (chrom.)	periplasmic ferric iron-binding protein [Escherichia coli O157:H7 EDL933]	542.174	754.172	236.593	710.087	413.715	491.788	712.142	675.345	675.652	1178.36	787.246	1197.31	1118.65	425.571	369.147	206.814	0	0	0	348.71	Periplasmic	Periplasm	343	periplasm	Periplasmic	Periplasmic	Periplasmic	Outer Membrane	-	-	Transport and binding proteins	Cations and iron carrying compounds
15800094	Q8X5I8	NP_286106.1	Z0463	_	NC_002655 (chrom.)	putative response regulator; hexosephosphate transport [Escherichia coli O157:H7 EDL933]	70.7711	0	0	0	278.971	0	232.779	219.338	455.506	0	0	0	0	0	0	0	158.057	0	0	0	Cytoplasmic	Cytoplasm	209	Cytoplasmic	Cytoplasmic	Cytoplasmic	Cytoplasmic	Cytoplasmic	-	-	Transport and binding proteins	Carbohydrates, organic alcohols, and acids
15800098	Q8X5I2	NP_286110.1	Z0467	tauD	NC_002655 (chrom.)	taurine dioxygenase [Escherichia coli O157:H7 EDL933]	10.0112	0	0	0	0	0	0	0	0	95.939	0	94.2743	0	0	0	0	0	0	0	0	Cytoplasmic	Periplasm	283	Unknown	Cytoplasmic	Cytoplasmic	Cytoplasmic	Cytoplasmic	-	-	Energy metabolism	Other
15800099	Q8X5I0	NP_286111.1	Z0468	hemB	NC_002655 (chrom.)	delta-aminolevulinic acid dehydratase [Escherichia coli O157:H7 EDL933]	810.36	743.463	0	1166.67	1104.57	482.527	635.082	2824.42	832.573	1161.63	1293.45	983.594	344.616	0	455.797	753.602	138.1	1095.24	810.528	570.982	Cytoplasmic	Cytoplasm	335	Cytoplasmic	X	Cytoplasmic	Cytoplasmic	Cytoplasmic	-	-	Biosynthesis of cofactors, prosthetic groups, and carriers	Heme, porphyrin, and cobalamin
15800102	P0AD71	NP_286114.1	Z0472	yaiH	NC_002655 (chrom.)	beta-lactamase/D-alanine carboxypeptidase [Escherichia coli O157:H7 EDL933]	26.4257	0	0	67.7794	0	0	0	153.399	0	0	0	184.652	0	96.2592	0	0	0	0	0	0	Periplasmic	Periplasm	385	periplasm	Periplasmic	Periplasmic	Periplasmic	Periplasmic	-	-	Cellular processes	Toxin production and resistance
15800104	Q8X5H6	NP_286116.1	Z0474	yaiW	NC_002655 (chrom.)	hypothetical protein Z0474 [Escherichia coli O157:H7 EDL933]	9.7368	0	184.999	0	0	0	0	0	0	0	0	0	0	0	0	0	0	0	0	0	Unknown	Cytoplasm	364	Unknown	Periplasmic	Periplasmic	Periplasmic	Periplasmic	-	-	Cell envelope	Other
15800107	P0A6J9	NP_286119.1	Z0477	ddl	NC_002655 (chrom.)	D-alanyl-alanine synthetase A [Escherichia coli O157:H7 EDL933]	1108.67	1442.44	648.653	1193.96	1318.8	2508.28	1945.79	1397.92	1769.17	787.024	586.638	477.085	1082.52	698.164	760.73	840.707	854.58	988.266	1128.56	635.444	Cytoplasmic	Cytoplasm	364	Cytoplasmic	Cytoplasmic	Cytoplasmic	Cytoplasmic	Cytoplasmic	-	-	Cell envelope	Biosynthesis and degradation of murein sacculus and peptidoglycan
15800108	P0AAP0	NP_286120.1	Z0478	yaiB	NC_002655 (chrom.)	hypothetical protein Z0478 [Escherichia coli O157:H7 EDL933]	619.46	0	0	726.02	341.349	1193.07	2151.48	0	478.824	1566.24	948.214	1918.47	1858.79	0	0	0	587.286	0	0	0	Unknown	Nucleoid	86	Unknown	Cytoplasmic	Cytoplasmic	Cytoplasmic	Cytoplasmic	-	-	Hypothetical proteins	Conserved
15800109	Q8XEB6	NP_286121.1	Z0479	phoA	NC_002655 (chrom.)	alkaline phosphatase [Escherichia coli O157:H7 EDL933]	492.714	0	0	0	0	0	0	0	0	0	0	101.46	0	1527.53	1331.53	1986.55	1346.22	1257.43	1185.22	625.635	Periplasmic	Cytoplasm	494	periplasm	Periplasmic	Cytoplasmic	Periplasmic	Periplasmic	-	-	Central intermediary metabolism	Phosphorus compounds
15800110	Q8XEB3	NP_286122.1	Z0480	psiF	NC_002655 (chrom.)	hypothetical protein Z0480 [Escherichia coli O157:H7 EDL933]	15.2761	0	0	0	0	0	0	290.247	0	0	0	0	0	0	0	0	0	0	0	0	Unknown	Periplasm	112	Unknown	Periplasmic	Extracellular	Periplasmic	Periplasmic	-	-	Central intermediary metabolism	Phosphorus compounds
15800111	Q8XEB2	NP_286123.1	Z0481	yaiC	NC_002655 (chrom.)	diguanylate cyclase AdrA [Escherichia coli O157:H7 EDL933]	240.148	0	0	0	0	0	207.327	0	0	0	69.4014	0	0	0	880.59	0	1092.28	0	939.491	1373.72	Cytoplasmic Membrane	Inner membrane	371	Inner Membrane	Cytoplasmic	Cytoplasmic	Cytoplasmic	Inner Membrane	-	-	Unknown function	General
15800112	Q8XEB1	NP_286124.1	Z0482	proC	NC_002655 (chrom.)	pyrroline-5-carboxylate reductase [Escherichia coli O157:H7 EDL933]	1217.53	2776.93	409.592	1245.05	1269.45	2241.95	1362.16	538.242	1628.92	826.441	752.912	787.253	2084.01	448.024	976.348	1011.56	1480.68	731.755	573.987	1987.91	Cytoplasmic	Cytoplasm	269	Cytoplasmic	Cytoplasmic	Cytoplasmic	Cytoplasmic	Cytoplasmic	-	-	Amino acid biosynthesis	Glutamate family
161367642	P0A8D5	NP_286125.2	Z0483	_	NC_002655 (chrom.)	hypothetical protein Z0483 [Escherichia coli O157:H7 EDL933]	41.3822	338.154	0	0	0	448.108	0	0	0	0	0	0	0	0	0	0	0	0	0	0	Cytoplasmic	Periplasm	152	Unknown	Cytoplasmic	Cytoplasmic	Cytoplasmic	Cytoplasmic	-	-	Unknown function	General
15800114	P0A6E3	NP_286126.1	Z0484	aroL	NC_002655 (chrom.)	shikimate kinase II [Escherichia coli O157:H7 EDL933]	66.9935	547.956	0	0	193.212	0	0	0	0	262.459	269.249	0	0	0	0	0	0	0	0	0	Cytoplasmic	Cytoplasm	174	Cytoplasmic	Cytoplasmic	Cytoplasmic	Cytoplasmic	Cytoplasmic	-	-	Amino acid biosynthesis	Aromatic amino acid family
15800115	P0AAN7	NP_286127.1	Z0485	yaiA	NC_002655 (chrom.)	hypothetical protein Z0485 [Escherichia coli O157:H7 EDL933]	407.323	1941.67	0	333.658	658.969	0	384.252	0	1101.66	1002.46	0	477.956	1838.52	0	0	0	0	0	0	0	Unknown	Periplasm	63	Unknown	Cytoplasmic	Periplasmic	Extracellular	Cytoplasmic	-	-	Hypothetical proteins	Conserved
15800117	P0C039	NP_286129.1	Z0487	yaiE	NC_002655 (chrom.)	hypothetical protein Z0487 [Escherichia coli O157:H7 EDL933]	714.234	0	0	1560.94	1478	2014.9	925.137	870.58	1810.33	557.811	1020.25	532.697	990.706	0	0	0	0	1192.64	0	616.465	Unknown	Periplasm	94	Unknown	Cytoplasmic	Cytoplasmic	Periplasmic	Cytoplasmic	-	-	Hypothetical proteins	Conserved
15800120	Q8XEA1	NP_286132.1	Z0492	rdgC	NC_002655 (chrom.)	recombination associated protein [Escherichia coli O157:H7 EDL933]	687.351	736.737	0	415.017	673.584	0	1124.33	266.318	1283.39	852.678	466.089	974.695	379.442	1016.95	906.61	1252.4	1323.99	724.787	0	662.636	Cytoplasmic	Cytoplasm	303	Cytoplasmic	Cytoplasmic	Cytoplasmic	Cytoplasmic	Cytoplasmic	-	-	DNA metabolism	DNA replication, recombination, and repair
161367641	Q8XEA0	NP_286133.2	Z0493	yajF	NC_002655 (chrom.)	fructokinase [Escherichia coli O157:H7 EDL933]	17.7749	0	0	0	303.88	0	0	0	0	0	0	0	0	0	0	0	33.8424	0	0	0	Cytoplasmic	Cytoplasm	348	Cytoplasmic	Cytoplasmic	Cytoplasmic	Cytoplasmic	Cytoplasmic	-	-	Unknown function	General
15800123	Q8XEJ6	NP_286135.1	Z0495	sbcC	NC_002655 (chrom.)	exonuclease subunit SbcC [Escherichia coli O157:H7 EDL933]	17.8553	0	0	0	138.121	177.439	23.6898	0	0	0	0	0	0	0	0	0	0	0	0	0	Cytoplasmic	Inner membrane	1047	Cytoplasmic	Cytoplasmic	Cytoplasmic	Cytoplasmic	Cytoplasmic	-	-	DNA metabolism	Degradation of DNA
15800124	P0AG77	NP_286136.1	Z0496	sbcD	NC_002655 (chrom.)	exonuclease subunit SbcD [Escherichia coli O157:H7 EDL933]	69.3708	389.535	0	0	0	168.105	111.083	0	288.925	0	0	0	360.398	0	0	0	0	0	0	0	Cytoplasmic	Extracellular	400	Unknown	Cytoplasmic	Cytoplasmic	Cytoplasmic	Cytoplasmic	-	-	DNA metabolism	Degradation of DNA
15800125	P0AFJ6	NP_286137.1	Z0497	phoB	NC_002655 (chrom.)	transcriptional regulator PhoB [Escherichia coli O157:H7 EDL933]	85.1311	0	0	0	0	0	0	0	0	0	132.872	0	0	315.282	171.975	194.704	348.792	147.464	306.401	0	Cytoplasmic	Cytoplasm	229	Cytoplasmic	Cytoplasmic	Cytoplasmic	Cytoplasmic	Cytoplasmic	-	-	Regulatory functions	Other
15800126	Q8XE99	NP_286138.1	Z0498	phoR	NC_002655 (chrom.)	phosphate regulon sensor protein [Escherichia coli O157:H7 EDL933]	50.1784	0	0	0	0	0	0	0	0	0	0	0	0	337.193	293.929	0	127.026	0	195.242	0	Cytoplasmic Membrane	Inner membrane	431	Inner Membrane	Cytoplasmic	Periplasmic	Cytoplasmic	Inner Membrane	-	-	Regulatory functions	Other
15800129	Q8XE98	NP_286141.1	Z0501	malZ	NC_002655 (chrom.)	maltodextrin glucosidase [Escherichia coli O157:H7 EDL933]	1.39875	0	0	0	26.5763	0	0	0	0	0	0	0	0	0	0	0	0	0	0	0	Cytoplasmic	Cytoplasm	605	Extracellular	X	Cytoplasmic	Cytoplasmic	Cytoplasmic	-	-	Energy metabolism	Other
15800133	P0A849	NP_286145.1	Z0505	tgt	NC_002655 (chrom.)	queuine tRNA-ribosyltransferase [Escherichia coli O157:H7 EDL933]	149.012	457.627	0	0	84.2343	0	261.893	0	170.792	78.835	289.455	75.3995	0	0	255.809	466.762	0	337.62	0	352.8	Cytoplasmic	Cytoplasm	375	Unknown	Cytoplasmic	Cytoplasmic	Cytoplasmic	Cytoplasmic	-	-	Protein synthesis	tRNA and rRNA base modification
15800134	P0ADZ9	NP_286146.1	Z0506	yajC	NC_002655 (chrom.)	preprotein translocase subunit YajC [Escherichia coli O157:H7 EDL933]	5197.18	1874.28	23599.7	4298.68	3427.24	1221.96	4022.33	1271.5	3148.39	976.158	2371.49	923.269	2027.16	11289.4	9610.19	9558.48	5441.07	3457.28	4448.17	5779.78	Cytoplasmic Membrane	Inner membrane	110	Unknown	Cytoplasmic	Cytoplasmic	Cytoplasmic	Inner Membrane	-	-	Protein fate	Protein and peptide secretion and trafficking
15800135	P0AG91	NP_286147.1	Z0507	secD	NC_002655 (chrom.)	preprotein translocase subunit SecD [Escherichia coli O157:H7 EDL933]	687.069	629.883	1525.2	175.462	299.02	1011.05	540.708	394.438	1085.2	201.859	321.856	96.1148	224.591	1368.02	1132.87	593.036	904.234	589.875	1008.38	952.517	Cytoplasmic Membrane	Inner membrane	615	Inner Membrane	Cytoplasmic	Cytoplasmic	Cytoplasmic	Inner Membrane	-	-	Protein fate	Protein and peptide secretion and trafficking
15800136	P0AG95	NP_286148.1	Z0508	secF	NC_002655 (chrom.)	preprotein translocase subunit SecF [Escherichia coli O157:H7 EDL933]	445.837	186.28	2355.87	542.048	769.79	0	321.132	303.229	208.606	0	532.659	0	0	176.21	895.373	285.054	463.427	413.615	368.899	648.707	Cytoplasmic Membrane	Inner membrane	323	Inner Membrane	Cytoplasmic	Cytoplasmic	Cytoplasmic	Inner Membrane	-	-	Protein fate	Protein and peptide secretion and trafficking
15800139	P0AAQ4	NP_286151.1	Z0511	yajD	NC_002655 (chrom.)	hypothetical protein Z0511 [Escherichia coli O157:H7 EDL933]	283.356	532.204	0	0	181.794	344.511	913.715	866.504	296.685	276.155	251.156	526.596	244.619	0	0	0	659.029	290.798	0	0	Unknown	Cytoplasm	115	Unknown	Cytoplasmic	Cytoplasmic	Cytoplasmic	Cytoplasmic	-	-	Cell envelope	Other
15800140	P0A928	NP_286152.1	Z0512	tsx	NC_002655 (chrom.)	nucleoside channel; receptor of phage T6 and colicin K [Escherichia coli O157:H7 EDL933]	1236.97	189.236	6581.48	1789.62	782.009	459.338	162.56	1237.86	210.811	0	3066.31	373.613	1233.45	1073.31	1637.29	579.507	945.916	1261.8	831.122	1087.24	Outer Membrane	Outer membrane	294	Outer Membrane	X	Extracellular	Extracellular	Outer Membrane	-	-	Transport and binding proteins	Nucleosides, purines and pyrimidines
161367640	Q8XE89	NP_286153.2	Z0513	yajI	NC_002655 (chrom.)	hypothetical protein Z0513 [Escherichia coli O157:H7 EDL933]	59.1082	0	561.445	0	0	0	0	0	0	0	306.629	0	149.314	0	0	0	105.668	0	0	0	Unknown	Inner membrane	199	periplasm	Periplasmic	Periplasmic	Periplasmic	Outer Membrane	-	-	Unknown function	General
15800142	P0A8D2	NP_286154.1	Z0514	ybaD	NC_002655 (chrom.)	transcriptional regulator NrdR [Escherichia coli O157:H7 EDL933]	495.028	969.82	0	339.719	665.016	0	832.519	788.95	678.787	505.099	575.199	360.861	899.076	272.698	298.359	927.355	603.301	268.257	0	420.52	Cytoplasmic	Cytoplasm	149	Cytoplasmic	Cytoplasmic	Cytoplasmic	Cytoplasmic	Cytoplasmic	-	-	Hypothetical proteins	Conserved
15800143	Q8XE88	NP_286155.1	Z0515	ribD	NC_002655 (chrom.)	bifunctional diaminohydroxyphosphoribosylaminopyrimidine deaminase/5-amino-6-(5-phosphoribosylamino)uracil reductase [Escherichia coli O157:H7 EDL933]	353.599	386.277	0	279.739	331.093	124.483	414.488	235.843	540.718	603.539	366.561	670.74	268.575	218.124	356.507	443.236	720.88	534.391	0	223.189	Cytoplasmic	Cytoplasm	367	Cytoplasmic	Cytoplasmic	Cytoplasmic	Cytoplasmic	Cytoplasmic	-	-	Biosynthesis of cofactors, prosthetic groups, and carriers	Riboflavin, FMN, and FAD
15800144	P61717	NP_286156.1	Z0516	ribH	NC_002655 (chrom.)	riboflavin synthase subunit beta [Escherichia coli O157:H7 EDL933]	3320.64	554.236	1744.64	3813.43	3230.39	2168.47	1427.31	4286.29	1550.11	3752.53	6311.37	6599.24	5138.07	1251.12	1364.06	7631.54	2068.66	3067.01	4249.6	2884.13	Unknown	Cytoplasm	156	Cytoplasmic	Cytoplasmic	Cytoplasmic	Cytoplasmic	Cytoplasmic	-	-	Biosynthesis of cofactors, prosthetic groups, and carriers	Riboflavin, FMN, and FAD
15800145	P0A782	NP_286157.1	Z0518	nusB	NC_002655 (chrom.)	transcription antitermination protein NusB [Escherichia coli O157:H7 EDL933]	728.331	1002.52	0	726.02	343.72	1743.29	573.671	543.975	0	696.175	158.147	828.955	463.814	1509.62	1233.68	764.984	831.027	1109.32	732.079	577.282	Cytoplasmic	Cytoplasm	139	Cytoplasmic	Cytoplasmic	Cytoplasmic	Cytoplasmic	Cytoplasmic	-	-	Transcription	RNA processing
15800146	Q8XE87	NP_286158.1	Z0519	thiL	NC_002655 (chrom.)	thiamine monophosphate kinase [Escherichia coli O157:H7 EDL933]	90.4914	212.479	0	227.681	308.881	0	188.875	0	0	468.88	0	0	312.539	0	0	0	0	0	0	0	Cytoplasmic	Cytoplasm	325	Cytoplasmic	Cytoplasmic	Cytoplasmic	Cytoplasmic	Cytoplasmic	-	-	Biosynthesis of cofactors, prosthetic groups, and carriers	Thiamine
15800149	Q8XE84	NP_286161.1	Z0522	yajO	NC_002655 (chrom.)	putative NAD(P)H-dependent xylose reductase [Escherichia coli O157:H7 EDL933]	369.315	1095.38	0	370.23	701.042	476.193	877.62	594.481	817.783	684.594	415.79	362.296	473.891	0	0	0	0	80.4495	67.2387	0	Cytoplasmic	Cytoplasm	324	Unknown	Cytoplasmic	Cytoplasmic	Cytoplasmic	Cytoplasmic	-	-	Unknown function	General
15800150	Q8XE76	NP_286162.1	Z0523	dxs	NC_002655 (chrom.)	1-deoxy-D-xylulose-5-phosphate synthase [Escherichia coli O157:H7 EDL933]	222.289	485.144	0	501.961	142.558	0	475.955	225.681	542.803	138.392	328.844	550.149	128.039	0	341.146	105.335	257.492	0	0	0	Cytoplasmic	Cytoplasm	620	Unknown	Cytoplasmic	Cytoplasmic	Cytoplasmic	Cytoplasmic	-	-	Biosynthesis of cofactors, prosthetic groups, and carriers	Other
15800151	Q8XE75	NP_286163.1	Z0524	ispA	NC_002655 (chrom.)	geranyltranstransferase [Escherichia coli O157:H7 EDL933]	143.783	381.69	0	277.249	525.033	164.733	218.282	519.43	282.015	0	120.809	126.015	116.624	0	0	0	0	0	0	0	Cytoplasmic	Cytoplasm	299	Cytoplasmic	Cytoplasmic	Cytoplasmic	Cytoplasmic	Cytoplasmic	-	-	Biosynthesis of cofactors, prosthetic groups, and carriers	Menaquinone and ubiquinone
15800152	P0A8H1	NP_286164.1	Z0525	xseB	NC_002655 (chrom.)	exodeoxyribonuclease VII small subunit [Escherichia coli O157:H7 EDL933]	819.462	646.368	845.763	217.425	665.299	415.394	1671.93	262.936	1085.76	670.1	922.098	320.902	0	1830.28	1591.29	1483.66	804.017	1073.27	1063.28	0	Cytoplasmic	Cytoplasm	80	Cytoplasmic	Cytoplasmic	Cytoplasmic	Cytoplasmic	Cytoplasmic	-	-	DNA metabolism	Degradation of DNA
15800153	Q8XE74	NP_286165.1	Z0526	yajK	NC_002655 (chrom.)	thiamine biosynthesis protein ThiI [Escherichia coli O157:H7 EDL933]	80.0836	81.9428	0	0	0	0	120.811	191.6	0	98.0635	0	46.5012	261.829	211.774	173.759	0	175.5	0	0	159.807	Cytoplasmic	Cytoplasm	482	Cytoplasmic	Cytoplasmic	Cytoplasmic	Cytoplasmic	Cytoplasmic	-	-	Purines, pyrimidines, nucleosides, and nucleotides	Pyrimidine ribonucleotide biosynthesis
15800154	Q8XE73	NP_286166.1	Z0527	thiJ	NC_002655 (chrom.)	hypothetical protein Z0527 [Escherichia coli O157:H7 EDL933]	309.369	523.282	0	378.995	357.385	682.454	598.933	141.4	781.335	0	330.585	330.745	808.438	0	0	533.567	213.759	0	0	197.129	Unknown	Cytoplasm	198	Cytoplasmic	Cytoplasmic	Cytoplasmic	Cytoplasmic	Cytoplasmic	-	-	Biosynthesis of cofactors, prosthetic groups, and carriers	Biotin
15800155	Q8XE72	NP_286167.1	Z0528	apbA	NC_002655 (chrom.)	2-dehydropantoate 2-reductase [Escherichia coli O157:H7 EDL933]	70.1928	137.85	0	355.822	0	197.609	0	0	182.967	0	155.388	0	304.028	0	0	0	0	0	0	0	Cytoplasmic	Cytoplasm	303	Cytoplasmic	Cytoplasmic	Cytoplasmic	Cytoplasmic	Cytoplasmic	-	-	Biosynthesis of cofactors, prosthetic groups, and carriers	Pantothenate and coenzyme A
161367639	P0A8E9	NP_286168.2	Z0529	yajQ	NC_002655 (chrom.)	nucleotide-binding protein [Escherichia coli O157:H7 EDL933]	2871.74	2806.54	1060.14	3008.37	2848.22	3660.24	2505.58	3290.01	1885.76	1870.97	3195.95	2673.38	2289.6	2916.05	2901.08	5324.37	2514.07	2857.66	3320.09	3634.94	Cytoplasmic	Periplasm	163	Unknown	Cytoplasmic	Cytoplasmic	Periplasmic	Cytoplasmic	-	-	Unclassified	Role category not yet assigned
15800161	P0ABJ0	NP_286173.1	Z0534	cyoB	NC_002655 (chrom.)	cytochrome o ubiquinol oxidase subunit I [Escherichia coli O157:H7 EDL933]	1283	516.824	9356.39	2339.95	886.156	1347.25	2329.66	420.647	2026.1	672.927	2820.62	512.455	718.829	0	0	0	0	138.937	0	290.219	Cytoplasmic Membrane	Inner membrane	663	Inner Membrane	Cytoplasmic	Cytoplasmic	Cytoplasmic	Inner Membrane	-	-	Energy metabolism	Electron transport
15800162	Q8XE63	NP_286174.1	Z0535	cyoA	NC_002655 (chrom.)	cytochrome o ubiquinol oxidase subunit II [Escherichia coli O157:H7 EDL933]	1816.17	1404.84	12003.1	3779.2	1926.63	519.287	3101.02	813.618	3820.67	832.509	2856.72	1593.07	930.259	0	0	0	476.359	0	0	449.862	Cytoplasmic Membrane	Inner membrane	315	Inner Membrane	Periplasmic	Cytoplasmic	Periplasmic	Inner Membrane	-	-	Energy metabolism	Aerobic
161367638	Q8XE62	NP_286176.2	Z0537	yajG	NC_002655 (chrom.)	hypothetical protein Z0537 [Escherichia coli O157:H7 EDL933]	2573.71	2181.6	9614.24	3160.12	1346.35	2845.2	1685.47	3551.96	2443.08	908.973	1035.13	649.404	1820.22	1724.68	3221.55	1335.09	4342.79	1690.15	3584.44	1759.96	Unknown	Inner membrane	226	Unknown	Periplasmic	Periplasmic	Periplasmic	Periplasmic	-	-	Unknown function	General
161367637	Q8XE61	NP_286177.2	Z0539	bolA	NC_002655 (chrom.)	transcriptional regulator BolA [Escherichia coli O157:H7 EDL933]	589.992	1899.06	0	0	868.748	0	1087.9	240.737	0	989.76	602.038	2838.99	2337.95	0	0	0	0	0	344.671	0	Unknown	Cytoplasm	116	Cytoplasmic	Cytoplasmic	Cytoplasmic	Cytoplasmic	Cytoplasmic	-	-	No Data	No Data
15800166	P0A851	NP_286178.1	Z0541	tig	NC_002655 (chrom.)	trigger factor [Escherichia coli O157:H7 EDL933]	3698.15	4002.07	2325.76	3478.28	3461.99	3693.75	2854.1	3483.53	2654.57	4008.36	3651.73	4215.4	3167.89	3476.78	3371.63	4568.65	3408.82	4633.73	5429.03	4378.79	Cytoplasmic	Periplasm	432	Unknown	Cytoplasmic	Cytoplasmic	Cytoplasmic	Cytoplasmic	-	-	Protein fate	Protein folding and stabilization
15800167	P0A6G9	NP_286179.1	Z0542	clpP	NC_002655 (chrom.)	ATP-dependent Clp protease proteolytic subunit [Escherichia coli O157:H7 EDL933]	5223.57	1059.41	0	4094.69	7511.13	2984.84	3639.88	4890.06	4352.69	7361.19	8382.83	7012.14	4913.6	5586.84	5217.86	9730.84	3956.57	5866.04	6966.75	5720.56	Cytoplasmic	Cytoplasm	207	Cytoplasmic	Cytoplasmic	Cytoplasmic	Cytoplasmic	Cytoplasmic	-	-	Protein fate	Degradation of proteins, peptides, and glycopeptides
15800168	P0A6H3	NP_286180.1	Z0543	clpX	NC_002655 (chrom.)	ATP-dependent protease ATP-binding subunit [Escherichia coli O157:H7 EDL933]	669.416	686.289	0	248.528	549.028	745.871	1129.16	698.361	1280.91	595.719	434.174	340.482	1007.36	775.073	985.286	349.994	1423.08	759.552	313.221	396.812	Cytoplasmic	Cytoplasm	424	Cytoplasmic	Cytoplasmic	Cytoplasmic	Cytoplasmic	Cytoplasmic	-	-	Protein fate	Degradation of proteins, peptides, and glycopeptides
15800169	Q8XE60	NP_286181.1	Z0545	lon	NC_002655 (chrom.)	DNA-binding ATP-dependent protease La [Escherichia coli O157:H7 EDL933]	1706.93	2201.94	953.058	1794.14	1623.14	969.208	2669.91	1434.03	2034.33	1920.9	3082.09	2485.28	2143.39	1585.34	1354.83	589.547	1814.95	1157.58	1567.74	1050.36	Cytoplasmic	Cytoplasm	799	Cytoplasmic	X	Cytoplasmic	Cytoplasmic	Cytoplasmic	-	-	Protein fate	Degradation of proteins, peptides, and glycopeptides
15800170	P0ACF6	NP_286182.1	Z0547	hupB	NC_002655 (chrom.)	transcriptional regulator HU subunit beta [Escherichia coli O157:H7 EDL933]	2999.84	4395.93	2678.25	2567.6	3889.47	3698.77	2921.48	2424.22	2382.01	3545	3633.29	5065.35	3286.51	2562.39	3490.02	2603.43	2293.54	1883.31	1708.58	1967.79	Cytoplasmic	Cytoplasm	90	Cytoplasmic	Periplasmic	Cytoplasmic	Cytoplasmic	Cytoplasmic	-	-	DNA metabolism	Chromosome-associated proteins
15800171	Q8XE55	NP_286183.1	Z0548	ybaU	NC_002655 (chrom.)	peptidyl-prolyl cis-trans isomerase (rotamase D) [Escherichia coli O157:H7 EDL933]	1461.22	1355.44	4266.69	1328.18	929.438	675.898	1403.1	843.794	1339.32	747.461	1172.76	870.244	1071.78	1936	1667.97	1463.82	2231.96	1676.62	1353.68	1429.12	Cytoplasmic Membrane	Cytoplasm	623	periplasm	Periplasmic	Cytoplasmic	Periplasmic	Inner Membrane	-	-	Cell envelope	Biosynthesis and degradation of murein sacculus and peptidoglycan
15800172	Q8XE54	NP_286184.1	Z0549	ybaV	NC_002655 (chrom.)	hypothetical protein Z0549 [Escherichia coli O157:H7 EDL933]	12.7412	0	0	0	0	0	0	0	0	0	0	0	0	0	0	242.084	0	0	0	0	Cytoplasmic Membrane	Cytoplasm	123	Inner Membrane	Periplasmic	Periplasmic	Periplasmic	Periplasmic	-	-	Unknown function	General
15800173	Q8XE53	NP_286185.1	Z0550	ybaW	NC_002655 (chrom.)	hypothetical protein Z0550 [Escherichia coli O157:H7 EDL933]	107.279	0	0	462.219	0	0	0	0	0	0	0	0	1234.6	0	0	0	341.476	0	0	0	Cytoplasmic	Cytoplasm	132	Unknown	Cytoplasmic	Cytoplasmic	Cytoplasmic	Cytoplasmic	-	-	Hypothetical proteins	Conserved
15800174	Q8XE52	NP_286186.1	Z0551	ybaX	NC_002655 (chrom.)	queuosine biosynthesis protein QueC [Escherichia coli O157:H7 EDL933]	260.093	659.151	0	0	89.6742	342.864	338.413	212.578	0	686.595	875.711	392.423	1344.35	0	0	0	0	0	0	0	Cytoplasmic	Extracellular	231	Unknown	Cytoplasmic	Cytoplasmic	Cytoplasmic	Cytoplasmic	-	-	Unknown function	General
15800176	Q8XE50	NP_286188.1	Z0553	cof	NC_002655 (chrom.)	hypothetical protein Z0553 [Escherichia coli O157:H7 EDL933]	3.63202	0	0	0	0	0	0	69.0083	0	0	0	0	0	0	0	0	0	0	0	0	Cytoplasmic	Cytoplasm	272	Unknown	Cytoplasmic	Cytoplasmic	Cytoplasmic	Cytoplasmic	-	-	Unknown function	General
15800178	Q8XE49	NP_286190.1	Z0557	mdlA	NC_002655 (chrom.)	putative multidrug transporter membrane\ATP-binding components [Escherichia coli O157:H7 EDL933]	1.56952	0	0	0	29.8209	0	0	0	0	0	0	0	0	0	0	0	0	0	0	0	Cytoplasmic Membrane	Inner membrane	590	Inner Membrane	Cytoplasmic	Cytoplasmic	Cytoplasmic	Inner Membrane	-	-	Transport and binding proteins	Other
15800179	P0AAG7	NP_286191.1	Z0559	mdlB	NC_002655 (chrom.)	putative multidrug transporter membrane\ATP-binding components [Escherichia coli O157:H7 EDL933]	12.4523	0	236.593	0	0	0	0	0	0	0	0	0	0	0	0	0	0	0	0	0	Cytoplasmic Membrane	Inner membrane	593	Inner Membrane	Cytoplasmic	Cytoplasmic	Cytoplasmic	Inner Membrane	-	-	Cellular processes	Toxin production and resistance
15800180	P0AC57	NP_286192.1	Z0562	glnK	NC_002655 (chrom.)	nitrogen regulatory protein P-II 2 [Escherichia coli O157:H7 EDL933]	996.998	0	0	0	0	0	0	0	0	0	0	0	0	2197.21	1795.59	2232.4	1815.39	5741.9	1598.28	3562.19	Cytoplasmic Membrane	Cytoplasm	112	Cytoplasmic	Cytoplasmic	Cytoplasmic	Cytoplasmic	Cytoplasmic	-	-	Regulatory functions	Protein interactions
15800181	P69680	NP_286193.1	Z0563	amtB	NC_002655 (chrom.)	ammonium transporter [Escherichia coli O157:H7 EDL933]	737.038	0	0	0	0	0	0	0	0	0	0	0	0	2807.23	3932.74	1064.27	2206.97	1965.01	384.987	1642.52	Cytoplasmic Membrane	Inner membrane	428	Inner Membrane	Cytoplasmic	Cytoplasmic	Cytoplasmic	Inner Membrane	-	-	Transport and binding proteins	Cations and iron carrying compounds
15800182	P0AGG3	NP_286194.1	Z0564	tesB	NC_002655 (chrom.)	acyl-CoA thioesterase II [Escherichia coli O157:H7 EDL933]	711.48	674.624	0	719.132	809.545	0	579.115	0	562.419	1054.07	1280.38	1673.48	1093.71	566.11	206.61	774.102	1468.83	745.373	738.805	571.819	Unknown	Extracellular	286	Unknown	Cytoplasmic	Cytoplasmic	Cytoplasmic	Cytoplasmic	-	-	Fatty acid and phospholipid metabolism	Biosynthesis
15800183	Q8XD73	NP_286195.1	Z0565	ybaY	NC_002655 (chrom.)	glycoprotein/polysaccharide metabolism [Escherichia coli O157:H7 EDL933]	601.03	532.204	0	383.953	912.344	0	911.705	647.148	1489.98	276.155	2777.72	528.075	2960.29	0	0	0	0	0	0	0	Periplasmic	Fimbrium	190	periplasm	Periplasmic	Periplasmic	Periplasmic	Periplasmic	-	-	Regulatory functions	Other
15800187	P0AAS1	NP_286199.1	Z0570	ylaC	NC_002655 (chrom.)	hypothetical protein Z0570 [Escherichia coli O157:H7 EDL933]	28.5503	371.935	0	0	170.521	0	0	0	0	0	0	0	0	0	0	0	0	0	0	0	Cytoplasmic Membrane	Inner membrane	156	Inner Membrane	Cytoplasmic	Cytoplasmic	Cytoplasmic	Inner Membrane	-	-	Hypothetical proteins	Conserved
15800188	Q8XD68	NP_286200.1	Z0571	ylaD	NC_002655 (chrom.)	maltose O-acetyltransferase [Escherichia coli O157:H7 EDL933]	28.7561	0	0	171.951	166.585	0	207.831	0	0	0	0	0	0	0	0	0	0	0	0	0	Cytoplasmic	Cytoplasm	183	Cytoplasmic	Cytoplasmic	Cytoplasmic	Cytoplasmic	Cytoplasmic	-	-	Amino acid biosynthesis	Aspartate family
15800191	Q8XD55	NP_286203.1	Z0576	acrB	NC_002655 (chrom.)	acridine efflux pump [Escherichia coli O157:H7 EDL933]	673.804	581.621	1029.85	289.608	722.868	379.269	873.738	384.703	1302.66	189.324	1138.36	288.554	606.594	862.134	849.927	667.385	768.85	402.319	875.986	588.512	Cytoplasmic Membrane	Inner membrane	1049	Inner Membrane	Cytoplasmic	Cytoplasmic	Cytoplasmic	Inner Membrane	-	-	Transport and binding proteins	Other
15800192	P0AE07	NP_286204.1	Z0578	acrA	NC_002655 (chrom.)	acridine efflux pump [Escherichia coli O157:H7 EDL933]	2113	1909.2	7874.97	3099.31	1534.88	1459.62	1695.42	1286.26	2211.76	1371.51	2124.13	1698.42	1525.81	1561.38	1620.29	805.785	3194.42	1311.53	1730.69	2131.67	Cytoplasmic Membrane	Inner membrane	397	Inner Membrane	Periplasmic	Periplasmic	Periplasmic	Outer Membrane	-	-	Cell envelope	Other
15800194	Q8XD54	NP_286206.1	Z0581	aefA	NC_002655 (chrom.)	potassium efflux protein KefA [Escherichia coli O157:H7 EDL933]	48.9179	26.1618	263.698	80.7431	76.5904	0	43.4921	22.5614	25.2885	0	79.4875	49.1635	0	0	66.9996	0	138.965	56.2898	0	0	Cytoplasmic Membrane	Outer membrane	1120	Inner Membrane	Cytoplasmic	Cytoplasmic	Cytoplasmic	Inner Membrane	-	-	Unknown function	General
15800198	Q8XD48	NP_286210.1	Z0586	apt	NC_002655 (chrom.)	adenine phosphoribosyltransferase [Escherichia coli O157:H7 EDL933]	1193.44	808.183	1526.41	1287.75	997.523	843.213	971.272	1447.42	1267.07	1010.2	1227.09	1764.21	749.23	912.736	1392.34	1483.77	1206.6	1252.24	1593.44	934.582	Cytoplasmic	Cytoplasm	183	Cytoplasmic	Cytoplasmic	Cytoplasmic	Cytoplasmic	Cytoplasmic	-	-	Purines, pyrimidines, nucleosides, and nucleotides	Salvage of nucleosides and nucleotides
15800199	Q8XD46	NP_286211.1	Z0587	dnaX	NC_002655 (chrom.)	DNA polymerase III subunits gamma and tau [Escherichia coli O157:H7 EDL933]	49.5083	107.055	0	51.0389	0	0	245.284	108.943	79.5721	106.869	135.576	106.32	0	0	0	0	0	0	0	0	Cytoplasmic	Inner membrane	643	Cytoplasmic	Cytoplasmic	Cytoplasmic	Cytoplasmic	Cytoplasmic	-	-	DNA metabolism	DNA replication, recombination, and repair
15800200	P0A8B7	NP_286212.1	Z0588	ybaB	NC_002655 (chrom.)	hypothetical protein Z0588 [Escherichia coli O157:H7 EDL933]	404.09	462.537	1455.99	446.622	211.381	0	397.054	878.59	0	963.59	292.151	917.898	428.797	0	379.041	0	0	0	844.066	0	Unknown	Periplasm	109	Unknown	Cytoplasmic	Cytoplasmic	Cytoplasmic	Cytoplasmic	-	-	Hypothetical proteins	Conserved
15800202	P0A6Z5	NP_286214.1	Z0590	htpG	NC_002655 (chrom.)	heat shock protein 90 [Escherichia coli O157:H7 EDL933]	3375.27	3126.83	1669.75	4589.97	2890.7	3240.51	2660.19	5000.01	2938.84	4478.39	2993.72	4155.23	3494.02	2900.74	3195.05	4185.88	2987.15	3306.13	3669.63	2647.32	Cytoplasmic	Cytoplasm	624	Cytoplasmic	X	Cytoplasmic	Cytoplasmic	Cytoplasmic	-	-	Protein fate	Protein folding and stabilization
15800203	P69442	NP_286215.1	Z0591	adk	NC_002655 (chrom.)	adenylate kinase [Escherichia coli O157:H7 EDL933]	4701.94	4615.28	2803.67	6157.58	5385.61	7286.34	3405.82	5141.38	5259.12	6325.57	2766.13	5623.91	3753.17	3017.67	3985.58	4335.77	4130.28	5735.26	5676.2	3932.6	Cytoplasmic	Cytoplasm	214	Cytoplasmic	Cytoplasmic	Cytoplasmic	Cytoplasmic	Cytoplasmic	-	-	Purines, pyrimidines, nucleosides, and nucleotides	Nucleotide and nucleoside interconversions
15800204	Q8XD39	NP_286216.1	Z0592	hemH	NC_002655 (chrom.)	ferrochelatase [Escherichia coli O157:H7 EDL933]	162.237	630.768	0	261.053	58.3104	352.558	541.468	220.067	302.73	93.4202	342.042	0	248.505	0	0	0	0	0	0	31.5734	Cytoplasmic	Extracellular	320	Cytoplasmic	Cytoplasmic	Cytoplasmic	Cytoplasmic	Cytoplasmic	-	-	Biosynthesis of cofactors, prosthetic groups, and carriers	Heme, porphyrin, and cobalamin
15800205	Q8XD38	NP_286217.1	Z0593	ybaC	NC_002655 (chrom.)	acetyl esterase [Escherichia coli O157:H7 EDL933]	6.51369	0	0	0	0	0	0	0	0	0	0	0	0	0	123.76	0	0	0	0	0	Cytoplasmic	Cytoplasm	319	Cytoplasmic	Cytoplasmic	Cytoplasmic	Cytoplasmic	Cytoplasmic	-	-	Energy metabolism	Biosynthesis and degradation of polysaccharides
15800206	P0AEW8	NP_286218.1	Z0596	gsk	NC_002655 (chrom.)	inosine-guanosine kinase [Escherichia coli O157:H7 EDL933]	279.496	1016.71	0	133.858	760.547	361.34	476.057	376.216	206.102	191.725	526.263	275.078	257.058	0	0	0	689.967	0	0	39.5042	Cytoplasmic	Cytoplasm	434	Cytoplasmic	Cytoplasmic	Cytoplasmic	Cytoplasmic	Cytoplasmic	-	-	Purines, pyrimidines, nucleosides, and nucleotides	Nucleotide and nucleoside interconversions
15800207	Q8XD37	NP_286219.1	Z0597	ybaL	NC_002655 (chrom.)	putative cation:proton antiport protein [Escherichia coli O157:H7 EDL933]	70.0946	0	306.723	0	0	0	0	0	0	0	0	0	0	221.13	202.625	298.574	79.5851	0	0	223.161	Cytoplasmic Membrane	Inner membrane	558	Inner Membrane	Cytoplasmic	Cytoplasmic	Cytoplasmic	Inner Membrane	-	-	Transport and binding proteins	Cations and iron carrying compounds
15800208	Q8XD36	NP_286220.1	Z0598	fsr	NC_002655 (chrom.)	fosmidomycin resistance protein [Escherichia coli O157:H7 EDL933]	22.8072	0	0	194.785	0	0	0	0	0	0	0	0	0	0	0	0	0	238.552	0	0	Cytoplasmic Membrane	Inner membrane	406	Inner Membrane	Extracellular	Cytoplasmic	Extracellular	Inner Membrane	-	-	Cellular processes	Toxin production and resistance
15800209	Q8XD35	NP_286221.1	Z0599	ushA	NC_002655 (chrom.)	bifunctional UDP-sugar hydrolase/5'-nucleotidase periplasmic precursor [Escherichia coli O157:H7 EDL933]	451.607	765.024	0	767.188	847.406	460.49	404.133	431.158	527.21	612.981	223.377	642.306	436.442	197.489	362.084	540.204	439.294	325.651	257.837	340.259	Periplasmic	Periplasm	550	periplasm	Periplasmic	Periplasmic	Periplasmic	Outer Membrane	-	-	Purines, pyrimidines, nucleosides, and nucleotides	Sugar-nucleotide biosynthesis and conversions
15800210	Q8XD27	NP_286222.1	Z0600	ybaK	NC_002655 (chrom.)	hypothetical protein Z0600 [Escherichia coli O157:H7 EDL933]	52.5197	0	0	92.1757	0	150.365	0	313.422	0	0	0	309.818	0	0	0	0	0	0	0	132.092	Cytoplasmic	Cytoplasm	159	Cytoplasmic	Cytoplasmic	Cytoplasmic	Periplasmic	Cytoplasmic	-	-	Unknown function	General
15800213	Q8XD24	NP_286225.1	Z0604	ybaR	NC_002655 (chrom.)	copper exporting ATPase [Escherichia coli O157:H7 EDL933]	376.931	251.528	475.06	327.911	482.93	0	604.571	368.571	507.015	157.2	334.165	249.576	279.816	454.507	619.048	384.823	938.815	389.73	220.41	116.009	Cytoplasmic Membrane	Inner membrane	834	Inner Membrane	Cytoplasmic	Cytoplasmic	Cytoplasmic	Inner Membrane	-	-	Transport and binding proteins	Cations and iron carrying compounds
15800214	Q8XD23	NP_286226.1	Z0606	ybaS	NC_002655 (chrom.)	glutaminase [Escherichia coli O157:H7 EDL933]	26.0657	0	0	218.71	0	0	0	0	0	0	0	276.539	0	0	0	0	0	0	0	0	Unknown	Extracellular	310	Unknown	Periplasmic	Cytoplasmic	Periplasmic	Cytoplasmic	-	-	Energy metabolism	Amino acids and amines
15800220	Q8XD11	NP_286232.1	Z0635	_	NC_002655 (chrom.)	putative membrane spanning export protein [Escherichia coli O157:H7 EDL933]	2.07575	0	0	0	0	0	0	0	0	0	0	0	0	0	0	0	0	0	0	39.4393	Cytoplasmic Membrane	Inner membrane	391	Inner Membrane	Cytoplasmic	Cytoplasmic	Cytoplasmic	Unknown	-	-	Protein fate	Protein and peptide secretion and trafficking
15800221	Q8XD09	NP_286233.1	Z0636	ybbI	NC_002655 (chrom.)	putative transcriptional regulator [Escherichia coli O157:H7 EDL933]	28.0538	0	0	0	0	0	0	0	0	0	0	0	0	0	0	0	533.023	0	0	0	Unknown	Cytoplasm	135	Cytoplasmic	Cytoplasmic	Cytoplasmic	Cytoplasmic	Cytoplasmic	-	-	Regulatory functions	Other
15800225	Q8XD05	NP_286237.1	Z0641	ybbJ	NC_002655 (chrom.)	hypothetical protein Z0641 [Escherichia coli O157:H7 EDL933]	49.7165	0	0	0	0	0	0	0	0	0	476.131	0	0	468.483	0	0	0	0	0	0	Cytoplasmic Membrane	Inner membrane	152	Inner Membrane	Cytoplasmic	Cytoplasmic	Cytoplasmic	Inner Membrane	-	-	Hypothetical proteins	Conserved
15800226	P0AA55	NP_286238.1	Z0642	ybbK	NC_002655 (chrom.)	putative protease [Escherichia coli O157:H7 EDL933]	197.027	0	0	144.803	274.602	0	257.878	0	223.513	0	180.148	0	90.6127	904.721	369.637	612.808	373.752	0	0	311.031	Unknown	Inner membrane	305	Unknown	Cytoplasmic	Cytoplasmic	Cytoplasmic	Inner Membrane	-	-	Unknown function	General
15800227	Q7DC28	NP_286239.1	Z0643	ybbL	NC_002655 (chrom.)	putative ABC transporter ATP-binding protein YbbL [Escherichia coli O157:H7 EDL933]	125.988	222.732	0	64.4326	307.181	721.602	192.411	0	375.497	232.729	0	0	0	0	0	0	277.196	0	0	0	Cytoplasmic Membrane	Inner membrane	225	Inner Membrane	Cytoplasmic	Cytoplasmic	Cytoplasmic	Cytoplasmic	-	-	Transport and binding proteins	Unknown substrate
15800228	Q8XD04	NP_286240.1	Z0644	ybbM	NC_002655 (chrom.)	putative metal resistance protein [Escherichia coli O157:H7 EDL933]	90.8383	0	547.588	0	0	0	153.657	0	631.75	0	0	0	0	0	0	0	0	0	0	392.932	Cytoplasmic Membrane	Inner membrane	268	Inner Membrane	Cytoplasmic	Cytoplasmic	Cytoplasmic	Inner Membrane	-	-	Cell envelope	Other
15800229	Q8X570	NP_286241.1	Z0645	ybbN	NC_002655 (chrom.)	putative thioredoxin-like protein [Escherichia coli O157:H7 EDL933]	1330.43	600.146	753.094	2347.19	2139.94	461.119	1545.54	2051.96	268.24	2000.42	3530.99	2739.25	2448.02	134.351	360.74	918.188	1344.01	0	524.583	1110.41	Cytoplasmic	Outer membrane	296	periplasm	Cytoplasmic	Cytoplasmic	Cytoplasmic	Cytoplasmic	-	-	Energy metabolism	Electron transport
15800230	Q8XCZ8	NP_286242.1	Z0646	ybbO	NC_002655 (chrom.)	short chain dehydrogenase [Escherichia coli O157:H7 EDL933]	130.295	183.335	0	266.714	189.235	0	157.538	74.6391	0	191.103	174.485	182.041	256.07	207.115	224.996	140.274	228.051	0	0	0	Cytoplasmic	Cytoplasm	269	Inner Membrane	Cytoplasmic	Cytoplasmic	Cytoplasmic	Cytoplasmic	-	-	Central intermediary metabolism	Other
15800231	Q8XCZ6	NP_286243.1	Z0647	tesA	NC_002655 (chrom.)	multifunctional acyl-CoA thioesterase I and protease I and lysophospholipase L1 [Escherichia coli O157:H7 EDL933]	63.8223	284.858	0	68.5027	195.33	0	81.2083	0	0	197.535	89.8899	0	87.2868	0	0	0	0	0	208.014	0	Periplasmic	Extracellular	208	Extracellular	Periplasmic	Periplasmic	Periplasmic	Outer Membrane	-	-	Fatty acid and phospholipid metabolism	Biosynthesis
15800232	P0A9T9	NP_286244.1	Z0648	ybbA	NC_002655 (chrom.)	putative ABC transporter ATP-binding protein YbbA [Escherichia coli O157:H7 EDL933]	6.02058	0	0	0	0	0	114.391	0	0	0	0	0	0	0	0	0	0	0	0	0	Cytoplasmic Membrane	Inner membrane	228	Inner Membrane	Cytoplasmic	Cytoplasmic	Cytoplasmic	Cytoplasmic	-	-	Transport and binding proteins	Unknown substrate
15800239	Q8XCZ2	NP_286251.1	Z0657	ybbB	NC_002655 (chrom.)	tRNA 2-selenouridine synthase [Escherichia coli O157:H7 EDL933]	4.52756	0	0	0	0	0	0	0	86.0236	0	0	0	0	0	0	0	0	0	0	0	Cytoplasmic	Cytoplasm	364	Cytoplasmic	Cytoplasmic	Cytoplasmic	Cytoplasmic	Unknown	-	-	Cell envelope	Biosynthesis and degradation of surface polysaccharides and lipopolysaccharides
15800242	P0ACN6	NP_286254.1	Z0660	ybbU	NC_002655 (chrom.)	DNA-binding transcriptional repressor AllR [Escherichia coli O157:H7 EDL933]	232.574	323.702	0	234.611	147.074	422.504	277.207	439.547	725.364	0	306.842	321.448	0	121.018	132.342	0	133.734	358.043	110.548	364.926	Unknown	Cytoplasm	271	Cytoplasmic	Cytoplasmic	Cytoplasmic	Cytoplasmic	Cytoplasmic	-	-	Energy metabolism	TCA cycle
15800245	Q8XCX6	NP_286257.1	Z0663	ybbQ	NC_002655 (chrom.)	putative oxidoreductase [Escherichia coli O157:H7 EDL933]	4.89789	93.06	0	0	0	0	0	0	0	0	0	0	0	0	0	0	0	0	0	0	Cytoplasmic	Cytoplasm	292	Cytoplasmic	Cytoplasmic	Cytoplasmic	Cytoplasmic	Cytoplasmic	-	-	Unclassified	Role category not yet assigned
15800252	Q8XCV9	NP_286264.1	Z0670	ylbA	NC_002655 (chrom.)	hypothetical protein Z0670 [Escherichia coli O157:H7 EDL933]	1272.96	1992.07	0	1442.79	1229.39	0	1197.03	2432.54	1338.5	2490.02	1701.36	3162.59	2216.11	215.642	734.61	913.23	2230.6	661.42	0	228.29	Cytoplasmic	Cytoplasm	261	Unknown	Cytoplasmic	Cytoplasmic	Cytoplasmic	Unknown	-	-	Hypothetical proteins	Conserved
15800254	P58408	NP_286266.1	Z0672	ylbC	NC_002655 (chrom.)	putative malate dehydrogenase [Escherichia coli O157:H7 EDL933]	91.2641	0	0	154.898	220.597	0	0	86.9304	0	446.799	407.006	319.209	98.5777	0	0	0	0	0	0	0	Cytoplasmic	Cytoplasm	349	Cytoplasmic	Cytoplasmic	Cytoplasmic	Cytoplasmic	Cytoplasmic	-	-	Central intermediary metabolism	Other
15800259	Q8XCV4	NP_286271.1	Z0677	purK	NC_002655 (chrom.)	phosphoribosylaminoimidazole carboxylase ATPase subunit [Escherichia coli O157:H7 EDL933]	23.4067	90.7936	0	0	0	0	0	0	0	0	0	0	0	0	0	322.088	31.8466	0	0	0	Cytoplasmic Membrane	Cytoplasm	355	Unknown	Cytoplasmic	Cytoplasmic	Cytoplasmic	Cytoplasmic	-	-	Purines, pyrimidines, nucleosides, and nucleotides	Purine ribonucleotide biosynthesis
15800260	P0AG19	NP_286272.1	Z0678	purE	NC_002655 (chrom.)	phosphoribosylaminoimidazole carboxylase catalytic subunit [Escherichia coli O157:H7 EDL933]	807.141	457.882	0	499.591	157.098	899.52	1184.39	561.594	1802.6	716.856	0	683.138	0	517.273	848.923	1759.07	1144.38	506.864	2266.92	1329.59	Unknown	Cytoplasm	169	Cytoplasmic	Cytoplasmic	Cytoplasmic	Cytoplasmic	Cytoplasmic	-	-	Purines, pyrimidines, nucleosides, and nucleotides	Purine ribonucleotide biosynthesis
15800261	Q8XCU1	NP_286273.1	Z0679	ybbF	NC_002655 (chrom.)	UDP-2,3-diacylglucosamine hydrolase [Escherichia coli O157:H7 EDL933]	14.3633	0	0	0	0	0	0	0	0	0	0	0	0	0	0	0	133.137	0	0	139.765	Cytoplasmic	Cytoplasm	240	Cytoplasmic	Cytoplasmic	Cytoplasmic	Cytoplasmic	Cytoplasmic	-	-	Cell envelope	Biosynthesis and degradation of surface polysaccharides and lipopolysaccharides
15800262	Q8XCU0	NP_286274.1	Z0680	ppiB	NC_002655 (chrom.)	peptidyl-prolyl cis-trans isomerase B (rotamase B) [Escherichia coli O157:H7 EDL933]	5521.85	5034.62	2185.51	4778.04	6190.31	4075.48	4470.88	7207.78	5443.64	6329.25	4942.39	11886	6598.69	2941	5127.29	5577.8	4103.89	8069.91	5134.37	4818.23	Cytoplasmic	Cytoplasm	164	Cytoplasmic	Cytoplasmic	Cytoplasmic	Cytoplasmic	Cytoplasmic	-	-	Protein synthesis	Translation factors
15800263	Q8XCT9	NP_286275.1	Z0681	cysS	NC_002655 (chrom.)	cysteinyl-tRNA synthetase [Escherichia coli O157:H7 EDL933]	814.597	1114.01	145.581	927.865	1107.64	799.079	1099.74	952.229	1309.91	986.333	634.29	939.563	722.924	503.201	273.051	426.093	554.399	1171.29	1037.2	772.944	Cytoplasmic	Cytoplasm	461	Cytoplasmic	Cytoplasmic	Cytoplasmic	Cytoplasmic	Cytoplasmic	-	-	Protein synthesis	tRNA aminoacylation
161367636	Q8XCT7	NP_286277.2	Z0683	ybcJ	NC_002655 (chrom.)	hypothetical protein Z0683 [Escherichia coli O157:H7 EDL933]	91.5356	0	0	390.629	0	0	0	219.975	0	274.453	609.527	0	0	0	0	0	244.593	0	0	0	Unknown	Cytoplasm	77	Cytoplasmic	Cytoplasmic	Cytoplasmic	Cytoplasmic	Unknown	-	-	Hypothetical proteins	Conserved
15800266	Q8XCT6	NP_286278.1	Z0684	folD	NC_002655 (chrom.)	bifunctional 5,10-methylene-tetrahydrofolate dehydrogenase/ 5,10-methylene-tetrahydrofolate cyclohydrolase [Escherichia coli O157:H7 EDL933]	172.804	119.489	0	261.903	0	0	413.931	0	0	124.84	214.997	239.181	0	0	0	551.918	749.908	132.805	111.419	362.881	Cytoplasmic	Cytoplasm	288	Cytoplasmic	Cytoplasmic	Cytoplasmic	Cytoplasmic	Cytoplasmic	-	-	Biosynthesis of cofactors, prosthetic groups, and carriers	Folic acid
15800282	Q8XBY5	NP_286294.1	Z0707	_	NC_002655 (chrom.)	hypothetical protein Z0707 [Escherichia coli O157:H7 EDL933]	1.62183	0	0	0	0	0	0	0	0	0	0	0	30.8148	0	0	0	0	0	0	0	Unknown	Cytoplasm	633	Unknown	Cytoplasmic	Extracellular	Cytoplasmic	Cytoplasmic	-	-	Energy metabolism	Photosynthesis
15800287	Q8XEH9	NP_286299.1	Z0713	ylcD	NC_002655 (chrom.)	copper/silver efflux system membrane fusion protein CusB [Escherichia coli O157:H7 EDL933]	16.2246	0	0	0	0	0	0	308.267	0	0	0	0	0	0	0	0	0	0	0	0	Unknown	Inner membrane	407	periplasm	Periplasmic	Cytoplasmic	Cytoplasmic	Periplasmic	-	-	Transport and binding proteins	Other
15800289	Q8XBY0	NP_286301.1	Z0715	pheP	NC_002655 (chrom.)	phenylalanine transporter [Escherichia coli O157:H7 EDL933]	235.195	0	0	0	503.142	0	630.062	199.009	273.707	254.767	464.9	0	453.895	552.229	604.194	0	0	0	532.801	0	Cytoplasmic Membrane	Inner membrane	458	Inner Membrane	Cytoplasmic	Cytoplasmic	Cytoplasmic	Inner Membrane	-	-	Transport and binding proteins	Amino acids, peptides and amines
15800290	Q8XBX4	NP_286302.1	Z0716	ybdG	NC_002655 (chrom.)	putative transport [Escherichia coli O157:H7 EDL933]	14.745	0	0	0	0	0	0	0	0	0	141.608	0	138.547	0	0	0	0	0	0	0	Cytoplasmic Membrane	Outer membrane	415	Inner Membrane	Cytoplasmic	Cytoplasmic	Cytoplasmic	Inner Membrane	-	-	Energy metabolism	Electron transport
15800291	Q8XBX3	NP_286303.1	Z0717	nfnB	NC_002655 (chrom.)	dihydropteridine reductase [Escherichia coli O157:H7 EDL933]	1744.57	1847.95	644.655	3420.37	1900.73	1874.49	1850.71	1170.06	1494.59	2673.45	1558.78	2342.95	2379.37	1043.51	1137.02	2198.97	1021.83	1363.48	1799.25	1424.64	Unknown	Periplasm	217	Cytoplasmic	Periplasmic	Cytoplasmic	Periplasmic	Cytoplasmic	-	-	Transport and binding proteins	Other
15800292	P0AAT3	NP_286304.1	Z0718	ybdF	NC_002655 (chrom.)	hypothetical protein Z0718 [Escherichia coli O157:H7 EDL933]	14.7618	0	0	0	0	0	0	0	0	0	218.988	0	0	0	0	0	61.4862	0	0	0	Unknown	Cytoplasm	122	Unknown	Cytoplasmic	Cytoplasmic	Cytoplasmic	Cytoplasmic	-	-	Unknown function	General
15800298	Q8XBW7	NP_286310.1	Z0724	fepA	NC_002655 (chrom.)	outer membrane receptor FepA [Escherichia coli O157:H7 EDL933]	0.691244	0	0	0	0	0	0	0	0	0	0	0	0	0	0	0	0	0	0	13.1336	Outer Membrane	Outer membrane	746	Outer Membrane	Extracellular	Extracellular	Periplasmic	Outer Membrane	-	-	Transport and binding proteins	Cations and iron carrying compounds
15800301	Q8XBV9	NP_286313.1	Z0727	entF	NC_002655 (chrom.)	enterobactin synthase subunit F [Escherichia coli O157:H7 EDL933]	1.46327	27.8021	0	0	0	0	0	0	0	0	0	0	0	0	0	0	0	0	0	0	Cytoplasmic	Periplasm	1293	Unknown	Cytoplasmic	Cytoplasmic	Cytoplasmic	Cytoplasmic	-	-	Cellular processes	Biosynthesis of natural products
15800307	Q8XBV4	NP_286319.1	Z0734	fepB	NC_002655 (chrom.)	iron-enterobactin transporter periplasmic binding protein [Escherichia coli O157:H7 EDL933]	54.9967	0	0	0	103.193	0	0	0	0	478.152	0	463.592	0	0	0	0	0	0	0	0	Periplasmic	Periplasm	318	periplasm	X	Periplasmic	Periplasmic	Periplasmic	-	-	Transport and binding proteins	Amino acids, peptides and amines
15800310	P0ADI5	NP_286322.1	Z0737	entB	NC_002655 (chrom.)	2,3-dihydro-2,3-dihydroxybenzoate synthetase, isochroismatase [Escherichia coli O157:H7 EDL933]	29.7958	0	0	0	0	0	0	0	0	0	158.71	254.695	152.714	0	0	0	0	0	0	0	Cytoplasmic	Periplasm	285	Unknown	Cytoplasmic	Cytoplasmic	Cytoplasmic	Cytoplasmic	-	-	Biosynthesis of cofactors, prosthetic groups, and carriers	Other
15800311	Q8X528	NP_286323.1	Z0738	entA	NC_002655 (chrom.)	2,3-dihydroxybenzoate-2,3-dehydrogenase [Escherichia coli O157:H7 EDL933]	6.909	0	0	0	0	0	0	0	0	131.271	0	0	0	0	0	0	0	0	0	0	Cytoplasmic	Cytoplasm	248	Cytoplasmic	Cytoplasmic	Cytoplasmic	Cytoplasmic	Unknown	-	-	Biosynthesis of cofactors, prosthetic groups, and carriers	Other
15800313	Q8XBU8	NP_286325.1	Z0740	cstA	NC_002655 (chrom.)	carbon starvation protein [Escherichia coli O157:H7 EDL933]	441.717	368.895	662.923	445.519	590.524	0	633.655	0	551.088	0	466.988	120.217	798.366	0	908.36	0	918.381	371.063	133.963	1422.68	Cytoplasmic Membrane	Inner membrane	701	Inner Membrane	Cytoplasmic	Cytoplasmic	Cytoplasmic	Inner Membrane	-	-	Regulatory functions	Other
161367635	P58320	NP_286331.2	Z0748	dsbG	NC_002655 (chrom.)	disulfide isomerase/thiol-disulfide oxidase [Escherichia coli O157:H7 EDL933]	34.0929	80.2521	0	58.1121	0	0	68.9597	196.859	0	83.6521	0	159.931	0	0	0	0	0	0	0	0	Periplasmic	Periplasm	248	periplasm	Periplasmic	Periplasmic	Periplasmic	Periplasmic	-	-	Central intermediary metabolism	Other
15800320	P0AE10	NP_286332.1	Z0749	ahpC	NC_002655 (chrom.)	alkyl hydroperoxide reductase subunit C [Escherichia coli O157:H7 EDL933]	21792.5	23372.3	8448.45	24784.1	20397.5	36898.8	20447.4	26582.8	21540	29354.2	18465.1	30736.3	23533.5	16671.1	16100.8	20188.8	14052.3	24134.6	19598.8	18751.2	Cytoplasmic	Cytoplasm	187	Unknown	Cytoplasmic	Cytoplasmic	Cytoplasmic	Cytoplasmic	-	-	Cellular processes	Detoxification
15800321	Q8XBT4	NP_286333.1	Z0750	ahpF	NC_002655 (chrom.)	alkyl hydroperoxide reductase, F52a subunit; detoxification of hydroperoxides [Escherichia coli O157:H7 EDL933]	1676.13	935.557	283.337	1604.82	1114.22	385.306	887.644	1483.14	606.557	1333.54	1308.34	1807.74	1415.09	2891.71	2908.48	3390.03	2572.99	3106.29	2103.47	1708.23	Cytoplasmic Membrane	Cytoplasm	531	Cytoplasmic	Cytoplasmic	Cytoplasmic	Cytoplasmic	Cytoplasmic	-	-	Cellular processes	Detoxification
15800322	Q8XBT3	NP_286334.1	Z0751	ybdQ	NC_002655 (chrom.)	hypothetical protein Z0751 [Escherichia coli O157:H7 EDL933]	11564.5	2821.24	872.092	4699.65	12768	2943.52	3148.37	9416.42	1579.69	18219.9	27843.3	15116.5	17523.4	17842.8	18747.4	28056.1	10179.1	14675.3	7725.63	5546.2	Cytoplasmic	Cytoplasm	142	Unknown	Cytoplasmic	Cytoplasmic	Cytoplasmic	Cytoplasmic	-	-	Unknown function	General
15800323	Q8XBT2	NP_286335.1	Z0752	ybdR	NC_002655 (chrom.)	putative oxidoreductase [Escherichia coli O157:H7 EDL933]	4.369	0	0	0	60.5672	0	0	0	0	0	0	0	0	0	0	0	22.4437	0	0	0	Cytoplasmic	Cytoplasm	412	Cytoplasmic	Cytoplasmic	Cytoplasmic	Cytoplasmic	Cytoplasmic	-	-	Energy metabolism	Fermentation
15800325	P0AFW6	NP_286337.1	Z0754	rnk	NC_002655 (chrom.)	nucleoside diphosphate kinase regulator [Escherichia coli O157:H7 EDL933]	313.688	1257.02	0	606.46	573.428	0	719.879	0	0	0	0	1248.27	1555.02	0	0	0	0	0	0	0	Cytoplasmic	Cytoplasm	136	Cytoplasmic	Cytoplasmic	Cytoplasmic	Cytoplasmic	Cytoplasmic	-	-	Regulatory functions	Other
15800326	Q8XBT0	NP_286338.1	Z0755	rna	NC_002655 (chrom.)	ribonuclease I [Escherichia coli O157:H7 EDL933]	17.2211	0	0	0	174.043	0	0	68.6675	84.4909	0	0	0	0	0	0	0	0	0	0	0	Periplasmic	Cytoplasm	268	periplasm	X	Periplasmic	Periplasmic	Periplasmic	-	-	Transcription	Degradation of RNA
15800327	P0AE75	NP_286339.1	Z0756	ybdS	NC_002655 (chrom.)	putative a membrane protein [Escherichia coli O157:H7 EDL933]	40.5814	0	0	0	0	0	0	0	0	0	0	0	0	572.093	198.953	0	0	0	0	0	Cytoplasmic Membrane	Inner membrane	487	Inner Membrane	X	Cytoplasmic	Cytoplasmic	Inner Membrane	-	-	Energy metabolism	Electron transport
15800330	Q8XEH4	NP_286342.1	Z0759	citF	NC_002655 (chrom.)	citrate lyase alpha chain [Escherichia coli O157:H7 EDL933]	70.4084	0	0	0	0	0	0	0	0	0	0	0	0	226.403	81.9018	204.491	748.316	0	0	76.648	Cytoplasmic	Cytoplasm	510	Cytoplasmic	Cytoplasmic	Cytoplasmic	Cytoplasmic	Cytoplasmic	-	-	Energy metabolism	Fermentation
15800331	Q8XBS2	NP_286343.1	Z0760	citE	NC_002655 (chrom.)	citrate lyase beta chain (acyl lyase subunit) [Escherichia coli O157:H7 EDL933]	168.032	57.6645	0	0	0	0	0	0	0	0	0	0	0	328.289	268.282	221.965	1175.38	0	636.805	504.22	Cytoplasmic	Cytoplasm	307	Cytoplasmic	X	Cytoplasmic	Cytoplasmic	Cytoplasmic	-	-	Energy metabolism	Fermentation
15800332	P69331	NP_286344.1	Z0761	citD	NC_002655 (chrom.)	citrate lyase subunit gamma [Escherichia coli O157:H7 EDL933]	67.706	0	0	0	0	0	0	0	0	0	0	0	0	345.973	0	0	783.524	0	0	156.917	Cytoplasmic	Cytoplasm	98	Cytoplasmic	Cytoplasmic	Cytoplasmic	Cytoplasmic	Unknown	-	-	Energy metabolism	Fermentation
15800336	P0ABP4	NP_286348.1	Z0766	dcuC	NC_002655 (chrom.)	C4-dicarboxylate transporter DcuC [Escherichia coli O157:H7 EDL933]	69.2525	0	0	0	0	0	0	0	0	0	0	0	0	629.685	686.114	0	0	0	0	0	Cytoplasmic Membrane	Inner membrane	461	Inner Membrane	Cytoplasmic	Cytoplasmic	Cytoplasmic	Inner Membrane	-	-	Transport and binding proteins	Carbohydrates, organic alcohols, and acids
15800338	P0A974	NP_286350.1	Z0769	cspE	NC_002655 (chrom.)	cold shock protein CspE [Escherichia coli O157:H7 EDL933]	3188.48	1791.92	2370.77	4078.88	2457.48	3004.7	437.737	1458.75	859.066	2399.82	1943.38	3302.04	2135.84	4914.79	3465.15	7441.31	3503.37	5949.64	7290.36	1776.15	Cytoplasmic	Cytoplasm	69	Cytoplasmic	Cytoplasmic	Cytoplasmic	Cytoplasmic	Cytoplasmic	-	-	Cellular processes	Adaptations to atypical conditions
15800342	P60718	NP_286354.1	Z0773	lipA	NC_002655 (chrom.)	lipoyl synthase [Escherichia coli O157:H7 EDL933]	735.026	1158.41	0	199.145	794.337	1812.94	928.12	314.344	1124.29	723.987	732.859	306.514	1002.32	784.259	950.25	472.568	1537.33	256.416	422.874	444.52	Cytoplasmic	Cytoplasm	321	Cytoplasmic	X	Cytoplasmic	Cytoplasmic	Cytoplasmic	-	-	Biosynthesis of cofactors, prosthetic groups, and carriers	Lipoate
161367634	P60721	NP_286356.2	Z0775	lipB	NC_002655 (chrom.)	lipoyltransferase [Escherichia coli O157:H7 EDL933]	404.422	1750.8	0	0	533.52	761.118	667.969	475.091	1089.25	0	368.728	192.097	0	0	0	0	1210.14	635.307	0	0	Cytoplasmic	Cytoplasm	213	Cytoplasmic	Cytoplasmic	Cytoplasmic	Cytoplasmic	Cytoplasmic	-	-	Protein fate	Protein modification and repair
15800345	P0A8J6	NP_286357.1	Z0776	ybeD	NC_002655 (chrom.)	hypothetical protein Z0776 [Escherichia coli O157:H7 EDL933]	4061.12	6735.7	2979.6	2439.22	2969.19	9412.04	6608.12	7050.01	4849.09	5011.53	3652.52	2386.95	3122.18	2173.02	3552.34	2944.35	4788.7	1597.45	2107.99	2781.28	Cytoplasmic	Periplasm	87	Unknown	Cytoplasmic	Cytoplasmic	Cytoplasmic	Cytoplasmic	-	-	Unknown function	General
15800346	P0AEB4	NP_286358.1	Z0777	dacA	NC_002655 (chrom.)	D-alanyl-D-alanine carboxypeptidase fraction A [Escherichia coli O157:H7 EDL933]	682.04	539.186	1697.26	347.123	410.806	0	617.135	634.018	737.991	61.9732	682.22	535.003	444.315	947.238	1179.57	824.923	819.901	795.66	853.088	831.351	Cytoplasmic Membrane	Cytoplasm	403	Inner Membrane	Cytoplasmic	Periplasmic	Cytoplasmic	Extracellular	-	-	Cell envelope	Biosynthesis and degradation of murein sacculus and peptidoglycan
15800347	Q8XBQ1	NP_286359.1	Z0778	rlpA	NC_002655 (chrom.)	rare lipoprotein A [Escherichia coli O157:H7 EDL933]	495.083	271.386	3448.49	694.263	657.305	159.341	705.314	445.914	920.115	119.989	779.699	0	378.832	153.216	503.267	0	169.436	0	0	0	Extracellular	Outer membrane	362	periplasm	Periplasmic	Periplasmic	Periplasmic	Periplasmic	-	-	Energy metabolism	Electron transport
15800349	P0AD67	NP_286361.1	Z0781	mrdA	NC_002655 (chrom.)	penicillin-binding protein 2 [Escherichia coli O157:H7 EDL933]	2.43505	0	0	0	0	0	0	0	0	0	0	0	0	0	0	0	0	0	46.266	0	Cytoplasmic Membrane	Inner membrane	633	Inner Membrane	Cytoplasmic	Cytoplasmic	Cytoplasmic	Periplasmic	-	-	Cell envelope	Biosynthesis and degradation of murein sacculus and peptidoglycan
15800350	P0A8J0	NP_286362.1	Z0782	ybeA	NC_002655 (chrom.)	SPOUT methyltransferase superfamily protein [Escherichia coli O157:H7 EDL933]	86.5894	256.107	0	0	88.215	0	443.378	158.895	0	0	121.971	255.683	0	0	0	0	320.949	0	0	0	Unknown	Periplasm	155	Unknown	Cytoplasmic	Cytoplasmic	Cytoplasmic	Cytoplasmic	-	-	Hypothetical proteins	Conserved
15800351	Q8XBP2	NP_286363.1	Z0783	ybeB	NC_002655 (chrom.)	hypothetical protein Z0783 [Escherichia coli O157:H7 EDL933]	281.121	0	0	318.522	0	0	377.752	0	0	0	1255.79	0	788.878	0	0	0	1097.29	486.148	0	1016.93	Unknown	Cytoplasm	69	Unknown	Cytoplasmic	Cytoplasmic	Cytoplasmic	Cytoplasmic	-	-	Unknown function	General
15800354	Q8X523	NP_286366.1	Z0787	holA	NC_002655 (chrom.)	DNA polymerase III subunit delta [Escherichia coli O157:H7 EDL933]	5.87491	0	0	0	0	0	0	0	0	111.623	0	0	0	0	0	0	0	0	0	0	Cytoplasmic Membrane	Cytoplasm	343	Cytoplasmic	Cytoplasmic	Cytoplasmic	Cytoplasmic	Cytoplasmic	-	-	DNA metabolism	DNA replication, recombination, and repair
15800355	Q8XBN9	NP_286367.1	Z0788	rlpB	NC_002655 (chrom.)	LPS-assembly lipoprotein RplB [Escherichia coli O157:H7 EDL933]	1273.17	1014.83	2875.06	1690.51	1113.41	661.76	1393.85	908.758	1136.46	738.403	866.728	805.565	846.722	2292.23	1623.47	1397.37	1767.64	1235.48	1000.44	821.483	Outer Membrane	Inner membrane	193	Unknown	Periplasmic	Periplasmic	Periplasmic	Outer Membrane	-	-	Cell envelope	Other
15800356	Q8XBN8	NP_286368.1	Z0789	leuS	NC_002655 (chrom.)	leucyl-tRNA synthetase [Escherichia coli O157:H7 EDL933]	1310.24	1528.05	1247.05	1598.59	1629.91	922.617	2040.45	1658.59	2059.78	1031.64	1342.65	1038.88	708.293	958.74	1079.48	1082.33	1478.65	1503.27	1363.8	621.735	Cytoplasmic	Cytoplasm	860	Cytoplasmic	Cytoplasmic	Cytoplasmic	Cytoplasmic	Cytoplasmic	-	-	Protein synthesis	tRNA aminoacylation
15800357	P0AAU1	NP_286369.1	Z0790	ybeL	NC_002655 (chrom.)	hypothetical protein Z0790 [Escherichia coli O157:H7 EDL933]	367.461	364.914	381.211	528.113	417.042	317.212	522.086	394.781	261.755	633.321	460.702	360.743	225.485	412.122	227.431	183.419	605.344	132.429	131.798	421.859	Cytoplasmic	Cytoplasm	160	Unknown	Cytoplasmic	Cytoplasmic	Cytoplasmic	Cytoplasmic	-	-	Hypothetical proteins	Conserved
15800362	Q8XBM0	NP_286374.1	Z0796	ybeT	NC_002655 (chrom.)	hypothetical protein Z0796 [Escherichia coli O157:H7 EDL933]	17.3499	168.262	0	0	0	0	0	0	0	0	0	0	0	0	0	0	0	0	0	161.387	Unknown	Outer membrane	184	Inner Membrane	Cytoplasmic	Cytoplasmic	Extracellular	Outer Membrane	-	-	Hypothetical proteins	Conserved
15800365	Q8XBL8	NP_286377.1	Z0801	rihA	NC_002655 (chrom.)	ribonucleoside hydrolase 1 [Escherichia coli O157:H7 EDL933]	508.375	1796.81	0	1464.04	923.607	0	1735.23	1097.05	1006.09	230.981	639.285	0	207.156	0	0	0	558.876	0	0	0	Unknown	Extracellular	311	Unknown	Cytoplasmic	Cytoplasmic	Cytoplasmic	Unknown	-	-	Protein synthesis	tRNA aminoacylation
15800366	P0AAG4	NP_286378.1	Z0802	gltL	NC_002655 (chrom.)	ATP-binding protein of glutamate/aspartate transport system [Escherichia coli O157:H7 EDL933]	374.4	811.306	0	167.869	317.898	603.171	696.447	377.406	908.547	240.559	329.955	575.008	322.339	0	0	0	865.189	897.915	0	0	Cytoplasmic Membrane	Inner membrane	241	Inner Membrane	Cytoplasmic	Cytoplasmic	Cytoplasmic	Cytoplasmic	-	-	Transport and binding proteins	Amino acids, peptides and amines
15800367	P0AER7	NP_286379.1	Z0803	gltK	NC_002655 (chrom.)	glutamate/aspartate transport system permease [Escherichia coli O157:H7 EDL933]	156.626	0	0	0	691.591	0	238.266	0	0	0	0	0	0	372.183	408.914	0	1264.94	0	0	0	Cytoplasmic Membrane	Inner membrane	224	Inner Membrane	Periplasmic	Cytoplasmic	Cytoplasmic	Inner Membrane	-	-	Transport and binding proteins	Amino acids, peptides and amines
15800368	Q8XBL7	NP_286380.1	Z0804	gltJ	NC_002655 (chrom.)	glutamate/aspartate transport system permease [Escherichia coli O157:H7 EDL933]	9.51487	0	0	0	0	0	180.783	0	0	0	0	0	0	0	0	0	0	0	0	0	Cytoplasmic Membrane	Inner membrane	246	Inner Membrane	Cytoplasmic	Cytoplasmic	Cytoplasmic	Inner Membrane	-	-	Transport and binding proteins	Amino acids, peptides and amines
15800369	Q8XBL6	NP_286381.1	Z0805	ybeJ	NC_002655 (chrom.)	glutamate and aspartate transporter subunit [Escherichia coli O157:H7 EDL933]	4583.86	3658.65	3505.12	5760.51	6271.94	4979	3550.34	5827.32	3919.03	6462.1	5811.68	7891.89	5898.73	2335.46	2055.37	4258.99	4452.96	4137.25	2178	4138.89	Periplasmic	Periplasm	302	periplasm	Periplasmic	Periplasmic	Periplasmic	Periplasmic	-	-	Transport and binding proteins	Amino acids, peptides and amines
15800371	P0AE80	NP_286383.1	Z0807	ybeX	NC_002655 (chrom.)	putative transport protein [Escherichia coli O157:H7 EDL933]	434.871	300.617	0	381.021	463.807	293.721	516.115	367.086	589.016	435.083	499.228	596.57	766.393	420.31	270.818	574.908	654.523	296.676	576.071	260.594	Cytoplasmic Membrane	Inner membrane	292	Unknown	Cytoplasmic	Cytoplasmic	Cytoplasmic	Cytoplasmic	-	-	Transport and binding proteins	Cations and iron carrying compounds
15800372	Q8XBK1	NP_286384.1	Z0808	ybeY	NC_002655 (chrom.)	putative metalloprotease [Escherichia coli O157:H7 EDL933]	339.023	0	0	1896.36	598.589	0	547.034	0	0	909.292	2490.16	0	0	0	0	0	0	0	0	0	Cytoplasmic	Periplasm	155	Unknown	Cytoplasmic	Cytoplasmic	Cytoplasmic	Cytoplasmic	-	-	Hypothetical proteins	Conserved
15800373	P0A9K5	NP_286385.1	Z0809	ybeZ	NC_002655 (chrom.)	putative ATP-binding protein in pho regulon [Escherichia coli O157:H7 EDL933]	1346.47	1388.24	3449.95	952.535	1302.64	857.612	1568.03	1605.97	1718.27	1369.93	1594.73	1812.46	1354.71	660.14	1168.86	1229.64	1090.85	808.651	720.291	929.418	Cytoplasmic	Cytoplasm	346	Cytoplasmic	Cytoplasmic	Cytoplasmic	Cytoplasmic	Cytoplasmic	-	-	Unknown function	General
15800374	P0AEI3	NP_286386.1	Z0810	yleA	NC_002655 (chrom.)	hypothetical protein Z0810 [Escherichia coli O157:H7 EDL933]	507.154	523.288	0	416.9	287.059	272.985	539.045	511.193	586.008	163.523	198.433	467.306	388.093	709.182	579.551	880.661	1432.31	521.236	917.098	242.052	Cytoplasmic	Cytoplasm	474	Unknown	X	Cytoplasmic	Cytoplasmic	Cytoplasmic	-	-	Protein synthesis	tRNA and rRNA base modification
15800375	Q8XBK0	NP_286387.1	Z0811	ubiF	NC_002655 (chrom.)	2-octaprenyl-3-methyl-6-methoxy-1,4-benzoquinol hydroxylase [Escherichia coli O157:H7 EDL933]	18.155	0	0	0	0	0	163.441	0	0	0	90.4045	0	91.0991	0	0	0	0	0	0	0	Unknown	Cytoplasm	391	Cytoplasmic	X	Cytoplasmic	Cytoplasmic	Unknown	-	-	Unknown function	General
15800376	Q8XBJ9	NP_286388.1	Z0821	asnB	NC_002655 (chrom.)	asparagine synthetase B [Escherichia coli O157:H7 EDL933]	1202.75	713.786	0	456.151	518.242	547.592	648.776	375.989	470.199	437.356	597.665	458.279	467.096	2228.7	2015.08	2762.25	2455.22	3067	1379.73	3253.13	Cytoplasmic	Cytoplasm	554	Cytoplasmic	Cytoplasmic	Cytoplasmic	Cytoplasmic	Cytoplasmic	-	-	Amino acid biosynthesis	Aspartate family
15800377	P0AF25	NP_286389.1	Z0822	nagD	NC_002655 (chrom.)	UMP phosphatase [Escherichia coli O157:H7 EDL933]	354.259	344.453	0	501.156	592.978	0	445.491	280.466	580.234	0	656.632	343.291	801.844	976.832	212.001	0	423.816	571.721	0	0	Cytoplasmic	Cytoplasm	250	Unknown	Cytoplasmic	Cytoplasmic	Cytoplasmic	Cytoplasmic	-	-	Central intermediary metabolism	Amino sugars
15800378	P0AF22	NP_286390.1	Z0823	nagC	NC_002655 (chrom.)	transcriptional repressor of nag (N-acetylglucosamine) operon [Escherichia coli O157:H7 EDL933]	48.3402	0	0	32.1281	109.233	0	182.329	0	0	165.932	151.168	0	196.905	0	0	80.7683	0	0	0	0	Cytoplasmic	Cytoplasm	406	Cytoplasmic	Cytoplasmic	Cytoplasmic	Cytoplasmic	Cytoplasmic	-	-	Regulatory functions	Other
15800379	P0AF19	NP_286391.1	Z0824	nagA	NC_002655 (chrom.)	N-acetylglucosamine-6-phosphate deacetylase [Escherichia coli O157:H7 EDL933]	1177.97	1253.15	601.903	1675.6	1652.5	502.873	1241.24	1255.58	755.652	1807.38	1372.14	2295.57	1340.47	326.209	1067.61	1622.29	719.59	533.435	1689.41	668.836	Cytoplasmic	Cytoplasm	382	Cytoplasmic	Cytoplasmic	Cytoplasmic	Cytoplasmic	Cytoplasmic	-	-	Central intermediary metabolism	Amino sugars
15800380	P0A760	NP_286392.1	Z0825	nagB	NC_002655 (chrom.)	glucosamine-6-phosphate deaminase [Escherichia coli O157:H7 EDL933]	1010.43	672.822	0	974.604	369.089	698.897	577.569	1314.54	753.465	560.556	1276.96	1335.21	748.492	1063.81	1159.14	820.045	1004.51	2085.01	1916.15	1867.32	Cytoplasmic	Extracellular	266	Cytoplasmic	X	Cytoplasmic	Cytoplasmic	Cytoplasmic	-	-	Central intermediary metabolism	Amino sugars
15800381	Q8X9H9	NP_286393.1	Z0826	nagE	NC_002655 (chrom.)	N-acetyl glucosamine specific PTS system components IIABC [Escherichia coli O157:H7 EDL933]	984.313	450.545	1151.29	331.116	1316.65	357.743	784.901	297.738	1535.91	1047.66	1127.98	725.804	762.886	929.372	1125.17	1259.01	1706.38	1315.55	1101.69	1374.56	Cytoplasmic Membrane	Inner membrane	648	Inner Membrane	X	Cytoplasmic	Cytoplasmic	Inner Membrane	-	-	Transport and binding proteins	Carbohydrates, organic alcohols, and acids
15800382	Q8X9H8	NP_286394.1	Z0827	glnS	NC_002655 (chrom.)	glutaminyl-tRNA synthetase [Escherichia coli O157:H7 EDL933]	634.398	509.238	0	737.647	832.684	306.433	571.649	892.891	877.344	448.834	743.456	544.156	544.721	619.357	723.064	839.036	731.041	780.37	943.963	407.688	Cytoplasmic	Cytoplasm	554	Cytoplasmic	Cytoplasmic	Cytoplasmic	Cytoplasmic	Cytoplasmic	-	-	Protein synthesis	tRNA aminoacylation
15800386	P0A9B1	NP_286398.1	Z0831	fur	NC_002655 (chrom.)	ferric uptake regulator [Escherichia coli O157:H7 EDL933]	1176.51	358.491	1128.92	782.371	1357.99	1643.61	1236.39	1612.2	1209.7	2250.4	1366.79	2143.69	1502.14	1016.64	664.584	826.342	447.988	1195.54	986.026	623.775	Cytoplasmic	Cytoplasm	148	Cytoplasmic	Cytoplasmic	Cytoplasmic	Cytoplasmic	Cytoplasmic	-	-	Regulatory functions	Other
15800387	P61951	NP_286399.1	Z0832	fldA	NC_002655 (chrom.)	flavodoxin FldA [Escherichia coli O157:H7 EDL933]	1656.62	1809.59	0	582.5	1102.98	2622.26	690.401	818.41	1125.82	2722.68	1144.82	1995.06	2236.79	1135.39	2474.27	2153.33	1000.62	2892.89	2642.86	2325.12	Cytoplasmic	Cytoplasm	176	Unknown	Cytoplasmic	Cytoplasmic	Cytoplasmic	Cytoplasmic	-	-	Energy metabolism	Electron transport
15800389	Q8X9H1	NP_286401.1	Z0835	ybfF	NC_002655 (chrom.)	hypothetical protein Z0835 [Escherichia coli O157:H7 EDL933]	168.311	895.22	0	324.286	307.916	0	385.474	111.763	166.164	0	0	730.872	276.223	0	0	0	0	0	0	0	Unknown	Cytoplasm	254	Unknown	Cytoplasmic	Cytoplasmic	Cytoplasmic	Cytoplasmic	-	-	Unknown function	General
15800390	Q8X9G7	NP_286402.1	Z0836	seqA	NC_002655 (chrom.)	replication initiation regulator SeqA [Escherichia coli O157:H7 EDL933]	594.42	819.553	365.345	296.668	280.904	353.681	469.017	220.813	458.891	711.396	777.722	677.663	886.399	1079.84	1176.61	833.739	507.478	755.869	148.869	473.533	Cytoplasmic	Cytoplasm	181	Cytoplasmic	Cytoplasmic	Cytoplasmic	Cytoplasmic	Cytoplasmic	-	-	DNA metabolism	DNA replication, recombination, and repair
15800391	Q8X9G6	NP_286403.1	Z0837	pgm	NC_002655 (chrom.)	phosphoglucomutase [Escherichia coli O157:H7 EDL933]	1937.3	1805.38	1105.03	1525.5	1650.62	915.655	2453.83	1714.66	2302.57	1567.12	2141.54	1841.14	1906.14	1925.66	2159.94	2148.32	3057.28	2608.64	2471.91	1507.81	Cytoplasmic	Cytoplasm	546	Cytoplasmic	X	Cytoplasmic	Cytoplasmic	Cytoplasmic	-	-	Energy metabolism	Sugars
15800392	Q8X9G5	NP_286404.1	Z0838	potE	NC_002655 (chrom.)	putrescine transporter [Escherichia coli O157:H7 EDL933]	11.1892	0	0	0	0	0	0	0	0	0	0	0	0	0	0	0	212.594	0	0	0	Cytoplasmic Membrane	Inner membrane	439	Inner Membrane	Extracellular	Cytoplasmic	Extracellular	Inner Membrane	-	-	Transport and binding proteins	Amino acids, peptides and amines
15800393	Q8X9G3	NP_286405.1	Z0839	speF	NC_002655 (chrom.)	ornithine decarboxylase [Escherichia coli O157:H7 EDL933]	379.868	512.552	0	494.965	312.411	445.64	928.865	509.977	892.866	652.535	702.565	113.017	580.756	192.76	350.303	174.069	354.203	0	0	0	Cytoplasmic	Cytoplasm	732	Cytoplasmic	X	Cytoplasmic	Cytoplasmic	Cytoplasmic	-	-	Central intermediary metabolism	Polyamine biosynthesis
15800395	Q8X9G2	NP_286407.1	Z0841	kdpE	NC_002655 (chrom.)	DNA-binding transcriptional activator KdpE [Escherichia coli O157:H7 EDL933]	17.948	0	0	0	0	0	341.012	0	0	0	0	0	0	0	0	0	0	0	0	0	Cytoplasmic	Cytoplasm	225	Cytoplasmic	Cytoplasmic	Cytoplasmic	Cytoplasmic	Cytoplasmic	-	-	Regulatory functions	Other
15800396	Q8X9G1	NP_286408.1	Z0842	kdpD	NC_002655 (chrom.)	sensor protein KdpD [Escherichia coli O157:H7 EDL933]	1.56497	0	0	0	0	0	29.7345	0	0	0	0	0	0	0	0	0	0	0	0	0	Cytoplasmic Membrane	Inner membrane	894	Inner Membrane	Cytoplasmic	Cytoplasmic	Cytoplasmic	Inner Membrane	-	-	Regulatory functions	Other
15800413	P0AFP8	NP_286425.1	Z0861	ybgI	NC_002655 (chrom.)	putative hydrolase-oxidase [Escherichia coli O157:H7 EDL933]	2314.42	2910.42	2155.65	3099.88	2817.47	893.109	3821.06	2648.03	3067.54	1604.96	4873.89	1868.6	3015.55	1933.49	1474.73	2619.28	1704	1894.77	185.782	1385.84	Cytoplasmic	Periplasm	247	Unknown	Cytoplasmic	Cytoplasmic	Cytoplasmic	Cytoplasmic	-	-	Hypothetical proteins	Conserved
15800414	P0AAV5	NP_286426.1	Z0862	ybgJ	NC_002655 (chrom.)	putative carboxylase [Escherichia coli O157:H7 EDL933]	119.969	0	0	0	196.803	0	0	0	0	0	272.849	0	254.61	323.972	353.147	878.028	0	0	0	0	Unknown	Inner membrane	218	Cytoplasmic	Cytoplasmic	Cytoplasmic	Cytoplasmic	Cytoplasmic	-	-	Hypothetical proteins	Conserved
15800415	Q8X9D0	NP_286427.1	Z0863	ybgK	NC_002655 (chrom.)	putative carboxylase [Escherichia coli O157:H7 EDL933]	429.675	773.997	0	747.439	589.709	672.954	369.122	910.129	288.806	806.222	816.102	597.327	398.632	0	0	0	534.876	380.341	278.163	0	Cytoplasmic	Cytoplasm	310	Cytoplasmic	X	Cytoplasmic	Cytoplasmic	Unknown	-	-	Unknown function	General
15800416	Q8X9C8	NP_286428.1	Z0864	ybgL	NC_002655 (chrom.)	hypothetical protein Z0864 [Escherichia coli O157:H7 EDL933]	90.6719	0	0	0	328.902	223.729	297.954	140.911	0	180.392	164.589	0	309.688	0	0	0	76.6007	0	0	0	Cytoplasmic	Periplasm	244	Unknown	Cytoplasmic	Cytoplasmic	Cytoplasmic	Cytoplasmic	-	-	Regulatory functions	Other
15800417	Q8X9C6	NP_286429.1	Z0865	nei	NC_002655 (chrom.)	endonuclease VIII [Escherichia coli O157:H7 EDL933]	33.9482	112.599	0	0	0	0	96.4343	83.4324	249.048	0	103.503	0	0	0	0	0	0	0	0	0	Cytoplasmic	Cytoplasm	263	Cytoplasmic	Cytoplasmic	Cytoplasmic	Cytoplasmic	Cytoplasmic	-	-	DNA metabolism	DNA replication, recombination, and repair
15800424	Q8X9B0	NP_286436.1	Z0873	gltA	NC_002655 (chrom.)	type II citrate synthase [Escherichia coli O157:H7 EDL933]	14799.8	32837.8	13948.4	15530.8	24741.8	23115.9	25811.5	21643.5	16836.1	15495.3	27557.5	15859.7	19659.2	2055.36	2239.56	3268.62	5611.43	6305.34	1906.79	6771.19	Cytoplasmic	Cytoplasm	427	Unknown	X	Cytoplasmic	Cytoplasmic	Cytoplasmic	-	-	Energy metabolism	TCA cycle
15800425	P69055	NP_286437.1	Z0875	sdhC	NC_002655 (chrom.)	succinate dehydrogenase cytochrome b556 large membrane subunit [Escherichia coli O157:H7 EDL933]	421.413	0	0	0	1983.89	0	0	1766.45	0	0	684.869	0	0	0	1780.14	0	1791.5	0	0	0	Cytoplasmic Membrane	Inner membrane	129	Inner Membrane	Cytoplasmic	Cytoplasmic	Cytoplasmic	Inner Membrane	-	-	Energy metabolism	TCA cycle
15800426	Q8X9A9	NP_286438.1	Z0876	sdhD	NC_002655 (chrom.)	succinate dehydrogenase cytochrome b556 small membrane subunit [Escherichia coli O157:H7 EDL933]	9943.33	3622.56	59866.8	25581	16767.2	10630.1	3887.13	14745.1	5068.91	2825.79	11172.4	1774.4	7552.43	1016.56	3343.04	0	6760.52	6979.76	0	7329.5	Cytoplasmic Membrane	Inner membrane	115	Inner Membrane	Cytoplasmic	Cytoplasmic	Cytoplasmic	Inner Membrane	-	-	Energy metabolism	TCA cycle
15800427	P0AC43	NP_286439.1	Z0877	sdhA	NC_002655 (chrom.)	succinate dehydrogenase flavoprotein subunit [Escherichia coli O157:H7 EDL933]	10155.7	14762.1	6745.44	15692.6	18579.7	12731.4	11486.7	14072	13438.5	15773.5	19838	11151.1	16775.5	1667.18	2050.99	2258.51	6043.09	5270.32	1043.21	3579.37	Cytoplasmic Membrane	Inner membrane	588	periplasm	X	Cytoplasmic	Cytoplasmic	Outer Membrane	-	-	Energy metabolism	TCA cycle
15800428	Q8X9A8	NP_286440.1	Z0878	sdhB	NC_002655 (chrom.)	succinate dehydrogenase iron-sulfur subunit [Escherichia coli O157:H7 EDL933]	9056.74	12453.9	5380.78	11437.1	14344.6	14119	12088.3	15638.3	12852.8	12633.3	11123.1	9045.87	13281.1	2849.78	2504.17	2615.22	8000.46	6756.58	623.994	4329.92	Cytoplasmic Membrane	Inner membrane	238	Inner Membrane	Cytoplasmic	Cytoplasmic	Periplasmic	Cytoplasmic	-	-	Energy metabolism	TCA cycle
15800430	P0AFG5	NP_286442.1	Z0880	kgd	NC_002655 (chrom.)	alpha-ketoglutarate decarboxylase [Escherichia coli O157:H7 EDL933]	7602.04	8853.43	10611.2	10785.4	12268.8	10193.7	10493.7	14505.1	10205	8874.76	16346.1	6726.39	13736.6	1380.58	774.944	963.468	2765.27	2541.88	527.487	1884.84	Cytoplasmic	Cytoplasm	933	Cytoplasmic	X	Cytoplasmic	Cytoplasmic	Cytoplasmic	-	-	Energy metabolism	TCA cycle
15800431	P0AFG7	NP_286443.1	Z0881	sucB	NC_002655 (chrom.)	dihydrolipoamide acetyltransferase [Escherichia coli O157:H7 EDL933]	11985.3	12979.5	48463.6	20001.3	12687.5	20079	13097.7	10791.1	12988.9	8845.46	14610.1	7603.97	12544.7	3898.57	3483.31	3802.57	6442.2	5577.93	2798.06	7025.71	Cytoplasmic	Inner membrane	405	Unknown	Cytoplasmic	Cytoplasmic	Cytoplasmic	Cytoplasmic	-	-	Energy metabolism	TCA cycle
15800432	P0A838	NP_286444.1	Z0882	sucC	NC_002655 (chrom.)	succinyl-CoA synthetase subunit beta [Escherichia coli O157:H7 EDL933]	11185.3	16509.3	12538.9	18039.9	17277.1	22845.5	16561.5	19104.7	15693.3	10497.9	12706.4	9333.48	14237.2	2276.43	2775.72	2643.3	6209.78	5470.89	2470.71	5327.81	Cytoplasmic	Cytoplasm	388	Cytoplasmic	Cytoplasmic	Cytoplasmic	Cytoplasmic	Unknown	-	-	Energy metabolism	TCA cycle
15800433	P0AGF1	NP_286445.1	Z0883	sucD	NC_002655 (chrom.)	succinyl-CoA synthetase subunit alpha [Escherichia coli O157:H7 EDL933]	14758.6	22360	8560.4	20717.4	20236.1	24958	19021.5	24188.2	18836.4	18045.2	29247.4	18189	25957.9	1933.76	2354.95	2773.74	8395.89	6465.43	1765.2	6406.03	Cytoplasmic	Cytoplasm	289	Cytoplasmic	Cytoplasmic	Cytoplasmic	Cytoplasmic	Cytoplasmic	-	-	Energy metabolism	TCA cycle
15800435	Q8X4W1	NP_286447.1	Z0885	_	NC_002655 (chrom.)	putative LysR-like transcriptional regulator [Escherichia coli O157:H7 EDL933]	3.60483	0	0	0	0	0	0	0	0	0	0	0	0	0	0	0	68.4917	0	0	0	Cytoplasmic	Cytoplasm	301	Cytoplasmic	Cytoplasmic	Cytoplasmic	Cytoplasmic	Cytoplasmic	-	-	Regulatory functions	DNA interactions
15800441	Q8X990	NP_286453.1	Z0892	_	NC_002655 (chrom.)	putative methylaspartate ammonia-lyase [Escherichia coli O157:H7 EDL933]	9.27422	0	0	0	0	0	81.8093	0	0	0	0	94.4009	0	0	0	0	0	0	0	0	Cytoplasmic	Cytoplasm	413	Unknown	Cytoplasmic	Cytoplasmic	Cytoplasmic	Cytoplasmic	-	-	Energy metabolism	Amino acids and amines
15800443	Q8X985	NP_286455.1	Z0894	_	NC_002655 (chrom.)	hypothetical protein Z0894 [Escherichia coli O157:H7 EDL933]	1.22991	0	0	0	0	0	0	0	0	0	0	0	0	0	0	0	23.3684	0	0	0	Periplasmic	Cytoplasm	462	Cytoplasmic	Cytoplasmic	Cytoplasmic	Cytoplasmic	Cytoplasmic	-	-	Unclassified	Role category not yet assigned
15800449	Q8X979	NP_286461.1	Z0900	cydA	NC_002655 (chrom.)	cytochrome d terminal oxidase, polypeptide subunit I [Escherichia coli O157:H7 EDL933]	3679.76	3299.12	8182.17	2751.47	3221.98	3389.96	3861.89	2685.72	4254.32	1874.44	2940.99	1388.77	2965.78	4064.64	5044.01	2906.11	6467.86	4093.89	3285.19	3237.05	Cytoplasmic Membrane	Inner membrane	523	Inner Membrane	Cytoplasmic	Cytoplasmic	Cytoplasmic	Inner Membrane	-	-	Energy metabolism	Electron transport
15800450	P0ABK4	NP_286462.1	Z0901	cydB	NC_002655 (chrom.)	cytochrome d terminal oxidase polypeptide subunit II [Escherichia coli O157:H7 EDL933]	3220.14	3258.74	18317.8	4383.22	1596.11	2124.99	4595.71	1136.94	2867.33	1212.29	1546.21	1154.81	1510.52	2103.04	1145.75	1424.48	2895.97	2060.93	4079.4	3768.4	Cytoplasmic Membrane	Inner membrane	379	Inner Membrane	Cytoplasmic	Cytoplasmic	Cytoplasmic	Inner Membrane	-	-	Energy metabolism	Electron transport
15800453	P0ABV0	NP_286465.1	Z0905	tolQ	NC_002655 (chrom.)	colicin uptake protein TolQ [Escherichia coli O157:H7 EDL933]	407.247	271.556	1296.48	98.8564	89.8001	0	353.555	111.248	768.716	142.375	129.747	272.446	509.095	310.098	506.78	839.416	512.422	455.832	751.746	317.52	Cytoplasmic Membrane	Inner membrane	230	Inner Membrane	Cytoplasmic	Cytoplasmic	Cytoplasmic	Inner Membrane	-	-	Transport and binding proteins	Other
15800454	P0ABV8	NP_286466.1	Z0906	tolR	NC_002655 (chrom.)	colicin uptake protein TolR [Escherichia coli O157:H7 EDL933]	127.901	0	0	0	0	0	0	0	409.676	0	0	0	0	246.429	265.863	0	0	0	237.756	1270.4	Cytoplasmic Membrane	Inner membrane	142	Inner Membrane	Cytoplasmic	Cytoplasmic	Cytoplasmic	Cytoplasmic	-	-	Cellular processes	Toxin production and resistance
15800455	Q8X965	NP_286467.1	Z0907	tolA	NC_002655 (chrom.)	cell envelope integrity inner membrane protein TolA [Escherichia coli O157:H7 EDL933]	109.612	345.864	0	0	93.0626	0	415.658	56.0751	387.318	71.7862	0	205.867	127.997	0	0	103.703	256.893	0	0	18.406	Cytoplasmic	Cytoplasm	394	Inner Membrane	Periplasmic	Periplasmic	Periplasmic	Outer Membrane	-	-	Cellular processes	Toxin production and resistance
15800456	P0A857	NP_286468.1	Z0908	tolB	NC_002655 (chrom.)	translocation protein TolB [Escherichia coli O157:H7 EDL933]	2067.11	1616.97	4580.96	1581.01	2439.3	1265.29	1665.66	2171.95	2172.93	2442.23	1687.88	2246.2	2623.29	1552.23	1790.83	1979.1	1508.82	2594.9	1859.72	1495.89	Periplasmic	Periplasm	430	periplasm	Periplasmic	Periplasmic	Periplasmic	Extracellular	-	-	Transport and binding proteins	Other
15800457	P0A913	NP_286469.1	Z0909	pal	NC_002655 (chrom.)	peptidoglycan-associated outer membrane lipoprotein [Escherichia coli O157:H7 EDL933]	8012.53	3367.85	30358.6	9978.62	8607.65	4192.64	8016.1	3863.27	5314.4	4464.82	7554.07	3797.41	9082.71	7952.86	8288.79	7260.5	4571.03	3896.8	11402.3	10267.5	Outer Membrane	Outer membrane	173	Outer Membrane	Extracellular	Periplasmic	Extracellular	Outer Membrane	-	-	Cell envelope	Other
15800458	Q8X964	NP_286470.1	Z0910	ybgF	NC_002655 (chrom.)	hypothetical protein Z0910 [Escherichia coli O157:H7 EDL933]	879.587	1699.04	0	946.58	1165.05	681.8	1458.5	638.371	1317.24	952.956	868.17	1296.81	605.808	590.411	482.491	1199.74	487.813	1446.47	572.63	302.271	Periplasmic	Outer membrane	263	Unknown	Periplasmic	Periplasmic	Periplasmic	Extracellular	-	-	Hypothetical proteins	Conserved
15800462	Q8X948	NP_286474.1	Z0923	_	NC_002655 (chrom.)	putative homeobox protein [Escherichia coli O157:H7 EDL933]	1002.64	3223.93	0	4669.96	2526.49	1192.54	394.013	1499.72	1031.52	955.922	874.107	1827.95	853.93	0	0	0	0	0	0	0	Periplasmic	Cytoplasm	126	Unknown	Extracellular	Periplasmic	Periplasmic	Periplasmic	-	-	Hypothetical proteins	Conserved
15800463	P0AB92	NP_286475.1	Z0924	aroG	NC_002655 (chrom.)	phospho-2-dehydro-3-deoxyheptonate aldolase [Escherichia coli O157:H7 EDL933]	986.263	1558.8	0	1185.43	748.218	304.942	735.961	1078.63	523.688	893.032	1553.19	1005.36	1228.33	1056.27	1055.02	1311.68	1454.53	1466.42	768.345	811.165	Cytoplasmic	Cytoplasm	350	Cytoplasmic	Cytoplasmic	Cytoplasmic	Cytoplasmic	Cytoplasmic	-	-	Amino acid biosynthesis	Aromatic amino acid family
15800464	P62709	NP_286476.1	Z0925	gpmA	NC_002655 (chrom.)	phosphoglyceromutase [Escherichia coli O157:H7 EDL933]	3605.92	6847.77	1503.88	5420.96	3057.59	5399.97	3144.21	2981.75	2942.57	5391.12	3173.57	5214.49	4576.65	1798.52	2547.61	2436.44	2179.45	2908.14	3488.71	3498.98	Cytoplasmic	Cytoplasm	250	Cytoplasmic	Cytoplasmic	Cytoplasmic	Cytoplasmic	Cytoplasmic	-	-	Energy metabolism	Glycolysis/gluconeogenesis
15800465	Q8X944	NP_286477.1	Z0926	galM	NC_002655 (chrom.)	aldose 1-epimerase [Escherichia coli O157:H7 EDL933]	3405.9	1659.85	0	1485.04	2343.31	3692.81	1424.86	1510.21	1312.09	2237.48	1482.48	2712.67	2534.45	5403.22	5046.36	6871.54	4251.7	7024.01	9090.65	4629.27	Periplasmic	Cytoplasm	346	periplasm	X	Cytoplasmic	Periplasmic	Extracellular	-	-	Central intermediary metabolism	Other
15800466	P0A6T4	NP_286478.1	Z0927	galK	NC_002655 (chrom.)	galactokinase [Escherichia coli O157:H7 EDL933]	2589.24	1394.45	0	504.977	1024.49	1948.52	1197.03	729.761	1115.42	830.005	661.639	889.479	1108.06	5511.97	5025.36	5790.74	3593.74	4188.99	8728.11	4952.81	Cytoplasmic	Cytoplasm	382	Cytoplasmic	X	Cytoplasmic	Cytoplasmic	Cytoplasmic	-	-	Energy metabolism	Sugars
15800467	Q8X943	NP_286479.1	Z0928	galT	NC_002655 (chrom.)	galactose-1-phosphate uridylyltransferase [Escherichia coli O157:H7 EDL933]	1846.35	336.226	0	547.968	403.509	0	0	205.264	188.281	341.328	113.63	250.238	75.2519	3797.61	4344.82	5273.19	3660.63	4558.91	6998.15	3985.71	Unknown	Cytoplasm	348	Cytoplasmic	Cytoplasmic	Cytoplasmic	Periplasmic	Cytoplasmic	-	-	Energy metabolism	Sugars
15800468	Q8X942	NP_286480.1	Z0929	galE	NC_002655 (chrom.)	UDP-galactose-4-epimerase [Escherichia coli O157:H7 EDL933]	3175.77	1032.71	589.988	1223.92	708.138	0	322.365	1069.98	210.207	586.747	712.725	838.387	258.909	7527.98	7624.94	9336.26	4555.35	8000.66	9769.29	5971.11	Cytoplasmic	Cytoplasm	338	Cytoplasmic	Cytoplasmic	Cytoplasmic	Cytoplasmic	Unknown	-	-	Energy metabolism	Sugars
161367632	Q8X941	NP_286481.2	Z0930	modF	NC_002655 (chrom.)	putative molybdenum transport ATP-binding protein ModF [Escherichia coli O157:H7 EDL933]	115.545	376.758	0	54.2798	51.4213	589.632	129.368	182.755	168.732	0	142.94	149.025	69.1983	0	0	0	281.246	0	0	0	Cytoplasmic Membrane	Inner membrane	494	Inner Membrane	Cytoplasmic	Cytoplasmic	Cytoplasmic	Cytoplasmic	-	-	Transport and binding proteins	Unknown substrate
15800470	P0A9G9	NP_286482.1	Z0931	modE	NC_002655 (chrom.)	DNA-binding transcriptional regulator ModE [Escherichia coli O157:H7 EDL933]	72.5967	253.696	0	277.419	0	0	0	92.6399	0	104.85	0	0	591.824	0	0	0	58.9078	0	0	0	Cytoplasmic	Cytoplasm	262	Cytoplasmic	Cytoplasmic	Cytoplasmic	Cytoplasmic	Cytoplasmic	-	-	Transport and binding proteins	Anions
15800472	Q8X931	NP_286484.1	Z0933	modA	NC_002655 (chrom.)	molybdate transporter periplasmic protein [Escherichia coli O157:H7 EDL933]	1429.52	411.712	215.265	646.075	423.472	74.5639	353.424	502.744	307.372	285.902	0	817.035	381.679	4262.26	3039.85	4409.26	2219.67	4404.74	676.455	3729.47	Periplasmic	Periplasm	257	periplasm	Periplasmic	Periplasmic	Periplasmic	Periplasmic	-	-	Transport and binding proteins	Cations and iron carrying compounds
15800474	Q8X4V7	NP_286486.1	Z0935	modC	NC_002655 (chrom.)	molybdate transporter ATP-binding protein [Escherichia coli O157:H7 EDL933]	1.86023	0	0	0	0	0	0	0	0	0	0	0	0	0	0	0	35.3444	0	0	0	Cytoplasmic Membrane	Inner membrane	352	Inner Membrane	Cytoplasmic	Cytoplasmic	Cytoplasmic	Cytoplasmic	-	-	Transport and binding proteins	Anions
15800475	Q8X927	NP_286487.1	Z0936	ybhA	NC_002655 (chrom.)	phosphotransferase [Escherichia coli O157:H7 EDL933]	392.923	429.367	0	0	441.633	559.916	183.424	0	721.245	894.488	609.956	425.994	592.175	0	0	0	2136.79	236.509	0	234.035	Cytoplasmic	Inner membrane	272	Unknown	Cytoplasmic	Cytoplasmic	Cytoplasmic	Cytoplasmic	-	-	Central intermediary metabolism	Other
15800476	Q8X926	NP_286488.1	Z0938	ybhE	NC_002655 (chrom.)	6-phosphogluconolactonase [Escherichia coli O157:H7 EDL933]	564.758	0	1509.54	579.043	767.506	0	549.043	781.01	0	999.331	910.42	1269.26	1037.64	541.751	189.447	489.269	397.636	0	525.435	184.074	Unknown	Cytoplasm	331	Unknown	X	Cytoplasmic	Cytoplasmic	Cytoplasmic	-	-	Energy metabolism	Electron transport
15800477	Q8X925	NP_286489.1	Z0939	ybhD	NC_002655 (chrom.)	putative transcriptional regulator LYSR-type [Escherichia coli O157:H7 EDL933]	2.90425	0	0	0	0	0	0	0	0	0	0	0	0	0	0	0	0	0	0	55.1808	Cytoplasmic	Cytoplasm	338	Cytoplasmic	Cytoplasmic	Cytoplasmic	Cytoplasmic	Cytoplasmic	-	-	Regulatory functions	Other
15800478	Q8X924	NP_286490.1	Z0940	ybhH	NC_002655 (chrom.)	hypothetical protein Z0940 [Escherichia coli O157:H7 EDL933]	2.73012	0	0	0	0	0	0	0	0	0	0	0	0	0	0	0	0	0	0	51.8723	Unknown	Cytoplasm	350	Unknown	Cytoplasmic	Cytoplasmic	Cytoplasmic	Unknown	-	-	Unknown function	General
15800481	Q8X891	NP_286493.1	Z0943	ybhC	NC_002655 (chrom.)	putative pectinesterase [Escherichia coli O157:H7 EDL933]	621.013	233.271	5140.08	675.801	479.869	0	400.492	664.648	391.845	238.051	221.188	231.114	216.082	263.422	287.058	713.782	724.908	386.757	126.569	404.308	Outer Membrane	Outer membrane	427	Extracellular	Periplasmic	Periplasmic	Periplasmic	Outer Membrane	-	-	Cellular processes	Toxin production and resistance
15800491	Q8X881	NP_286503.1	Z0955	_	NC_002655 (chrom.)	hypothetical protein Z0955 [Escherichia coli O157:H7 EDL933]	449.714	301.317	2845.49	945.396	206.617	0	603.538	245.073	449.91	0	285.938	0	184.661	340.298	246.182	0	874.73	666.968	0	348.443	Unknown	Extracellular	319	Unknown	X	Periplasmic	Extracellular	Outer Membrane	-	-	Mobile and extrachromosomal element functions	Prophage functions
15800503	Q8X866	NP_286515.1	Z0967	_	NC_002655 (chrom.)	putative protease encoded in prophage CP-933K [Escherichia coli O157:H7 EDL933]	5.99825	0	0	0	0	0	0	0	0	0	0	0	0	0	0	0	103.226	0	0	10.7409	Cytoplasmic	Cytoplasm	675	Cytoplasmic	X	Cytoplasmic	Cytoplasmic	Unknown	-	-	Energy metabolism	Electron transport
15800511	Q8X851	NP_286523.1	Z0975	_	NC_002655 (chrom.)	putative tail component of prophage CP-933K [Escherichia coli O157:H7 EDL933]	3.13299	0	0	0	0	0	0	0	0	0	0	0	59.5269	0	0	0	0	0	0	0	Unknown/Multiple Localization	Flagellar	1021	Unknown	X	Cytoplasmic	Periplasmic	Cytoplasmic	-	-	Mobile and extrachromosomal element functions	Prophage functions
15800518	Q8X3W0	NP_286530.1	Z0982	_	NC_002655 (chrom.)	putative tail component of prophage CP-933K [Escherichia coli O157:H7 EDL933]	0.753113	0	0	0	0	0	0	0	0	0	0	0	0	0	0	0	14.3092	0	0	0	Unknown	Cytoplasm	440	periplasm	X	Cytoplasmic	Extracellular	Extracellular	-	-	Mobile and extrachromosomal element functions	Prophage functions
15800519	Q8X4S1	NP_286531.1	Z0984	_	NC_002655 (chrom.)	hypothetical protein Z0984 [Escherichia coli O157:H7 EDL933]	171.04	0	0	406.528	0	0	0	0	634.026	0	537.323	0	524.92	212.284	0	287.55	233.742	0	413.394	0	Unknown	Cytoplasm	102	Unknown	Cytoplasmic	Cytoplasmic	Cytoplasmic	Cytoplasmic	-	-	Mobile and extrachromosomal element functions	Prophage functions
15800523	Q8X829	NP_286535.1	Z0990	(nleD)	NC_002655 (chrom.)	putative T3SS secreted NleD effector homolog [Escherichia coli O157:H7 EDL933]	5.86498	0	0	0	0	0	0	0	111.435	0	0	0	0	0	0	0	0	0	0	0	Cytoplasmic	Cytoplasm	232	Unknown	X	Cytoplasmic	Cytoplasmic	Cytoplasmic	-	-	No Data	No Data
15800524	Q8X828	NP_286536.1	Z0992	ybhB	NC_002655 (chrom.)	putative kinase inhibitor protein [Escherichia coli O157:H7 EDL933]	957.775	1650.61	2597.92	1593.98	1509.12	355.912	944.62	1119.76	306.196	1719.33	782.085	3002.65	1019.32	0	331.932	0	340.249	608.514	0	315.519	Cytoplasmic	Cytoplasm	158	periplasm	Periplasmic	Cytoplasmic	Cytoplasmic	Cytoplasmic	-	-	Hypothetical proteins	Conserved
15800526	Q8X825	NP_286538.1	Z0994	bioB	NC_002655 (chrom.)	biotin synthase [Escherichia coli O157:H7 EDL933]	72.9862	0	0	0	0	0	0	0	0	0	0	0	0	0	0	0	1190.77	175.645	0	20.3188	Unknown	Cytoplasm	346	Unknown	X	Cytoplasmic	Cytoplasmic	Cytoplasmic	-	-	Biosynthesis of cofactors, prosthetic groups, and carriers	Biotin
15800527	Q8X823	NP_286539.1	Z0995	bioF	NC_002655 (chrom.)	8-amino-7-oxononanoate synthase [Escherichia coli O157:H7 EDL933]	8.43279	0	0	0	0	0	0	160.223	0	0	0	0	0	0	0	0	0	0	0	0	Unknown	Cytoplasm	384	Cytoplasmic	X	Cytoplasmic	Cytoplasmic	Cytoplasmic	-	-	Biosynthesis of cofactors, prosthetic groups, and carriers	Biotin
15800530	P0A8F9	NP_286542.1	Z0998	uvrB	NC_002655 (chrom.)	excinuclease ABC subunit B [Escherichia coli O157:H7 EDL933]	123.2	325.593	0	0	83.7234	212.273	174.686	32.9928	182.309	211.968	77.2436	242.3	66.111	0	199.151	435.871	50.4029	0	0	46.1843	Cytoplasmic	Cytoplasm	673	Cytoplasmic	Cytoplasmic	Cytoplasmic	Cytoplasmic	Cytoplasmic	-	-	DNA metabolism	DNA replication, recombination, and repair
15800531	P58585	NP_286543.1	Z0999	ybhK	NC_002655 (chrom.)	putative structural protein [Escherichia coli O157:H7 EDL933]	56.2609	305.615	0	0	0	0	0	122.935	257.741	239.714	69.0526	73.9	0	0	0	0	0	0	0	0	Cytoplasmic	Cytoplasm	302	Unknown	X	Cytoplasmic	Cytoplasmic	Cytoplasmic	-	-	Cell envelope	Surface structures
15800532	P65383	NP_286544.1	Z1000	moaA	NC_002655 (chrom.)	molybdenum cofactor biosynthesis protein A [Escherichia coli O157:H7 EDL933]	4.35767	0	0	0	0	0	0	0	0	0	0	0	0	0	0	0	82.7958	0	0	0	Cytoplasmic	Cytoplasm	329	periplasm	Cytoplasmic	Cytoplasmic	Cytoplasmic	Cytoplasmic	-	-	Biosynthesis of cofactors, prosthetic groups, and carriers	Molybdopterin
15800533	P0AF00	NP_286545.1	Z1001	moaB	NC_002655 (chrom.)	molybdopterin biosynthesis, protein B [Escherichia coli O157:H7 EDL933]	2185.84	4154.18	365.922	2750.84	1953.3	2476.71	1018.87	2222.32	930.417	1854.49	2590.55	2944.25	2420.72	1742.59	1752.7	1634.31	2215.04	3021.31	2600.17	2882.33	Cytoplasmic	Periplasm	170	Unknown	Cytoplasmic	Cytoplasmic	Cytoplasmic	Cytoplasmic	-	-	Biosynthesis of cofactors, prosthetic groups, and carriers	Molybdopterin
15800534	P0A740	NP_286546.1	Z1002	moaC	NC_002655 (chrom.)	molybdenum cofactor biosynthesis protein C [Escherichia coli O157:H7 EDL933]	58.0416	0	0	0	0	0	0	0	149.38	559.194	0	0	248.841	0	0	0	0	145.374	0	0	Cytoplasmic	Periplasm	161	Unknown	Cytoplasmic	Cytoplasmic	Cytoplasmic	Unknown	-	-	Biosynthesis of cofactors, prosthetic groups, and carriers	Molybdopterin
15800535	Q8X807	NP_286547.1	Z1003	moaD	NC_002655 (chrom.)	molybdopterin synthase small subunit [Escherichia coli O157:H7 EDL933]	507.998	0	0	0	632.684	600.819	0	0	1035.54	960.025	1316.79	1376.85	0	0	1118.11	704.683	1720.87	0	0	185.603	Unknown	Periplasm	81	Unknown	Cytoplasmic	Cytoplasmic	Cytoplasmic	Cytoplasmic	-	-	Biosynthesis of cofactors, prosthetic groups, and carriers	Molybdopterin
15800540	P0AA85	NP_286552.1	Z1008	ybhO	NC_002655 (chrom.)	cardiolipin synthase 2 [Escherichia coli O157:H7 EDL933]	3.3665	0	0	0	0	0	0	0	0	0	0	0	0	0	0	0	0	0	0	63.9635	Cytoplasmic Membrane	Inner membrane	413	Unknown	Cytoplasmic	Cytoplasmic	Cytoplasmic	Cytoplasmic	-	-	Fatty acid and phospholipid metabolism	Biosynthesis
15800541	P0AAW3	NP_286553.1	Z1009	ybhP	NC_002655 (chrom.)	hypothetical protein Z1009 [Escherichia coli O157:H7 EDL933]	1.29044	0	0	0	0	0	0	0	0	0	0	0	0	0	0	0	24.5183	0	0	0	Cytoplasmic	Cytoplasm	253	Unknown	Cytoplasmic	Cytoplasmic	Cytoplasmic	Cytoplasmic	-	-	Regulatory functions	Protein interactions
15800543	P0AFQ0	NP_286555.1	Z1012	ybhR	NC_002655 (chrom.)	hypothetical protein Z1012 [Escherichia coli O157:H7 EDL933]	19.3582	0	0	0	0	0	152.169	0	0	0	0	0	0	0	215.637	0	0	0	0	0	Cytoplasmic Membrane	Inner membrane	368	Inner Membrane	X	Cytoplasmic	Cytoplasmic	Inner Membrane	-	-	Cell envelope	Other
15800545	Q8X7Z1	NP_286557.1	Z1014	ybhF	NC_002655 (chrom.)	putative ATP-binding component of a transport system [Escherichia coli O157:H7 EDL933]	1.47084	0	0	0	27.946	0	0	0	0	0	0	0	0	0	0	0	0	0	0	0	Cytoplasmic Membrane	Inner membrane	583	Inner Membrane	X	Cytoplasmic	Cytoplasmic	Cytoplasmic	-	-	Transport and binding proteins	Unknown substrate
15800546	Q8X7Y9	NP_286558.1	Z1015	_	NC_002655 (chrom.)	hypothetical protein Z1015 [Escherichia coli O157:H7 EDL933]	247.258	0	1848.39	69.2293	0	0	0	77.9967	0	0	185.741	0	453.499	331.579	0	747.821	0	215.543	428.748	339.346	Cytoplasmic Membrane	Inner membrane	332	Inner Membrane	X	Cytoplasmic	Periplasmic	Inner Membrane	-	-	Energy metabolism	Electron transport
15800550	Q8X7Y1	NP_286562.1	Z1019	(espX2)	NC_002655 (chrom.)	putative non-LEE-encoded type III secreted effector [Escherichia coli O157:H7 EDL933]	9.8785	187.692	0	0	0	0	0	0	0	0	0	0	0	0	0	0	0	0	0	0	Cytoplasmic	Periplasm	670	Unknown	X	Cytoplasmic	Cytoplasmic	Extracellular	-	-	Hypothetical proteins	Conserved
15800551	Q8X7X9	NP_286563.1	Z1020	dinG	NC_002655 (chrom.)	ATP-dependent DNA helicase DinG [Escherichia coli O157:H7 EDL933]	4.71135	0	0	0	21.9331	0	0	0	0	0	0	0	0	0	0	0	67.5827	0	0	0	Cytoplasmic	Cytoplasm	716	Cytoplasmic	X	Cytoplasmic	Cytoplasmic	Cytoplasmic	-	-	DNA metabolism	DNA replication, recombination, and repair
15800552	Q8X7X6	NP_286564.1	Z1021	ybiB	NC_002655 (chrom.)	hypothetical protein Z1021 [Escherichia coli O157:H7 EDL933]	749.747	1316.42	0	699.189	1263.76	686.741	1054.72	857.331	982.804	914.155	499.693	1393.29	325.439	495.575	539.986	939.891	1091.89	388.521	288.361	507.437	Cytoplasmic	Cytoplasm	320	Cytoplasmic	Cytoplasmic	Cytoplasmic	Cytoplasmic	Cytoplasmic	-	-	Energy metabolism	Electron transport
15800553	P58409	NP_286565.1	Z1022	ybiC	NC_002655 (chrom.)	hypothetical protein Z1022 [Escherichia coli O157:H7 EDL933]	1215.09	1205.67	0	2038.75	2297.88	1223.72	1495.87	1527.7	1050.77	837.162	1780.83	1330.04	2112.52	756.848	824.755	1019.45	1334.17	593.057	581.311	1076.16	Cytoplasmic	Cytoplasm	361	Cytoplasmic	X	Cytoplasmic	Cytoplasmic	Periplasmic	-	-	Central intermediary metabolism	Other
15800554	Q8X7X2	NP_286566.1	Z1023	ybiJ	NC_002655 (chrom.)	hypothetical protein Z1023 [Escherichia coli O157:H7 EDL933]	27.2161	0	0	0	0	0	0	0	0	0	0	0	0	0	0	0	517.105	0	0	0	Unknown	Fimbrium	86	Unknown	Extracellular	Extracellular	Extracellular	Periplasmic	-	-	Hypothetical proteins	Conserved
15800559	Q8X7W6	NP_286571.1	Z1028	ybiN	NC_002655 (chrom.)	putative SAM-dependent methyltransferase [Escherichia coli O157:H7 EDL933]	163.116	448.113	0	0	230.434	0	384.672	273.488	317.127	816.848	318.931	206.6	102.984	0	0	0	0	0	0	0	Unknown	Cytoplasm	308	Unknown	Cytoplasmic	Cytoplasmic	Periplasmic	Cytoplasmic	-	-	Hypothetical proteins	Conserved
15800561	Q8X4R8	NP_286573.1	Z1031	glnQ	NC_002655 (chrom.)	glutamine ABC transporter ATP-binding protein [Escherichia coli O157:H7 EDL933]	771.394	1274.03	0	754.965	873.615	299.897	1093.66	660.005	907.919	723.857	1538.73	228.994	644.233	654.021	570.105	1240.39	864.591	897.295	760.504	669.675	Cytoplasmic Membrane	Inner membrane	240	Inner Membrane	X	Cytoplasmic	Cytoplasmic	Cytoplasmic	-	-	Transport and binding proteins	Unknown substrate
15800562	P0AEQ8	NP_286574.1	Z1032	glnP	NC_002655 (chrom.)	glutamine ABC transporter permease protein [Escherichia coli O157:H7 EDL933]	510.582	932.277	507.049	262.389	511.162	0	320.085	301.755	835.047	181.361	353.771	0	691.417	842.307	917.79	568.136	1391.87	618.956	407.122	58.5615	Cytoplasmic Membrane	Inner membrane	219	Inner Membrane	Cytoplasmic	Cytoplasmic	Cytoplasmic	Inner Membrane	-	-	Transport and binding proteins	Amino acids, peptides and amines
15800563	P0AEQ5	NP_286575.1	Z1033	glnH	NC_002655 (chrom.)	glutamine ABC transporter periplasmic protein [Escherichia coli O157:H7 EDL933]	5621.32	3601.24	4122.22	6461.36	8979.67	5016.89	4145.29	6263.11	3757.91	6479.31	5980.5	7390.24	7359.98	5361.21	5237.34	7012.33	4175	5887.94	4841.14	4732.35	Periplasmic	Periplasm	248	periplasm	Periplasmic	Periplasmic	Periplasmic	Periplasmic	-	-	Transport and binding proteins	Amino acids, peptides and amines
15800564	P0ABT3	NP_286576.1	Z1034	dps	NC_002655 (chrom.)	DNA starvation/stationary phase protection protein Dps [Escherichia coli O157:H7 EDL933]	2664.31	3654.94	3109.49	4078.03	1625.66	2834.25	1865.54	2814.55	2433.68	4115.79	2249.76	4606.74	2930.44	1784.98	1215.59	4685.05	1843.5	2405.2	541.007	1827.7	Cytoplasmic	Cytoplasm	167	Unknown	Cytoplasmic	Cytoplasmic	Cytoplasmic	Cytoplasmic	-	-	Regulatory functions	Other
15800566	P0A919	NP_286578.1	Z1036	ompX	NC_002655 (chrom.)	outer membrane protein X [Escherichia coli O157:H7 EDL933]	11627	2579.14	35374.3	15077.3	15537.9	5526.02	10911.9	5099.04	7839.59	9594.72	21503	9139.76	15029.2	11443.1	9521.48	7046.31	4584.06	5708.94	15336.1	14060.4	Outer Membrane	Outer membrane	171	Outer Membrane	Extracellular	Extracellular	Extracellular	Outer Membrane	-	-	Mobile and extrachromosomal element functions	Prophage functions
15800567	Q8X7U5	NP_286579.1	Z1037	ybiP	NC_002655 (chrom.)	putative enzyme [Escherichia coli O157:H7 EDL933]	2.78829	0	0	0	0	0	0	0	0	0	0	0	0	0	0	0	0	0	0	52.9774	Cytoplasmic Membrane	Inner membrane	527	Unknown	X	Cytoplasmic	Cytoplasmic	Inner Membrane	-	-	Energy metabolism	Electron transport
15800569	Q8X7U4	NP_286581.1	Z1039	_	NC_002655 (chrom.)	manganese transport regulator MntR [Escherichia coli O157:H7 EDL933]	8.9262	0	0	0	0	0	0	0	0	0	0	169.598	0	0	0	0	0	0	0	0	Cytoplasmic	Cytoplasm	155	Cytoplasmic	Cytoplasmic	Cytoplasmic	Cytoplasmic	Cytoplasmic	-	-	Energy metabolism	Electron transport
15800570	Q8X7T3	NP_286582.1	Z1040	ybiR	NC_002655 (chrom.)	hypothetical protein Z1040 [Escherichia coli O157:H7 EDL933]	8.27809	0	0	0	0	0	0	0	0	0	0	0	0	0	0	0	0	0	0	157.284	Cytoplasmic Membrane	Inner membrane	372	Inner Membrane	Cytoplasmic	Cytoplasmic	Cytoplasmic	Inner Membrane	-	-	Cell envelope	Other
15800571	P0AAY0	NP_286583.1	Z1041	ybiS	NC_002655 (chrom.)	hypothetical protein Z1041 [Escherichia coli O157:H7 EDL933]	772.509	684.914	2155.99	694.483	751.444	522.552	352.769	557.569	920.407	1284.17	519.964	1223.28	380.972	618.816	842.838	628.727	852.136	452.817	600.179	633.627	Unknown	Periplasm	306	periplasm	Cytoplasmic	Periplasmic	Periplasmic	Periplasmic	-	-	Unknown function	General
15800572	P0A9U5	NP_286584.1	Z1042	ybiT	NC_002655 (chrom.)	putative ATP-binding component of a transport system [Escherichia coli O157:H7 EDL933]	333.647	504.083	0	146.036	276.524	460.191	692.35	410.36	564.501	420.057	382.684	350.121	233.656	227.695	54.879	226.09	439.009	613.685	220.86	116.503	Cytoplasmic	Inner membrane	530	Unknown	Cytoplasmic	Cytoplasmic	Cytoplasmic	Cytoplasmic	-	-	Transport and binding proteins	Unknown substrate
15800573	Q8X7S9	NP_286585.1	Z1043	ybiU	NC_002655 (chrom.)	hypothetical protein Z1043 [Escherichia coli O157:H7 EDL933]	186.521	300.862	0	0	0	0	0	60.9736	0	0	0	0	0	84.2918	370.048	0	2058.75	582.714	0	86.2658	Cytoplasmic	Cytoplasm	421	Unknown	Cytoplasmic	Cytoplasmic	Cytoplasmic	Cytoplasmic	-	-	Hypothetical proteins	Conserved
15800574	Q8X7S8	NP_286586.1	Z1044	_	NC_002655 (chrom.)	hypothetical protein Z1044 [Escherichia coli O157:H7 EDL933]	45.3772	0	0	253.113	195.54	0	201.775	0	0	0	105.784	105.956	0	0	0	0	0	0	0	0	Unknown	Cytoplasm	271	Unknown	Cytoplasmic	Cytoplasmic	Cytoplasmic	Cytoplasmic	-	-	Unknown function	General
157267357	Q8X7S4	NP_286588.2	Z1047	ybiY	NC_002655 (chrom.)	putative pyruvate formate-lyase 2 activating enzyme [Escherichia coli O157:H7 EDL933]	67.9805	0	0	0	0	0	0	0	0	0	0	0	0	204.749	670.365	416.515	0	0	0	0	Cytoplasmic	Cytoplasm	299	Cytoplasmic	X	Cytoplasmic	Cytoplasmic	Cytoplasmic	-	-	Energy metabolism	Fermentation
161367630	P58423	NP_286589.2	Z1048	mipB	NC_002655 (chrom.)	fructose-6-phosphate aldolase [Escherichia coli O157:H7 EDL933]	2524.07	0	0	0	0	0	121.957	334.153	0	0	0	0	0	9981.78	10525.4	10686.9	2483.03	3786.54	6245.91	3791.55	Cytoplasmic	Cytoplasm	220	Cytoplasmic	Cytoplasmic	Cytoplasmic	Cytoplasmic	Cytoplasmic	-	-	Energy metabolism	Pentose phosphate pathway
15800577	Q8X7S3	NP_286590.1	Z1049	moeB	NC_002655 (chrom.)	molybdopterin biosynthesis protein MoeB [Escherichia coli O157:H7 EDL933]	91.3436	794.745	0	0	460.82	0	479.963	0	0	0	0	0	0	0	0	0	0	0	0	0	Cytoplasmic	Cytoplasm	249	Cytoplasmic	Cytoplasmic	Cytoplasmic	Cytoplasmic	Unknown	-	-	Biosynthesis of cofactors, prosthetic groups, and carriers	Molybdopterin
15800578	Q8X6W6	NP_286591.1	Z1050	moeA	NC_002655 (chrom.)	molybdopterin biosynthesis protein MoeA [Escherichia coli O157:H7 EDL933]	752.536	784.742	1235.12	757.815	1165.9	682.297	785.917	638.836	1318.2	1634.83	620.573	1427.53	109.04	443.131	320.446	544.657	813.614	579.01	286.524	150.006	Cytoplasmic	Periplasm	411	Unknown	X	Cytoplasmic	Cytoplasmic	Cytoplasmic	-	-	Biosynthesis of cofactors, prosthetic groups, and carriers	Molybdopterin
15800579	Q8X6W1	NP_286593.1	Z1053	_	NC_002655 (chrom.)	glutathione transporter ATP-binding protein [Escherichia coli O157:H7 EDL933]	4.07636	0	0	0	0	0	0	0	41.711	0	35.7397	0	0	0	0	0	0	0	0	0	Cytoplasmic Membrane	Inner membrane	623	Unknown	X	Cytoplasmic	Cytoplasmic	Cytoplasmic	-	-	Transport and binding proteins	Unknown substrate
15800580	Q8X6V9	NP_286594.1	Z1054	_	NC_002655 (chrom.)	putative transport protein [Escherichia coli O157:H7 EDL933]	146.975	0	223.029	206.086	146.336	0	610.651	347.459	0	222.16	270.021	635.258	131.525	0	0	0	0	0	0	0	Periplasmic	Periplasm	512	Inner Membrane	Periplasmic	Periplasmic	Periplasmic	Periplasmic	-	-	Unclassified	Role category not yet assigned
15800587	P0AEI5	NP_286601.1	Z1061	yliG	NC_002655 (chrom.)	hypothetical protein Z1061 [Escherichia coli O157:H7 EDL933]	344.005	877.208	0	45.2038	214.825	735.452	699.231	204.031	912.179	261.066	178.379	248.686	348.523	282.998	307.464	90.7915	857.512	138.665	61.7142	72.1602	Cytoplasmic	Cytoplasm	441	Cytoplasmic	Cytoplasmic	Cytoplasmic	Cytoplasmic	Cytoplasmic	-	-	Protein synthesis	tRNA and rRNA base modification
15800590	Q8X6U4	NP_286604.1	Z1064	yliJ	NC_002655 (chrom.)	putative transferase [Escherichia coli O157:H7 EDL933]	765.172	955.747	0	1471.1	1310.86	1089.79	1743.61	1556.25	936.606	871.184	566.91	1304.09	664.456	531.976	0	547.9	594.606	261.905	0	131.286	Cytoplasmic	Cytoplasm	210	Cytoplasmic	Cytoplasmic	Cytoplasmic	Cytoplasmic	Cytoplasmic	-	-	Unknown function	General
15800591	Q8X6U3	NP_286605.1	Z1066	dacC	NC_002655 (chrom.)	D-alanyl-D-alanine carboxypeptidase fraction C [Escherichia coli O157:H7 EDL933]	614.472	625.915	1253.81	535.752	546.25	147.766	439.611	694.827	63.6003	237.082	971.948	225.817	1160.52	642.626	840.257	522.335	849.527	566.782	560.945	789.608	Cytoplasmic Membrane	Cytoplasm	400	Inner Membrane	Periplasmic	Periplasmic	Periplasmic	Extracellular	-	-	Cell envelope	Biosynthesis and degradation of murein sacculus and peptidoglycan
15800592	P0ACK7	NP_286606.1	Z1067	deoR	NC_002655 (chrom.)	DNA-binding transcriptional repressor DeoR [Escherichia coli O157:H7 EDL933]	15.35	0	0	0	0	0	0	0	0	0	255.096	0	0	0	0	0	0	0	0	36.555	Cytoplasmic	Cytoplasm	252	Cytoplasmic	Cytoplasmic	Cytoplasmic	Cytoplasmic	Cytoplasmic	-	-	Regulatory functions	DNA interactions
15800596	Q8X6T3	NP_286610.1	Z1071	_	NC_002655 (chrom.)	hypothetical protein Z1071 [Escherichia coli O157:H7 EDL933]	175.798	506.83	0	0	260.654	0	543.9	0	709.471	122.334	476.439	247.551	0	0	0	0	472.977	0	0	0	Cytoplasmic	Cytoplasm	262	Unknown	Cytoplasmic	Cytoplasmic	Cytoplasmic	Cytoplasmic	-	-	Unknown function	General
15800601	Q8X6S5	NP_286615.1	Z1076	grxA	NC_002655 (chrom.)	glutaredoxin 1 [Escherichia coli O157:H7 EDL933]	140.347	392.886	0	0	0	0	0	0	0	0	0	0	0	901.4	488.781	0	0	883.527	0	0	Unknown	Cytoplasm	85	periplasm	Cytoplasmic	Cytoplasmic	Cytoplasmic	Cytoplasmic	-	-	Energy metabolism	Electron transport
15800603	Q8X6S1	NP_286617.1	Z1078	mdaA	NC_002655 (chrom.)	nitroreductase A [Escherichia coli O157:H7 EDL933]	189.869	0	0	94.7748	182.008	0	341.846	0	445.954	137.66	0	131.185	0	0	0	406.173	825.751	293.824	287.831	460.506	Unknown	Periplasm	240	Cytoplasmic	Cytoplasmic	Cytoplasmic	Cytoplasmic	Unknown	-	-	Energy metabolism	Electron transport
15800604	P0C0U5	NP_286618.1	Z1079	rimK	NC_002655 (chrom.)	ribosomal protein S6 modification protein [Escherichia coli O157:H7 EDL933]	4.8121	0	0	0	0	0	0	0	0	0	0	0	0	0	0	91.4299	0	0	0	0	Cytoplasmic	Cytoplasm	300	Cytoplasmic	X	Cytoplasmic	Cytoplasmic	Cytoplasmic	-	-	Protein synthesis	Ribosomal proteins: synthesis and modification
15800606	Q8X6R4	NP_286620.1	Z1081	potF	NC_002655 (chrom.)	putrescine ABC transporter periplasmic substrate-binding protein [Escherichia coli O157:H7 EDL933]	232.946	439.524	0	63.3926	233.586	0	73.4224	54.9086	97.9289	0	83.2011	173.957	143.443	496.384	649.04	262.55	765.567	194.5	287.965	406.612	Periplasmic	Periplasm	370	periplasm	Periplasmic	Periplasmic	Periplasmic	Periplasmic	-	-	Transport and binding proteins	Amino acids, peptides and amines
15800615	Q8X6Q0	NP_286629.1	Z1090	artJ	NC_002655 (chrom.)	arginine 3rd transport system periplasmic binding protein [Escherichia coli O157:H7 EDL933]	1160.04	0	0	285.151	209.852	0	258.502	82.7791	0	295.643	387.531	202.076	84.0818	1960.51	3015.82	2968.34	2032.73	2825.38	4362.19	3070.2	Periplasmic	Periplasm	260	periplasm	Periplasmic	Cytoplasmic	Periplasmic	Extracellular	-	-	Transport and binding proteins	Amino acids, peptides and amines
15800616	P0AE32	NP_286630.1	Z1091	artM	NC_002655 (chrom.)	arginine transporter permease subunit ArtM [Escherichia coli O157:H7 EDL933]	14.2399	0	0	0	0	0	0	0	0	0	0	0	0	0	0	0	270.558	0	0	0	Cytoplasmic Membrane	Inner membrane	222	Inner Membrane	Cytoplasmic	Cytoplasmic	Cytoplasmic	Inner Membrane	-	-	Transport and binding proteins	Amino acids, peptides and amines
15800618	Q8X6N9	NP_286632.1	Z1093	artI	NC_002655 (chrom.)	arginine 3rd transport system periplasmic binding protein [Escherichia coli O157:H7 EDL933]	961.895	99.6147	0	653.05	1030.48	0	688.017	326.233	222.144	730.498	665.505	994.085	928.776	1131.47	1109.57	2452.45	2118.98	1552.33	2414.26	1158.55	Periplasmic	Periplasm	243	periplasm	Periplasmic	Periplasmic	Periplasmic	Outer Membrane	-	-	Transport and binding proteins	Amino acids, peptides and amines
15800619	P0AAF8	NP_286633.1	Z1094	artP	NC_002655 (chrom.)	arginine transporter ATP-binding subunit [Escherichia coli O157:H7 EDL933]	337.072	551.259	0	198.391	566.666	0	0	219.02	0	861.144	784.684	243.243	253.377	0	1011.95	0	1714.62	0	0	0	Cytoplasmic Membrane	Inner membrane	242	Inner Membrane	Cytoplasmic	Cytoplasmic	Cytoplasmic	Unknown	-	-	Transport and binding proteins	Amino acids, peptides and amines
15800620	Q8X6N7	NP_286634.1	Z1095	ybjP	NC_002655 (chrom.)	putative lipoprotein [Escherichia coli O157:H7 EDL933]	2795.85	1914.23	7833.38	2772.82	1706.39	453.764	2136.2	467.496	2572.4	1196.36	2361.49	949.69	1952.06	3675.18	4711.21	3807.26	4286.87	2542.3	3354.82	4427.23	Unknown	Outer membrane	173	Unknown	X	Periplasmic	Periplasmic	Periplasmic	-	-	Energy metabolism	Electron transport
15800622	Q8X6N4	NP_286636.1	Z1097	_	NC_002655 (chrom.)	hypothetical protein Z1097 [Escherichia coli O157:H7 EDL933]	2.73225	0	0	0	0	0	0	0	0	0	0	0	0	0	0	0	51.9128	0	0	0	Cytoplasmic	Cytoplasm	413	Unknown	Cytoplasmic	Cytoplasmic	Cytoplasmic	Cytoplasmic	-	-	Hypothetical proteins	Conserved
15800624	P0A8C3	NP_286638.1	Z1099	_	NC_002655 (chrom.)	hypothetical protein Z1099 [Escherichia coli O157:H7 EDL933]	765.355	810.129	2551.94	587.043	0	2103.98	348.067	0	0	844.451	0	2422.19	748.016	915.209	498.612	1239.7	1007.72	0	0	464.699	Unknown	Periplasm	107	Unknown	Cytoplasmic	Cytoplasmic	Cytoplasmic	Cytoplasmic	-	-	Unclassified	Role category not yet assigned
15800626	Q8X6M0	NP_286640.1	Z1102	_	NC_002655 (chrom.)	putative nucleotide di-P-sugar epimerase or dehydratase [Escherichia coli O157:H7 EDL933]	34.9072	79.514	0	47.4019	0	103.126	0	0	0	0	0	0	146.982	0	0	0	198.992	87.2217	0	0	Cytoplasmic	Cytoplasm	349	Unknown	X	Cytoplasmic	Cytoplasmic	Cytoplasmic	-	-	Hypothetical proteins	Conserved
15800628	P58319	NP_286642.1	Z1104	ybjU	NC_002655 (chrom.)	L-threonine aldolase [Escherichia coli O157:H7 EDL933]	882.984	1581.92	711.23	600.143	1084.74	982.431	969.971	919.853	2024.6	313.863	571.876	1195.92	768.179	680.596	556.191	345.749	1218.37	917.081	1072.66	261.332	Cytoplasmic	Cytoplasm	333	Cytoplasmic	X	Cytoplasmic	Cytoplasmic	Cytoplasmic	-	-	Central intermediary metabolism	Sulfur metabolism
15800629	Q8X6L4	NP_286643.1	Z1105	poxB	NC_002655 (chrom.)	pyruvate dehydrogenase [Escherichia coli O157:H7 EDL933]	11.6009	58.4692	0	0	0	0	0	0	0	0	111.811	50.1371	0	0	0	0	0	0	0	0	Cytoplasmic Membrane	Cytoplasm	572	Unknown	Cytoplasmic	Cytoplasmic	Cytoplasmic	Cytoplasmic	-	-	Energy metabolism	Other
161367629	Q8X6L0	NP_286645.2	Z1107	ybjW	NC_002655 (chrom.)	hydroxylamine reductase [Escherichia coli O157:H7 EDL933]	85.5175	0	0	0	0	0	226.712	0	0	0	0	0	87.1095	0	275.718	599.948	0	176.196	0	259.15	Cytoplasmic	Cytoplasm	550	Cytoplasmic	Cytoplasmic	Cytoplasmic	Cytoplasmic	Cytoplasmic	-	-	Unknown function	Enzymes of unknown specificity
15800634	Q8X6K5	NP_286648.1	Z1110	ybjD	NC_002655 (chrom.)	hypothetical protein Z1110 [Escherichia coli O157:H7 EDL933]	113.016	99.3513	470.762	0	68.3111	55.7588	214.351	81.0498	278.4	51.8271	47.2871	98.8481	229.982	0	122.849	0	59.0328	165.118	54.1936	50.1913	Cytoplasmic	Cytoplasm	552	Cytoplasmic	Cytoplasmic	Cytoplasmic	Cytoplasmic	Cytoplasmic	-	-	Hypothetical proteins	Conserved
161367628	P64176	NP_286650.2	Z1115	_	NC_002655 (chrom.)	macrolide transporter subunit MacA [Escherichia coli O157:H7 EDL933]	13.0045	0	0	0	177.041	0	0	0	0	0	0	0	0	0	0	0	0	0	70.0438	0	Cytoplasmic Membrane	Inner membrane	371	Inner Membrane	Cytoplasmic	Cytoplasmic	Cytoplasmic	Unknown	-	-	Protein fate	Protein and peptide secretion and trafficking
15800637	Q8XED0	NP_286651.1	Z1116	ybjZ	NC_002655 (chrom.)	macrolide transporter ATP-binding /permease protein [Escherichia coli O157:H7 EDL933]	1.519	0	0	28.8611	0	0	0	0	0	0	0	0	0	0	0	0	0	0	0	0	Cytoplasmic Membrane	Inner membrane	648	Inner Membrane	Cytoplasmic	Cytoplasmic	Cytoplasmic	Inner Membrane	-	-	Transport and binding proteins	Unknown substrate
15800638	P0A970	NP_286652.1	Z1117	cspD	NC_002655 (chrom.)	stationary phase/starvation inducible regulatory protein CspD [Escherichia coli O157:H7 EDL933]	504.975	0	0	0	356.81	0	0	0	0	545.575	0	1043.27	483.271	0	1293.6	2340.79	0	1163.67	1151.68	1215.87	Cytoplasmic	Cytoplasm	74	Cytoplasmic	Cytoplasmic	Cytoplasmic	Cytoplasmic	Cytoplasmic	-	-	Cellular processes	Adaptations to atypical conditions
15800640	P0ABI1	NP_286654.1	Z1119	clpA	NC_002655 (chrom.)	ATP-dependent Clp protease ATP-binding subunit [Escherichia coli O157:H7 EDL933]	700.442	911.075	105.858	782.057	694.149	0	695.192	1016.38	453.455	808.414	1024.68	870.526	688.206	1067.05	1245.72	1032.51	629.731	821.606	110.595	351.189	Cytoplasmic	Cytoplasm	758	Extracellular	Cytoplasmic	Cytoplasmic	Cytoplasmic	Cytoplasmic	-	-	Protein fate	Degradation of proteins, peptides, and glycopeptides
15800641	Q8XAK1	NP_286655.1	Z1120	_	NC_002655 (chrom.)	P4 family integrase [Escherichia coli O157:H7 EDL933]	2.24178	0	0	0	0	0	0	0	0	0	0	0	42.5939	0	0	0	0	0	0	0	Cytoplasmic	Cytoplasm	400	Cytoplasmic	Cytoplasmic	Cytoplasmic	Cytoplasmic	Cytoplasmic	-	-	DNA metabolism	DNA replication, recombination, and repair
15800642	Q8XAK0	NP_286656.1	Z1121	_	NC_002655 (chrom.)	hypothetical protein Z1121 [Escherichia coli O157:H7 EDL933]	496.664	603.712	0	198.729	413.972	930.504	424.017	714.858	491.688	628.847	364.571	381.2	559.674	495.864	877.988	153.762	1160.8	303.709	98.0496	634.665	Cytoplasmic	Cytoplasm	605	Unknown	Cytoplasmic	Cytoplasmic	Cytoplasmic	Cytoplasmic	-	-	Unknown function	General
15800649	Q8XAI3	NP_286663.1	Z1128	_	NC_002655 (chrom.)	hypothetical protein Z1128 [Escherichia coli O157:H7 EDL933]	17.4197	0	0	0	0	330.975	0	0	0	0	0	0	0	0	0	0	0	0	0	0	Cytoplasmic	Cytoplasm	187	Unknown	Cytoplasmic	Cytoplasmic	Cytoplasmic	Cytoplasmic	-	-	Hypothetical proteins	Conserved
15800650	Q8XAI2	NP_286664.1	Z1129	_	NC_002655 (chrom.)	putative helicase [Escherichia coli O157:H7 EDL933]	2.16943	0	0	0	0	0	41.2191	0	0	0	0	0	0	0	0	0	0	0	0	0	Cytoplasmic Membrane	Cytoplasm	794	Cytoplasmic	Cytoplasmic	Cytoplasmic	Cytoplasmic	Cytoplasmic	-	-	Energy metabolism	Electron transport
15800661	Q8XAG5	NP_286675.1	Z1140	_	NC_002655 (chrom.)	hypothetical protein Z1140 [Escherichia coli O157:H7 EDL933]	39.9928	0	658.23	0	0	0	59.6485	0	0	0	0	0	0	0	0	0	41.985	0	0	0	Cytoplasmic Membrane	Inner membrane	539	Inner Membrane	Cytoplasmic	Cytoplasmic	Cytoplasmic	Inner Membrane	-	-	Unknown function	General
15800665	Q8XAG1	NP_286679.1	Z1144	ureB	NC_002655 (chrom.)	urease subunit beta [Escherichia coli O157:H7 EDL933]	17.3795	0	0	0	0	0	0	0	330.21	0	0	0	0	0	0	0	0	0	0	0	Cytoplasmic	Cytoplasm	106	Unknown	Cytoplasmic	Cytoplasmic	Cytoplasmic	Cytoplasmic	-	-	Central intermediary metabolism	Nitrogen metabolism
15800666	Q8XAG0	NP_286680.1	Z1145	ureC	NC_002655 (chrom.)	urease subunit alpha [Escherichia coli O157:H7 EDL933]	182.704	455.542	0	82.4502	0	295.922	195.544	463.229	252.639	0	105.275	0	93.4575	257.082	140.06	174.046	568.014	125.955	0	262.152	Cytoplasmic	Cytoplasm	568	Cytoplasmic	Cytoplasmic	Cytoplasmic	Cytoplasmic	Unknown	-	-	Central intermediary metabolism	Nitrogen metabolism
15800667	Q8X9U6	NP_286681.1	Z1146	ureE	NC_002655 (chrom.)	urease accessory protein UreE [Escherichia coli O157:H7 EDL933]	32.5781	143.637	0	0	0	0	123.426	351.921	0	0	0	0	0	0	0	0	0	0	0	0	Cytoplasmic	Cytoplasm	154	Cytoplasmic	Cytoplasmic	Cytoplasmic	Cytoplasmic	Unknown	-	-	Central intermediary metabolism	Nitrogen metabolism
15800669	Q8X9U4	NP_286683.1	Z1148	ureG	NC_002655 (chrom.)	putative urease accessory protein G [Escherichia coli O157:H7 EDL933]	21.7242	0	0	0	0	0	99.0201	191.452	0	122.287	0	0	0	0	0	0	0	0	0	0	Cytoplasmic	Cytoplasm	205	Cytoplasmic	Cytoplasmic	Cytoplasmic	Cytoplasmic	Cytoplasmic	-	-	Central intermediary metabolism	Nitrogen metabolism
15800673	Q8X9T8	NP_286687.1	Z1152	rpmE2	NC_002655 (chrom.)	50S ribosomal protein L31 type B [Escherichia coli O157:H7 EDL933]	24.3322	0	0	0	0	0	0	462.311	0	0	0	0	0	0	0	0	0	0	0	0	Unknown	Cytoplasm	87	Unknown	Cytoplasmic	Cytoplasmic	Cytoplasmic	Cytoplasmic	-	-	Protein synthesis	Ribosomal proteins: synthesis and modification
15800680	Q8X4X5	NP_286694.1	Z1159	_	NC_002655 (chrom.)	unknown in ISEc8 [Escherichia coli O157:H7 EDL933]	11.8122	0	0	0	0	0	224.432	0	0	0	0	0	0	0	0	0	0	0	0	0	Unknown	Cytoplasm	141	Unknown	X	Cytoplasmic	Periplasmic	Cytoplasmic	-	-	Mobile and extrachromosomal element functions	Transposon functions
15800685	Q8X9R7	NP_286699.1	Z1164	terW	NC_002655 (chrom.)	unknown associated with putative tellurite resistance [Escherichia coli O157:H7 EDL933]	39.6188	106.965	0	0	0	0	111.97	0	0	0	0	533.822	0	0	0	0	0	0	0	0	Cytoplasmic	Cytoplasm	155	Unknown	Cytoplasmic	Cytoplasmic	Periplasmic	Cytoplasmic	-	-	Hypothetical proteins	Conserved
15800688	Q8X9R1	NP_286702.1	Z1167	_	NC_002655 (chrom.)	hypothetical protein Z1167 [Escherichia coli O157:H7 EDL933]	187.305	208.134	0	0	33.7057	271.173	297.78	0	310.495	66.3914	131.648	0	0	78.0322	83.5395	105.614	1208.44	614.275	0	149.579	Cytoplasmic	Cytoplasm	371	Unknown	Cytoplasmic	Cytoplasmic	Cytoplasmic	Cytoplasmic	-	-	Hypothetical proteins	Conserved
15800689	Q8X9R0	NP_286703.1	Z1168	_	NC_002655 (chrom.)	hypothetical protein Z1168 [Escherichia coli O157:H7 EDL933]	62.8162	276.786	0	0	0	0	0	0	0	0	0	0	0	0	112.967	0	803.755	0	0	0	Cytoplasmic Membrane	Cytoplasm	331	Unknown	Cytoplasmic	Periplasmic	Cytoplasmic	Outer Membrane	-	-	Hypothetical proteins	Conserved
15800691	Q8X9Q8	NP_286705.1	Z1170	_	NC_002655 (chrom.)	hypothetical protein Z1170 [Escherichia coli O157:H7 EDL933]	1.28304	0	0	0	0	0	0	0	0	0	0	0	0	0	0	0	24.3778	0	0	0	Unknown	Cytoplasm	352	Unknown	Cytoplasmic	Cytoplasmic	Cytoplasmic	Cytoplasmic	-	-	Hypothetical proteins	Conserved
15800692	Q8X9Q6	NP_286706.1	Z1171	terZ	NC_002655 (chrom.)	putative phage inhibition, colicin resistance and tellurite resistance protein [Escherichia coli O157:H7 EDL933]	6092.15	6160.36	1762.89	6895.41	5952.31	6756.04	3605.6	8890.18	3135.78	4375.12	4915.89	5140.11	5062.01	7273.55	9131.4	7925.56	5748.31	9762.12	6134.34	7123.83	Cytoplasmic	Cytoplasm	193	Cytoplasmic	Extracellular	Cytoplasmic	Cytoplasmic	Cytoplasmic	-	-	Cellular processes	Adaptations to atypical conditions
15800693	Q8X9Q4	NP_286707.1	Z1172	terA	NC_002655 (chrom.)	putative phage inhibition, colicin resistance and tellurite resistance protein [Escherichia coli O157:H7 EDL933]	50.6555	116.534	0	85.6182	80.817	0	101.356	143.369	0	61.198	56.017	293.506	0	0	0	0	24.0391	0	0	0	Cytoplasmic	Cytoplasm	385	Unknown	Cytoplasmic	Cytoplasmic	Cytoplasmic	Unknown	-	-	Cellular processes	Adaptations to atypical conditions
15800694	Q52355	NP_286708.1	Z1173	terB	NC_002655 (chrom.)	putative phage inhibition, colicin resistance and tellurite resistance protein [Escherichia coli O157:H7 EDL933]	1356.63	1877.68	326.595	982.18	858.365	1496.51	716.379	1188.89	1168.19	1195.25	494.957	1552.6	1257.18	1767.16	1155.32	1755.57	1557.41	1962.68	2170.99	2291.98	Cytoplasmic	Cytoplasm	151	Unknown	Cytoplasmic	Cytoplasmic	Cytoplasmic	Cytoplasmic	-	-	Cellular processes	Adaptations to atypical conditions
15800695	Q8X9Q1	NP_286709.1	Z1174	terC	NC_002655 (chrom.)	putative phage inhibition, colicin resistance and tellurite resistance protein [Escherichia coli O157:H7 EDL933]	166.059	0	466.837	0	101.663	0	511.125	0	0	0	140.763	0	130.255	166.885	366.355	454.979	0	159.112	489.05	168.091	Cytoplasmic Membrane	Inner membrane	346	Inner Membrane	Cytoplasmic	Cytoplasmic	Cytoplasmic	Inner Membrane	-	-	Cellular processes	Toxin production and resistance
15800696	Q8X9P9	NP_286710.1	Z1175	terD	NC_002655 (chrom.)	putative phage inhibition, colicin resistance and tellurite resistance protein [Escherichia coli O157:H7 EDL933]	5005.04	3265.79	0	4139.28	4718.71	5780.32	1401.72	2183.84	2873.53	4130.71	2877.74	3009	3460.08	5664.15	6602.32	11242.1	6384.93	11617.8	7920.95	7822.87	Cytoplasmic	Cytoplasm	192	Unknown	Extracellular	Extracellular	Extracellular	Extracellular	-	-	Cellular processes	Toxin production and resistance
15800697	Q9LAN9	NP_286711.1	Z1176	terE	NC_002655 (chrom.)	putative phage inhibition, colicin resistance and tellurite resistance protein [Escherichia coli O157:H7 EDL933]	5170.17	5948.95	1497.95	5170.34	4731.94	3879.25	3064.04	6780.02	3863.95	6320.57	4967.88	6493.08	6176.8	4165.5	4538.79	5278.9	5921.11	7769.14	5473.62	6191.42	Cytoplasmic	Cytoplasm	191	Unknown	Periplasmic	Cytoplasmic	Cytoplasmic	Cytoplasmic	-	-	Cellular processes	Adaptations to atypical conditions
15800701	Q8X9P5	NP_286715.1	Z1180	_	NC_002655 (chrom.)	hypothetical protein Z1180 [Escherichia coli O157:H7 EDL933]	5.93029	0	0	0	112.676	0	0	0	0	0	0	0	0	0	0	0	0	0	0	0	Unknown	Cytoplasm	95	Unknown	Cytoplasmic	Cytoplasmic	Cytoplasmic	Cytoplasmic	-	-	Hypothetical proteins	Conserved
15800702	Q8X9P4	NP_286716.1	Z1181	_	NC_002655 (chrom.)	hypothetical protein Z1181 [Escherichia coli O157:H7 EDL933]	26.3423	0	0	0	0	0	0	0	0	0	0	0	0	0	500.504	0	0	0	0	0	Unknown	Cytoplasm	72	Unknown	Cytoplasmic	Cytoplasmic	Cytoplasmic	Inner Membrane	-	-	Unknown function	General
15800711	Q8X5L5	NP_286725.1	Z1190	_	NC_002655 (chrom.)	putative glucosyltransferase [Escherichia coli O157:H7 EDL933]	59.0005	364.22	0	0	0	316.07	0	0	0	0	345.664	95.0561	0	0	0	0	0	0	0	0	Cytoplasmic	Inner membrane	374	Unknown	Cytoplasmic	Cytoplasmic	Cytoplasmic	Cytoplasmic	-	-	Hypothetical proteins	Conserved
15800720	Q8X586	NP_286734.1	Z1199	_	NC_002655 (chrom.)	unknown in IS [Escherichia coli O157:H7 EDL933]	14.8266	0	0	281.705	0	0	0	0	0	0	0	0	0	0	0	0	0	0	0	0	Unknown	Cytoplasm	108	Unknown	Cytoplasmic	Cytoplasmic	Extracellular	Cytoplasmic	-	-	Mobile and extrachromosomal element functions	Transposon functions
15800723	Q8X9M6	NP_286737.1	Z1202	_	NC_002655 (chrom.)	hypothetical protein Z1202 [Escherichia coli O157:H7 EDL933]	0.511641	0	0	0	0	0	0	0	0	0	0	0	0	0	0	0	9.72118	0	0	0	Cytoplasmic	Cytoplasm	711	Cytoplasmic	Cytoplasmic	Cytoplasmic	Cytoplasmic	Extracellular	-	-	Hypothetical proteins	Conserved
15800732	Q8X9L4	NP_286746.1	Z1211	_	NC_002655 (chrom.)	putative adhesin [Escherichia coli O157:H7 EDL933]	17.6389	75.7782	0	0	0	0	0	0	42.4696	0	0	0	0	0	139.833	0	0	42.8464	0	34.2127	Outer Membrane	Extracellular	1005	Extracellular	Extracellular	Extracellular	Extracellular	Outer Membrane	-	-	Cell envelope	Surface structures
15800733	Q8X9L3	NP_286747.1	Z1212	_	NC_002655 (chrom.)	hypothetical protein Z1212 [Escherichia coli O157:H7 EDL933]	2.689	0	0	0	0	0	21.0811	0	0	0	0	0	0	0	0	0	6.89306	0	23.1168	0	Cytoplasmic	Cytoplasm	795	Cytoplasmic	Cytoplasmic	Cytoplasmic	Cytoplasmic	Cytoplasmic	-	-	Purines, pyrimidines, nucleosides, and nucleotides	Pyrimidine ribonucleotide biosynthesis
15800734	Q8X5B2	NP_286748.1	Z1213	_	NC_002655 (chrom.)	hypothetical protein Z1213 [Escherichia coli O157:H7 EDL933]	81.0119	234.746	0	0	53.3984	408.201	134.341	0	0	0	148.213	0	71.9314	0	0	0	96.9053	0	0	391.49	Cytoplasmic	Cytoplasm	301	Unknown	Cytoplasmic	Cytoplasmic	Cytoplasmic	Cytoplasmic	-	-	Hypothetical proteins	Conserved
15800741	Q8X9K4	NP_286755.1	Z1220	_	NC_002655 (chrom.)	putative structural protein [Escherichia coli O157:H7 EDL933]	12.0018	0	0	0	0	0	0	0	0	0	0	0	0	0	0	0	0	0	0	228.035	Unknown	Cytoplasm	124	Unknown	Periplasmic	Cytoplasmic	Periplasmic	Cytoplasmic	-	-	Unknown function	General
15800747	P69224	NP_286761.1	Z1228	infA	NC_002655 (chrom.)	translation initiation factor IF-1 [Escherichia coli O157:H7 EDL933]	1145.99	1850.94	0	1004.83	1269.21	0	1189.05	1506.2	1547.75	1928.01	1315.51	4591.46	857.534	0	567.097	0	571.223	509.983	2534.3	530.719	Cytoplasmic	Cytoplasm	72	Cytoplasmic	Cytoplasmic	Cytoplasmic	Cytoplasmic	Unknown	-	-	Protein synthesis	Translation factors
15800749	Q8X5I3	NP_286763.1	Z1230	cydC	NC_002655 (chrom.)	cysteine/glutathione ABC transporter membrane/ATP-binding component [Escherichia coli O157:H7 EDL933]	117.698	142.037	228.132	0	0	0	249.65	58.9508	244.162	0	207.025	0	66.8492	410.557	178.796	0	450.112	0	0	0	Cytoplasmic Membrane	Inner membrane	573	Inner Membrane	Cytoplasmic	Cytoplasmic	Cytoplasmic	Inner Membrane	-	-	Transport and binding proteins	Other
15800750	Q8X5I1	NP_286764.1	Z1231	cydD	NC_002655 (chrom.)	cysteine/glutathione ABC transporter membrane/ATP-binding component [Escherichia coli O157:H7 EDL933]	31.7717	0	188.85	113.925	0	0	0	0	0	0	0	0	107.96	0	0	0	0	0	192.928	0	Cytoplasmic Membrane	Inner membrane	588	Inner Membrane	X	Cytoplasmic	Cytoplasmic	Inner Membrane	-	-	Transport and binding proteins	Unknown substrate
15800751	P0A9P5	NP_286765.1	Z1232	trxB	NC_002655 (chrom.)	thioredoxin reductase [Escherichia coli O157:H7 EDL933]	2901.05	3169.74	1032.19	3166.53	2997.97	3421.17	3565.44	3381.21	3549.66	4895.64	3837.74	3687.42	4965.09	1604.74	1210.53	1839.47	2175.8	2056.48	2035.3	2527.92	Cytoplasmic	Cytoplasm	321	Cytoplasmic	Cytoplasmic	Cytoplasmic	Cytoplasmic	Periplasmic	-	-	Energy metabolism	Electron transport
15800752	P0ACJ2	NP_286766.1	Z1234	lrp	NC_002655 (chrom.)	leucine-responsive transcriptional regulator [Escherichia coli O157:H7 EDL933]	651.58	1400.26	1101.5	338.053	400.071	1065.06	500.841	379.97	386.534	607.61	1328.79	694.697	1189.94	656.547	574.317	535.257	580.594	639.978	0	0	Cytoplasmic	Cytoplasm	164	Cytoplasmic	Cytoplasmic	Cytoplasmic	Cytoplasmic	Cytoplasmic	-	-	Central intermediary metabolism	Other
15800753	Q8X5H9	NP_286767.1	Z1235	ftsK	NC_002655 (chrom.)	DNA translocase FtsK [Escherichia coli O157:H7 EDL933]	23.9538	0	0	0	0	112.687	0	110.124	100.54	0	0	0	0	0	0	0	8.58306	0	123.19	0	Cytoplasmic Membrane	Nucleoid	1342	Cytoplasmic	X	Cytoplasmic	Periplasmic	Inner Membrane	-	-	Cellular processes	Cell division
15800754	P61318	NP_286768.1	Z1237	lolA	NC_002655 (chrom.)	outer-membrane lipoprotein carrier protein [Escherichia coli O157:H7 EDL933]	1153.85	1582.01	1149.21	1410.21	1251.69	1110.97	1253.57	1188.8	681.393	1140.84	923.853	1086.74	564.08	1236.92	898.514	1861.83	1059.83	1212.16	1466.27	844.353	Periplasmic	Periplasm	203	periplasm	Periplasmic	Periplasmic	Periplasmic	Extracellular	-	-	Protein fate	Protein and peptide secretion and trafficking
15800755	P0AAZ6	NP_286769.1	Z1238	ycaJ	NC_002655 (chrom.)	recombination factor protein RarA [Escherichia coli O157:H7 EDL933]	32.4335	193.671	0	0	0	0	0	0	0	0	0	0	0	194.314	0	0	180.41	47.8414	0	0	Cytoplasmic	Cytoplasm	447	Cytoplasmic	X	Cytoplasmic	Cytoplasmic	Cytoplasmic	-	-	Transcription	Degradation of RNA
15800756	P0A8L3	NP_286770.1	Z1239	serS	NC_002655 (chrom.)	seryl-tRNA synthetase [Escherichia coli O157:H7 EDL933]	2475.6	2616.2	502.339	3209.59	2343.12	1671.18	3024.97	2564.42	2750.39	2391.43	2685.33	2331.01	1583.91	2411.96	2036.78	3104.08	3321.37	2659.11	2865.66	2963.62	Cytoplasmic	Cytoplasm	430	Cytoplasmic	Cytoplasmic	Cytoplasmic	Cytoplasmic	Cytoplasmic	-	-	Protein synthesis	tRNA aminoacylation
15800757	Q8X5H5	NP_286771.1	Z1240	dmsA	NC_002655 (chrom.)	anaerobic dimethyl sulfoxide reductase subunit A [Escherichia coli O157:H7 EDL933]	225.124	0	0	0	0	0	0	0	0	0	92.6193	64.569	0	587.938	440.43	647.134	607.212	576.165	997.904	263.379	Cytoplasmic Membrane	Periplasm	785	periplasm	X	Periplasmic	Cytoplasmic	Cytoplasmic	-	-	Energy metabolism	Anaerobic
15800758	Q8X4K5	NP_286772.1	Z1241	dmsB	NC_002655 (chrom.)	anaerobic dimethyl sulfoxide reductase subunit B [Escherichia coli O157:H7 EDL933]	78.3861	0	0	0	0	0	0	0	0	0	0	0	0	114.05	0	151.024	771.519	0	452.742	0	Unknown/Multiple Localization	Periplasm	205	periplasm	Cytoplasmic	Periplasmic	Periplasmic	Cytoplasmic	-	-	Energy metabolism	Anaerobic
15800760	Q8XEB8	NP_286774.1	Z1243	ycaC	NC_002655 (chrom.)	hypothetical protein Z1243 [Escherichia coli O157:H7 EDL933]	515.656	449.824	0	658.831	1091.58	0	1168.61	184.353	0	2605.7	1079.03	451.298	2108.25	0	0	0	0	0	0	0	Unknown	Cytoplasm	208	Unknown	X	Cytoplasmic	Cytoplasmic	Cytoplasmic	-	-	Unknown function	General
15800763	P0A9N6	NP_286777.1	Z1246	pflA	NC_002655 (chrom.)	pyruvate formate lyase-activating enzyme 1 [Escherichia coli O157:H7 EDL933]	771.796	1604.67	0	305.843	694.949	1211.61	869.992	825.04	1229.52	967.696	961.744	251.403	626.363	476.91	831.436	1162.92	1365.99	747.776	237.286	292.995	Cytoplasmic	Cytoplasm	246	Cytoplasmic	Cytoplasmic	Cytoplasmic	Cytoplasmic	Cytoplasmic	-	-	Energy metabolism	Anaerobic
15800764	Q8XEB4	NP_286778.1	Z1248	pflB	NC_002655 (chrom.)	formate acetyltransferase 1 [Escherichia coli O157:H7 EDL933]	11037.9	6791.72	702.602	5727.3	6690.56	7235.81	6240.77	6982.57	6677.36	5214.53	5960.93	4461.05	5498.18	20094.2	18834.3	24196.7	17058.5	16692.1	23680.2	20980.7	Cytoplasmic	Cytoplasm	760	Cytoplasmic	Cytoplasmic	Cytoplasmic	Cytoplasmic	Cytoplasmic	-	-	Energy metabolism	Fermentation
15800765	P0AC25	NP_286779.1	Z1250	focA	NC_002655 (chrom.)	formate transporter [Escherichia coli O157:H7 EDL933]	89.8985	0	0	0	0	0	0	0	0	0	0	0	0	0	0	0	1708.07	0	0	0	Cytoplasmic Membrane	Inner membrane	285	Inner Membrane	Cytoplasmic	Cytoplasmic	Cytoplasmic	Inner Membrane	-	-	Transport and binding proteins	Carbohydrates, organic alcohols, and acids
15800766	Q8XEA9	NP_286780.1	Z1251	ycaO	NC_002655 (chrom.)	hypothetical protein Z1251 [Escherichia coli O157:H7 EDL933]	54.2029	0	0	0	0	0	388.89	0	0	0	286.459	74.5366	0	0	85.7874	0	30.5959	163.586	0	0	Cytoplasmic	Cytoplasm	589	Unknown	Cytoplasmic	Cytoplasmic	Cytoplasmic	Cytoplasmic	-	-	Unclassified	Role category not yet assigned
15800768	Q8XEA7	NP_286782.1	Z1253	serC	NC_002655 (chrom.)	phosphoserine aminotransferase [Escherichia coli O157:H7 EDL933]	2118.06	2577.26	0	1959.95	1590.53	1596.57	1935.84	1626.01	1515.23	1946.31	2017.71	2429.4	1612.75	1528.1	1744.33	2760.14	3286.66	3422.86	2893.59	3799.93	Cytoplasmic	Cytoplasm	362	Cytoplasmic	Cytoplasmic	Cytoplasmic	Cytoplasmic	Cytoplasmic	-	-	Amino acid biosynthesis	Serine family
15800769	P0A6D4	NP_286783.1	Z1254	aroA	NC_002655 (chrom.)	3-phosphoshikimate 1-carboxyvinyltransferase [Escherichia coli O157:H7 EDL933]	275.063	0	0	272.92	121.377	0	127.876	98.7769	81.9077	235.436	0	448.679	349.335	425.571	90.6086	1153.03	468.824	333.639	495.305	522.908	Cytoplasmic	Cytoplasm	427	Cytoplasmic	Cytoplasmic	Cytoplasmic	Cytoplasmic	Cytoplasmic	-	-	Amino acid biosynthesis	Aromatic amino acid family
15800771	P0A6I2	NP_286785.1	Z1256	cmk	NC_002655 (chrom.)	cytidylate kinase [Escherichia coli O157:H7 EDL933]	787.032	921.246	1657.1	953.182	812.197	686.555	451.899	749.961	294.702	411.258	499.557	914.1	976.052	891.794	809.759	805.402	1801.12	436.968	576.624	304.136	Cytoplasmic	Cytoplasm	227	Cytoplasmic	Cytoplasmic	Cytoplasmic	Cytoplasmic	Cytoplasmic	-	-	Purines, pyrimidines, nucleosides, and nucleotides	Nucleotide and nucleoside interconversions
15800772	P0AG69	NP_286786.1	Z1257	rpsA	NC_002655 (chrom.)	30S ribosomal protein S1 [Escherichia coli O157:H7 EDL933]	7757.48	4292.75	10200.9	6980.22	6724.07	3897.01	3648.88	10004.2	3911.8	7803.17	7827.79	8727.69	6320.57	9981.37	8182.78	9207.6	8011.24	10014.4	9634.66	12021	Cytoplasmic	Cytoplasm	557	Cytoplasmic	Cytoplasmic	Cytoplasmic	Cytoplasmic	Cytoplasmic	-	-	Protein synthesis	Ribosomal proteins: synthesis and modification
15800773	P0A6Y3	NP_286787.1	Z1258	ihfB	NC_002655 (chrom.)	integration host factor subunit beta [Escherichia coli O157:H7 EDL933]	3836.04	4153.92	2179.31	3677.11	3639.61	7825.23	3962.04	1878.66	3876.5	6971.07	5255.87	8014.41	7915.77	0	1703.73	1763.58	2871.17	3575.73	2019.8	1601.2	Cytoplasmic	Cytoplasm	94	Cytoplasmic	Cytoplasmic	Cytoplasmic	Cytoplasmic	Cytoplasmic	-	-	DNA metabolism	DNA replication, recombination, and repair
15800775	P60753	NP_286789.1	Z1260	msbA	NC_002655 (chrom.)	lipid transporter ATP-binding/permease protein [Escherichia coli O157:H7 EDL933]	126.629	154.525	812.158	73.0865	247.684	0	221.412	0	57.5316	81.0005	97.9347	204.803	287.022	0	0	0	0	0	168.801	0	Cytoplasmic Membrane	Inner membrane	582	Inner Membrane	Cytoplasmic	Cytoplasmic	Cytoplasmic	Inner Membrane	-	-	Transport and binding proteins	Other
15800778	P0AAZ9	NP_286792.1	Z1263	ycaR	NC_002655 (chrom.)	hypothetical protein Z1263 [Escherichia coli O157:H7 EDL933]	807.471	481.156	754.723	1045.77	660.066	0	619.742	587.308	536.616	751.934	685.102	1432.7	445.79	1087.13	1480.69	1472.72	898.216	532.681	1317.59	552.011	Unknown	Cytoplasm	60	Unknown	Cytoplasmic	Cytoplasmic	Cytoplasmic	Cytoplasmic	-	-	Unknown function	General
15800779	Q8XDG6	NP_286793.1	Z1264	kdsB	NC_002655 (chrom.)	3-deoxy-manno-octulosonate cytidylyltransferase [Escherichia coli O157:H7 EDL933]	637.483	753.645	0	272.92	430.652	982.889	970.423	408.891	562.65	1308.37	357.553	623.165	815.115	423.656	307.748	576.516	625.098	973.115	412.506	1307.27	Cytoplasmic	Cytoplasm	248	Cytoplasmic	Cytoplasmic	Cytoplasmic	Cytoplasmic	Cytoplasmic	-	-	Cell envelope	Biosynthesis and degradation of surface polysaccharides and lipopolysaccharides
15800780	P0AB04	NP_286794.1	Z1265	_	NC_002655 (chrom.)	hypothetical protein Z1265 [Escherichia coli O157:H7 EDL933]	37.7356	223.614	0	0	0	0	88.0716	0	0	0	0	0	0	126.132	0	0	279.159	0	0	0	Cytoplasmic	Inner membrane	297	Unknown	Cytoplasmic	Cytoplasmic	Cytoplasmic	Unknown	-	-	Unclassified	Role category not yet assigned
15800781	P0AB02	NP_286795.1	Z1267	ycbC	NC_002655 (chrom.)	hypothetical protein Z1267 [Escherichia coli O157:H7 EDL933]	17.1356	0	0	0	86.3147	0	0	0	0	0	239.263	0	0	0	0	0	0	0	0	0	Cytoplasmic Membrane	Inner membrane	259	Unknown	Periplasmic	Cytoplasmic	Periplasmic	Inner Membrane	-	-	Unclassified	Role category not yet assigned
15800782	Q8XDG3	NP_286796.1	Z1268	smtA	NC_002655 (chrom.)	putative metallothionein SmtA [Escherichia coli O157:H7 EDL933]	22.9287	0	0	0	0	360.775	0	74.87	0	0	0	0	0	0	0	0	0	0	0	0	Cytoplasmic	Cytoplasm	261	Cytoplasmic	Cytoplasmic	Cytoplasmic	Cytoplasmic	Cytoplasmic	-	-	Central intermediary metabolism	Other
15800783	Q8XDG2	NP_286797.1	Z1269	mukF	NC_002655 (chrom.)	condesin subunit F [Escherichia coli O157:H7 EDL933]	52.5711	40.9502	0	0	84.6549	0	141.36	59.8426	0	42.6637	234.403	0	72.9874	46.2478	92.1215	0	50.9635	132.657	0	0	Cytoplasmic	Nucleoid	440	Cytoplasmic	X	Cytoplasmic	Cytoplasmic	Cytoplasmic	-	-	Cellular processes	Toxin production and resistance
15800784	Q8XDG1	NP_286798.1	Z1270	mukE	NC_002655 (chrom.)	condesin subunit E [Escherichia coli O157:H7 EDL933]	196.523	0	387.93	272.617	63.7181	0	973.828	613.765	563.551	0	238.846	0	307.757	0	0	0	311.921	0	0	0	Cytoplasmic	Nucleoid	225	Cytoplasmic	Cytoplasmic	Cytoplasmic	Cytoplasmic	Cytoplasmic	-	-	Unknown function	General
15800785	Q8XDG0	NP_286799.1	Z1271	mukB	NC_002655 (chrom.)	cell division protein MukB [Escherichia coli O157:H7 EDL933]	156.922	230.628	47.6871	133.629	221.402	260.677	224.374	162.715	241.053	128.123	277.219	152.559	99.7756	121.55	132.442	141.139	153.033	98.2094	84.2065	71.1053	Cytoplasmic	Nucleoid	1486	Cytoplasmic	X	Cytoplasmic	Cytoplasmic	Cytoplasmic	-	-	Unclassified	Role category not yet assigned
15800788	Q8XDF4	NP_286802.1	Z1274	ycbL	NC_002655 (chrom.)	hypothetical protein Z1274 [Escherichia coli O157:H7 EDL933]	429.268	455.977	928.39	220.784	1045.26	197.073	654.269	247.044	1024.02	476.248	1157.23	302.504	137.471	0	0	232.236	568.955	0	333.94	174.689	Unknown	Extracellular	215	Unknown	Cytoplasmic	Cytoplasmic	Cytoplasmic	Cytoplasmic	-	-	Unknown function	Enzymes of unknown specificity
15800789	Q8XDF3	NP_286803.1	Z1275	aspC	NC_002655 (chrom.)	aromatic amino acid aminotransferase [Escherichia coli O157:H7 EDL933]	4531.67	4051.65	1723.5	5789.63	5143.54	4498.61	4559.06	5571.51	4046.76	6159.42	4520.3	6084.66	4771.27	4081.12	4648.98	4439.68	5517.7	4060	2698.78	3735.6	Cytoplasmic	Cytoplasm	396	Cytoplasmic	Cytoplasmic	Cytoplasmic	Cytoplasmic	Cytoplasmic	-	-	Amino acid biosynthesis	Aspartate family
15800790	Q8XDF1	NP_286804.1	Z1276	ompF	NC_002655 (chrom.)	outer membrane protein F [Escherichia coli O157:H7 EDL933]	734.001	0	7666.56	0	0	529.02	1655.14	660.893	0	845.636	962.999	402.769	1223	0	0	0	0	0	0	0	Outer Membrane	Inner membrane	362	Outer Membrane	Extracellular	Extracellular	Extracellular	Outer Membrane	-	-	Cell envelope	Other
15800791	P58694	NP_286805.1	Z1278	asnC	NC_002655 (chrom.)	asparaginyl-tRNA synthetase [Escherichia coli O157:H7 EDL933]	2453.62	2213.68	323.005	3430.3	2259.27	1678.51	2386.4	1383	2479.01	2734.84	2198.4	2707.33	3149.9	2093.08	1773.84	3071.76	3522.76	2393.02	3665.35	3155.23	Cytoplasmic	Cytoplasm	466	Cytoplasmic	Cytoplasmic	Cytoplasmic	Cytoplasmic	Cytoplasmic	-	-	Protein synthesis	tRNA aminoacylation
15800792	Q8XDE8	NP_286806.1	Z1279	pncB	NC_002655 (chrom.)	nicotinate phosphoribosyltransferase [Escherichia coli O157:H7 EDL933]	9.40553	0	0	0	0	0	0	0	0	0	0	0	0	0	0	0	178.705	0	0	0	Cytoplasmic	Cytoplasm	400	Cytoplasmic	Cytoplasmic	Cytoplasmic	Cytoplasmic	Cytoplasmic	-	-	Biosynthesis of cofactors, prosthetic groups, and carriers	Pyridine nucleotides
15800793	Q8XDE6	NP_286807.1	Z1280	pepN	NC_002655 (chrom.)	aminopeptidase N [Escherichia coli O157:H7 EDL933]	1644.6	1929.03	108.032	2295.28	1818.79	2111.48	2129.05	2299.47	2044.51	2619.32	2386.28	2255.86	2331.2	661.356	593.454	1054.04	1671.43	991.231	792.364	1155.2	Cytoplasmic	Extracellular	870	Extracellular	X	Cytoplasmic	Cytoplasmic	Cytoplasmic	-	-	Protein fate	Degradation of proteins, peptides, and glycopeptides
15800798	Q8XDD6	NP_286812.1	Z1285	ycbP	NC_002655 (chrom.)	NAD(P)H-dependent FMN reductase [Escherichia coli O157:H7 EDL933]	15.5421	159.949	0	0	0	0	135.351	0	0	0	0	0	0	0	0	0	0	0	0	0	Cytoplasmic	Cytoplasm	191	Cytoplasmic	X	Cytoplasmic	Cytoplasmic	Cytoplasmic	-	-	Energy metabolism	Aerobic
15800800	Q8X5E4	NP_286814.1	Z1287	ycbR	NC_002655 (chrom.)	putative chaperone [Escherichia coli O157:H7 EDL933]	4.54299	0	0	0	0	0	0	0	86.3169	0	0	0	0	0	0	0	0	0	0	0	Unknown/Multiple Localization	Periplasm	233	periplasm	Periplasmic	Periplasmic	Periplasmic	Periplasmic	-	-	Energy metabolism	Electron transport
15800804	P0A7E2	NP_286820.1	Z1294	pyrD	NC_002655 (chrom.)	dihydroorotate dehydrogenase 2 [Escherichia coli O157:H7 EDL933]	738.576	114.668	360.918	121.722	393.144	0	541.386	233.369	449.44	117.877	435.26	54.0958	318.91	1618.77	1622.73	1140.33	2211.29	1396	1444.42	1458.62	Cytoplasmic Membrane	Cytoplasm	336	Unknown	Cytoplasmic	Cytoplasmic	Cytoplasmic	Cytoplasmic	-	-	Purines, pyrimidines, nucleosides, and nucleotides	Pyrimidine ribonucleotide biosynthesis
15800806	Q8XDB4	NP_286822.1	Z1297	_	NC_002655 (chrom.)	hypothetical protein Z1297 [Escherichia coli O157:H7 EDL933]	88.0544	302.873	0	0	311.649	0	129.763	122.885	0	124.981	287.443	300.644	0	0	92.7948	0	0	0	0	0	Unknown	Cytoplasm	369	periplasm	Cytoplasmic	Cytoplasmic	Cytoplasmic	Cytoplasmic	-	-	Unclassified	Role category not yet assigned
15800807	Q8XDB2	NP_286823.1	Z1298	ycbY	NC_002655 (chrom.)	23S rRNA m(2)G2445 methyltransferase [Escherichia coli O157:H7 EDL933]	230.686	525.923	0	163.246	437.909	391.942	419.218	122.325	462.753	273.91	320.837	335.47	313.431	169.635	231.069	0	0	0	205.719	9.64828	Cytoplasmic	Cytoplasm	702	Cytoplasmic	Cytoplasmic	Cytoplasmic	Cytoplasmic	Cytoplasmic	-	-	DNA metabolism	DNA replication, recombination, and repair
15800808	Q8XDB0	NP_286824.1	Z1299	uup	NC_002655 (chrom.)	ABC transporter ATPase component [Escherichia coli O157:H7 EDL933]	85.9017	235.097	0	0	25.5777	306.701	336.524	63.8144	175.517	0	223.209	77.6721	108.985	0	0	0	0	0	79.0363	0	Cytoplasmic	Inner membrane	635	Unknown	X	Cytoplasmic	Cytoplasmic	Cytoplasmic	-	-	Transport and binding proteins	Unknown substrate
15800810	Q8XDA7	NP_286826.1	Z1301	pqiB	NC_002655 (chrom.)	paraquat-inducible protein B [Escherichia coli O157:H7 EDL933]	83.0612	0	295.482	0	0	0	533.366	246.367	160.553	0	0	0	0	0	294.045	0	0	0	0	48.3499	Unknown	Cytoplasm	546	Unknown	Periplasmic	Cytoplasmic	Periplasmic	Inner Membrane	-	-	Unknown function	General
15800811	Q8XDA6	NP_286827.1	Z1302	ymbA	NC_002655 (chrom.)	hypothetical protein Z1302 [Escherichia coli O157:H7 EDL933]	13.4086	0	0	0	254.763	0	0	0	0	0	0	0	0	0	0	0	0	0	0	0	Unknown	Periplasm	182	Unknown	Periplasmic	Cytoplasmic	Periplasmic	Unknown	-	-	Unknown function	General
15800813	P0A6Q4	NP_286829.1	Z1304	fabA	NC_002655 (chrom.)	3-hydroxydecanoyl-(acyl carrier protein) dehydratase [Escherichia coli O157:H7 EDL933]	998.378	1464.23	1418.2	897.34	1312.97	1028.26	966.874	1283.68	1261.33	1173.23	1068.84	1117.59	730.92	508.817	693.018	689.22	840.796	498.628	1233.73	781.493	Cytoplasmic	Cytoplasm	172	Cytoplasmic	Cytoplasmic	Cytoplasmic	Cytoplasmic	Cytoplasmic	-	-	Fatty acid and phospholipid metabolism	Biosynthesis
15800814	Q8XDA0	NP_286830.1	Z1305	_	NC_002655 (chrom.)	putative ATP-dependent protease [Escherichia coli O157:H7 EDL933]	42.3019	65.8668	0	0	45.0839	0	113.583	0	72.9687	137.273	48.7684	0	60.7187	0	158.721	100.752	0	0	0	0	Cytoplasmic	Extracellular	586	Cytoplasmic	Cytoplasmic	Cytoplasmic	Cytoplasmic	Cytoplasmic	-	-	Hypothetical proteins	Conserved
15800815	P0A8N1	NP_286831.1	Z1306	ycbG	NC_002655 (chrom.)	hypothetical protein Z1306 [Escherichia coli O157:H7 EDL933]	6.82613	0	0	0	0	0	0	0	0	0	0	129.696	0	0	0	0	0	0	0	0	Cytoplasmic	Periplasm	150	Unknown	Cytoplasmic	Cytoplasmic	Cytoplasmic	Cytoplasmic	-	-	Hypothetical proteins	Conserved
15800816	P0A911	NP_286832.1	Z1307	ompA	NC_002655 (chrom.)	outer membrane protein A [Escherichia coli O157:H7 EDL933]	37822.2	18210.6	100082	38378.8	33214	25307.3	35237.2	17072.8	35186.8	22234	28259	15329.3	30997	61615.3	58595.5	42705.3	24885.3	34279.5	47578.8	49453.6	Outer Membrane	Outer membrane	346	Outer Membrane	Periplasmic	Periplasmic	Periplasmic	Periplasmic	-	-	Cell envelope	Other
15800820	Q8XD93	NP_286836.1	Z1312	yccF	NC_002655 (chrom.)	hypothetical protein Z1312 [Escherichia coli O157:H7 EDL933]	100.556	0	0	0	0	0	0	0	965.119	0	409.657	0	0	0	0	0	535.796	0	0	0	Cytoplasmic Membrane	Inner membrane	148	Unknown	Cytoplasmic	Cytoplasmic	Cytoplasmic	Inner Membrane	-	-	Unknown function	General
15800821	Q8XD92	NP_286837.1	Z1313	helD	NC_002655 (chrom.)	DNA helicase IV [Escherichia coli O157:H7 EDL933]	55.5315	244.888	0	0	0	239.534	157.664	0	0	0	0	81.3707	0	65.049	0	0	266.593	0	0	0	Cytoplasmic	Inner membrane	684	Unknown	Cytoplasmic	Cytoplasmic	Cytoplasmic	Cytoplasmic	-	-	DNA metabolism	DNA replication, recombination, and repair
161367625	P0A732	NP_286838.2	Z1314	mgsA	NC_002655 (chrom.)	methylglyoxal synthase [Escherichia coli O157:H7 EDL933]	240.399	378.831	0	0	293.332	0	0	0	0	0	813.111	1701.08	396.335	0	0	0	0	0	0	984.897	Cytoplasmic	Cytoplasm	152	Cytoplasmic	Cytoplasmic	Cytoplasmic	Cytoplasmic	Cytoplasmic	-	-	Energy metabolism	Other
15800824	Q8XD87	NP_286840.1	Z1317	_	NC_002655 (chrom.)	hypothetical protein Z1317 [Escherichia coli O157:H7 EDL933]	730.009	377.124	0	1232.45	1037.19	0	486.914	615.674	846.936	1181.67	357.516	1125.63	1402.24	640.468	0	288.055	468.305	1255.54	1242.61	1311.86	Unknown	Cytoplasm	137	Unknown	Cytoplasmic	Cytoplasmic	Cytoplasmic	Cytoplasmic	-	-	Cell envelope	Biosynthesis and degradation of murein sacculus and peptidoglycan
15800825	P0AB22	NP_286841.1	Z1318	yccV	NC_002655 (chrom.)	hypothetical protein Z1318 [Escherichia coli O157:H7 EDL933]	125.815	0	0	301.749	0	0	749.662	0	0	876.618	0	0	0	0	0	0	0	462.462	0	0	Unknown	Cytoplasm	105	Unknown	Cytoplasmic	Cytoplasmic	Cytoplasmic	Cytoplasmic	-	-	Unclassified	Role category not yet assigned
15800826	Q8XD85	NP_286842.1	Z1319	_	NC_002655 (chrom.)	putative oxidoreductase [Escherichia coli O157:H7 EDL933]	46.39	0	0	0	97.6972	0	60.5496	0	0	0	272.067	0	199.34	80.5833	87.1609	0	84.0115	0	0	0	Cytoplasmic	Cytoplasm	396	Cytoplasmic	Cytoplasmic	Cytoplasmic	Cytoplasmic	Cytoplasmic	-	-	Hypothetical proteins	Conserved
15800827	P0AB66	NP_286843.1	Z1320	_	NC_002655 (chrom.)	hypothetical protein Z1320 [Escherichia coli O157:H7 EDL933]	63.8463	638.96	0	0	0	0	177.184	0	0	0	186.997	209.939	0	0	0	0	0	0	0	0	Unknown	Extracellular	92	Unknown	Cytoplasmic	Cytoplasmic	Extracellular	Cytoplasmic	-	-	No Data	No Data
161367624	Q8XD82	NP_286844.2	Z1321	yccK	NC_002655 (chrom.)	sulfurtransferase TusE [Escherichia coli O157:H7 EDL933]	118.723	420.56	0	150.744	429.543	0	0	0	0	435.176	0	0	0	0	0	286.002	0	449.708	0	84.0012	Cytoplasmic	Cytoplasm	109	Unknown	Cytoplasmic	Cytoplasmic	Cytoplasmic	Cytoplasmic	-	-	Unclassified	Role category not yet assigned
15800831	Q8XEJ0	NP_286847.1	Z1324	_	NC_002655 (chrom.)	putative exodeoxyribonuclease VIII for cryptic prophage CP-933M [Escherichia coli O157:H7 EDL933]	1.36778	0	0	0	0	0	25.9878	0	0	0	0	0	0	0	0	0	0	0	0	0	Cytoplasmic	Cytoplasm	823	Extracellular	X	Cytoplasmic	Cytoplasmic	Unknown	-	-	Hypothetical proteins	Conserved
15800841	Q8X577	NP_286857.1	Z1335	_	NC_002655 (chrom.)	hypothetical protein Z1335 [Escherichia coli O157:H7 EDL933]	2.40633	0	0	0	0	0	0	0	0	0	0	0	0	0	0	0	45.7203	0	0	0	Unknown	Cytoplasm	141	Unknown	Cytoplasmic	Cytoplasmic	Periplasmic	Cytoplasmic	-	-	Hypothetical proteins	Conserved
15800847	Q8XD47	NP_286863.1	Z1341	_	NC_002655 (chrom.)	hypothetical protein Z1341 [Escherichia coli O157:H7 EDL933]	30.0739	178.998	0	0	0	0	0	0	0	0	170.291	0	0	0	0	0	222.115	0	0	0	Unknown	Cytoplasm	257	Unknown	Periplasmic	Cytoplasmic	Cytoplasmic	Extracellular	-	-	Hypothetical proteins	Conserved
15800855	Q8XEI7	NP_286871.1	Z1349	_	NC_002655 (chrom.)	hypothetical protein Z1349 [Escherichia coli O157:H7 EDL933]	316.618	0	0	0	847.84	907.054	0	0	1038.48	0	586.666	690.102	429.843	173.834	0	235.467	673.014	0	167.718	265.732	Unknown	Extracellular	616	Unknown	X	Cytoplasmic	Periplasmic	Extracellular	-	-	Unknown function	General
15800866	Q8XD18	NP_286882.1	Z1360	_	NC_002655 (chrom.)	hypothetical protein Z1360 [Escherichia coli O157:H7 EDL933]	15.4204	0	0	0	0	0	0	0	0	0	131.369	0	0	0	0	0	114.799	0	0	46.8196	Unknown	Extracellular	645	Unknown	Cytoplasmic	Cytoplasmic	Cytoplasmic	Cytoplasmic	-	-	Unclassified	Role category not yet assigned
15800876	Q8X4E0	NP_286892.1	Z1370	_	NC_002655 (chrom.)	putative tail component encoded by cryptic prophage CP-933M [Escherichia coli O157:H7 EDL933]	260.832	490.557	0	533.208	337.867	0	421.53	399.268	412.015	255.67	116.637	0	226.473	277.093	150.962	187.669	457.653	271.517	133.672	284.01	Extracellular	Outer membrane	259	periplasm	Periplasmic	Extracellular	Periplasmic	Extracellular	-	-	Mobile and extrachromosomal element functions	Prophage functions
15800888	Q8X4C8	NP_286904.1	Z1382	_	NC_002655 (chrom.)	putative tail component encoded by cryptic prophage CP-933M; partial [Escherichia coli O157:H7 EDL933]	2.11258	0	0	0	40.139	0	0	0	0	0	0	0	0	0	0	0	0	0	0	0	Unknown	Cytoplasm	375	periplasm	X	Cytoplasmic	Extracellular	Extracellular	-	-	Mobile and extrachromosomal element functions	Prophage functions
15800889	Q8X546	NP_286905.1	Z1383	_	NC_002655 (chrom.)	hypothetical protein Z1383 [Escherichia coli O157:H7 EDL933]	31.5585	0	0	0	0	0	0	0	0	0	0	368.864	230.747	0	0	0	0	0	0	0	Unknown	Cytoplasm	129	Unknown	X	Cytoplasmic	Cytoplasmic	Cytoplasmic	-	-	Hypothetical proteins	Conserved
15800893	Q8XC39	NP_286909.1	Z1389	hyaA	NC_002655 (chrom.)	hydrogenase-1 small subunit [Escherichia coli O157:H7 EDL933]	17.5266	0	0	0	0	0	0	0	0	0	0	0	0	143.637	154.163	0	35.2051	0	0	0	Cytoplasmic Membrane	Periplasm	372	periplasm	Cytoplasmic	Cytoplasmic	Cytoplasmic	Periplasmic	-	-	Energy metabolism	Aerobic
15800894	Q8XC37	NP_286910.1	Z1390	hyaB	NC_002655 (chrom.)	hydrogenase 1 large subunit [Escherichia coli O157:H7 EDL933]	113.413	0	0	0	0	0	0	0	0	0	0	0	0	442.236	642.49	465.868	270.657	0	333.603	0	Cytoplasmic Membrane	Periplasm	597	Unknown	Cytoplasmic	Cytoplasmic	Cytoplasmic	Unknown	-	-	Energy metabolism	Aerobic
15800901	Q8XC29	NP_286917.1	Z1397	appA	NC_002655 (chrom.)	phosphoanhydride phosphorylase [Escherichia coli O157:H7 EDL933]	4.72917	0	0	0	0	0	0	0	0	0	0	0	0	0	0	0	0	0	0	89.8542	Periplasmic	Periplasm	444	periplasm	Periplasmic	Cytoplasmic	Periplasmic	Cytoplasmic	-	-	Central intermediary metabolism	Other
15800902	Q8XC28	NP_286918.1	Z1398	yccC	NC_002655 (chrom.)	cryptic autophosphorylating protein tyrosine kinase Etk [Escherichia coli O157:H7 EDL933]	175.156	33.2559	0	151.947	95.541	0	300.155	313.111	153.102	182.107	32.8426	99.7847	162.076	394.891	344.224	160.021	478.529	232.19	114.888	79.2917	Cytoplasmic Membrane	Inner membrane	726	Inner Membrane	Cytoplasmic	Cytoplasmic	Cytoplasmic	Extracellular	-	-	Cellular processes	Toxin production and resistance
161367623	P0ACZ3	NP_286919.2	Z1399	etp	NC_002655 (chrom.)	phosphotyrosine-protein phosphatase [Escherichia coli O157:H7 EDL933]	32.7723	167.822	0	0	0	0	293.229	0	0	0	161.623	0	0	0	0	0	0	0	0	0	Cytoplasmic	Extracellular	148	Unknown	Cytoplasmic	Cytoplasmic	Cytoplasmic	Cytoplasmic	-	-	Unknown function	Enzymes of unknown specificity
15800904	P0A933	NP_286920.1	Z1400	yccZ	NC_002655 (chrom.)	putative function in exopolysaccharide production [Escherichia coli O157:H7 EDL933]	745.909	0	0	236.746	672.496	141.079	654.798	265.729	1586.4	226.106	516.988	215.557	0	1969.07	1475.05	1667.18	1626.9	225.72	1432.33	1260.13	Outer Membrane	Outer membrane	379	Outer Membrane	Periplasmic	Cytoplasmic	Periplasmic	Unknown	-	-	Cell envelope	Biosynthesis and degradation of surface polysaccharides and lipopolysaccharides
15800905	Q8X542	NP_286921.1	Z1401	ymcA	NC_002655 (chrom.)	hypothetical protein Z1401 [Escherichia coli O157:H7 EDL933]	97.8504	0	0	0	81.4469	0	33.8377	0	44.1428	0	30.3992	0	146.318	313.001	438.493	181.722	98.4391	0	216.73	274.626	Outer Membrane	Outer membrane	698	Unknown	X	Extracellular	Extracellular	Outer Membrane	-	-	Cell envelope	Other
15800906	Q8X540	NP_286922.1	Z1402	ymcB	NC_002655 (chrom.)	hypothetical protein Z1402 [Escherichia coli O157:H7 EDL933]	235.685	0	0	260.41	247.961	0	154.697	441.391	201.606	0	171.217	357.12	332.452	405.861	425.41	0	674.918	191.922	196.225	416.83	Unknown	Inner membrane	248	Unknown	Periplasmic	Periplasmic	Periplasmic	Unknown	-	-	Hypothetical proteins	Conserved
15800907	Q8XC20	NP_286923.1	Z1403	ymcC	NC_002655 (chrom.)	putative regulator [Escherichia coli O157:H7 EDL933]	30.3824	0	577.266	0	0	0	0	0	0	0	0	0	0	0	0	0	0	0	0	0	Cytoplasmic Membrane	Inner membrane	214	periplasm	Periplasmic	Cytoplasmic	Periplasmic	Outer Membrane	-	-	Energy metabolism	Electron transport
15800910	P0A980	NP_286926.1	Z1406	cspG	NC_002655 (chrom.)	cold shock protein CspG [Escherichia coli O157:H7 EDL933]	324.757	0	0	0	0	0	0	0	0	0	0	0	0	290.627	633.406	1183.38	640.265	855.535	1973.32	593.854	Cytoplasmic	Cytoplasm	70	Cytoplasmic	X	Cytoplasmic	Periplasmic	Cytoplasmic	-	-	Unclassified	Role category not yet assigned
161367622	P58356	NP_286929.2	Z1410	torS	NC_002655 (chrom.)	hybrid sensory histidine kinase TorS [Escherichia coli O157:H7 EDL933]	2.6803	0	0	0	0	0	0	0	0	0	0	0	0	0	0	0	0	0	39.4058	11.5199	Cytoplasmic Membrane	Inner membrane	914	Inner Membrane	Cytoplasmic	Cytoplasmic	Cytoplasmic	Inner Membrane	-	-	Energy metabolism	Anaerobic
15800915	P58357	NP_286931.1	Z1412	torR	NC_002655 (chrom.)	DNA-binding transcriptional regulator TorR [Escherichia coli O157:H7 EDL933]	36.2241	289.601	0	0	0	0	118.695	117.807	162.156	0	0	0	0	0	0	0	0	0	0	0	Cytoplasmic	Cytoplasm	230	Cytoplasmic	Cytoplasmic	Cytoplasmic	Cytoplasmic	Cytoplasmic	-	-	Regulatory functions	Other
15800916	P58359	NP_286932.1	Z1414	torC	NC_002655 (chrom.)	trimethylamine N-oxide reductase, cytochrome c-type subunit [Escherichia coli O157:H7 EDL933]	1.20169	0	0	0	0	0	0	0	0	0	0	0	0	0	0	0	0	0	0	22.832	Cytoplasmic Membrane	Inner membrane	390	Inner Membrane	Cytoplasmic	Periplasmic	Periplasmic	Inner Membrane	-	-	Energy metabolism	Electron transport
15800920	Q7AFV7	NP_286936.1	Z1418	cbpA	NC_002655 (chrom.)	curved DNA-binding protein CbpA [Escherichia coli O157:H7 EDL933]	339.338	230.773	0	0	0	0	495.255	657.4	0	600.894	327.572	801.441	213.94	651.57	709.96	706.14	285.681	255.281	379.168	132.339	Cytoplasmic	Inner membrane	306	Cytoplasmic	Cytoplasmic	Cytoplasmic	Cytoplasmic	Cytoplasmic	-	-	Protein fate	Protein folding and stabilization
15800923	Q8XBZ6	NP_286939.1	Z1421	agp	NC_002655 (chrom.)	glucose-1-phosphatase/inositol phosphatase [Escherichia coli O157:H7 EDL933]	1753.12	2746.24	1635.48	2042.76	1883.12	2710.39	1656.58	1993.94	1994.85	3015.2	2394.76	3240.46	1444.98	754.421	1004.7	1022.01	1108.13	1396.48	406.5	858.309	Periplasmic	Periplasm	413	periplasm	Periplasmic	Periplasmic	Periplasmic	Periplasmic	-	-	Central intermediary metabolism	Other
15800924	P0AB16	NP_286940.1	Z1422	yccJ	NC_002655 (chrom.)	hypothetical protein Z1422 [Escherichia coli O157:H7 EDL933]	127.557	0	0	1242.92	0	0	0	0	0	0	414.986	488.471	0	277.208	0	0	0	0	0	0	Unknown	Cytoplasm	75	Unknown	Cytoplasmic	Cytoplasmic	Cytoplasmic	Cytoplasmic	-	-	Unclassified	Role category not yet assigned
15800937	A8B1J5	NP_286953.1	Z1437	betW	NC_002655 (chrom.)	putative Bet recombination protein of bacteriophage BP-933W [Escherichia coli O157:H7 EDL933]	47.9251	0	0	0	0	0	0	0	0	0	0	194.594	157.723	0	204.636	0	206.592	0	0	147.031	Cytoplasmic	Cytoplasm	261	Cytoplasmic	Cytoplasmic	Cytoplasmic	Cytoplasmic	Cytoplasmic	-	-	Mobile and extrachromosomal element functions	Prophage functions
15800940	A8B1J4	NP_286956.1	Z1440	ssbW	NC_002655 (chrom.)	putative single-stranded DNA binding protein [Escherichia coli O157:H7 EDL933]	25.1605	0	0	218.334	0	0	259.716	0	0	0	0	0	0	0	0	0	0	0	0	0	Unknown	Cytoplasm	122	Unknown	Cytoplasmic	Cytoplasmic	Cytoplasmic	Outer Membrane	-	-	Mobile and extrachromosomal element functions	Prophage functions
15800941	Q8X4A7	NP_286957.1	Z1441	_	NC_002655 (chrom.)	hypothetical protein Z1441 [Escherichia coli O157:H7 EDL933]	104.218	0	0	0	0	0	184.258	0	0	0	0	0	0	740.3	780.256	0	275.331	0	0	0	Unknown	Cytoplasm	156	Unknown	Cytoplasmic	Cytoplasmic	Cytoplasmic	Cytoplasmic	-	-	Hypothetical proteins	Conserved
15800955	Q8X497	NP_286971.1	Z1456	_	NC_002655 (chrom.)	hypothetical protein Z1456 [Escherichia coli O157:H7 EDL933]	568.545	792.474	0	191.321	507.181	1171.33	907.041	387.079	946.622	605.344	601.621	576.639	685.689	656.329	390.08	0	1314.61	467.772	173.556	427.661	Cytoplasmic	Cytoplasm	347	Unknown	Periplasmic	Cytoplasmic	Periplasmic	Cytoplasmic	-	-	Hypothetical proteins	Conserved
15800956	Q8X496	NP_286972.1	Z1457	_	NC_002655 (chrom.)	putative DNA-binding protein Roi of bacteriophage BP-933W [Escherichia coli O157:H7 EDL933]	14.5432	0	0	0	0	0	0	109.068	0	0	0	0	0	0	0	0	167.253	0	0	0	Cytoplasmic	Cytoplasm	242	Cytoplasmic	Cytoplasmic	Cytoplasmic	Cytoplasmic	Cytoplasmic	-	-	Mobile and extrachromosomal element functions	Prophage functions
15800957	Q8X533	NP_286973.1	Z1458	_	NC_002655 (chrom.)	hypothetical protein Z1458 [Escherichia coli O157:H7 EDL933]	22.3791	128.731	0	0	0	0	0	0	0	0	296.472	0	0	0	0	0	0	0	0	0	Cytoplasmic	Cytoplasm	201	Unknown	Periplasmic	Cytoplasmic	Extracellular	Unknown	-	-	Mobile and extrachromosomal element functions	Prophage functions
15800960	Q7DI68	NP_286976.1	Z1464	stx2A	NC_002655 (chrom.)	shiga-like toxin II A subunit encoded by bacteriophage BP-933W [Escherichia coli O157:H7 EDL933]	2.64403	0	0	0	0	0	0	0	0	0	0	0	0	0	0	0	0	0	0	50.2366	Unknown	Periplasm	319	Unknown	Cytoplasmic	Cytoplasmic	Cytoplasmic	Cytoplasmic	-	-	Cellular processes	Toxin production and resistance
15800968	A7UQX0	NP_286984.1	Z1474	borW	NC_002655 (chrom.)	putative Bor protein precursor of bacteriophage BP-933W [Escherichia coli O157:H7 EDL933]	5086.02	0	4254.54	2007.8	4824.26	0	1206.79	0	686.346	677.585	9358.08	1392.67	5224.04	13523.7	17336	8621.37	6130.25	0	10801.7	10589.2	Unknown	Fimbrium	97	Unknown	Cytoplasmic	Cytoplasmic	Cytoplasmic	Periplasmic	-	-	Mobile and extrachromosomal element functions	Prophage functions
15800971	A7UQW8	NP_286987.1	Z1477	_	NC_002655 (chrom.)	putative portal protein of bacteriophage BP-933W [Escherichia coli O157:H7 EDL933]	1.75018	0	0	0	0	0	0	0	0	0	33.2533	0	0	0	0	0	0	0	0	0	Unknown	Cytoplasm	714	Unknown	Cytoplasmic	Cytoplasmic	Periplasmic	Cytoplasmic	-	-	Hypothetical proteins	Conserved
15800973	A7UQW6	NP_286989.1	Z1479	_	NC_002655 (chrom.)	hypothetical protein Z1479 [Escherichia coli O157:H7 EDL933]	38.9205	148.497	0	0	48.8204	64.1356	212.626	80.6398	0	0	0	0	0	0	0	0	184.771	0	0	0	Unknown	Cytoplasm	404	Unknown	Periplasmic	Periplasmic	Cytoplasmic	Cytoplasmic	-	-	Hypothetical proteins	Conserved
15800977	Q8XAX7	NP_286993.1	Z1483	_	NC_002655 (chrom.)	putative tail fiber protein of bacteriophage BP-933W [Escherichia coli O157:H7 EDL933]	63.1153	0	548.559	83.3774	0	0	0	118.079	0	0	55.0465	28.7123	183.862	32.7393	0	44.2494	8.92907	32.0098	63.6276	0	Unknown/Multiple Localization	Cytoplasm	645	Extracellular	Periplasmic	Periplasmic	Extracellular	Extracellular	-	-	Mobile and extrachromosomal element functions	Prophage functions
15800983	A7UQW0	NP_286999.1	Z1489	lomW	NC_002655 (chrom.)	putative outer membrane protein Lom precursor of bacteriophage BP-933W [Escherichia coli O157:H7 EDL933]	4.50676	0	0	85.6284	0	0	0	0	0	0	0	0	0	0	0	0	0	0	0	0	Outer Membrane	Extracellular	244	Outer Membrane	Extracellular	Extracellular	Extracellular	Outer Membrane	-	-	Mobile and extrachromosomal element functions	Prophage functions
15800984	A7UQV9	NP_287000.1	Z1490	_	NC_002655 (chrom.)	hypothetical protein Z1490 [Escherichia coli O157:H7 EDL933]	7.76623	0	0	0	0	0	0	0	0	0	0	0	0	0	0	0	0	0	0	147.558	Unknown	Cytoplasm	133	Unknown	Cytoplasmic	Cytoplasmic	Cytoplasmic	Cytoplasmic	-	-	Hypothetical proteins	Conserved
15800989	Q8X470	NP_287005.1	Z1495	_	NC_002655 (chrom.)	hypothetical protein Z1495 [Escherichia coli O157:H7 EDL933]	8.09035	0	0	0	27.4043	0	17.6933	0	0	0	25.2499	0	45.1838	0	0	28.0026	10.1827	0	0	0	Unknown/Multiple Localization	Cytoplasm	2806	Cytoplasmic	Cytoplasmic	Cytoplasmic	Periplasmic	Outer Membrane	-	-	Unclassified	Role category not yet assigned
15800990	A7UQV4	NP_287006.1	Z1498	_	NC_002655 (chrom.)	hypothetical protein Z1498 [Escherichia coli O157:H7 EDL933]	555.334	665.254	0	803.035	454.484	578.176	0	722.086	0	461.968	420.866	440.062	616.727	0	0	0	1653.53	0	1943.17	1791.98	Unknown	Cytoplasm	114	periplasm	Cytoplasmic	Cytoplasmic	Cytoplasmic	Periplasmic	-	-	Unknown function	General
15800997	Q8XAU9	NP_287013.1	Z1507	_	NC_002655 (chrom.)	hypothetical protein Z1507 [Escherichia coli O157:H7 EDL933]	18.3458	0	0	0	0	0	0	0	0	0	0	0	0	0	0	0	348.571	0	0	0	Unknown	Periplasm	196	Cytoplasmic	Cytoplasmic	Cytoplasmic	Periplasmic	Cytoplasmic	-	-	Energy metabolism	Electron transport
15801002	Q8X4Z7	NP_287018.1	Z1512	ycdC	NC_002655 (chrom.)	putative tet operon regulator [Escherichia coli O157:H7 EDL933]	6.29241	0	0	0	0	0	0	0	0	0	0	119.556	0	0	0	0	0	0	0	0	Cytoplasmic	Cytoplasm	212	Cytoplasmic	Cytoplasmic	Cytoplasmic	Cytoplasmic	Cytoplasmic	-	-	Regulatory functions	DNA interactions
15801003	Q8XEG0	NP_287019.1	Z1513	putA	NC_002655 (chrom.)	trifunctional transcriptional regulator/proline dehydrogenase/pyrroline-5-carboxylate dehydrogenase [Escherichia coli O157:H7 EDL933]	922.74	1194.07	2684.81	476.536	1019.31	730.97	1066.86	892.708	1255.32	913.802	994.375	556.135	790.693	385.299	449.815	372.829	1697.83	1267.6	106.77	676.322	Cytoplasmic	Cytoplasm	1320	Cytoplasmic	X	Cytoplasmic	Cytoplasmic	Cytoplasmic	-	-	Energy metabolism	Amino acids and amines
15801004	Q8XAT3	NP_287020.1	Z1515	putP	NC_002655 (chrom.)	major sodium/proline symporter [Escherichia coli O157:H7 EDL933]	637.337	499.908	2055.81	482.561	803.384	0	1293.09	680.721	937.167	1394.31	952.979	332.148	930.981	184.772	615.978	0	205.301	740.293	0	0	Cytoplasmic Membrane	Inner membrane	502	Inner Membrane	Cytoplasmic	Cytoplasmic	Cytoplasmic	Inner Membrane	-	-	Transport and binding proteins	Cations and iron carrying compounds
15801013	Q8XAR5	NP_287029.1	Z1524	ycdQ	NC_002655 (chrom.)	N-glycosyltransferase PgaC [Escherichia coli O157:H7 EDL933]	4.482	0	0	0	0	0	0	0	0	0	0	0	0	0	0	0	0	0	85.158	0	Cytoplasmic Membrane	Inner membrane	441	Inner Membrane	Cytoplasmic	Cytoplasmic	Cytoplasmic	Inner Membrane	-	-	Cell envelope	Biosynthesis and degradation of surface polysaccharides and lipopolysaccharides
15801015	P69435	NP_287031.1	Z1526	ycdS	NC_002655 (chrom.)	outer membrane protein PgaA [Escherichia coli O157:H7 EDL933]	47.1394	0	155.022	0	0	0	0	0	0	0	0	0	0	236.329	147.147	105.197	0	0	148.545	103.407	Unknown	Outer membrane	807	Outer Membrane	X	Periplasmic	Periplasmic	Outer Membrane	-	-	Energy metabolism	Electron transport
15801019	Q8XAQ6	NP_287035.1	Z1531	_	NC_002655 (chrom.)	hypothetical protein Z1531 [Escherichia coli O157:H7 EDL933]	4.18777	0	0	0	0	0	0	0	0	0	0	0	0	0	0	0	0	0	0	79.5676	Unknown	Cytoplasm	270	Unknown	Cytoplasmic	Cytoplasmic	Cytoplasmic	Inner Membrane	-	-	Regulatory functions	Other
15801032	Q8XAN7	NP_287048.1	Z1544	_	NC_002655 (chrom.)	putative acyl-carrier protein synthase [Escherichia coli O157:H7 EDL933]	17.5881	0	0	0	0	0	0	0	0	0	0	0	334.174	0	0	0	0	0	0	0	Unknown	Cytoplasm	122	Cytoplasmic	Cytoplasmic	Cytoplasmic	Cytoplasmic	Cytoplasmic	-	-	Fatty acid and phospholipid metabolism	Biosynthesis
15801035	Q8XAM6	NP_287051.1	Z1547	_	NC_002655 (chrom.)	putative acyl-carrier protein [Escherichia coli O157:H7 EDL933]	3.68651	0	0	0	0	0	0	0	0	0	0	0	0	0	0	0	0	0	0	70.0436	Unknown	Cytoplasm	93	Cytoplasmic	Cytoplasmic	Cytoplasmic	Cytoplasmic	Cytoplasmic	-	-	Fatty acid and phospholipid metabolism	Biosynthesis
15801150	Q8X9K1	NP_287167.1	Z1666	ycdW	NC_002655 (chrom.)	putative dehydrogenase [Escherichia coli O157:H7 EDL933]	591.84	549.853	344.784	1115.07	1055.71	0	566.41	716.12	367.829	1718.24	939.219	1091.17	1019.49	248.047	116.463	0	410.419	607.76	0	378.381	Cytoplasmic	Cytoplasm	312	Cytoplasmic	Cytoplasmic	Cytoplasmic	Cytoplasmic	Periplasmic	-	-	Central intermediary metabolism	Other
15801151	Q8X9J6	NP_287168.1	Z1667	ycdX	NC_002655 (chrom.)	putative hydrolase [Escherichia coli O157:H7 EDL933]	352.512	330.054	0	567.673	447.878	168.272	336.413	105.418	124.945	381.066	110.192	648.092	966.497	0	0	0	975.154	360.561	571.322	604.189	Cytoplasmic	Cytoplasm	245	Unknown	Cytoplasmic	Cytoplasmic	Cytoplasmic	Cytoplasmic	-	-	Unclassified	Role category not yet assigned
15801152	Q8X9J5	NP_287169.1	Z1668	ycdY	NC_002655 (chrom.)	putative oxidoreductase component [Escherichia coli O157:H7 EDL933]	275.171	490.499	0	474.956	564.121	0	704.305	803.023	167.821	0	467.852	0	299.851	0	404.624	503.361	194.145	153.693	0	0	Cytoplasmic Membrane	Cytoplasm	184	Unknown	Cytoplasmic	Cytoplasmic	Cytoplasmic	Cytoplasmic	-	-	Energy metabolism	Aerobic
15801154	P0AEA4	NP_287171.1	Z1670	csgG	NC_002655 (chrom.)	curli production assembly/transport component, 2nd curli operon [Escherichia coli O157:H7 EDL933]	4.74321	0	0	0	0	0	0	0	0	0	0	0	0	0	0	0	90.121	0	0	0	Cytoplasmic Membrane	Inner membrane	277	Unknown	Periplasmic	Periplasmic	Cytoplasmic	Outer Membrane	-	-	Cell envelope	Surface structures
15801162	P0A8D8	NP_287179.1	Z1679	_	NC_002655 (chrom.)	hypothetical protein Z1679 [Escherichia coli O157:H7 EDL933]	9.57155	181.859	0	0	0	0	0	0	0	0	0	0	0	0	0	0	0	0	0	0	Cytoplasmic	Periplasm	177	Cytoplasmic	Cytoplasmic	Cytoplasmic	Cytoplasmic	Unknown	-	-	Unclassified	Role category not yet assigned
15801163	Q8X9I7	NP_287180.1	Z1680	ymdC	NC_002655 (chrom.)	putative synthase [Escherichia coli O157:H7 EDL933]	5.66245	0	0	0	0	0	0	0	0	0	0	0	0	0	0	0	107.587	0	0	0	Cytoplasmic Membrane	Cytoplasm	493	Unknown	X	Cytoplasmic	Cytoplasmic	Cytoplasmic	-	-	Energy metabolism	Electron transport
15801165	P67556	NP_287182.1	Z1683	mdoG	NC_002655 (chrom.)	glucan biosynthesis protein G [Escherichia coli O157:H7 EDL933]	536.308	513.374	293.439	845.043	672.05	791.265	641.009	531.902	783.962	680.589	487.171	1342.94	735.522	138.485	402.02	357.015	406.455	258.263	255.603	53.7483	Periplasmic	Periplasm	511	periplasm	Periplasmic	Periplasmic	Periplasmic	Periplasmic	-	-	Cellular processes	Other
15801166	P62518	NP_287183.1	Z1684	mdoH	NC_002655 (chrom.)	glucosyltransferase MdoH [Escherichia coli O157:H7 EDL933]	66.6587	39.3041	248.166	0	26.9702	0	101.656	0	43.9973	32.1282	74.9257	39.0149	0	0	48.3813	120.798	98.2328	87.3844	172.969	132.587	Cytoplasmic Membrane	Inner membrane	847	Inner Membrane	X	Cytoplasmic	Cytoplasmic	Inner Membrane	-	-	Cellular processes	Other
15801168	Q8X9I4	NP_287185.1	Z1686	msyB	NC_002655 (chrom.)	hypothetical protein Z1686 [Escherichia coli O157:H7 EDL933]	293.503	0	0	0	0	0	0	565.381	0	2254.58	0	2147.89	608.712	0	0	0	0	0	0	0	Unknown	Cytoplasm	125	Unknown	Cytoplasmic	Cytoplasmic	Cytoplasmic	Cytoplasmic	-	-	Hypothetical proteins	Conserved
15801171	P0ACV1	NP_287188.1	Z1690	_	NC_002655 (chrom.)	lipid A biosynthesis lauroyl acyltransferase [Escherichia coli O157:H7 EDL933]	57.5879	0	0	0	81.6998	0	0	0	472.072	0	540.399	0	0	0	0	0	0	0	0	0	Cytoplasmic Membrane	Inner membrane	306	Inner Membrane	Cytoplasmic	Cytoplasmic	Cytoplasmic	Inner Membrane	-	-	Cell envelope	Biosynthesis and degradation of surface polysaccharides and lipopolysaccharides
15801173	P0A8X3	NP_287190.1	Z1692	yceI	NC_002655 (chrom.)	hypothetical protein Z1692 [Escherichia coli O157:H7 EDL933]	524.832	355.329	371.086	772.057	893.393	463.413	508.373	1253.47	663.196	1480.49	561.987	1880.38	768.621	0	0	0	0	0	0	0	Unknown	Periplasm	191	periplasm	Periplasmic	Periplasmic	Periplasmic	Periplasmic	-	-	Unknown function	General
15801176	P58523	NP_287193.1	Z1696	solA	NC_002655 (chrom.)	N-methyltryptophan oxidase [Escherichia coli O157:H7 EDL933]	528.485	897.059	0	464.078	1274.18	0	770.059	521.622	139.938	1268.12	851.272	1907.36	594.016	0	224.84	194.515	637.758	0	0	296.388	Cytoplasmic	Periplasm	372	Cytoplasmic	Cytoplasmic	Cytoplasmic	Cytoplasmic	Periplasmic	-	-	Energy metabolism	Amino acids and amines
15801178	P0ABR3	NP_287195.1	Z1698	dinI	NC_002655 (chrom.)	DNA damage-inducible protein I [Escherichia coli O157:H7 EDL933]	10.9368	0	0	0	0	0	0	0	0	0	0	0	0	0	0	0	0	0	207.799	0	Unknown	Inner membrane	81	Unknown	Cytoplasmic	Cytoplasmic	Cytoplasmic	Cytoplasmic	-	-	Unknown function	General
15801179	Q8X8N8	NP_287196.1	Z1699	pyrC	NC_002655 (chrom.)	dihydroorotase [Escherichia coli O157:H7 EDL933]	464.929	322.345	0	545.839	516.782	0	831.791	0	602.839	1009.31	0	1068.28	299.041	113.165	264.791	144.129	1071.6	595.785	825.508	622.448	Cytoplasmic	Cytoplasm	348	Cytoplasmic	Cytoplasmic	Cytoplasmic	Cytoplasmic	Cytoplasmic	-	-	Purines, pyrimidines, nucleosides, and nucleotides	Pyrimidine ribonucleotide biosynthesis
15801180	Q8X8N6	NP_287197.1	Z1700	yceB	NC_002655 (chrom.)	hypothetical protein Z1700 [Escherichia coli O157:H7 EDL933]	132.832	156.258	0	112.842	322.702	0	808.372	255.407	527.279	0	148.61	0	0	0	192.345	0	0	0	0	0	Unknown	Cytoplasm	186	Unknown	Periplasmic	Periplasmic	Cytoplasmic	Unknown	-	-	Unknown function	General
15801181	P0AC61	NP_287198.1	Z1701	grxB	NC_002655 (chrom.)	glutaredoxin 2 [Escherichia coli O157:H7 EDL933]	1157.15	1201.37	251.18	1682.21	1867.26	2402.43	1306.3	3129.6	807.216	1334.81	1748.07	1589.4	2524.46	174.501	294.196	0	597.873	797.77	0	277.185	Cytoplasmic	Cytoplasm	215	Unknown	Periplasmic	Cytoplasmic	Cytoplasmic	Cytoplasmic	-	-	Energy metabolism	Electron transport
15801184	Q8X8M9	NP_287201.1	Z1704	yceH	NC_002655 (chrom.)	hypothetical protein Z1704 [Escherichia coli O157:H7 EDL933]	824.093	1750.87	0	1099.02	880.435	1674.53	1102.2	950.225	915.007	972.678	886.138	1158.19	1406.74	394.409	138.41	446.813	435.627	515.554	121.104	809.803	Unknown	Cytoplasm	215	Unknown	Cytoplasmic	Cytoplasmic	Cytoplasmic	Cytoplasmic	-	-	Unknown function	General
15801185	Q8X8M8	NP_287202.1	Z1705	mviM	NC_002655 (chrom.)	putative virulence factor [Escherichia coli O157:H7 EDL933]	14.3287	0	0	0	84.7975	0	0	0	0	0	117.564	0	0	0	0	0	69.8841	0	0	0	Unknown	Cytoplasm	307	Unknown	Cytoplasmic	Cytoplasmic	Cytoplasmic	Outer Membrane	-	-	Cellular processes	Pathogenesis
15801196	P0A6S1	NP_287213.1	Z1717	flgH	NC_002655 (chrom.)	flagellar basal body L-ring protein [Escherichia coli O157:H7 EDL933]	7.07409	0	0	0	0	0	0	134.408	0	0	0	0	0	0	0	0	0	0	0	0	Outer Membrane	Inner membrane	232	Outer Membrane	Periplasmic	Extracellular	Periplasmic	Outer Membrane	-	-	Cellular processes	Chemotaxis and motility
15801201	Q8X8J5	NP_287218.1	Z1722	rne	NC_002655 (chrom.)	ribonuclease E [Escherichia coli O157:H7 EDL933]	645.98	418.826	1724.05	513.347	530.203	41.7106	276.563	419.636	288.631	671.175	825.471	1054.93	537.611	1055.17	872.211	640.78	641.333	891.417	423.474	447.074	Cytoplasmic	Cytoplasm	1061	Cytoplasmic	Cytoplasmic	Cytoplasmic	Cytoplasmic	Cytoplasmic	-	-	Transcription	Degradation of RNA
15801203	Q8X8J3	NP_287220.1	Z1725	yceC	NC_002655 (chrom.)	23S rRNA pseudouridylate synthase C [Escherichia coli O157:H7 EDL933]	4.00073	0	0	0	0	0	44.8474	0	0	0	0	0	0	0	0	0	0	0	0	31.1665	Cytoplasmic	Cytoplasm	319	Cytoplasmic	Cytoplasmic	Cytoplasmic	Cytoplasmic	Cytoplasmic	-	-	Unknown function	General
161367620	P58626	NP_287221.2	Z1726	maf	NC_002655 (chrom.)	Maf-like protein [Escherichia coli O157:H7 EDL933]	186.87	422.75	0	589.539	0	0	419.246	0	181.124	168.947	617.949	323.067	0	0	0	248.023	403.628	176.266	0	0	Cytoplasmic	Periplasm	194	Cytoplasmic	Cytoplasmic	Cytoplasmic	Cytoplasmic	Unknown	-	-	Cellular processes	Cell division
15801205	P0AB30	NP_287222.1	Z1727	yceD	NC_002655 (chrom.)	hypothetical protein Z1727 [Escherichia coli O157:H7 EDL933]	695.566	800.402	0	1165	550.995	0	690.401	434.783	286.41	821.998	245.042	798.023	0	1513.85	1319.61	1640.63	1000.62	870.715	830.474	246.804	Cytoplasmic	Cytoplasm	173	Unknown	Cytoplasmic	Cytoplasmic	Cytoplasmic	Cytoplasmic	-	-	Hypothetical proteins	Conserved
15801206	P0A7N5	NP_287223.1	Z1728	rpmF	NC_002655 (chrom.)	50S ribosomal protein L32 [Escherichia coli O157:H7 EDL933]	141.651	0	0	0	0	0	0	0	0	0	0	0	0	429.838	935.963	0	466.44	420.808	0	438.314	Cytoplasmic	Cytoplasm	57	Cytoplasmic	Periplasmic	Periplasmic	Extracellular	Unknown	-	-	Protein synthesis	Ribosomal proteins: synthesis and modification
161367619	P65737	NP_287224.2	Z1729	plsX	NC_002655 (chrom.)	putative glycerol-3-phosphate acyltransferase PlsX [Escherichia coli O157:H7 EDL933]	8.83031	0	0	0	0	0	79.9091	0	0	0	87.8668	0	0	0	0	0	0	0	0	0	Unknown	Cytoplasm	356	Unknown	X	Cytoplasmic	Cytoplasmic	Cytoplasmic	-	-	Fatty acid and phospholipid metabolism	Biosynthesis
15801208	P0A6R2	NP_287225.1	Z1730	fabH	NC_002655 (chrom.)	3-oxoacyl-(acyl carrier protein) synthase III [Escherichia coli O157:H7 EDL933]	1739.03	1849.62	0	1607.54	2959.38	2894.69	2117.02	2810.68	1933.22	3211.05	2457.3	1712.92	2972.15	696.301	910.439	943.271	1073.9	543.375	1350.52	998.153	Cytoplasmic	Cytoplasm	317	Cytoplasmic	Cytoplasmic	Cytoplasmic	Cytoplasmic	Cytoplasmic	-	-	Fatty acid and phospholipid metabolism	Other
15801209	Q8X8I7	NP_287226.1	Z1731	fabD	NC_002655 (chrom.)	acyl carrier protein S-malonyltransferase [Escherichia coli O157:H7 EDL933]	1790.78	2491.11	922.357	2334.88	2311.07	1911.1	1383.7	2147.24	984.597	3205.38	1668.68	1890.19	1494.32	1985.92	1081.94	2690.3	1276.19	973.076	2086.62	1186.18	Cytoplasmic	Cytoplasm	309	Cytoplasmic	Cytoplasmic	Cytoplasmic	Periplasmic	Unknown	-	-	Fatty acid and phospholipid metabolism	Biosynthesis
15801210	Q8X8I5	NP_287227.1	Z1732	fabG	NC_002655 (chrom.)	3-ketoacyl-(acyl-carrier-protein) reductase [Escherichia coli O157:H7 EDL933]	2618.49	2031.02	5993.74	3125.88	2089.04	2814.37	2070.39	1963.41	2843.07	3305.6	2047.82	2015.27	2471.27	2150.41	2030.7	1942.09	3474.49	3512.25	1668.52	2201.88	Cytoplasmic	Cytoplasm	244	Cytoplasmic	Cytoplasmic	Cytoplasmic	Cytoplasmic	Cytoplasmic	-	-	Fatty acid and phospholipid metabolism	Biosynthesis
15801211	P0A6B0	NP_287228.1	Z1733	acpP	NC_002655 (chrom.)	acyl carrier protein [Escherichia coli O157:H7 EDL933]	20864	18704.1	16822.1	23545.5	20154.5	29620.7	19879	19576.9	19948.5	25513.2	19439.8	20768.4	22706.8	16597.3	19180.7	17033.4	16621.9	21193.7	24390	24719.3	Cytoplasmic	Cytoplasm	78	Cytoplasmic	Cytoplasmic	Cytoplasmic	Cytoplasmic	Cytoplasmic	-	-	Fatty acid and phospholipid metabolism	Biosynthesis
15801212	P0AAI7	NP_287229.1	Z1734	fabF	NC_002655 (chrom.)	3-oxoacyl-(acyl carrier protein) synthase II [Escherichia coli O157:H7 EDL933]	2304.58	2515.24	3958.78	2428.94	3353.64	1275.68	2519.01	1820.08	1721.33	1746.64	2784.67	1802.47	2202.23	2051.57	1547.6	2993.03	3303.19	1391.88	2755.08	1615.9	Cytoplasmic	Cytoplasm	413	Cytoplasmic	Cytoplasmic	Cytoplasmic	Cytoplasmic	Extracellular	-	-	Fatty acid and phospholipid metabolism	Biosynthesis
15801213	Q8X8H8	NP_287230.1	Z1735	pabC	NC_002655 (chrom.)	4-amino-4-deoxychorismate lyase [Escherichia coli O157:H7 EDL933]	33.135	92.7373	0	0	0	241.188	79.6881	0	103.852	0	0	0	0	0	0	0	112.099	0	0	0	Unknown	Cytoplasm	269	Cytoplasmic	X	Cytoplasmic	Cytoplasmic	Cytoplasmic	-	-	Biosynthesis of cofactors, prosthetic groups, and carriers	Folic acid
15801215	Q8X8H6	NP_287232.1	Z1737	tdk	NC_002655 (chrom.)	thymidylate kinase [Escherichia coli O157:H7 EDL933]	27.3968	0	0	63.0506	0	0	0	75.2094	0	177.303	0	204.976	0	0	0	0	0	0	0	0	Cytoplasmic	Cytoplasm	213	Cytoplasmic	Cytoplasmic	Cytoplasmic	Cytoplasmic	Cytoplasmic	-	-	Purines, pyrimidines, nucleosides, and nucleotides	Nucleotide and nucleoside interconversions
15801217	P0AFQ9	NP_287234.1	Z1739	ycfH	NC_002655 (chrom.)	putative metallodependent hydrolase [Escherichia coli O157:H7 EDL933]	64.9924	294.792	0	70.6712	0	0	83.7621	0	291.93	306.145	0	187.555	0	0	0	0	0	0	0	0	Cytoplasmic	Extracellular	265	Unknown	Cytoplasmic	Cytoplasmic	Cytoplasmic	Cytoplasmic	-	-	Unknown function	Enzymes of unknown specificity
15801218	P69788	NP_287235.1	Z1740	ptsG	NC_002655 (chrom.)	glucose-specific PTS system IIBC components [Escherichia coli O157:H7 EDL933]	468.069	89.1847	1128.94	389.625	553.327	0	615.732	72.6539	1004.06	88.2656	510.502	0	248.96	100.844	330.536	136.543	892.404	396.29	883.884	1451.56	Cytoplasmic Membrane	Inner membrane	477	Inner Membrane	X	Cytoplasmic	Cytoplasmic	Inner Membrane	-	-	Transport and binding proteins	Carbohydrates, organic alcohols, and acids
15801220	P0ACE8	NP_287237.1	Z1742	ycfF	NC_002655 (chrom.)	purine nucleoside phosphoramidase [Escherichia coli O157:H7 EDL933]	1826.66	1901.85	5986.68	2754.88	1956.17	3720.52	271.174	2064.32	1064.9	1981.03	1203.18	2830.64	881.557	1431.92	780.121	482.915	1177.65	1754.06	1735.82	727.086	Unknown	Cytoplasm	119	Cytoplasmic	Cytoplasmic	Cytoplasmic	Cytoplasmic	Cytoplasmic	-	-	Unknown function	General
15801222	P0AB39	NP_287239.1	Z1744	ycfM	NC_002655 (chrom.)	hypothetical protein Z1744 [Escherichia coli O157:H7 EDL933]	1068.94	843.61	5311.08	1985.74	1156.94	0	1448.36	1201.83	1889.45	218.871	1400.97	208.492	977.591	0	1038.13	959.778	261.188	0	924.052	483.775	Unknown	Periplasm	213	Extracellular	Periplasmic	Periplasmic	Periplasmic	Periplasmic	-	-	Transport and binding proteins	Other
15801223	Q8X8G6	NP_287240.1	Z1745	thiK	NC_002655 (chrom.)	thiamine kinase [Escherichia coli O157:H7 EDL933]	1.9067	0	0	0	0	0	0	0	0	0	0	0	0	0	0	0	0	0	0	36.2272	Unknown	Cytoplasm	274	Unknown	Cytoplasmic	Cytoplasmic	Cytoplasmic	Unknown	-	-	Hypothetical proteins	Conserved
15801224	P58067	NP_287241.1	Z1746	ycfO	NC_002655 (chrom.)	beta-hexosaminidase [Escherichia coli O157:H7 EDL933]	149.656	61.0304	0	255.406	490.784	0	243.303	291.299	0	0	261.302	568.143	132.665	71.9085	0	218.283	47.9967	0	201.349	0	Cytoplasmic	Cytoplasm	341	Cytoplasmic	Cytoplasmic	Cytoplasmic	Cytoplasmic	Cytoplasmic	-	-	Energy metabolism	Biosynthesis and degradation of polysaccharides
161367618	P0A8E3	NP_287242.2	Z1747	ycfP	NC_002655 (chrom.)	hypothetical protein Z1747 [Escherichia coli O157:H7 EDL933]	1525.49	3327.85	0	1205.12	1228.74	1168.49	1977.73	1354.56	1290.02	933.263	1579	762.008	1898.52	2168.29	1890.08	1762.41	2866.4	1983.21	700.996	887.542	Cytoplasmic	Periplasm	180	Unknown	X	Cytoplasmic	Cytoplasmic	Cytoplasmic	-	-	Unclassified	Role category not yet assigned
15801226	Q8X8G5	NP_287243.1	Z1748	ndh	NC_002655 (chrom.)	NADH dehydrogenase [Escherichia coli O157:H7 EDL933]	233.657	123.183	0	86.2803	0	0	106.779	50.4184	0	129.569	117.781	0	172.974	702.408	1148.03	380.618	464.279	0	885.63	71.5336	Cytoplasmic Membrane	Inner membrane	434	Unknown	Cytoplasmic	Cytoplasmic	Cytoplasmic	Unknown	-	-	Energy metabolism	Aerobic
15801228	Q8X8G3	NP_287245.1	Z1750	ycfQ	NC_002655 (chrom.)	hypothetical protein Z1750 [Escherichia coli O157:H7 EDL933]	7.13405	0	0	76.1058	0	0	0	0	0	0	0	0	0	0	0	0	59.4413	0	0	0	Cytoplasmic	Cytoplasm	236	Cytoplasmic	Cytoplasmic	Cytoplasmic	Cytoplasmic	Cytoplasmic	-	-	Regulatory functions	DNA interactions
15801229	P0AB42	NP_287246.1	Z1751	ycfR	NC_002655 (chrom.)	hypothetical protein Z1751 [Escherichia coli O157:H7 EDL933]	49.1229	0	0	0	0	0	0	0	0	0	0	0	0	0	0	0	933.335	0	0	0	Unknown	Outer membrane	85	Unknown	Cytoplasmic	Cytoplasmic	Extracellular	Periplasmic	-	-	Hypothetical proteins	Conserved
15801230	Q8X8G2	NP_287247.1	Z1752	ycfS	NC_002655 (chrom.)	hypothetical protein Z1752 [Escherichia coli O157:H7 EDL933]	1.04229	0	0	0	0	0	0	0	0	0	0	0	0	0	0	0	19.8036	0	0	0	Unknown	Periplasm	320	periplasm	Cytoplasmic	Periplasmic	Periplasmic	Periplasmic	-	-	Unknown function	General
15801231	Q8X8E7	NP_287248.1	Z1754	mfd	NC_002655 (chrom.)	transcription-repair coupling factor [Escherichia coli O157:H7 EDL933]	235.216	526.481	0	161.324	180.507	422.539	417.181	214.297	362.821	379.662	384.315	281.291	281.583	91.4755	99.6731	402.743	151.159	112.055	0	0	Cytoplasmic	Cytoplasm	1148	Cytoplasmic	X	Cytoplasmic	Cytoplasmic	Cytoplasmic	-	-	DNA metabolism	DNA replication, recombination, and repair
15801233	P0ADC5	NP_287250.1	Z1757	ycfU	NC_002655 (chrom.)	outer membrane-specific lipoprotein transporter subunit LolC [Escherichia coli O157:H7 EDL933]	57.526	0	523.205	0	0	0	0	0	0	0	0	0	0	0	0	0	0	0	0	569.79	Cytoplasmic Membrane	Inner membrane	399	Inner Membrane	Periplasmic	Cytoplasmic	Cytoplasmic	Inner Membrane	-	-	Transport and binding proteins	Other
161367617	Q8X8E3	NP_287251.2	Z1758	lolD	NC_002655 (chrom.)	lipoprotein transporter ATP-binding subunit [Escherichia coli O157:H7 EDL933]	288.285	472.906	0	0	868.559	0	239.24	386.68	175.004	494.772	1352.25	313.736	1174.26	0	0	0	0	0	0	0	Cytoplasmic Membrane	Inner membrane	233	Inner Membrane	Cytoplasmic	Cytoplasmic	Cytoplasmic	Cytoplasmic	-	-	Transport and binding proteins	Unknown substrate
15801235	Q8X8E2	NP_287252.1	Z1759	ycfW	NC_002655 (chrom.)	outer membrane-specific lipoprotein transporter subunit LolE [Escherichia coli O157:H7 EDL933]	32.8211	0	0	0	0	0	0	0	0	0	0	0	0	0	0	0	623.601	0	0	0	Cytoplasmic Membrane	Inner membrane	414	Inner Membrane	Cytoplasmic	Cytoplasmic	Cytoplasmic	Inner Membrane	-	-	Energy metabolism	Electron transport
15801236	Q8X8E1	NP_287253.1	Z1760	ycfX	NC_002655 (chrom.)	N-acetyl-D-glucosamine kinase [Escherichia coli O157:H7 EDL933]	5.73996	0	0	0	0	0	0	0	0	0	109.059	0	0	0	0	0	0	0	0	0	Cytoplasmic	Cytoplasm	303	Cytoplasmic	Cytoplasmic	Cytoplasmic	Cytoplasmic	Cytoplasmic	-	-	Unknown function	General
15801237	Q8X8E0	NP_287254.1	Z1761	cobB	NC_002655 (chrom.)	NAD-dependent deacetylase [Escherichia coli O157:H7 EDL933]	353.771	337.302	342.693	489.032	152.311	433.606	96.2748	274.835	0	468.882	533.957	558.311	103.366	635.405	692.415	860.862	419.78	248.973	0	73.6437	Cytoplasmic	Cytoplasm	273	Cytoplasmic	Cytoplasmic	Cytoplasmic	Cytoplasmic	Cytoplasmic	-	-	Regulatory functions	DNA interactions
15801238	Q8X8D9	NP_287255.1	Z1762	potD	NC_002655 (chrom.)	spermidine/putrescine ABC transporter periplasmic substrate-binding protein [Escherichia coli O157:H7 EDL933]	2324.43	1798.91	1544.36	3316.45	3195.97	1492.98	1895.2	4992.42	1831.39	3066.23	2948.62	3569.91	2501.54	1108.16	1006.23	1751.42	1932.92	2533.94	1880.88	1796.59	Periplasmic	Periplasm	348	periplasm	Periplasmic	Periplasmic	Periplasmic	Periplasmic	-	-	Transport and binding proteins	Amino acids, peptides and amines
15801243	Q8X8C7	NP_287260.1	Z1768	_	NC_002655 (chrom.)	hypothetical protein Z1768 [Escherichia coli O157:H7 EDL933]	20.3625	126.235	0	0	0	0	108.156	0	0	0	0	0	0	0	0	0	152.496	0	0	0	Cytoplasmic	Cytoplasm	210	Unknown	Cytoplasmic	Cytoplasmic	Cytoplasmic	Cytoplasmic	-	-	No Data	No Data
15801245	Q8X8C5	NP_287262.1	Z1770	_	NC_002655 (chrom.)	hypothetical protein Z1770 [Escherichia coli O157:H7 EDL933]	9.3454	0	0	0	0	0	0	0	0	0	0	0	0	177.563	0	0	0	0	0	0	Unknown	Cytoplasm	158	Cytoplasmic	Cytoplasmic	Periplasmic	Periplasmic	Cytoplasmic	-	-	No Data	No Data
15801247	Q8X4T2	NP_287264.1	Z1772	_	NC_002655 (chrom.)	hypothetical protein Z1772 [Escherichia coli O157:H7 EDL933]	42.7345	0	0	0	0	0	0	0	158.873	0	0	0	0	185.124	0	266.166	0	0	0	201.793	Unknown	Cytoplasm	141	Unknown	Cytoplasmic	Cytoplasmic	Cytoplasmic	Cytoplasmic	-	-	Hypothetical proteins	Conserved
15801277	Q8XAH4	NP_287294.1	Z1806	_	NC_002655 (chrom.)	hypothetical protein Z1806 [Escherichia coli O157:H7 EDL933]	1.94805	0	0	0	0	0	0	0	0	0	0	0	0	0	0	0	0	0	0	37.013	Cytoplasmic	Cytoplasm	859	Unknown	Cytoplasmic	Cytoplasmic	Periplasmic	Cytoplasmic	-	-	Mobile and extrachromosomal element functions	Prophage functions
15801296	Q8X786	NP_287313.1	Z1825	_	NC_002655 (chrom.)	insertion element IS2 transposase InsD [Escherichia coli O157:H7 EDL933]	2.3184	0	0	0	0	0	0	0	0	0	0	0	0	0	0	0	0	0	0	44.0496	Cytoplasmic	Cytoplasm	301	Cytoplasmic	Cytoplasmic	Cytoplasmic	Cytoplasmic	Cytoplasmic	-	-	Unknown function	General
15801301	P69876	NP_287318.1	Z1831	potA	NC_002655 (chrom.)	putrescine/spermidine ABC transporter ATPase protein [Escherichia coli O157:H7 EDL933]	113.108	91.6178	270.228	133.351	0	0	157.468	0	0	0	87.1687	0	0	0	112.777	0	687.217	407.549	201.676	0	Cytoplasmic Membrane	Inner membrane	378	Inner Membrane	Cytoplasmic	Cytoplasmic	Cytoplasmic	Cytoplasmic	-	-	Transport and binding proteins	Amino acids, peptides and amines
15801302	P65804	NP_287319.1	Z1832	pepT	NC_002655 (chrom.)	peptidase T [Escherichia coli O157:H7 EDL933]	1007.3	875.793	0	528.589	700.631	761.461	1315.66	831.785	1307.68	912.256	484.804	941.415	676.59	1236.37	1257.35	1563.23	1271.22	1857.8	1518.9	1097.16	Cytoplasmic	Extracellular	408	Cytoplasmic	Cytoplasmic	Cytoplasmic	Cytoplasmic	Cytoplasmic	-	-	Protein fate	Degradation of proteins, peptides, and glycopeptides
15801303	Q8X776	NP_287320.1	Z1833	ycfD	NC_002655 (chrom.)	hypothetical protein Z1833 [Escherichia coli O157:H7 EDL933]	165.723	267.047	0	483.435	0	0	114.196	0	297.619	417.206	380.011	263.995	0	0	0	203.425	0	291.594	289.235	140.973	Cytoplasmic	Cytoplasm	376	Unknown	Cytoplasmic	Cytoplasmic	Cytoplasmic	Cytoplasmic	-	-	Hypothetical proteins	Conserved
15801304	Q8X775	NP_287321.1	Z1835	_	NC_002655 (chrom.)	putative integrase of prophage CP-933C [Escherichia coli O157:H7 EDL933]	25.38	177.168	0	36.7536	0	0	101.218	43.0707	0	0	0	0	0	65.9956	58.0133	0	0	0	0	0	Cytoplasmic	Cytoplasm	416	Cytoplasmic	Cytoplasmic	Cytoplasmic	Cytoplasmic	Inner Membrane	-	-	Mobile and extrachromosomal element functions	Prophage functions
15801314	Q8X756	NP_287331.1	Z1846	_	NC_002655 (chrom.)	hypothetical protein Z1846 [Escherichia coli O157:H7 EDL933]	97.7762	0	0	152.414	0	0	0	0	0	0	0	420.315	0	238.985	0	323.978	0	234.27	0	487.787	Cytoplasmic	Cytoplasm	100	Unknown	Cytoplasmic	Cytoplasmic	Cytoplasmic	Cytoplasmic	-	-	Hypothetical proteins	Conserved
15801315	Q8X755	NP_287332.1	Z1847	_	NC_002655 (chrom.)	putative capsid protein of prophage CP-933C [Escherichia coli O157:H7 EDL933]	2.60185	0	0	0	0	0	0	0	49.4352	0	0	0	0	0	0	0	0	0	0	0	Cytoplasmic	Cytoplasm	385	Unknown	Cytoplasmic	Cytoplasmic	Cytoplasmic	Cytoplasmic	-	-	Mobile and extrachromosomal element functions	Prophage functions
15801317	Q8X753	NP_287334.1	Z1849	_	NC_002655 (chrom.)	putative portal protein of prophage CP-933C [Escherichia coli O157:H7 EDL933]	6.92086	0	0	0	0	0	0	0	0	0	0	0	0	0	0	0	0	0	0	131.496	Unknown	Cytoplasm	403	Unknown	X	Cytoplasmic	Cytoplasmic	Cytoplasmic	-	-	Mobile and extrachromosomal element functions	Prophage functions
15801326	Q8X739	NP_287343.1	Z1858	phoQ	NC_002655 (chrom.)	sensor protein PhoQ [Escherichia coli O157:H7 EDL933]	46.1245	175.671	0	0	0	0	204.276	145.189	199.925	44.9901	0	51.7198	54.5946	0	0	0	0	0	0	0	Cytoplasmic Membrane	Inner membrane	486	Inner Membrane	Cytoplasmic	Cytoplasmic	Cytoplasmic	Inner Membrane	-	-	Regulatory functions	Other
15801327	Q8X738	NP_287344.1	Z1859	phoP	NC_002655 (chrom.)	DNA-binding transcriptional regulator PhoP [Escherichia coli O157:H7 EDL933]	1927.7	3614.97	354.394	2290.92	1859.12	4419.91	3103.18	2666.95	3415.71	2118.08	1929.63	1345.1	2618.18	1530.99	834.092	691.336	1686.59	875.191	618.699	653.179	Cytoplasmic	Cytoplasm	223	Cytoplasmic	Cytoplasmic	Cytoplasmic	Cytoplasmic	Cytoplasmic	-	-	Regulatory functions	Other
15801328	Q8X737	NP_287345.1	Z1860	purB	NC_002655 (chrom.)	adenylosuccinate lyase [Escherichia coli O157:H7 EDL933]	1213	828.77	1467.47	712.797	674.852	472.879	1156.09	1180.69	1102.12	809.321	737.315	616.756	432.177	2281.47	1975.99	1822.71	2513.34	1891.82	1531.91	838.59	Cytoplasmic	Cytoplasm	456	Cytoplasmic	Cytoplasmic	Cytoplasmic	Cytoplasmic	Cytoplasmic	-	-	Purines, pyrimidines, nucleosides, and nucleotides	Purine ribonucleotide biosynthesis
15801329	Q8X736	NP_287346.1	Z1861	ycfC	NC_002655 (chrom.)	hypothetical protein Z1861 [Escherichia coli O157:H7 EDL933]	332.834	930.208	0	191.952	364.488	346.443	798.515	216.359	595.257	137.506	0	222.494	0	0	490.582	0	991.987	587.468	144.204	306.388	Unknown	Periplasm	213	Unknown	Periplasmic	Cytoplasmic	Cytoplasmic	Unknown	-	-	Unknown function	General
161367616	Q8X735	NP_287347.2	Z1862	trmU	NC_002655 (chrom.)	tRNA (5-methylaminomethyl-2-thiouridylate)-methyltransferase [Escherichia coli O157:H7 EDL933]	271.227	197.535	285.473	215.636	67.6305	517.727	83.7281	159.967	107.671	413.503	188.356	98.0405	456.158	223.246	364.878	607.227	614.531	329.515	0	222.484	Cytoplasmic	Cytoplasm	368	Cytoplasmic	Cytoplasmic	Cytoplasmic	Cytoplasmic	Cytoplasmic	-	-	Protein synthesis	tRNA and rRNA base modification
15801331	P0AEI8	NP_287348.1	Z1863	_	NC_002655 (chrom.)	putative phosphohydrolase [Escherichia coli O157:H7 EDL933]	91.2861	0	0	138.826	426.026	0	0	0	0	0	214.295	214.679	0	0	0	344.385	396.223	0	0	0	Cytoplasmic	Extracellular	153	Unknown	Cytoplasmic	Cytoplasmic	Cytoplasmic	Cytoplasmic	-	-	DNA metabolism	DNA replication, recombination, and repair
15801333	Q8X722	NP_287350.1	Z1865	icdA	NC_002655 (chrom.)	isocitrate dehydrogenase [Escherichia coli O157:H7 EDL933]	14271.4	13000.3	7454.91	21495.4	25257.6	14128.9	11808.6	25473.4	11737.1	25980.9	26490.5	25498.9	30737.2	2503.92	3162.36	3623.31	5015.29	7584.42	3035.64	7167.14	Cytoplasmic	Cytoplasm	416	Cytoplasmic	Cytoplasmic	Cytoplasmic	Cytoplasmic	Cytoplasmic	-	-	Energy metabolism	TCA cycle
15801344	Q8X705	NP_287361.1	Z1876	_	NC_002655 (chrom.)	putative endolysin of prophage CP-933X [Escherichia coli O157:H7 EDL933]	2.41906	0	0	0	0	0	0	0	0	0	0	0	0	0	0	0	45.9622	0	0	0	Unknown	Cytoplasm	158	Unknown	Cytoplasmic	Cytoplasmic	Periplasmic	Cytoplasmic	-	-	Mobile and extrachromosomal element functions	Prophage functions
15801346	Q8X4P5	NP_287363.1	Z1878	_	NC_002655 (chrom.)	putative Bor protein of prophage CP-933X [Escherichia coli O157:H7 EDL933]	1891.37	1437.1	4554.07	2211	509.804	7972.25	0	0	3409.06	4758.79	0	0	0	0	0	0	939.822	10144	0	0	Unknown	Fimbrium	97	Unknown	Cytoplasmic	Cytoplasmic	Cytoplasmic	Periplasmic	-	-	Mobile and extrachromosomal element functions	Prophage functions
15801356	Q7AEZ3	NP_287373.1	Z1888	_	NC_002655 (chrom.)	putative capsid protein of prophage CP-933X [Escherichia coli O157:H7 EDL933]	3.55829	67.6074	0	0	0	0	0	0	0	0	0	0	0	0	0	0	0	0	0	0	Unknown	Cytoplasm	341	Unknown	Periplasmic	Cytoplasmic	Periplasmic	Cytoplasmic	-	-	Mobile and extrachromosomal element functions	Prophage functions
15801381	Q8XDQ1	NP_287398.1	Z1921	_	NC_002655 (chrom.)	hypothetical protein Z1921 [Escherichia coli O157:H7 EDL933]	5.3147	0	0	0	0	0	0	0	0	0	0	100.979	0	0	0	0	0	0	0	0	Unknown	Cytoplasm	296	periplasm	Cytoplasmic	Cytoplasmic	Cytoplasmic	Cytoplasmic	-	-	Mobile and extrachromosomal element functions	Prophage functions
15801382	Q8X589	NP_287399.1	Z1922	_	NC_002655 (chrom.)	hypothetical protein Z1922 [Escherichia coli O157:H7 EDL933]	190.596	0	0	104.217	99.227	0	123.273	0	1137.89	605.166	412.914	1008.82	129.815	0	0	0	0	0	0	0	Cytoplasmic	Cytoplasm	168	Unknown	Cytoplasmic	Cytoplasmic	Cytoplasmic	Cytoplasmic	-	-	Mobile and extrachromosomal element functions	Prophage functions
15801383	Q8X588	NP_287400.1	Z1923	_	NC_002655 (chrom.)	hypothetical protein Z1923 [Escherichia coli O157:H7 EDL933]	97.8434	0	0	222.134	210.541	0	0	498.456	0	318.577	0	609.317	0	0	0	0	0	0	0	0	Cytoplasmic	Cytoplasm	168	Unknown	Cytoplasmic	Cytoplasmic	Cytoplasmic	Cytoplasmic	-	-	Hypothetical proteins	Conserved
15801385	Q8XDP7	NP_287402.1	Z1925	_	NC_002655 (chrom.)	hypothetical protein Z1925 [Escherichia coli O157:H7 EDL933]	427.464	416.771	0	150.745	286.961	544.855	718.553	851.782	0	871.909	518.124	206.873	1164	0	256.254	637.636	778.492	0	0	718.865	Unknown	Cytoplasm	222	Unknown	Cytoplasmic	Cytoplasmic	Cytoplasmic	Cytoplasmic	-	-	No Data	No Data
15801390	Q8XDP4	NP_287407.1	Z1930	_	NC_002655 (chrom.)	putative protease encoded within prophage CP-933X [Escherichia coli O157:H7 EDL933]	845.138	1201.82	596.437	1420.18	1431.33	659.951	1303.16	1750.76	1345.86	1185.97	540.224	1380.78	703.673	214.309	389.191	483.87	393.484	560.047	277.14	219.439	Cytoplasmic	Cytoplasm	494	Unknown	Cytoplasmic	Periplasmic	Cytoplasmic	Periplasmic	-	-	Mobile and extrachromosomal element functions	Prophage functions
15801391	P58603	NP_287408.1	Z1931	_	NC_002655 (chrom.)	outer membrane protease [Escherichia coli O157:H7 EDL933]	6501.38	3054.15	25299.8	8731.63	8156.6	4402.44	6968.37	2813.44	8370.51	2762.71	2974.53	1913.97	2756.85	6898.51	7615.62	1598.54	5499.74	8183.61	6602.71	8922.47	Outer Membrane	Outer membrane	317	Outer Membrane	Extracellular	Extracellular	Extracellular	Outer Membrane	-	-	Cell envelope	Other
15801392	Q8X4J2	NP_287409.1	Z1932	_	NC_002655 (chrom.)	hypothetical protein Z1932 [Escherichia coli O157:H7 EDL933]	229.381	0	0	327.732	310.192	583.964	352.882	0	233.263	232.277	202.422	0	209.283	756.45	554.595	345.559	0	249.622	0	0	Unknown	Cytoplasm	111	Cytoplasmic	Cytoplasmic	Cytoplasmic	Periplasmic	Cytoplasmic	-	-	No Data	No Data
15801393	Q7DBL5	NP_287410.1	Z1933	_	NC_002655 (chrom.)	unknown in IS629 [Escherichia coli O157:H7 EDL933]	243.221	399.616	0	1882.23	137.107	519.654	0	813.128	671.27	0	0	0	0	0	0	0	0	198.194	0	0	Unknown	Cytoplasm	108	Unknown	Cytoplasmic	Cytoplasmic	Extracellular	Cytoplasmic	-	-	Mobile and extrachromosomal element functions	Transposon functions
15801396	P0A736	NP_287413.1	Z1936	minE	NC_002655 (chrom.)	cell division topological specificity factor MinE [Escherichia coli O157:H7 EDL933]	2189.31	2314.99	2082.06	2395.24	1814.19	1078.27	1845.31	4576.81	2777.64	2583.62	2667.58	2953.33	3372.48	933.742	1017.42	1011.54	2263.01	3294.16	1085.77	1529.75	Cytoplasmic	Inner membrane	88	Cytoplasmic	Cytoplasmic	Cytoplasmic	Cytoplasmic	Cytoplasmic	-	-	Cellular processes	Cell division
15801397	P0AEZ5	NP_287414.1	Z1937	minD	NC_002655 (chrom.)	cell division inhibitor MinD [Escherichia coli O157:H7 EDL933]	2447.17	3217.36	690.526	2012.47	2507.02	4386.75	3515.11	2619.16	3684.87	2513.49	2498.03	1741.31	3118.25	1238.72	2519.5	1566.21	3184.11	2265.98	1441.7	1775.72	Cytoplasmic Membrane	Inner membrane	270	Inner Membrane	Cytoplasmic	Cytoplasmic	Cytoplasmic	Cytoplasmic	-	-	Cellular processes	Cell division
15801398	Q8XDN0	NP_287415.1	Z1938	minC	NC_002655 (chrom.)	septum formation inhibitor [Escherichia coli O157:H7 EDL933]	392.487	568.414	0	246.837	545.674	889.577	487.941	462.452	126.748	592.079	323.641	337.15	210.422	255.726	557.286	519.592	703.939	375.72	123.676	130.385	Cytoplasmic	Inner membrane	231	Unknown	Cytoplasmic	Cytoplasmic	Cytoplasmic	Cytoplasmic	-	-	Cellular processes	Cell division
15801400	Q8XDM8	NP_287417.1	Z1940	ycgK	NC_002655 (chrom.)	hypothetical protein Z1940 [Escherichia coli O157:H7 EDL933]	10.1033	0	0	0	0	0	0	0	0	0	0	191.963	0	0	0	0	0	0	0	0	Unknown	Extracellular	133	Unknown	Extracellular	Periplasmic	Extracellular	Extracellular	-	-	Hypothetical proteins	Conserved
15801401	P0AB45	NP_287418.1	Z1941	ycgL	NC_002655 (chrom.)	hypothetical protein Z1941 [Escherichia coli O157:H7 EDL933]	544.167	905.64	0	468.517	1064.58	164.85	1554.85	737.256	721.16	673.751	982.189	513.494	359.819	291.937	0	395.84	642.958	426.43	139.872	296.022	Cytoplasmic	Cytoplasm	108	Unknown	Cytoplasmic	Periplasmic	Periplasmic	Cytoplasmic	-	-	Unknown function	General
15801402	Q8XDM0	NP_287419.1	Z1942	_	NC_002655 (chrom.)	hypothetical protein Z1942 [Escherichia coli O157:H7 EDL933]	616.815	915.254	712.559	828.609	1098.3	1192.7	589.259	372.355	255.111	715.02	868.192	2270.39	1272.23	0	0	346.151	283.369	0	0	0	Unknown	Cytoplasm	219	Cytoplasmic	Cytoplasmic	Cytoplasmic	Periplasmic	Cytoplasmic	-	-	Energy metabolism	Electron transport
161367615	Q8XDL7	NP_287420.2	Z1943	ycgN	NC_002655 (chrom.)	hypothetical protein Z1943 [Escherichia coli O157:H7 EDL933]	8.59837	163.369	0	0	0	0	0	0	0	0	0	0	0	0	0	0	0	0	0	0	Cytoplasmic	Periplasm	153	Unknown	Cytoplasmic	Cytoplasmic	Cytoplasmic	Cytoplasmic	-	-	Unknown function	General
15801407	P0A6M3	NP_287424.1	Z1948	dsbB	NC_002655 (chrom.)	disulfide bond formation protein B [Escherichia coli O157:H7 EDL933]	206.117	0	2050.01	235.595	222.182	0	0	0	1112.73	0	0	295.699	0	0	0	0	0	0	0	0	Cytoplasmic Membrane	Inner membrane	176	Inner Membrane	X	Cytoplasmic	Cytoplasmic	Inner Membrane	-	-	Cell envelope	Surface structures
15801408	P0AFA8	NP_287425.1	Z1949	nhaB	NC_002655 (chrom.)	sodium/proton antiporter [Escherichia coli O157:H7 EDL933]	4.42138	0	0	0	0	0	0	0	0	0	0	84.0062	0	0	0	0	0	0	0	0	Cytoplasmic Membrane	Inner membrane	513	Inner Membrane	X	Cytoplasmic	Cytoplasmic	Inner Membrane	-	-	Transport and binding proteins	Cations and iron carrying compounds
15801409	P0A8V8	NP_287426.1	Z1950	fadR	NC_002655 (chrom.)	fatty acid metabolism regulator [Escherichia coli O157:H7 EDL933]	77.4772	0	0	147.733	140.107	0	264.02	333.705	0	0	194.324	202.739	189.439	0	0	0	0	0	0	0	Cytoplasmic	Cytoplasm	239	Cytoplasmic	Cytoplasmic	Cytoplasmic	Cytoplasmic	Cytoplasmic	-	-	Fatty acid and phospholipid metabolism	Degradation
15801411	P0A6J7	NP_287428.1	Z1952	dadA	NC_002655 (chrom.)	D-amino acid dehydrogenase small subunit [Escherichia coli O157:H7 EDL933]	1302.18	2661.02	0	1406.4	2071.27	4033.22	2469.5	1697.88	2335.64	1872.84	2252.2	1427.23	2066.87	0	0	0	447.303	0	0	0	Cytoplasmic Membrane	Inner membrane	432	Inner Membrane	Cytoplasmic	Cytoplasmic	Cytoplasmic	Unknown	-	-	Energy metabolism	Amino acids and amines
15801412	Q8X4I9	NP_287429.1	Z1953	dadX	NC_002655 (chrom.)	alanine racemase [Escherichia coli O157:H7 EDL933]	1066.93	2596	0	1790.66	1949.64	2257.1	742.826	1207.62	1661.23	2832.85	1290.41	1962.56	1948.23	0	0	0	0	0	0	32.5504	Cytoplasmic	Extracellular	356	Cytoplasmic	Cytoplasmic	Cytoplasmic	Cytoplasmic	Unknown	-	-	Cell envelope	Biosynthesis and degradation of murein sacculus and peptidoglycan
161367614	P0A3R8	NP_287430.2	Z1954	_	NC_002655 (chrom.)	potassium/proton antiporter [Escherichia coli O157:H7 EDL933]	3.56065	0	0	0	0	0	0	0	0	0	67.6523	0	0	0	0	0	0	0	0	0	Cytoplasmic Membrane	Inner membrane	578	Inner Membrane	X	Cytoplasmic	Cytoplasmic	Inner Membrane	-	-	Unknown function	General
15801414	Q8XDJ8	NP_287431.1	Z1955	ldcA	NC_002655 (chrom.)	L,D-carboxypeptidase A [Escherichia coli O157:H7 EDL933]	190.803	0	0	188.219	357.329	0	223.621	0	119.754	529.772	123.021	1551.66	240.75	0	0	0	291.125	0	0	0	Cytoplasmic	Cytoplasm	304	Cytoplasmic	Cytoplasmic	Cytoplasmic	Cytoplasmic	Cytoplasmic	-	-	Unclassified	Role category not yet assigned
15801415	Q8XDJ7	NP_287432.1	Z1956	mltE	NC_002655 (chrom.)	murein transglycosylase E [Escherichia coli O157:H7 EDL933]	18.8101	81.0191	0	0	0	0	167.361	0	109.012	0	0	0	0	0	0	0	0	0	0	0	Unknown	Periplasm	203	Unknown	Periplasmic	Cytoplasmic	Periplasmic	Unknown	-	-	Cell envelope	Biosynthesis and degradation of murein sacculus and peptidoglycan
15801420	Q8XDJ2	NP_287437.1	Z1961	prrA	NC_002655 (chrom.)	TonB dependent outer membrane receptor [Escherichia coli O157:H7 EDL933]	1.89069	0	0	0	0	0	0	0	0	0	0	0	0	0	0	0	35.9231	0	0	0	Outer Membrane	Outer membrane	656	Outer Membrane	X	Extracellular	Extracellular	Outer Membrane	-	-	Cell envelope	Other
15801423	Q8X585	NP_287440.1	Z1964	_	NC_002655 (chrom.)	putative iron compound ABC transporter, ATP-binding protein [Escherichia coli O157:H7 EDL933]	56.3075	0	0	0	0	0	351.822	0	151.028	0	0	0	379.366	0	0	0	140.546	0	0	47.0811	Cytoplasmic Membrane	Inner membrane	252	Inner Membrane	Cytoplasmic	Cytoplasmic	Cytoplasmic	Unknown	-	-	Transport and binding proteins	Cations and iron carrying compounds
15801425	Q8XDH9	NP_287442.1	Z1966	_	NC_002655 (chrom.)	hypothetical protein Z1966 [Escherichia coli O157:H7 EDL933]	7.37417	0	0	0	0	0	0	0	0	0	0	0	0	102.903	0	0	37.2062	0	0	0	Periplasmic	Periplasm	340	Unknown	Cytoplasmic	Cytoplasmic	Cytoplasmic	Cytoplasmic	-	-	Unknown function	General
15801428	Q8XDH6	NP_287445.1	Z1969	ycgC	NC_002655 (chrom.)	dihydroxyacetone kinase subunit M [Escherichia coli O157:H7 EDL933]	19.2928	0	0	0	0	0	0	0	0	0	0	0	0	0	0	0	366.562	0	0	0	Cytoplasmic	Cytoplasm	473	Cytoplasmic	Cytoplasmic	Cytoplasmic	Cytoplasmic	Cytoplasmic	-	-	Unclassified	Role category not yet assigned
15801429	Q8XDH5	NP_287446.1	Z1970	_	NC_002655 (chrom.)	dihydroxyacetone kinase ADP-binding subunit [Escherichia coli O157:H7 EDL933]	88.7723	0	0	480.737	141.129	0	0	0	0	0	126.175	0	385.11	129.629	340.073	0	83.8197	0	0	0	Cytoplasmic	Cytoplasm	210	Unknown	Cytoplasmic	Cytoplasmic	Cytoplasmic	Cytoplasmic	-	-	Unclassified	Role category not yet assigned
15801430	Q8XDH4	NP_287447.1	Z1971	_	NC_002655 (chrom.)	dihydroxyacetone kinase subunit DhaK [Escherichia coli O157:H7 EDL933]	237.295	245.788	0	138.136	337.011	156.942	527.53	300.163	267.374	640.117	583.165	609.764	0	270.173	296.985	0	0	135.456	0	0	Unknown	Cytoplasm	366	Unknown	Cytoplasmic	Cytoplasmic	Cytoplasmic	Cytoplasmic	-	-	Unclassified	Role category not yet assigned
15801432	P0ABU3	NP_287449.1	Z1974	ychF	NC_002655 (chrom.)	translation-associated GTPase [Escherichia coli O157:H7 EDL933]	1294.8	1650.88	433.056	1046.21	1462.2	1883.91	826.674	1735.91	1309.53	1218.06	848.582	1160.3	1211.61	699.167	1354.35	1157.63	2310.68	2207.76	1130.18	954.535	Cytoplasmic	Cytoplasm	363	Cytoplasmic	X	Cytoplasmic	Cytoplasmic	Cytoplasmic	-	-	Unknown function	General
15801433	P0A7D3	NP_287450.1	Z1975	pth	NC_002655 (chrom.)	peptidyl-tRNA hydrolase [Escherichia coli O157:H7 EDL933]	534.349	744.533	291.962	404.43	510.534	606.757	639.127	530.341	625.328	872.473	441.582	1015.79	776.501	104.129	342.512	141.675	347.332	205.818	1121.35	430.446	Cytoplasmic	Cytoplasm	194	Cytoplasmic	Cytoplasmic	Cytoplasmic	Cytoplasmic	Cytoplasmic	-	-	Protein synthesis	Other
15801435	P0AFR3	NP_287452.1	Z1977	ychM	NC_002655 (chrom.)	putative sulfate transporter YchM [Escherichia coli O157:H7 EDL933]	80.5707	0	0	0	0	0	0	0	0	0	0	0	0	632.277	344.159	0	40.7997	144.804	305.697	63.1063	Cytoplasmic Membrane	Inner membrane	559	Inner Membrane	Cytoplasmic	Cytoplasmic	Cytoplasmic	Inner Membrane	-	-	Transport and binding proteins	Anions
15801436	P0A719	NP_287453.1	Z1978	prsA	NC_002655 (chrom.)	ribose-phosphate pyrophosphokinase [Escherichia coli O157:H7 EDL933]	3899.04	4526.32	1484.18	3961.23	4590.96	3566.48	4614.05	6371.55	4646.43	2357.39	4563.75	2807	3846.47	3514.42	3365.2	3751.05	5279.46	2922.22	4751.34	3162.35	Cytoplasmic	Cytoplasm	315	Cytoplasmic	X	Cytoplasmic	Cytoplasmic	Cytoplasmic	-	-	Purines, pyrimidines, nucleosides, and nucleotides	Purine ribonucleotide biosynthesis
15801437	P62616	NP_287454.1	Z1979	ychB	NC_002655 (chrom.)	4-diphosphocytidyl-2-C-methyl-D-erythritol kinase [Escherichia coli O157:H7 EDL933]	92.2031	326.943	0	0	0	412.279	280.656	73.8668	242.792	113.064	0	204.268	0	0	0	0	97.9899	0	0	0	Cytoplasmic	Cytoplasm	283	Cytoplasmic	X	Cytoplasmic	Cytoplasmic	Cytoplasmic	-	-	Biosynthesis of cofactors, prosthetic groups, and carriers	Other
15801438	P61321	NP_287455.1	Z1980	lolB	NC_002655 (chrom.)	outer membrane lipoprotein LolB [Escherichia coli O157:H7 EDL933]	276.605	161.497	2301.91	294.24	278.577	317.425	348.745	330.725	363.781	0	385.525	0	72.1012	0	0	0	132.509	268.456	0	0	Periplasmic	Outer membrane	207	Outer Membrane	Periplasmic	Periplasmic	Periplasmic	Outer Membrane	-	-	Protein fate	Protein and peptide secretion and trafficking
15801439	P0A6X2	NP_287456.1	Z1981	hemA	NC_002655 (chrom.)	glutamyl-tRNA reductase [Escherichia coli O157:H7 EDL933]	4.2561	0	0	0	0	0	0	0	0	0	0	0	0	0	0	0	0	0	0	80.8659	Cytoplasmic	Cytoplasm	418	Cytoplasmic	X	Cytoplasmic	Cytoplasmic	Cytoplasmic	-	-	Biosynthesis of cofactors, prosthetic groups, and carriers	Heme, porphyrin, and cobalamin
15801440	P0A7I2	NP_287457.1	Z1982	prfA	NC_002655 (chrom.)	peptide chain release factor 1 [Escherichia coli O157:H7 EDL933]	217.881	425.161	0	307.929	242.948	0	121.656	0	237.965	295.064	201.73	562.483	0	230.31	86.8413	216.824	340.256	235.015	310.468	325.083	Cytoplasmic	Cytoplasm	360	Cytoplasmic	Cytoplasmic	Cytoplasmic	Cytoplasmic	Cytoplasmic	-	-	Protein synthesis	Translation factors
15801441	Q8XDF2	NP_287458.1	Z1983	hemK	NC_002655 (chrom.)	N5-glutamine S-adenosyl-L-methionine-dependent methyltransferase [Escherichia coli O157:H7 EDL933]	6.03716	0	0	0	0	0	0	0	0	0	0	0	0	0	0	0	0	0	0	114.706	Cytoplasmic	Periplasm	277	Cytoplasmic	Cytoplasmic	Cytoplasmic	Cytoplasmic	Cytoplasmic	-	-	Biosynthesis of cofactors, prosthetic groups, and carriers	Heme, porphyrin, and cobalamin
15801444	Q8XDE7	NP_287461.1	Z1986	kdsA	NC_002655 (chrom.)	2-dehydro-3-deoxyphosphooctonate aldolase [Escherichia coli O157:H7 EDL933]	2397.37	4002.64	0	1581.26	1871.36	3084.65	2811.25	1629.22	3667.41	2368.92	1726.52	1624.74	3289	2671.18	2910.56	2783.55	2942.66	2416.33	2590.73	1577.95	Cytoplasmic	Cytoplasm	284	Cytoplasmic	Cytoplasmic	Cytoplasmic	Cytoplasmic	Cytoplasmic	-	-	Cell envelope	Biosynthesis and degradation of surface polysaccharides and lipopolysaccharides
15801448	P0AE65	NP_287465.1	Z1992	chaB	NC_002655 (chrom.)	cation transport regulator [Escherichia coli O157:H7 EDL933]	118.405	221.011	0	488.074	0	0	0	0	0	0	0	448.735	619.951	249.731	222.19	0	0	0	0	0	Unknown	Cytoplasm	76	Cytoplasmic	Periplasmic	Periplasmic	Periplasmic	Cytoplasmic	-	-	Unclassified	Role category not yet assigned
15801450	P0AB53	NP_287467.1	Z1994	ychN	NC_002655 (chrom.)	hypothetical protein Z1994 [Escherichia coli O157:H7 EDL933]	812.742	476.876	0	1040.21	2299.11	0	0	2339.56	0	496.73	2272.68	3326.87	1776.17	0	0	0	443.37	453.62	516.891	0	Unknown	Cytoplasm	117	Unknown	Cytoplasmic	Cytoplasmic	Cytoplasmic	Unknown	-	-	Unknown function	General
15801452	P0AF30	NP_287469.1	Z1996	narL	NC_002655 (chrom.)	transcriptional regulator NarL [Escherichia coli O157:H7 EDL933]	1016.64	2749.93	0	1043.26	1795.87	1195.47	1573.74	746.215	1173.16	1227.61	1242.65	1429.27	1942.35	443.581	320.578	600.734	814.603	430.394	286.872	299.891	Cytoplasmic	Cytoplasm	216	Cytoplasmic	Cytoplasmic	Cytoplasmic	Cytoplasmic	Cytoplasmic	-	-	Energy metabolism	Anaerobic
15801453	P0AFA3	NP_287470.1	Z1998	narX	NC_002655 (chrom.)	nitrate/nitrite sensor protein NarX [Escherichia coli O157:H7 EDL933]	36.1282	219.787	0	39.5812	0	212.488	47.0074	44.507	123.065	0	0	0	0	0	0	0	0	0	0	0	Cytoplasmic Membrane	Inner membrane	598	Inner Membrane	Cytoplasmic	Periplasmic	Cytoplasmic	Inner Membrane	-	-	Signal transduction	Two-component systems
15801454	Q8XDD0	NP_287471.1	Z2000	narK	NC_002655 (chrom.)	nitrite extrusion protein [Escherichia coli O157:H7 EDL933]	14.4433	0	0	0	274.422	0	0	0	0	0	0	0	0	0	0	0	0	0	0	0	Cytoplasmic Membrane	Inner membrane	463	Inner Membrane	X	Cytoplasmic	Extracellular	Inner Membrane	-	-	Transport and binding proteins	Anions
15801455	Q8XDC8	NP_287472.1	Z2001	narG	NC_002655 (chrom.)	nitrate reductase 1, alpha subunit [Escherichia coli O157:H7 EDL933]	874.878	1148.33	737.704	831.696	755.283	702.969	744.348	553.263	577.372	878.797	1289.87	1278.94	1347	1455.69	1095.88	1541.75	758.084	75.9672	308.04	541.686	Cytoplasmic Membrane	Periplasm	1247	periplasm	Cytoplasmic	Cytoplasmic	Cytoplasmic	Cytoplasmic	-	-	Energy metabolism	Anaerobic
15801456	Q8XDC6	NP_287473.1	Z2002	narH	NC_002655 (chrom.)	nitrate reductase 1, beta subunit [Escherichia coli O157:H7 EDL933]	598.294	553.932	804.777	894.971	672.019	388.999	329.199	693.754	477.173	1020.84	889.576	1141.55	987.548	673.715	629.22	586.719	264.749	0	279.675	79.174	Cytoplasmic Membrane	Periplasm	512	Inner Membrane	Cytoplasmic	Periplasmic	Cytoplasmic	Cytoplasmic	-	-	Energy metabolism	Anaerobic
15801458	Q8XDC5	NP_287475.1	Z2004	narI	NC_002655 (chrom.)	nitrate reductase 1, cytochrome b(NR), gamma subunit [Escherichia coli O157:H7 EDL933]	78.8559	0	0	0	0	0	0	0	0	0	1498.26	0	0	0	0	0	0	0	0	0	Cytoplasmic Membrane	Inner membrane	225	Inner Membrane	Cytoplasmic	Cytoplasmic	Cytoplasmic	Inner Membrane	-	-	Energy metabolism	Anaerobic
15801460	Q8XDC4	NP_287477.1	Z2008	purU	NC_002655 (chrom.)	formyltetrahydrofolate deformylase [Escherichia coli O157:H7 EDL933]	399.446	391.5	0	354.438	201.302	0	336.108	0	207.812	603.809	557.332	874.129	1179.68	221.096	481.819	299.516	365.351	433.294	857.749	224.531	Cytoplasmic	Cytoplasm	280	Cytoplasmic	X	Cytoplasmic	Cytoplasmic	Cytoplasmic	-	-	Purines, pyrimidines, nucleosides, and nucleotides	Purine ribonucleotide biosynthesis
15801461	Q8XDB3	NP_287478.1	Z2009	ychJ	NC_002655 (chrom.)	hypothetical protein Z2009 [Escherichia coli O157:H7 EDL933]	94.2941	263.455	0	191.369	176.905	0	0	432.142	0	0	0	0	0	0	0	399.741	327.976	0	0	0	Unknown	Periplasm	152	Unknown	Cytoplasmic	Cytoplasmic	Cytoplasmic	Cytoplasmic	-	-	Unclassified	Role category not yet assigned
15801462	Q8XDB1	NP_287479.1	Z2010	ychK	NC_002655 (chrom.)	hypothetical protein Z2010 [Escherichia coli O157:H7 EDL933]	3.81971	72.5745	0	0	0	0	0	0	0	0	0	0	0	0	0	0	0	0	0	0	Cytoplasmic	Inner membrane	314	Unknown	Cytoplasmic	Cytoplasmic	Cytoplasmic	Cytoplasmic	-	-	Cellular processes	Toxin production and resistance
15801463	P0AEV2	NP_287480.1	Z2011	hnr	NC_002655 (chrom.)	response regulator of RpoS [Escherichia coli O157:H7 EDL933]	51.5341	224.671	0	0	0	0	193.718	89.6258	252.815	0	0	0	0	108.881	109.437	0	0	0	0	0	Cytoplasmic	Cytoplasm	337	Cytoplasmic	Cytoplasmic	Cytoplasmic	Cytoplasmic	Cytoplasmic	-	-	Regulatory functions	Other
15801464	P0AEP5	NP_287481.1	Z2012	galU	NC_002655 (chrom.)	UTP--glucose-1-phosphate uridylyltransferase subunit GalU [Escherichia coli O157:H7 EDL933]	2132.7	3100.9	750.854	1900.36	3107.7	2333.15	2149.99	2718.54	2671.2	869.617	2716.27	1420.08	2321.88	1616.33	2201.48	2372.1	1632.23	3299.93	1959.57	1379.18	Cytoplasmic	Cytoplasm	302	Cytoplasmic	Cytoplasmic	Cytoplasmic	Cytoplasmic	Cytoplasmic	-	-	Cell envelope	Biosynthesis and degradation of surface polysaccharides and lipopolysaccharides
15801465	P0ACG0	NP_287482.1	Z2013	hns	NC_002655 (chrom.)	global DNA-binding transcriptional dual regulator H-NS [Escherichia coli O157:H7 EDL933]	17391.8	19075.8	8766.03	13412.5	14990	23062.3	19363.3	16775.9	19491	21175.3	12949	20723.9	16651.6	15725.2	15078.3	18746.5	15937.6	19879.3	17386.9	21254.1	Cytoplasmic	Cytoplasm	137	Cytoplasmic	Cytoplasmic	Cytoplasmic	Cytoplasmic	Cytoplasmic	-	-	Cellular processes	Pathogenesis
15801466	P0A3L9	NP_287483.1	Z2015	tdk	NC_002655 (chrom.)	thymidine kinase [Escherichia coli O157:H7 EDL933]	79.6402	390.83	0	0	425.795	0	0	0	0	0	111.211	386.867	0	0	0	198.459	0	0	0	0	Cytoplasmic	Cytoplasm	205	Cytoplasmic	X	Cytoplasmic	Cytoplasmic	Cytoplasmic	-	-	Purines, pyrimidines, nucleosides, and nucleotides	Nucleotide and nucleoside interconversions
15801467	P0A9Q8	NP_287484.1	Z2016	adhE	NC_002655 (chrom.)	bifunctional acetaldehyde-CoA/alcohol dehydrogenase [Escherichia coli O157:H7 EDL933]	6059.6	885.158	960.802	574.77	690.681	597.106	1205.27	621.191	1230.52	604.076	1100.66	817.719	1018.66	19269.5	18968	13962.7	7822.81	10472.1	21129.8	13200.8	Cytoplasmic	Cytoplasm	891	Unknown	X	Cytoplasmic	Cytoplasmic	Cytoplasmic	-	-	Energy metabolism	Fermentation
15801469	Q8XDA4	NP_287486.1	Z2019	oppA	NC_002655 (chrom.)	oligopeptide transport; periplasmic binding protein [Escherichia coli O157:H7 EDL933]	7115.65	7277.31	5812.41	12468.8	10464.4	10553.3	6573.38	10256.9	5412.76	11200.7	8503.5	13956.7	9414.85	2514.7	2138.57	2741.92	3716.22	4688.26	3985.62	3516.91	Periplasmic	Periplasm	543	periplasm	X	Periplasmic	Periplasmic	Extracellular	-	-	Protein fate	Protein and peptide secretion and trafficking
15801470	P0AFH4	NP_287487.1	Z2020	oppB	NC_002655 (chrom.)	oligopeptide transporter permease [Escherichia coli O157:H7 EDL933]	102.066	387.859	0	0	400.903	0	334.588	0	0	0	739.676	0	0	0	0	0	0	0	0	76.2182	Cytoplasmic Membrane	Inner membrane	306	Inner Membrane	X	Cytoplasmic	Cytoplasmic	Inner Membrane	-	-	Protein fate	Protein and peptide secretion and trafficking
15801471	P0AFH7	NP_287488.1	Z2021	oppC	NC_002655 (chrom.)	oligopeptide transport permease protein [Escherichia coli O157:H7 EDL933]	114.451	0	748.01	0	0	0	0	190.639	0	0	449.533	0	0	0	0	0	593.928	0	0	192.46	Cytoplasmic Membrane	Inner membrane	302	Inner Membrane	Cytoplasmic	Cytoplasmic	Cytoplasmic	Inner Membrane	-	-	Transport and binding proteins	Amino acids, peptides and amines
15801472	Q8X559	NP_287489.1	Z2022	oppD	NC_002655 (chrom.)	oligopeptide transporter ATP-binding component [Escherichia coli O157:H7 EDL933]	483.891	1219.59	0	883.308	836.287	530.189	977.134	728.079	819.461	677.53	1234.5	726.078	527.626	0	0	0	34.1405	0	0	0	Cytoplasmic Membrane	Inner membrane	337	Inner Membrane	Cytoplasmic	Cytoplasmic	Cytoplasmic	Periplasmic	-	-	Transport and binding proteins	Amino acids, peptides and amines
15801473	Q8X558	NP_287490.1	Z2023	oppF	NC_002655 (chrom.)	oligopeptide ABC transporter ATP-binding protein [Escherichia coli O157:H7 EDL933]	342.714	616.188	0	490.912	422.526	0	899.218	702.269	552.034	962.764	1111	183.422	571.24	0	0	0	0	0	0	0	Cytoplasmic Membrane	Inner membrane	334	Inner Membrane	Cytoplasmic	Cytoplasmic	Cytoplasmic	Cytoplasmic	-	-	Transport and binding proteins	Amino acids, peptides and amines
161367613	P0A8L9	NP_287491.2	Z2024	_	NC_002655 (chrom.)	dsDNA-mimic protein [Escherichia coli O157:H7 EDL933]	91.7535	0	0	0	0	0	324.454	0	0	0	0	0	0	0	0	0	1418.86	0	0	0	Cytoplasmic	Periplasm	109	Unknown	Cytoplasmic	Cytoplasmic	Cytoplasmic	Cytoplasmic	-	-	Unknown function	General
15801476	Q8X557	NP_287493.1	Z2028	kch	NC_002655 (chrom.)	voltage-gated potassium channel [Escherichia coli O157:H7 EDL933]	129.625	120.588	0	178.005	168.124	159.096	210.978	192.934	136.954	127.491	349.842	487.732	112.965	0	150.601	0	67.5616	0	0	0	Cytoplasmic Membrane	Inner membrane	417	Inner Membrane	X	Cytoplasmic	Cytoplasmic	Inner Membrane	-	-	Energy metabolism	Electron transport
161367612	Q8XCC3	NP_287494.2	Z2029	yciI	NC_002655 (chrom.)	YciI-like protein [Escherichia coli O157:H7 EDL933]	6925.77	11250.8	0	1186.01	6090.65	19304.8	5591.49	11569.3	9283.72	11102.5	5057.33	15864	9881.19	2006.26	725.697	3623.82	654.284	6553.63	8422.7	3421.41	Unknown	Cytoplasm	130	Unknown	Periplasmic	Cytoplasmic	Cytoplasmic	Cytoplasmic	-	-	Unclassified	Role category not yet assigned
15801479	Q8XCC1	NP_287496.1	Z2031	yciA	NC_002655 (chrom.)	acyl-CoA thioester hydrolase [Escherichia coli O157:H7 EDL933]	253.554	1214.87	0	0	0	0	834.302	196.968	1360.48	505.725	0	482.178	222.998	0	0	0	0	0	0	0	Unknown	Cytoplasm	132	Unknown	Cytoplasmic	Cytoplasmic	Cytoplasmic	Cytoplasmic	-	-	Unknown function	General
15801481	Q8XCB7	NP_287498.1	Z2033	yciC	NC_002655 (chrom.)	hypothetical protein Z2033 [Escherichia coli O157:H7 EDL933]	143.895	0	2197.04	277.66	0	0	0	0	259.311	0	0	0	0	0	0	0	0	0	0	0	Cytoplasmic Membrane	Inner membrane	247	Inner Membrane	Periplasmic	Cytoplasmic	Cytoplasmic	Inner Membrane	-	-	Cell envelope	Other
15801482	Q8XCB6	NP_287499.1	Z2034	yciD	NC_002655 (chrom.)	outer membrane protein W [Escherichia coli O157:H7 EDL933]	7042.3	3061.68	10601.4	5321.93	15325.8	2795.09	3679.52	3738.64	3428.65	11162	20628.4	7594.82	22422.9	4840.87	3390.87	1396.55	4190.11	1355.41	6036.53	2832.42	Outer Membrane	Outer membrane	212	Outer Membrane	Extracellular	Extracellular	Extracellular	Outer Membrane	-	-	Cell envelope	Other
15801487	Q8XCA9	NP_287504.1	Z2040	_	NC_002655 (chrom.)	hypothetical protein Z2040 [Escherichia coli O157:H7 EDL933]	318.065	1544.32	0	0	453.384	0	757.533	535.668	740.732	918.932	0	1092.66	0	0	0	0	0	0	0	0	Unknown	Cytoplasm	77	Unknown	Cytoplasmic	Cytoplasmic	Cytoplasmic	Cytoplasmic	-	-	Hypothetical proteins	Conserved
15801491	Q8XCA0	NP_287508.1	Z2045	_	NC_002655 (chrom.)	transcriptional repressor DicA [Escherichia coli O157:H7 EDL933]	17.387	0	0	0	0	0	157.068	0	0	0	173.285	0	0	0	0	0	0	0	0	0	Unknown	Cytoplasm	135	Cytoplasmic	Periplasmic	Cytoplasmic	Cytoplasmic	Cytoplasmic	-	-	No Data	No Data
15801507	Q8X4E9	NP_287524.1	Z2065	_	NC_002655 (chrom.)	phage protein YjhS encoded within prophage CP-933O [Escherichia coli O157:H7 EDL933]	7.61277	0	0	0	0	0	0	0	0	0	0	0	0	0	144.643	0	0	0	0	0	Unknown	Periplasm	316	Unknown	X	Cytoplasmic	Periplasmic	Periplasmic	-	-	Unknown function	General
15801526	Q8XC60	NP_287543.1	Z2085	_	NC_002655 (chrom.)	putative exonuclease VIII within CP-933O; partial [Escherichia coli O157:H7 EDL933]	5.41344	0	0	0	0	0	0	0	0	0	0	0	0	0	0	86.7412	0	0	0	16.1141	Cytoplasmic	Cytoplasm	414	Unknown	Cytoplasmic	Cytoplasmic	Cytoplasmic	Cytoplasmic	-	-	Mobile and extrachromosomal element functions	Prophage functions
15801531	Q8X5F7	NP_287548.1	Z2090	_	NC_002655 (chrom.)	putative repressor protein encoded within prophage CP-933O [Escherichia coli O157:H7 EDL933]	54.3854	136.041	0	88.4656	0	0	0	107.084	0	141.933	129.499	135.202	125.724	0	0	0	169.374	0	0	0	Unknown	Inner membrane	212	Cytoplasmic	Periplasmic	Cytoplasmic	Periplasmic	Cytoplasmic	-	-	No Data	No Data
15801540	Q8X548	NP_287557.1	Z2099	_	NC_002655 (chrom.)	hypothetical protein Z2099 [Escherichia coli O157:H7 EDL933]	1488.91	0	0	0	0	0	380.988	0	248.259	0	0	0	0	4023.18	3287.79	5110.03	2493.29	3450.13	4146.3	5149.34	Unknown	Cytoplasm	114	periplasm	Cytoplasmic	Cytoplasmic	Cytoplasmic	Periplasmic	-	-	Unknown function	General
15801550	Q8X544	NP_287567.1	Z2109	_	NC_002655 (chrom.)	phage protein YjhS encoded within prophage CP-933O [Escherichia coli O157:H7 EDL933]	38.7801	0	0	0	0	0	0	0	0	0	0	0	0	0	736.822	0	0	0	0	0	Extracellular	Extracellular	304	Unknown	X	Cytoplasmic	Extracellular	Extracellular	-	-	Hypothetical proteins	Conserved
15801557	Q8X4B7	NP_287574.1	Z2116	_	NC_002655 (chrom.)	hypothetical protein Z2116 [Escherichia coli O157:H7 EDL933]	15.4578	0	0	0	0	0	0	0	0	0	0	0	260.188	0	0	0	0	0	0	33.5098	Unknown	Cytoplasm	502	Unknown	X	Cytoplasmic	Periplasmic	Cytoplasmic	-	-	Mobile and extrachromosomal element functions	Prophage functions
15801568	Q8XC13	NP_287585.1	Z2131	_	NC_002655 (chrom.)	putative terminase large subunit of prophage CP-933O [Escherichia coli O157:H7 EDL933]	4.39848	0	0	0	0	0	0	0	0	0	0	0	0	0	0	83.571	0	0	0	0	Cytoplasmic	Cytoplasm	654	Unknown	Cytoplasmic	Cytoplasmic	Cytoplasmic	Cytoplasmic	-	-	Mobile and extrachromosomal element functions	Prophage functions
15801577	Q8XEG7	NP_287594.1	Z2140	_	NC_002655 (chrom.)	putative tail component of prophage CP-933O [Escherichia coli O157:H7 EDL933]	19.5423	0	0	0	0	0	0	0	0	0	0	0	0	0	0	0	0	0	0	371.303	Extracellular	Cytoplasm	859	Extracellular	Periplasmic	Cytoplasmic	Periplasmic	Cytoplasmic	-	-	Mobile and extrachromosomal element functions	Prophage functions
15801585	Q7DBK0	NP_287602.1	Z2148	_	NC_002655 (chrom.)	hypothetical protein Z2148 [Escherichia coli O157:H7 EDL933]	238.485	711.433	0	0	635.898	0	1429.43	0	0	0	0	0	0	0	1754.46	0	0	0	0	0	Unknown	Cytoplasm	89	Unknown	X	Cytoplasmic	Cytoplasmic	Cytoplasmic	-	-	Hypothetical proteins	Conserved
15801586	Q8X509	NP_287603.1	Z2149	(nleG2-3)	NC_002655 (chrom.)	putative T3SS secreted NleG-like effector protein [Escherichia coli O157:H7 EDL933]	129.557	275.63	0	0	0	0	352.605	0	153.654	0	0	0	0	0	0	0	1371.7	0	0	307.996	Cytoplasmic	Cytoplasm	191	Unknown	Cytoplasmic	Cytoplasmic	Periplasmic	Cytoplasmic	-	-	Hypothetical proteins	Conserved
15801588	Q8X507	NP_287605.1	Z2151	(nleG5-2)	NC_002655 (chrom.)	T3SS secreted NleG-like effector protein [Escherichia coli O157:H7 EDL933]	16.7607	0	0	0	0	0	0	149.102	0	0	0	0	169.351	0	0	0	0	0	0	0	Cytoplasmic	Cytoplasm	213	Unknown	Cytoplasmic	Cytoplasmic	Cytoplasmic	Cytoplasmic	-	-	No Data	No Data
15801591	Q8X506	NP_287608.1	Z2155	ydfI	NC_002655 (chrom.)	putative oxidoreductase [Escherichia coli O157:H7 EDL933]	21.5363	130.87	0	0	44.7034	0	112.32	0	0	0	121.296	0	0	0	0	0	0	0	0	0	Cytoplasmic	Cytoplasm	486	Cytoplasmic	X	Cytoplasmic	Cytoplasmic	Cytoplasmic	-	-	Energy metabolism	Aerobic
15801592	P64465	NP_287609.1	Z2156	_	NC_002655 (chrom.)	hypothetical protein Z2156 [Escherichia coli O157:H7 EDL933]	2731.75	0	1297.17	455.662	394.952	0	174.352	340.11	0	654.545	0	624.256	0	10184.2	8258.14	9946.28	3913.71	6266.69	5513.03	3880.18	Unknown	Periplasm	67	Unknown	Cytoplasmic	Cytoplasmic	Cytoplasmic	Cytoplasmic	-	-	Hypothetical proteins	Conserved
15801593	P0ACM3	NP_287610.1	Z2157	ydfH	NC_002655 (chrom.)	hypothetical protein Z2157 [Escherichia coli O157:H7 EDL933]	173.108	463.569	0	490.974	371.87	0	232.768	551.852	0	140.404	382.656	403.58	251.377	0	0	0	0	0	0	0	Cytoplasmic	Cytoplasm	228	Cytoplasmic	X	Cytoplasmic	Cytoplasmic	Cytoplasmic	-	-	Unknown function	General
15801594	Q8X505	NP_287611.1	Z2158	ydfG	NC_002655 (chrom.)	3-hydroxy acid dehydrogenase [Escherichia coli O157:H7 EDL933]	727.273	979.738	1024.52	946.121	1119.69	845.448	560.689	664.648	731.371	338.918	929.732	648.092	300.214	1106.48	600.349	749.471	1014.97	903.336	354.393	0	Cytoplasmic	Cytoplasm	248	Cytoplasmic	Cytoplasmic	Cytoplasmic	Cytoplasmic	Cytoplasmic	-	-	Energy metabolism	Fermentation
15801595	Q8XB30	NP_287612.1	Z2160	dcp	NC_002655 (chrom.)	dipeptidyl carboxypeptidase II [Escherichia coli O157:H7 EDL933]	476.46	726.781	162.808	338.389	427.167	744.742	267.381	464.869	348.81	811.114	0	1287.75	336.883	293.144	508.353	555.966	452.112	344.694	682.356	299.41	Cytoplasmic	Extracellular	681	Extracellular	Cytoplasmic	Cytoplasmic	Cytoplasmic	Cytoplasmic	-	-	Protein fate	Degradation of proteins, peptides, and glycopeptides
15801598	Q8XB26	NP_287615.1	Z2163	ydeH	NC_002655 (chrom.)	hypothetical protein Z2163 [Escherichia coli O157:H7 EDL933]	3.27365	0	0	0	0	0	62.1994	0	0	0	0	0	0	0	0	0	0	0	0	0	Cytoplasmic	Cytoplasm	296	Cytoplasmic	Cytoplasmic	Cytoplasmic	Cytoplasmic	Cytoplasmic	-	-	Unknown function	General
15801599	Q8XB25	NP_287616.1	Z2164	ftrA	NC_002655 (chrom.)	transcriptional activator FtrA [Escherichia coli O157:H7 EDL933]	1.5177	0	0	0	0	0	0	0	0	0	0	0	0	0	0	0	28.8362	0	0	0	Cytoplasmic	Cytoplasm	327	Cytoplasmic	Cytoplasmic	Cytoplasmic	Cytoplasmic	Unknown	-	-	Unclassified	Role category not yet assigned
15801601	Q8XB15	NP_287618.1	Z2166	ydeF	NC_002655 (chrom.)	putative MFS-type transporter YdeE [Escherichia coli O157:H7 EDL933]	6.29196	0	0	0	0	0	0	0	0	0	0	0	0	0	0	0	119.547	0	0	0	Cytoplasmic Membrane	Inner membrane	395	Inner Membrane	Periplasmic	Cytoplasmic	Cytoplasmic	Inner Membrane	-	-	Cell envelope	Other
161367610	Q8XB10	NP_287622.2	Z2171	marR	NC_002655 (chrom.)	DNA-binding transcriptional repressor MarR [Escherichia coli O157:H7 EDL933]	142.654	0	0	0	0	0	0	0	0	0	0	0	0	0	0	0	0	0	1528.32	1182.11	Cytoplasmic	Cytoplasm	125	Cytoplasmic	Cytoplasmic	Cytoplasmic	Cytoplasmic	Cytoplasmic	-	-	Transport and binding proteins	Other
15801606	Q7ADY8	NP_287623.1	Z2172	ydeB	NC_002655 (chrom.)	multiple drug resistance protein MarC [Escherichia coli O157:H7 EDL933]	5.6246	0	0	0	0	0	0	0	0	0	0	0	0	0	0	0	106.867	0	0	0	Cytoplasmic Membrane	Inner membrane	221	Inner Membrane	X	Cytoplasmic	Cytoplasmic	Inner Membrane	-	-	Hypothetical proteins	Conserved
15801611	Q8XAZ8	NP_287628.1	Z2178	yneI	NC_002655 (chrom.)	putative aldehyde dehydrogenase [Escherichia coli O157:H7 EDL933]	3.50278	66.5528	0	0	0	0	0	0	0	0	0	0	0	0	0	0	0	0	0	0	Cytoplasmic	Cytoplasm	470	Cytoplasmic	Cytoplasmic	Cytoplasmic	Cytoplasmic	Cytoplasmic	-	-	Energy metabolism	Fermentation
157267359	P0A6L8	NP_287633.2	Z2184	uxaB	NC_002655 (chrom.)	altronate oxidoreductase [Escherichia coli O157:H7 EDL933]	12.5267	0	0	0	0	0	52.3567	0	0	0	0	0	0	0	0	185.651	0	0	0	0	Cytoplasmic	Cytoplasm	483	Unknown	X	Cytoplasmic	Cytoplasmic	Cytoplasmic	-	-	Energy metabolism	Other
15801617	Q8XAZ3	NP_287634.1	Z2185	_	NC_002655 (chrom.)	hypothetical protein Z2185 [Escherichia coli O157:H7 EDL933]	1.36779	0	0	0	0	0	0	0	0	0	0	0	0	0	0	0	0	0	0	25.988	Cytoplasmic Membrane	Inner membrane	304	Inner Membrane	Cytoplasmic	Cytoplasmic	Cytoplasmic	Inner Membrane	-	-	Unclassified	Role category not yet assigned
15801619	P64462	NP_287636.1	Z2187	_	NC_002655 (chrom.)	autoinducer-2 (AI-2) modifying protein LsrG [Escherichia coli O157:H7 EDL933]	197.165	470.339	0	227.67	539.415	817.465	400.51	512.312	352.375	0	145.836	280.217	0	0	0	0	0	0	0	0	Unknown	Cytoplasm	96	Unknown	Cytoplasmic	Cytoplasmic	Cytoplasmic	Cytoplasmic	-	-	Unclassified	Role category not yet assigned
15801620	Q8XAZ1	NP_287637.1	Z2188	yneB	NC_002655 (chrom.)	aldolase [Escherichia coli O157:H7 EDL933]	583.408	1967.43	917.499	738.857	949.356	665.095	1000.82	1067.75	570.866	379.507	829.781	650.721	1148.39	0	89.2656	109.421	0	0	0	0	Unknown	Cytoplasm	291	Cytoplasmic	X	Cytoplasmic	Cytoplasmic	Cytoplasmic	-	-	Hypothetical proteins	Conserved
15801621	Q8XAY9	NP_287638.1	Z2189	_	NC_002655 (chrom.)	putative LACI-type transcriptional regulator [Escherichia coli O157:H7 EDL933]	1201.55	1381.98	1740.09	2802.57	2274.33	1081.41	1186.33	2700.07	1702.38	1871.37	1442.58	2468.26	2177.99	0	0	0	0	0	0	0	Periplasmic	Periplasm	340	periplasm	Periplasmic	Periplasmic	Periplasmic	Outer Membrane	-	-	Hypothetical proteins	Conserved
15801624	Q8XAY7	NP_287641.1	Z2192	_	NC_002655 (chrom.)	putative ATP-binding component of a transport system [Escherichia coli O157:H7 EDL933]	2.47878	0	0	0	0	0	47.0968	0	0	0	0	0	0	0	0	0	0	0	0	0	Cytoplasmic Membrane	Inner membrane	511	Inner Membrane	Cytoplasmic	Cytoplasmic	Cytoplasmic	Cytoplasmic	-	-	Transport and binding proteins	Carbohydrates, organic alcohols, and acids
15801625	Q8XAY6	NP_287642.1	Z2193	ydeW	NC_002655 (chrom.)	SorC family transcriptional regulator [Escherichia coli O157:H7 EDL933]	30.6722	0	0	0	0	0	220.972	0	191.929	0	0	169.87	0	0	0	0	0	0	0	0	Unknown	Cytoplasm	317	Cytoplasmic	Cytoplasmic	Cytoplasmic	Cytoplasmic	Unknown	-	-	Energy metabolism	Sugars
15801626	Q8XAY5	NP_287643.1	Z2194	ydeV	NC_002655 (chrom.)	autoinducer-2 (AI-2) kinase [Escherichia coli O157:H7 EDL933]	5.17245	0	0	0	98.2765	0	0	0	0	0	0	0	0	0	0	0	0	0	0	0	Cytoplasmic	Cytoplasm	530	Cytoplasmic	Cytoplasmic	Cytoplasmic	Cytoplasmic	Cytoplasmic	-	-	Energy metabolism	Electron transport
15801630	Q8XAY1	NP_287647.1	Z2199	_	NC_002655 (chrom.)	hypothetical protein Z2199 [Escherichia coli O157:H7 EDL933]	38.7365	0	0	0	0	0	0	0	0	0	0	0	0	0	0	0	0	0	0	735.993	Unknown	Cytoplasm	67	Cytoplasmic	Cytoplasmic	Cytoplasmic	Cytoplasmic	Cytoplasmic	-	-	No Data	No Data
15801632	Q8XAX5	NP_287649.1	Z2201	_	NC_002655 (chrom.)	putative fimbrial chaperone protein [Escherichia coli O157:H7 EDL933]	325.353	169.238	0	369.198	348.95	0	1167.37	414.852	570.795	531.19	483.93	1180.67	945.519	0	0	0	0	0	0	0	Periplasmic	Periplasm	239	periplasm	Periplasmic	Periplasmic	Periplasmic	Periplasmic	-	-	Cell envelope	Surface structures
15801633	Q8XAX3	NP_287650.1	Z2203	_	NC_002655 (chrom.)	putative fimbrial usher protein [Escherichia coli O157:H7 EDL933]	2.18683	0	0	0	0	0	41.5499	0	0	0	0	0	0	0	0	0	0	0	0	0	Outer Membrane	Outer membrane	883	Inner Membrane	Extracellular	Extracellular	Extracellular	Outer Membrane	-	-	No Data	No Data
15801635	Q8X500	NP_287652.1	Z2205	_	NC_002655 (chrom.)	putative fimbrial-like protein [Escherichia coli O157:H7 EDL933]	9.35242	0	0	0	0	0	0	0	0	0	0	177.696	0	0	0	0	0	0	0	0	Unknown	Fimbrium	167	Extracellular	Cytoplasmic	Periplasmic	Cytoplasmic	Extracellular	-	-	Cell envelope	Surface structures
15801636	Q8XAX2	NP_287653.1	Z2206	_	NC_002655 (chrom.)	putative adhesin; FimH protein [Escherichia coli O157:H7 EDL933]	4.63057	0	0	0	0	0	0	87.9809	0	0	0	0	0	0	0	0	0	0	0	0	Unknown	Fimbrium	304	Extracellular	Extracellular	Extracellular	Extracellular	Extracellular	-	-	Energy metabolism	Electron transport
15801637	Q8XAX1	NP_287654.1	Z2207	_	NC_002655 (chrom.)	putative oxidoreductase [Escherichia coli O157:H7 EDL933]	8.14156	0	0	0	0	0	154.69	0	0	0	0	0	0	0	0	0	0	0	0	0	Cytoplasmic	Periplasm	759	periplasm	X	Cytoplasmic	Cytoplasmic	Extracellular	-	-	Unclassified	Role category not yet assigned
15801640	Q8XAW4	NP_287657.1	Z2210	_	NC_002655 (chrom.)	putative sulfatase [Escherichia coli O157:H7 EDL933]	1031.78	1522.42	887.465	1511.02	1894.55	1397.21	532.434	872.14	884.017	1527.07	1123.67	1902.25	940.91	636.803	416.322	603.87	1192.59	873.673	494.1	391.227	Unknown/Multiple Localization	Inner membrane	571	Extracellular	X	Periplasmic	Periplasmic	Cytoplasmic	-	-	Energy metabolism	Electron transport
15801644	Q8XAV7	NP_287661.1	Z2214	pqqL	NC_002655 (chrom.)	putative peptidase [Escherichia coli O157:H7 EDL933]	4.60398	0	0	0	0	0	0	0	0	52.8206	0	25.1201	0	0	0	0	0	0	0	9.53493	Cytoplasmic Membrane	Extracellular	931	Extracellular	X	Periplasmic	Periplasmic	Outer Membrane	-	-	Energy metabolism	Electron transport
15801645	P69911	NP_287662.1	Z2215	gadB	NC_002655 (chrom.)	glutamate decarboxylase isozyme [Escherichia coli O157:H7 EDL933]	6757.4	5001.42	2660.89	6071.27	6907.36	3582.92	4777.11	1892.39	4259.82	7997.92	12901.5	8317.63	7836.49	9308	9708.7	11316.2	9289.96	4677.75	7484.48	4398.82	Cytoplasmic	Cytoplasm	466	Unknown	Cytoplasmic	Cytoplasmic	Cytoplasmic	Cytoplasmic	-	-	Central intermediary metabolism	Other
15801646	P58229	NP_287663.1	Z2216	xasA	NC_002655 (chrom.)	acid sensitivity protein, putative transporter [Escherichia coli O157:H7 EDL933]	1044.96	118.299	1462.31	859.809	570.284	153.493	395.187	288.853	931.443	369.932	902.055	352.391	1211.7	2549.67	2339.5	1454.32	1773.98	657.268	1952.28	1511.46	Cytoplasmic Membrane	Inner membrane	511	Inner Membrane	Cytoplasmic	Cytoplasmic	Cytoplasmic	Inner Membrane	-	-	Transport and binding proteins	Amino acids, peptides and amines
15801650	Q8XAU4	NP_287668.1	Z2223	_	NC_002655 (chrom.)	putative hemin-binding lipoprotein [Escherichia coli O157:H7 EDL933]	12.4208	0	0	0	32.4776	0	0	0	0	51.2548	0	97.8155	0	0	0	0	0	54.4481	0	0	Periplasmic	Periplasm	516	Inner Membrane	Periplasmic	Periplasmic	Periplasmic	Periplasmic	-	-	Transport and binding proteins	Amino acids, peptides and amines
15801652	Q8XAU0	NP_287670.1	Z2225	_	NC_002655 (chrom.)	ATP-dependent peptide transporter membrane subunit [Escherichia coli O157:H7 EDL933]	31.2787	0	0	594.294	0	0	0	0	0	0	0	0	0	0	0	0	0	0	0	0	Cytoplasmic Membrane	Inner membrane	298	Inner Membrane	X	Cytoplasmic	Cytoplasmic	Inner Membrane	-	-	Energy metabolism	Electron transport
15801654	Q8X4Z6	NP_287672.1	Z2227	_	NC_002655 (chrom.)	putative ATP-binding component of a transport system [Escherichia coli O157:H7 EDL933]	1.84537	0	0	0	0	0	0	0	0	0	0	0	0	0	0	0	0	0	0	35.062	Cytoplasmic Membrane	Inner membrane	308	Inner Membrane	Cytoplasmic	Cytoplasmic	Cytoplasmic	Cytoplasmic	-	-	Transport and binding proteins	Amino acids, peptides and amines
15801655	Q8XAT8	NP_287673.1	Z2228	osmC	NC_002655 (chrom.)	osmotically inducible protein [Escherichia coli O157:H7 EDL933]	963.997	618.486	1460.17	671.922	1484.36	173.221	530.925	3524.44	172.392	2576.95	1173.84	3375.28	2006.8	0	376.97	0	0	170.187	0	0	Cytoplasmic	Cytoplasm	143	Unknown	Cytoplasmic	Cytoplasmic	Periplasmic	Periplasmic	-	-	Cellular processes	Other
15801657	P68193	NP_287675.1	Z2230	rpsV	NC_002655 (chrom.)	30S ribosomal subunit S22 [Escherichia coli O157:H7 EDL933]	200.986	409.406	0	600.423	0	0	0	1012.31	0	0	0	822.578	0	466.022	507.988	0	0	0	0	0	Cytoplasmic	Cytoplasm	45	Unknown	Cytoplasmic	Cytoplasmic	Periplasmic	Unknown	-	-	Hypothetical proteins	Conserved
15801658	0	NP_287676.1	Z2231	sfcA	NC_002655 (chrom.)	malate dehydrogenase [Escherichia coli O157:H7 EDL933]	1041.18	1366.05	0	1601.85	1471.98	1272.55	2456.98	1959.34	2331.09	1422.92	1666.7	1355.45	1266.4	293.86	560.341	297.313	323.727	135.953	0	0	Cytoplasmic Membrane	#N/A	#N/A	Unknown	Cytoplasmic	Cytoplasmic	Cytoplasmic	Cytoplasmic	-	-	Energy metabolism	Glycolysis/gluconeogenesis
161367608	Q8XEF9	NP_287677.2	Z2232	adhP	NC_002655 (chrom.)	alcohol dehydrogenase [Escherichia coli O157:H7 EDL933]	83.9161	0	0	0	305.371	348.304	0	0	0	371.102	84.3351	176.452	165.14	0	0	0	143.702	0	0	0	Cytoplasmic	Cytoplasm	346	Cytoplasmic	Cytoplasmic	Cytoplasmic	Cytoplasmic	Cytoplasmic	-	-	Energy metabolism	Anaerobic
15801662	Q8XAS3	NP_287680.1	Z2235	fdnH	NC_002655 (chrom.)	formate dehydrogenase-N, nitrate-inducible, iron-sulfur beta subunit [Escherichia coli O157:H7 EDL933]	13.3736	0	0	0	0	0	0	0	0	0	0	0	0	0	0	0	186.465	0	0	67.6346	Cytoplasmic Membrane	Inner membrane	294	Inner Membrane	Cytoplasmic	Cytoplasmic	Cytoplasmic	Cytoplasmic	-	-	Energy metabolism	Anaerobic
15801663	Q8XAS2	NP_287681.1	Z2236	fdnG	NC_002655 (chrom.)	formate dehydrogenase-N, nitrate-inducible, alpha subunit [Escherichia coli O157:H7 EDL933]	33.9006	0	0	35.2273	0	0	16.4892	0	0	0	115.471	0	22.0467	54.9144	59.6977	0	181.668	53.7286	104.868	0	Periplasmic	Periplasm	1015	periplasm	Periplasmic	Periplasmic	Periplasmic	Periplasmic	-	-	Energy metabolism	Anaerobic
15801674	P58292	NP_287692.1	Z2248	yddE	NC_002655 (chrom.)	hypothetical protein Z2248 [Escherichia coli O157:H7 EDL933]	40.9004	181.695	0	0	96.9466	0	313.449	0	0	185.017	0	0	0	0	0	0	0	0	0	0	Cytoplasmic	Cytoplasm	297	Unknown	Cytoplasmic	Cytoplasmic	Cytoplasmic	Cytoplasmic	-	-	Unclassified	Role category not yet assigned
15801678	Q8X9X8	NP_287696.1	Z2252	ydcE	NC_002655 (chrom.)	4-oxalocrotonate tautomerase [Escherichia coli O157:H7 EDL933]	71.3355	519.268	0	0	0	0	0	0	0	537.081	0	0	0	0	0	0	299.025	0	0	0	Unknown	Extracellular	75	Unknown	Periplasmic	Cytoplasmic	Periplasmic	Cytoplasmic	-	-	Energy metabolism	Other
15801691	Q8X9X2	NP_287709.1	Z2267	_	NC_002655 (chrom.)	putative receptor [Escherichia coli O157:H7 EDL933]	136.994	197.322	198.033	0	226.189	85.5576	0	0	0	549.75	250.419	850.983	244.639	0	0	0	0	0	0	0	Unknown	Cytoplasm	353	Unknown	Cytoplasmic	Periplasmic	Cytoplasmic	Outer Membrane	-	-	Energy metabolism	Electron transport
15801692	Q8X9X1	NP_287710.1	Z2268	_	NC_002655 (chrom.)	putative outer membrane receptor for iron transport [Escherichia coli O157:H7 EDL933]	0.59804	0	0	0	0	0	0	0	0	0	0	0	0	0	0	0	0	0	0	11.3628	Outer Membrane	Outer membrane	700	Outer Membrane	X	Extracellular	Extracellular	Outer Membrane	-	-	Cellular processes	Other
15801693	Q8X9X0	NP_287711.1	Z2269	_	NC_002655 (chrom.)	putative DNA-binding transcriptional regulator [Escherichia coli O157:H7 EDL933]	4.22449	0	0	80.2654	0	0	0	0	0	0	0	0	0	0	0	0	0	0	0	0	Cytoplasmic	Cytoplasm	240	Cytoplasmic	Cytoplasmic	Cytoplasmic	Cytoplasmic	Cytoplasmic	-	-	Regulatory functions	DNA interactions
15801694	Q8X9W9	NP_287712.1	Z2270	yncB	NC_002655 (chrom.)	putative oxidoreductase [Escherichia coli O157:H7 EDL933]	53.836	376.406	0	0	0	0	64.171	0	0	0	214.316	298.788	69.2035	0	0	0	0	0	0	0	Cytoplasmic	Cytoplasm	376	Cytoplasmic	Cytoplasmic	Cytoplasmic	Cytoplasmic	Cytoplasmic	-	-	Energy metabolism	Electron transport
15801697	P64457	NP_287715.1	Z2273	_	NC_002655 (chrom.)	hypothetical protein Z2273 [Escherichia coli O157:H7 EDL933]	501.791	0	0	0	252.567	0	312.676	741.332	0	384.798	0	361.495	1063.23	866.405	938.111	1176.69	470.358	829.679	1247.94	888.762	Unknown	Cytoplasm	77	Unknown	Cytoplasmic	Cytoplasmic	Cytoplasmic	Cytoplasmic	-	-	Hypothetical proteins	Conserved
15801703	Q8X9W2	NP_287721.1	Z2279	_	NC_002655 (chrom.)	putative transport protein [Escherichia coli O157:H7 EDL933]	1.89017	0	0	0	0	0	0	0	0	0	0	0	0	0	0	0	0	0	0	35.9133	Periplasmic	Periplasm	381	periplasm	Periplasmic	Periplasmic	Periplasmic	Periplasmic	-	-	Transport and binding proteins	Unknown substrate
15801708	Q8X9V9	NP_287726.1	Z2284	ydcP	NC_002655 (chrom.)	putative collagenase [Escherichia coli O157:H7 EDL933]	55.9255	98.0969	0	0	0	0	0	0	0	0	0	32.6658	0	161.736	77.6128	99.3635	468.584	124.525	0	0	Cytoplasmic	Extracellular	667	Unknown	X	Cytoplasmic	Cytoplasmic	Cytoplasmic	-	-	Protein fate	Degradation of proteins, peptides, and glycopeptides
15801709	Q8X9V8	NP_287727.1	Z2285	ydcN	NC_002655 (chrom.)	hypothetical protein Z2285 [Escherichia coli O157:H7 EDL933]	23.092	438.748	0	0	0	0	0	0	0	0	0	0	0	0	0	0	0	0	0	0	Unknown	Cytoplasm	178	Cytoplasmic	Cytoplasmic	Cytoplasmic	Cytoplasmic	Cytoplasmic	-	-	Regulatory functions	DNA interactions
15801711	P64452	NP_287729.1	Z2287	_	NC_002655 (chrom.)	hypothetical protein Z2287 [Escherichia coli O157:H7 EDL933]	114.68	365.739	0	0	501.583	0	313.96	198.492	0	0	347.072	0	452.081	0	0	0	0	0	0	0	Unknown	Outer membrane	222	periplasm	Periplasmic	Periplasmic	Periplasmic	Periplasmic	-	-	Unclassified	Role category not yet assigned
15801712	Q8X9V6	NP_287730.1	Z2288	tehB	NC_002655 (chrom.)	tellurite resistance protein TehB [Escherichia coli O157:H7 EDL933]	428.276	218.234	0	78.3263	149.63	1086.32	93.2943	177.658	733.173	681.96	103.164	974.434	809.259	369.7	268.043	500.828	678.79	120.101	716.844	377.488	Cytoplasmic	Cytoplasm	197	Unknown	Cytoplasmic	Cytoplasmic	Cytoplasmic	Cytoplasmic	-	-	Cellular processes	Toxin production and resistance
15801716	Q8X9V2	NP_287734.1	Z2292	ydcH	NC_002655 (chrom.)	hypothetical protein Z2292 [Escherichia coli O157:H7 EDL933]	216.66	0	0	353.506	568.56	0	0	674.856	0	1079.7	0	1439.91	0	0	0	0	0	0	0	0	Unknown	Cytoplasm	55	Unknown	Cytoplasmic	Cytoplasmic	Cytoplasmic	Unknown	-	-	Unknown function	General
15801718	Q8X9V1	NP_287736.1	Z2294	mdoD	NC_002655 (chrom.)	glucan biosynthesis protein D [Escherichia coli O157:H7 EDL933]	238.11	394.495	0	158.733	150.283	113.874	263.391	321.147	48.8705	639.209	166.349	608.899	162.542	396.027	269.698	0	490.811	145.42	143.864	50.4804	Periplasmic	Periplasm	551	periplasm	Cytoplasmic	Cytoplasmic	Cytoplasmic	Periplasmic	-	-	Regulatory functions	Other
15801720	Q8X433	NP_287738.1	Z2297	_	NC_002655 (chrom.)	hypothetical protein Z2297 [Escherichia coli O157:H7 EDL933]	2.20417	0	0	0	0	0	0	0	0	0	0	0	0	0	0	0	0	0	0	41.8793	Cytoplasmic	Cytoplasm	212	Unknown	Cytoplasmic	Cytoplasmic	Cytoplasmic	Cytoplasmic	-	-	Hypothetical proteins	Conserved
15801722	Q8X9V0	NP_287740.1	Z2299	_	NC_002655 (chrom.)	putative transcriptional regulator LYSR-type [Escherichia coli O157:H7 EDL933]	322.449	813.806	0	83.8733	558.036	606.425	698.593	473.212	650.962	605.492	441.297	692.137	215.469	0	0	0	287.231	0	0	0	Cytoplasmic	Cytoplasm	354	Cytoplasmic	Cytoplasmic	Cytoplasmic	Cytoplasmic	Outer Membrane	-	-	Transport and binding proteins	Unknown substrate
15801723	Q8X9U9	NP_287741.1	Z2300	trg	NC_002655 (chrom.)	methyl-accepting chemotaxis protein III, ribose sensor receptor [Escherichia coli O157:H7 EDL933]	9.5617	0	0	0	0	0	0	0	0	39.2323	0	0	0	0	0	0	0	0	0	142.44	Cytoplasmic Membrane	Inner membrane	546	Inner Membrane	Cytoplasmic	Cytoplasmic	Cytoplasmic	Inner Membrane	-	-	Cellular processes	Chemotaxis and motility
15801727	P58072	NP_287745.1	Z2304	gapC	NC_002655 (chrom.)	glyceraldehyde-3-phosphate dehydrogenase [Escherichia coli O157:H7 EDL933]	92.9638	160.973	0	58.2002	331.142	0	0	0	253.337	503.024	76.2102	159.58	223.846	0	0	0	0	0	0	0	Cytoplasmic	Cytoplasm	333	Cytoplasmic	Cytoplasmic	Cytoplasmic	Cytoplasmic	Unknown	-	-	Energy metabolism	Glycolysis/gluconeogenesis
15801728	Q8X9U1	NP_287746.1	Z2306	aldA	NC_002655 (chrom.)	aldehyde dehydrogenase A [Escherichia coli O157:H7 EDL933]	3927.12	4921.27	2581.89	4910.82	6261.69	6703.47	3895.97	7878.99	3857.78	8771.43	5604.1	6782.07	6488.58	247.019	471.022	752.925	1768.81	1270.88	118.676	1327.89	Cytoplasmic	Cytoplasm	479	Unknown	Cytoplasmic	Cytoplasmic	Cytoplasmic	Cytoplasmic	-	-	Energy metabolism	Fermentation
15801729	Q8X9T9	NP_287747.1	Z2308	ydcF	NC_002655 (chrom.)	hypothetical protein Z2308 [Escherichia coli O157:H7 EDL933]	546.277	1411.08	0	894.247	483.796	1380.23	605.654	287.151	1777.73	551.186	669.529	147.907	490.359	0	402.55	0	1097.03	180.808	0	0	Cytoplasmic	Cytoplasm	266	Unknown	Cytoplasmic	Cytoplasmic	Cytoplasmic	Cytoplasmic	-	-	Hypothetical proteins	Conserved
15801734	Q8X9T0	NP_287752.1	Z2313	hrpA	NC_002655 (chrom.)	ATP-dependent RNA helicase HrpA [Escherichia coli O157:H7 EDL933]	25.5264	0	0	0	31.9774	0	53.7738	0	34.6297	0	51.2653	0	71.7344	70.7391	38.516	0	38.7734	33.6629	59.9288	0	Cytoplasmic	Inner membrane	1281	Cytoplasmic	Cytoplasmic	Cytoplasmic	Cytoplasmic	Cytoplasmic	-	-	Unclassified	Role category not yet assigned
15801735	Q8X9S9	NP_287753.1	Z2315	acpD	NC_002655 (chrom.)	azoreductase [Escherichia coli O157:H7 EDL933]	286.614	251.5	0	182.171	519.811	0	108.088	514.213	140.808	789.624	0	626.818	350.75	284.178	0	384.973	155.54	698.877	0	438.311	Unknown	Cytoplasm	201	Unknown	Cytoplasmic	Cytoplasmic	Cytoplasmic	Cytoplasmic	-	-	Fatty acid and phospholipid metabolism	Biosynthesis
15801737	Q8X9S7	NP_287755.1	Z2317	_	NC_002655 (chrom.)	hypothetical protein Z2317 [Escherichia coli O157:H7 EDL933]	2.23678	0	0	0	0	0	0	0	0	0	0	0	0	0	0	0	42.4988	0	0	0	Unknown	Cytoplasm	585	Extracellular	Cytoplasmic	Cytoplasmic	Cytoplasmic	Inner Membrane	-	-	Hypothetical proteins	Conserved
15801741	Q8X9R8	NP_287759.1	Z2321	ydbC	NC_002655 (chrom.)	putative oxidoreductase [Escherichia coli O157:H7 EDL933]	339.728	313.288	0	376.472	214.718	233.71	448.225	510.079	233.705	542.908	297.298	518.097	386.512	353.818	514.033	159.1	649.37	0	342.373	361.127	Cytoplasmic	Cytoplasm	286	Unknown	X	Cytoplasmic	Cytoplasmic	Cytoplasmic	-	-	Central intermediary metabolism	Other
15801742	Q8X431	NP_287760.1	Z2322	_	NC_002655 (chrom.)	putative outer membrane protein [Escherichia coli O157:H7 EDL933]	0.537532	0	0	0	0	0	0	0	0	0	0	0	0	0	0	0	10.2131	0	0	0	Unknown/Multiple Localization	Extracellular	819	Extracellular	X	Cytoplasmic	Extracellular	Extracellular	-	-	Energy metabolism	Electron transport
15801746	Q8X9R4	NP_287764.1	Z2327	ynbE	NC_002655 (chrom.)	hypothetical protein Z2327 [Escherichia coli O157:H7 EDL933]	13.4912	256.333	0	0	0	0	0	0	0	0	0	0	0	0	0	0	0	0	0	0	Unknown	Cytoplasm	61	Unknown	Cytoplasmic	Cytoplasmic	Cytoplasmic	Cytoplasmic	-	-	Cell envelope	Other
15801747	Q8X9R3	NP_287765.1	Z2328	ydbH	NC_002655 (chrom.)	hypothetical protein Z2328 [Escherichia coli O157:H7 EDL933]	10.6534	0	202.415	0	0	0	0	0	0	0	0	0	0	0	0	0	0	0	0	0	Cytoplasmic Membrane	Inner membrane	879	Unknown	X	Periplasmic	Periplasmic	Unknown	-	-	Hypothetical proteins	Conserved
15801748	Q8X9Q7	NP_287766.1	Z2329	ldhA	NC_002655 (chrom.)	D-lactate dehydrogenase [Escherichia coli O157:H7 EDL933]	841.049	174.88	0	760.415	1139.9	113.604	300.424	997.155	489.897	729.083	830.27	868.139	486.663	889.303	861.331	669.294	1959.37	1355.66	1533.37	1821.18	Cytoplasmic	Cytoplasm	329	Cytoplasmic	Cytoplasmic	Cytoplasmic	Cytoplasmic	Cytoplasmic	-	-	Energy metabolism	Fermentation
15801749	Q8X9Q5	NP_287767.1	Z2330	hslJ	NC_002655 (chrom.)	heat-inducible protein [Escherichia coli O157:H7 EDL933]	119.093	156.848	0	0	0	0	432.462	0	179.169	0	318.682	0	0	188.114	413.793	0	206.899	184.348	182.449	0	Unknown	Cytoplasm	140	Unknown	Cytoplasmic	Periplasmic	Periplasmic	Periplasmic	-	-	Cellular processes	Adaptations to atypical conditions
15801750	Q8X9Q3	NP_287768.1	Z2332	ydbK	NC_002655 (chrom.)	putative oxidoreductase, Fe-S subunit [Escherichia coli O157:H7 EDL933]	141.626	261.026	0	70.8875	290.856	127.647	280.09	159.371	255.773	373.854	278.666	226.626	211.737	0	0	0	154.357	0	0	0	Cytoplasmic Membrane	Cytoplasm	1174	Inner Membrane	X	Cytoplasmic	Cytoplasmic	Unknown	-	-	Energy metabolism	Aerobic
15801753	P0A4P7	NP_287771.1	Z2335	ynaF	NC_002655 (chrom.)	hypothetical protein Z2335 [Escherichia coli O157:H7 EDL933]	7906.42	10220.1	2573.7	3947.78	8596.54	8175.05	9124.16	9429.24	7019.65	5251.85	7370.85	5002.81	11243.2	9387.72	7210.6	8547.79	7459.69	12668.5	6119.75	10873.1	Cytoplasmic	Cytoplasm	144	Unknown	Cytoplasmic	Cytoplasmic	Cytoplasmic	Cytoplasmic	-	-	Unknown function	General
15801754	Q8X4X3	NP_287772.1	Z2337	(nleG5-1)	NC_002655 (chrom.)	putative T3SS secreted NleG-like effector protein [Escherichia coli O157:H7 EDL933]	144.626	877.616	0	372.91	239.681	0	602.695	0	0	0	0	0	0	0	0	0	655.001	0	0	0	Cytoplasmic	Cytoplasm	213	Unknown	Cytoplasmic	Cytoplasmic	Cytoplasmic	Cytoplasmic	-	-	No Data	No Data
15801762	Q8X9P0	NP_287780.1	Z2347	_	NC_002655 (chrom.)	putative copper-zinc superoxide dismutase encoded within prophage CP-933R [Escherichia coli O157:H7 EDL933]	327.097	162.914	0	0	383.53	0	0	587.21	0	787.915	178.754	375.277	0	211.84	462.95	867.527	705.615	837.172	0	654.141	Periplasmic	Periplasm	274	periplasm	X	Periplasmic	Cytoplasmic	Periplasmic	-	-	Mobile and extrachromosomal element functions	Prophage functions
15801783	Q8X285	NP_287801.1	Z2369	_	NC_002655 (chrom.)	putative endopeptidase Rz of prophage CP-933R [Escherichia coli O157:H7 EDL933]	4.35513	0	0	0	0	0	0	0	0	0	0	0	0	0	0	0	82.7475	0	0	0	Cytoplasmic	Extracellular	155	Unknown	Cytoplasmic	Cytoplasmic	Cytoplasmic	Periplasmic	-	-	Mobile and extrachromosomal element functions	Prophage functions
15801790	Q8X4T9	NP_287808.1	Z2377	_	NC_002655 (chrom.)	hypothetical protein Z2377 [Escherichia coli O157:H7 EDL933]	78.4822	829.59	0	327.733	0	0	0	0	0	0	0	0	0	0	0	0	0	333.839	0	0	Unknown	Extracellular	616	Unknown	X	Cytoplasmic	Periplasmic	Extracellular	-	-	Unknown function	General
15801795	Q8X8T0	NP_287813.1	Z2385	_	NC_002655 (chrom.)	hypothetical protein Z2385 [Escherichia coli O157:H7 EDL933]	5.683	0	0	0	0	0	0	0	0	0	0	0	0	0	0	0	107.977	0	0	0	Cytoplasmic	Cytoplasm	199	Unknown	Cytoplasmic	Cytoplasmic	Cytoplasmic	Cytoplasmic	-	-	Mobile and extrachromosomal element functions	Prophage functions
15801796	Q8X8S8	NP_287814.1	Z2386	_	NC_002655 (chrom.)	hypothetical protein Z2386 [Escherichia coli O157:H7 EDL933]	961.713	1649.06	304.008	702.565	964.49	1075.34	1582.14	987.101	1629.46	1263.03	1334.76	577.508	1303.95	1040.75	716.223	593.641	1146.53	858.874	318.761	224.35	Cytoplasmic	Cytoplasm	463	Unknown	Cytoplasmic	Cytoplasmic	Cytoplasmic	Cytoplasmic	-	-	Hypothetical proteins	Conserved
15801797	Q8X8S7	NP_287815.1	Z2387	_	NC_002655 (chrom.)	hypothetical protein Z2387 [Escherichia coli O157:H7 EDL933]	111.175	0	0	0	94.5314	0	405.465	63.1822	0	0	224.114	0	291.921	87.5376	192.954	0	391.614	80.6181	250.953	29.4315	Cytoplasmic	Cytoplasm	330	Unknown	Cytoplasmic	Cytoplasmic	Cytoplasmic	Cytoplasmic	-	-	Hypothetical proteins	Conserved
15801798	Q8X8S5	NP_287816.1	Z2389	_	NC_002655 (chrom.)	putative DNA modification methyltransferase encoded within prophage CP-933R [Escherichia coli O157:H7 EDL933]	6.96887	0	0	0	0	0	0	0	0	0	0	0	0	0	0	0	132.408	0	0	0	Cytoplasmic	Cytoplasm	383	Cytoplasmic	Cytoplasmic	Cytoplasmic	Cytoplasmic	Extracellular	-	-	Mobile and extrachromosomal element functions	Prophage functions
15801815	Q8X8R1	NP_287833.1	Z2409	recE	NC_002655 (chrom.)	exonuclease VIII [Escherichia coli O157:H7 EDL933]	7.13201	0	0	0	0	0	0	0	0	0	0	0	0	0	0	0	135.508	0	0	0	Cytoplasmic	Cytoplasm	866	Extracellular	Cytoplasmic	Cytoplasmic	Cytoplasmic	Cytoplasmic	-	-	Mobile and extrachromosomal element functions	Prophage functions
15801833	Q8X8N5	NP_287851.1	Z2432	ogt	NC_002655 (chrom.)	O-6-alkylguanine-DNA:cysteine-protein methyltransferase [Escherichia coli O157:H7 EDL933]	113.653	544.299	0	0	178.909	532.398	116.413	330.23	457.153	0	0	0	0	0	0	0	0	0	0	0	Cytoplasmic	Cytoplasm	171	Unknown	Cytoplasmic	Cytoplasmic	Cytoplasmic	Cytoplasmic	-	-	DNA metabolism	DNA replication, recombination, and repair
15801834	P0A9E7	NP_287852.1	Z2433	fnr	NC_002655 (chrom.)	fumarate/nitrate reduction transcriptional regulator [Escherichia coli O157:H7 EDL933]	249.515	549.853	0	0	282.667	716.534	354.006	334.305	923.635	285.313	259.59	0	253.496	0	0	0	340.169	295.178	0	146.039	Cytoplasmic	Cytoplasm	250	Cytoplasmic	Cytoplasmic	Cytoplasmic	Cytoplasmic	Cytoplasmic	-	-	Regulatory functions	DNA interactions
15801835	P0AAC2	NP_287853.1	Z2435	ydaA	NC_002655 (chrom.)	universal stress protein UspE [Escherichia coli O157:H7 EDL933]	2215.46	2449.35	1713.36	2365.3	2799.24	709.864	1518.53	2326.27	1371.46	4677.43	2582.59	4320.61	3784.46	1229.43	1339.6	2290.05	1862.27	1656.61	894.301	2202.99	Cytoplasmic	Cytoplasm	316	Cytoplasmic	Cytoplasmic	Cytoplasmic	Cytoplasmic	Cytoplasmic	-	-	Unknown function	General
15801837	P0AEB6	NP_287855.1	Z2437	_	NC_002655 (chrom.)	hypothetical protein Z2437 [Escherichia coli O157:H7 EDL933]	10.791	0	0	0	0	0	0	0	0	0	0	0	0	0	205.029	0	0	0	0	0	Cytoplasmic Membrane	Inner membrane	343	Inner Membrane	Cytoplasmic	Cytoplasmic	Cytoplasmic	Inner Membrane	-	-	Transport and binding proteins	Unknown substrate
15801838	Q8X8M7	NP_287856.1	Z2438	_	NC_002655 (chrom.)	putative transport periplasmic protein [Escherichia coli O157:H7 EDL933]	124.237	97.9204	0	212.761	167.863	0	126.086	239.143	219.314	254.993	46.359	242.902	181.537	0	120.462	74.2546	58.3433	104.093	214.472	0	Periplasmic	Periplasm	544	periplasm	Periplasmic	Periplasmic	Periplasmic	Outer Membrane	-	-	Transport and binding proteins	Amino acids, peptides and amines
15801839	Q8X4T4	NP_287857.1	Z2439	ycjZ	NC_002655 (chrom.)	putative transcriptional regulator LYSR-type [Escherichia coli O157:H7 EDL933]	2.9723	0	0	0	0	0	0	0	0	0	0	0	0	0	0	0	56.4736	0	0	0	Cytoplasmic	Cytoplasm	299	Cytoplasmic	Cytoplasmic	Cytoplasmic	Cytoplasmic	Cytoplasmic	-	-	Regulatory functions	DNA interactions
15801840	Q8X8M5	NP_287858.1	Z2442	_	NC_002655 (chrom.)	hypothetical protein Z2442 [Escherichia coli O157:H7 EDL933]	81.4318	354.302	0	115.91	161.385	0	0	0	0	354.661	157.972	351.554	0	0	0	0	51.42	0	0	0	Unknown	Extracellular	310	Unknown	Extracellular	Cytoplasmic	Extracellular	Cytoplasmic	-	-	Hypothetical proteins	Conserved
15801843	Q8X8L9	NP_287861.1	Z2446	_	NC_002655 (chrom.)	hypothetical protein Z2446 [Escherichia coli O157:H7 EDL933]	189.79	609.294	0	418.802	0	0	173.559	0	0	421.921	771.853	1210.59	0	0	0	0	0	0	0	0	Cytoplasmic	Cytoplasm	216	Cytoplasmic	Cytoplasmic	Cytoplasmic	Cytoplasmic	Cytoplasmic	-	-	Hypothetical proteins	Conserved
15801845	Q8X8L8	NP_287863.1	Z2450	ycjG	NC_002655 (chrom.)	putative muconate cycloisomerase I [Escherichia coli O157:H7 EDL933]	122.459	238.897	0	0	0	0	544.198	0	548.805	395.453	0	503.224	96.1485	0	0	0	0	0	0	0	Cytoplasmic	Cytoplasm	321	Unknown	X	Cytoplasmic	Cytoplasmic	Cytoplasmic	-	-	Energy metabolism	Other
15801846	P0A864	NP_287864.1	Z2452	tpx	NC_002655 (chrom.)	thiol peroxidase [Escherichia coli O157:H7 EDL933]	19319.2	19917.2	27483.2	28257.9	23573.1	22061.5	13115.9	31539.6	10082.8	19609.7	18641.7	25177.1	18717.3	14174.2	13765.7	19201.6	13578.1	17815.9	15839.3	14513.5	Periplasmic	Periplasm	168	periplasm	Cytoplasmic	Cytoplasmic	Cytoplasmic	Unknown	-	-	Cellular processes	Detoxification
15801847	Q9LA28	NP_287865.1	Z2454	tyrR	NC_002655 (chrom.)	DNA-binding transcriptional regulator TyrR [Escherichia coli O157:H7 EDL933]	223.5	518.791	0	0	177.87	608.937	534.413	168.933	406.68	324.234	295.387	308.86	192.379	56.5516	191.466	0	64.2227	0	397.782	0	Cytoplasmic	Cytoplasm	513	Cytoplasmic	X	Cytoplasmic	Cytoplasmic	Cytoplasmic	-	-	Transport and binding proteins	Amino acids, peptides and amines
15801848	Q8X8K9	NP_287866.1	Z2456	ycjF	NC_002655 (chrom.)	hypothetical protein Z2456 [Escherichia coli O157:H7 EDL933]	202.403	210.356	330.584	75.412	144.461	0	180.938	85.6226	0	109.612	200.462	208.536	97.0947	357.858	649.878	321.833	523.956	232.719	0	116.339	Cytoplasmic Membrane	Inner membrane	353	Inner Membrane	X	Cytoplasmic	Cytoplasmic	Inner Membrane	-	-	Unclassified	Role category not yet assigned
15801849	Q8X8K8	NP_287867.1	Z2458	ycjX	NC_002655 (chrom.)	hypothetical protein Z2458 [Escherichia coli O157:H7 EDL933]	18.4667	0	0	0	0	0	0	45.7834	0	0	0	305.083	0	0	0	0	0	0	0	0	Cytoplasmic	Periplasm	465	Cytoplasmic	Cytoplasmic	Cytoplasmic	Cytoplasmic	Cytoplasmic	-	-	Energy metabolism	Electron transport
15801850	Q8X8K7	NP_287868.1	Z2461	ycjW	NC_002655 (chrom.)	putative LACI-type transcriptional regulator [Escherichia coli O157:H7 EDL933]	77.8685	226.126	0	0	155.416	0	97.154	84.0818	250.279	117.853	107.529	337.099	103.963	0	0	0	0	0	0	0	Cytoplasmic	Cytoplasm	332	Cytoplasmic	Cytoplasmic	Cytoplasmic	Cytoplasmic	Cytoplasmic	-	-	Regulatory functions	Other
15801855	Q8X8K0	NP_287873.1	Z2468	ycjS	NC_002655 (chrom.)	putative dehydrogenase [Escherichia coli O157:H7 EDL933]	4.1489	0	0	0	0	0	0	0	0	0	0	0	0	0	0	0	78.8291	0	0	0	Unknown/Multiple Localization	Cytoplasm	351	periplasm	Cytoplasmic	Cytoplasmic	Cytoplasmic	Cytoplasmic	-	-	Unknown function	Enzymes of unknown specificity
15801860	Q8X8I3	NP_287880.1	Z2477	pspE	NC_002655 (chrom.)	thiosulfate:cyanide sulfurtransferase (rhodanese) [Escherichia coli O157:H7 EDL933]	1233.98	974.893	0	1883.07	891.414	811.766	557.972	792.601	1455.8	652.952	925.226	967.426	602.579	2569.28	1199.68	3480.58	2426.07	1079.07	1423.95	751.2	Unknown	Cytoplasm	104	Unknown	Cytoplasmic	Cytoplasmic	Cytoplasmic	Inner Membrane	-	-	Cellular processes	Adaptations to atypical conditions
15801863	P0AFN1	NP_287883.1	Z2480	pspB	NC_002655 (chrom.)	phage shock protein B [Escherichia coli O157:H7 EDL933]	252.625	0	1300.68	296.442	249.919	0	0	0	0	0	787.129	819.985	0	932.93	0	0	0	0	0	412.788	Cytoplasmic Membrane	Inner membrane	74	Inner Membrane	Cytoplasmic	Cytoplasmic	Cytoplasmic	Inner Membrane	-	-	Cellular processes	Adaptations to atypical conditions
15801864	P0AFM7	NP_287884.1	Z2482	pspA	NC_002655 (chrom.)	phage shock protein PspA [Escherichia coli O157:H7 EDL933]	536.432	677.885	0	436.417	361.537	0	581.915	429.215	168.174	863.022	786.238	896.835	138.689	680.517	463.438	921.889	749.681	1083.7	82.0572	871.006	Cytoplasmic Membrane	Outer membrane	222	Inner Membrane	Cytoplasmic	Cytoplasmic	Cytoplasmic	Cytoplasmic	-	-	Mobile and extrachromosomal element functions	Prophage functions
161367607	Q8X7G9	NP_287885.2	Z2484	pspF	NC_002655 (chrom.)	phage shock protein operon transcriptional activator [Escherichia coli O157:H7 EDL933]	7.79917	0	0	0	62.2183	0	0	0	0	0	85.966	0	0	0	0	0	0	0	0	0	Cytoplasmic	Cytoplasm	330	Cytoplasmic	Cytoplasmic	Cytoplasmic	Cytoplasmic	Cytoplasmic	-	-	Cellular processes	Adaptations to atypical conditions
15801866	Q8X7G8	NP_287886.1	Z2486	goaG	NC_002655 (chrom.)	PLP-dependent GABA aminotransferase [Escherichia coli O157:H7 EDL933]	3.58017	0	0	68.0233	0	0	0	0	0	0	0	0	0	0	0	0	0	0	0	0	Cytoplasmic	Cytoplasm	421	Cytoplasmic	Cytoplasmic	Cytoplasmic	Cytoplasmic	Cytoplasmic	-	-	Central intermediary metabolism	Other
15801867	Q8X7G7	NP_287887.1	Z2487	ordL	NC_002655 (chrom.)	oxidoreductase [Escherichia coli O157:H7 EDL933]	11.7005	0	0	0	0	0	0	222.31	0	0	0	0	0	0	0	0	0	0	0	0	Cytoplasmic	Periplasm	426	Cytoplasmic	Cytoplasmic	Cytoplasmic	Cytoplasmic	Cytoplasmic	-	-	Energy metabolism	Aerobic
15801870	Q8X7G2	NP_287890.1	Z2490	puuD	NC_002655 (chrom.)	gamma-glutamyl-gamma-aminobutyrate hydrolase [Escherichia coli O157:H7 EDL933]	9.98093	0	0	0	0	0	0	0	0	0	189.638	0	0	0	0	0	0	0	0	0	Cytoplasmic	Cytoplasm	254	Cytoplasmic	Cytoplasmic	Cytoplasmic	Cytoplasmic	Cytoplasmic	-	-	Hypothetical proteins	Conserved
15801873	Q8X7F7	NP_287893.1	Z2493	ymjA	NC_002655 (chrom.)	hypothetical protein Z2493 [Escherichia coli O157:H7 EDL933]	21.4093	0	0	0	406.776	0	0	0	0	0	0	0	0	0	0	0	0	0	0	0	Unknown	Cytoplasm	81	Unknown	Cytoplasmic	Cytoplasmic	Cytoplasmic	Cytoplasmic	-	-	Hypothetical proteins	Conserved
15801878	Q8X4R0	NP_287898.1	Z2500	sapF	NC_002655 (chrom.)	putative ATP-binding protein of peptide transport system [Escherichia coli O157:H7 EDL933]	3.41004	0	0	0	64.7908	0	0	0	0	0	0	0	0	0	0	0	0	0	0	0	Cytoplasmic Membrane	Inner membrane	268	Inner Membrane	Cytoplasmic	Cytoplasmic	Cytoplasmic	Cytoplasmic	-	-	Transport and binding proteins	Amino acids, peptides and amines
15801886	Q8X7E0	NP_287906.1	Z2510	_	NC_002655 (chrom.)	putative transcriptional repressor [Escherichia coli O157:H7 EDL933]	11.9486	0	0	0	0	0	0	0	0	0	0	0	0	0	0	0	0	0	0	227.024	Cytoplasmic	Cytoplasm	188	Cytoplasmic	Cytoplasmic	Cytoplasmic	Cytoplasmic	Cytoplasmic	-	-	Regulatory functions	Other
15801888	P0AEK5	NP_287908.1	Z2512	fabI	NC_002655 (chrom.)	enoyl-(acyl carrier protein) reductase [Escherichia coli O157:H7 EDL933]	6383.39	9089.14	1486.14	5984.5	7770.41	5542.07	7599.7	8456.24	7799.14	8483.92	8737.24	9018.63	8754.42	4132.65	3776.71	4695.48	5286.98	5095.03	4525.38	5050.58	Cytoplasmic Membrane	Inner membrane	262	Inner Membrane	Cytoplasmic	Cytoplasmic	Cytoplasmic	Unknown	-	-	Fatty acid and phospholipid metabolism	Biosynthesis
161367606	Q8X7D8	NP_287909.2	Z2513	yciW	NC_002655 (chrom.)	putative oxidoreductase [Escherichia coli O157:H7 EDL933]	8.57895	163	0	0	0	0	0	0	0	0	0	0	0	0	0	0	0	0	0	0	Cytoplasmic	Cytoplasm	401	Unknown	Cytoplasmic	Cytoplasmic	Cytoplasmic	Cytoplasmic	-	-	Energy metabolism	Aerobic
15801890	Q8X7D6	NP_287910.1	Z2514	rnb	NC_002655 (chrom.)	exoribonuclease II [Escherichia coli O157:H7 EDL933]	348.253	410.131	0	378.056	357.93	241.816	608.116	182.114	501.041	233.022	247.671	554.931	207.389	336.864	229.408	456.347	417.489	412.649	367.559	474.275	Cytoplasmic	Cytoplasm	644	Cytoplasmic	X	Cytoplasmic	Cytoplasmic	Cytoplasmic	-	-	Transcription	Degradation of RNA
15801893	Q8X7D3	NP_287913.1	Z2521	_	NC_002655 (chrom.)	putative DEOR-type transcriptional regulator [Escherichia coli O157:H7 EDL933]	61.5417	281.043	0	0	0	0	241.424	74.4926	0	163.27	177.728	0	0	0	0	0	231.334	0	0	0	Unknown	Cytoplasm	249	Cytoplasmic	Cytoplasmic	Cytoplasmic	Cytoplasmic	Cytoplasmic	-	-	Regulatory functions	DNA interactions
15801894	P0ADA9	NP_287914.1	Z2523	osmB	NC_002655 (chrom.)	lipoprotein [Escherichia coli O157:H7 EDL933]	509.554	0	0	0	0	0	0	0	0	1997.19	3644.48	0	1681.34	0	2358.52	0	0	0	0	0	Cytoplasmic Membrane	Outer membrane	72	periplasm	Extracellular	Extracellular	Extracellular	Extracellular	-	-	Cell envelope	Other
15801895	Q8X7C9	NP_287915.1	Z2524	yciH	NC_002655 (chrom.)	translation initiation factor Sui1 [Escherichia coli O157:H7 EDL933]	39.9883	0	0	0	0	0	0	0	0	0	0	0	759.779	0	0	0	0	0	0	0	Cytoplasmic	Cytoplasm	109	Cytoplasmic	Cytoplasmic	Cytoplasmic	Periplasmic	Cytoplasmic	-	-	Protein synthesis	Translation factors
15801896	P58640	NP_287916.1	Z2525	pyrF	NC_002655 (chrom.)	orotidine 5'-phosphate decarboxylase [Escherichia coli O157:H7 EDL933]	276.194	280.972	0	181.929	289.519	0	604.072	0	945.648	261.034	399.746	558.59	251.787	431.445	0	0	699.354	306.637	0	36.9445	Unknown	Cytoplasm	245	Cytoplasmic	Cytoplasmic	Cytoplasmic	Cytoplasmic	Unknown	-	-	Purines, pyrimidines, nucleosides, and nucleotides	Pyrimidine ribonucleotide biosynthesis
15801897	P0AB60	NP_287917.1	Z2526	yciM	NC_002655 (chrom.)	hypothetical protein Z2526 [Escherichia coli O157:H7 EDL933]	21.2424	0	0	0	0	0	0	0	65.4446	0	193.418	0	0	0	0	104.882	39.8615	0	0	0	Cytoplasmic	Cytoplasm	389	Unknown	Cytoplasmic	Cytoplasmic	Cytoplasmic	Cytoplasmic	-	-	Hypothetical proteins	Conserved
15801898	Q8X7C8	NP_287918.1	Z2528	yciS	NC_002655 (chrom.)	hypothetical protein Z2528 [Escherichia coli O157:H7 EDL933]	113.196	0	0	0	0	0	705.757	676.976	0	0	0	0	767.989	0	0	0	0	0	0	0	Cytoplasmic Membrane	Inner membrane	102	Inner Membrane	Cytoplasmic	Cytoplasmic	Cytoplasmic	Inner Membrane	-	-	Hypothetical proteins	Conserved
15801899	P0A925	NP_287919.1	Z2529	pgpB	NC_002655 (chrom.)	phosphatidylglycerophosphatase B [Escherichia coli O157:H7 EDL933]	111.564	0	0	0	109.4	0	0	0	0	0	151.005	0	121.02	357.472	386.551	462.85	531.413	0	0	0	Cytoplasmic Membrane	Outer membrane	254	Inner Membrane	Cytoplasmic	Cytoplasmic	Cytoplasmic	Inner Membrane	-	-	Fatty acid and phospholipid metabolism	Degradation
15801900	P0A7I8	NP_287920.1	Z2531	ribA	NC_002655 (chrom.)	GTP cyclohydrolase II [Escherichia coli O157:H7 EDL933]	155.687	0	0	169.148	242.03	0	201.652	0	0	367.621	0	583.707	0	265.723	141.394	331.243	139.514	516.012	0	0	Cytoplasmic	Cytoplasm	196	Unknown	Cytoplasmic	Cytoplasmic	Cytoplasmic	Cytoplasmic	-	-	Biosynthesis of cofactors, prosthetic groups, and carriers	Riboflavin, FMN, and FAD
15801901	Q8X7C7	NP_287921.1	Z2532	acnA	NC_002655 (chrom.)	aconitate hydratase [Escherichia coli O157:H7 EDL933]	1261.04	2016.25	201.486	1831.17	1645.91	2713.03	2280.26	2188.49	2437.11	2333.55	2065.19	1683.05	1631.82	72.1872	104.397	0	358.359	212.501	0	185.028	Cytoplasmic	Cytoplasm	891	Unknown	Cytoplasmic	Cytoplasmic	Cytoplasmic	Cytoplasmic	-	-	Energy metabolism	TCA cycle
15801904	P0A9F5	NP_287924.1	Z2535	cysB	NC_002655 (chrom.)	transcriptional regulator CysB [Escherichia coli O157:H7 EDL933]	424.93	1284.78	0	413.567	342.607	837.795	735.262	464.847	1119.05	743.487	609.604	212.47	397.022	161.028	169.925	218.405	266.411	78.3014	0	19.108	Cytoplasmic	Cytoplasm	324	Cytoplasmic	Cytoplasmic	Cytoplasmic	Cytoplasmic	Cytoplasmic	-	-	Regulatory functions	Other
15801905	Q8X7C5	NP_287925.1	Z2536	topA	NC_002655 (chrom.)	DNA topoisomerase I [Escherichia coli O157:H7 EDL933]	308.836	74.9707	1574.56	289.825	240.097	195.512	214.695	386.843	280.079	208.412	284.805	372.243	185.487	254.212	276.993	76.4213	186.699	193.703	109.569	462.749	Cytoplasmic	Cytoplasm	865	Cytoplasmic	Periplasmic	Periplasmic	Periplasmic	Cytoplasmic	-	-	DNA metabolism	DNA replication, recombination, and repair
15801906	P0AB63	NP_287926.1	Z2537	yciN	NC_002655 (chrom.)	hypothetical protein Z2537 [Escherichia coli O157:H7 EDL933]	1882.86	1840	0	2284.54	1622.19	685.625	2030.79	1497.89	2060.53	2190.4	1746.08	8346.16	4386.28	296.238	644.665	803.426	650.535	1745.5	1727.53	1215.87	Unknown	Cytoplasm	83	Unknown	Cytoplasmic	Cytoplasmic	Cytoplasmic	Cytoplasmic	-	-	Unclassified	Role category not yet assigned
15801907	Q8X7C4	NP_287927.1	Z2538	sohB	NC_002655 (chrom.)	putative periplasmic protease [Escherichia coli O157:H7 EDL933]	136.239	0	0	93.0054	283.376	0	118.215	0	0	71.4787	522.888	68.0893	63.1052	299.169	339.031	95.7246	253.916	0	226.287	154.264	Cytoplasmic Membrane	Extracellular	349	Unknown	Cytoplasmic	Cytoplasmic	Cytoplasmic	Inner Membrane	-	-	Energy metabolism	Electron transport
15801908	Q8X7C3	NP_287928.1	Z2539	yciK	NC_002655 (chrom.)	short chain dehydrogenase [Escherichia coli O157:H7 EDL933]	389.545	901.68	0	178.106	505.875	1282.86	1055.49	667.302	1101.55	512.302	0	80.8876	303.966	0	0	0	305.646	238.416	0	267.282	Cytoplasmic	Cytoplasm	252	Cytoplasmic	Periplasmic	Cytoplasmic	Periplasmic	Cytoplasmic	-	-	Unknown function	General
15801909	Q8X7C2	NP_287929.1	Z2540	btuR	NC_002655 (chrom.)	cob(I)yrinic acid a,c-diamide adenosyltransferase [Escherichia coli O157:H7 EDL933]	251.392	0	0	277.118	174.421	0	327.334	206.615	428.479	664.25	362.618	378.968	353.503	431.6	624.965	388.618	157.949	0	0	0	Cytoplasmic	Cytoplasm	196	Cytoplasmic	Cytoplasmic	Cytoplasmic	Cytoplasmic	Cytoplasmic	-	-	Biosynthesis of cofactors, prosthetic groups, and carriers	Heme, porphyrin, and cobalamin
15801910	Q8X4Q8	NP_287930.1	Z2541	yciL	NC_002655 (chrom.)	23S rRNA pseudouridylate synthase B [Escherichia coli O157:H7 EDL933]	134.429	454.868	0	0	178.215	508.483	334.689	105.407	582.157	203.039	123.181	64.103	0	0	0	0	0	0	0	0	Cytoplasmic	Cytoplasm	290	Cytoplasmic	Cytoplasmic	Cytoplasmic	Cytoplasmic	Cytoplasmic	-	-	Unknown function	General
15801912	Q8X7C0	NP_287932.1	Z2543	yciO	NC_002655 (chrom.)	hypothetical protein Z2543 [Escherichia coli O157:H7 EDL933]	363.969	588.11	0	425.948	502.075	379.589	504.648	359.073	1152.55	455.082	139.16	145.347	135.158	165.301	541.591	1124.72	0	128.437	0	168.628	Cytoplasmic	Cytoplasm	218	Cytoplasmic	Cytoplasmic	Cytoplasmic	Cytoplasmic	Cytoplasmic	-	-	Unknown function	General
15801913	Q8X7B9	NP_287933.1	Z2544	yciV	NC_002655 (chrom.)	putative enzyme [Escherichia coli O157:H7 EDL933]	7.52809	0	0	0	0	0	0	143.034	0	0	0	0	0	0	0	0	0	0	0	0	Cytoplasmic	Cytoplasm	293	Unknown	Cytoplasmic	Cytoplasmic	Cytoplasmic	Cytoplasmic	-	-	Energy metabolism	Electron transport
15804985	Q8X3T1	NP_287935.1	Z2546m	trpE	NC_002655 (chrom.)	anthranilate synthase component I [Escherichia coli O157:H7 EDL933]	844.889	2345.6	0	435.599	989.785	3843.46	1600.49	1468.83	1347.04	626.476	1027.33	895.154	724.833	0	0	0	748.276	0	0	0	Cytoplasmic	Cytoplasm	86	Cytoplasmic	X	Cytoplasmic	Cytoplasmic	Cytoplasmic	-	-	No Data	No Data
15801915	Q8X7B8	NP_287936.1	Z2548	trpD	NC_002655 (chrom.)	bifunctional anthranilate synthase/anthranilate phosphoribosyltransferase [Escherichia coli O157:H7 EDL933]	1192.79	2340.31	0	508.501	2326.92	3815.23	1506.74	762.072	1310.41	1706.42	3664.41	1857.72	2169.59	0	0	0	436.23	258.367	0	0	Cytoplasmic	Cytoplasm	531	Cytoplasmic	X	Cytoplasmic	Cytoplasmic	Cytoplasmic	-	-	Amino acid biosynthesis	Aromatic amino acid family
15801916	Q8X7B7	NP_287937.1	Z2549	trpC	NC_002655 (chrom.)	bifunctional indole-3-glycerol phosphate synthase/phosphoribosylanthranilate isomerase [Escherichia coli O157:H7 EDL933]	596.516	2022.08	0	474.98	861.915	3136.07	938.273	622.855	856.814	455.409	518.613	325.36	658.635	0	65.9135	82.5756	203.961	110.361	0	0	Cytoplasmic	Cytoplasm	452	Cytoplasmic	Cytoplasmic	Cytoplasmic	Cytoplasmic	Cytoplasmic	-	-	Amino acid biosynthesis	Aromatic amino acid family
15801917	Q8X7B6	NP_287938.1	Z2550	trpB	NC_002655 (chrom.)	tryptophan synthase subunit beta [Escherichia coli O157:H7 EDL933]	800.544	1800.92	0	680.527	1932.9	714.828	672.155	701.167	789.171	1386.53	1337.48	776.933	1887.32	88.2093	481.775	479.183	681.926	346.638	0	452.689	Cytoplasmic	Cytoplasm	397	Cytoplasmic	Cytoplasmic	Cytoplasmic	Cytoplasmic	Cytoplasmic	-	-	Amino acid biosynthesis	Aromatic amino acid family
15801918	Q8X7B5	NP_287939.1	Z2551	trpA	NC_002655 (chrom.)	tryptophan synthase subunit alpha [Escherichia coli O157:H7 EDL933]	2106.14	5558.91	0	844.189	4611.06	4794.24	3309.56	1167.83	4016.25	2054.64	3148.09	2757.89	2410.47	1012.59	1544.67	960.221	1227.05	496.157	0	102.832	Cytoplasmic	Cytoplasm	268	Cytoplasmic	Cytoplasmic	Cytoplasmic	Cytoplasmic	Cytoplasmic	-	-	Amino acid biosynthesis	Aromatic amino acid family
15801920	Q7DBI4	NP_287941.1	Z2554	yciF	NC_002655 (chrom.)	putative structural proteins [Escherichia coli O157:H7 EDL933]	21.4428	163.746	0	0	110.5	0	0	133.167	0	0	0	0	0	0	0	0	0	0	0	0	Cytoplasmic	Cytoplasm	166	Unknown	Cytoplasmic	Cytoplasmic	Cytoplasmic	Cytoplasmic	-	-	Energy metabolism	Electron transport
15801921	Q7DBI3	NP_287942.1	Z2555	yciE	NC_002655 (chrom.)	hypothetical protein Z2555 [Escherichia coli O157:H7 EDL933]	260.06	267.584	0	0	642.069	0	689.103	325.768	0	278.362	507.598	1858.56	372.097	0	0	0	0	0	0	0	Cytoplasmic	Cytoplasm	168	Unknown	Cytoplasmic	Cytoplasmic	Cytoplasmic	Cytoplasmic	-	-	Unknown function	General
15801924	Q8X5C9	NP_287945.1	Z2560	(nleG2-4)	NC_002655 (chrom.)	putative T3SS secreted NleG-like effector protein [Escherichia coli O157:H7 EDL933]	25.8066	0	0	0	0	0	0	0	0	264.361	0	0	225.965	0	0	0	0	0	0	0	Cytoplasmic	Cytoplasm	169	Unknown	Cytoplasmic	Cytoplasmic	Cytoplasmic	Cytoplasmic	-	-	No Data	No Data
15801928	Q8X4Q6	NP_287949.1	Z2565	(espM1)	NC_002655 (chrom.)	IpgB2-like chaperone protein [Escherichia coli O157:H7 EDL933]	19.6946	0	0	0	0	0	0	0	0	0	0	0	66.7027	0	0	0	307.495	0	0	0	Extracellular	Extracellular	196	Unknown	Cytoplasmic	Cytoplasmic	Periplasmic	Cytoplasmic	-	-	Unclassified	Role category not yet assigned
15801997	Q8X7A0	NP_288018.1	Z2570	_	NC_002655 (chrom.)	hypothetical protein Z2570 [Escherichia coli O157:H7 EDL933]	304.245	0	0	288.558	130.015	0	0	321.095	0	1037.4	375.811	988.31	0	187.407	978.5	843.193	630.366	0	0	0	Unknown	Cytoplasm	113	Unknown	Cytoplasmic	Extracellular	Periplasmic	Outer Membrane	-	-	Hypothetical proteins	Conserved
15801998	P0A952	NP_288019.1	Z2571	speG	NC_002655 (chrom.)	spermidine N1-acetyltransferase [Escherichia coli O157:H7 EDL933]	378.974	357.648	0	777.096	490.486	154.235	307.014	970.503	0	372.501	0	946.329	663.118	403.916	586.817	364.787	0	394.996	0	411.061	Cytoplasmic	Cytoplasm	186	Cytoplasmic	Cytoplasmic	Cytoplasmic	Cytoplasmic	Cytoplasmic	-	-	Central intermediary metabolism	Polyamine biosynthesis
15802002	Q8X4Q1	NP_288023.1	Z2576	_	NC_002655 (chrom.)	putative oxidoreductase, major subunit [Escherichia coli O157:H7 EDL933]	15.2938	0	0	0	0	0	0	0	0	0	0	0	0	0	0	51.2321	129.645	0	0	109.705	Cytoplasmic Membrane	Periplasm	808	periplasm	X	Periplasmic	Cytoplasmic	Periplasmic	-	-	Energy metabolism	Aerobic
15802003	Q8X4Q0	NP_288024.1	Z2577	_	NC_002655 (chrom.)	putative oxidoreductase, Fe-S subunit [Escherichia coli O157:H7 EDL933]	249.067	0	0	0	0	0	0	0	0	0	0	0	0	482.509	667.398	828.928	0	953.282	1425.75	374.419	Unknown/Multiple Localization	Periplasm	205	periplasm	Periplasmic	Cytoplasmic	Periplasmic	Cytoplasmic	-	-	Energy metabolism	Anaerobic
161367604	P69854	NP_288026.2	Z2581	_	NC_002655 (chrom.)	twin-argninine leader-binding protein DmsD [Escherichia coli O157:H7 EDL933]	12.5541	0	0	0	0	0	0	0	0	0	0	0	0	238.527	0	0	0	0	0	0	Cytoplasmic Membrane	Cytoplasm	204	Unknown	X	Cytoplasmic	Cytoplasmic	Cytoplasmic	-	-	Energy metabolism	Aerobic
161367602	P0A6F0	NP_288028.2	Z2585	bioD	NC_002655 (chrom.)	putative dithiobiotin synthetase [Escherichia coli O157:H7 EDL933]	89.8914	0	0	0	0	0	103.183	0	0	0	0	256.132	0	581.309	123.917	394.615	106.721	142.06	0	0	Cytoplasmic	Cytoplasm	231	Cytoplasmic	Cytoplasmic	Cytoplasmic	Cytoplasmic	Cytoplasmic	-	-	Unknown function	General
15802008	Q8X787	NP_288029.1	Z2587	mlc	NC_002655 (chrom.)	putative NAGC-like transcriptional regulator [Escherichia coli O157:H7 EDL933]	38.7178	163.966	0	0	0	0	0	0	0	0	0	0	0	0	0	204.748	103.582	263.343	0	0	Cytoplasmic	Inner membrane	406	Cytoplasmic	Cytoplasmic	Cytoplasmic	Cytoplasmic	Cytoplasmic	-	-	Regulatory functions	Other
15802016	P0AB69	NP_288037.1	Z2597	pntB	NC_002655 (chrom.)	pyridine nucleotide transhydrogenase [Escherichia coli O157:H7 EDL933]	1633.94	844.791	0	349.63	1406.83	0	1657.58	0	1756.94	0	1832.39	957.986	1230.69	3952.62	3712.78	2400.32	2252.24	2270.65	2511.65	3907.66	Cytoplasmic Membrane	Inner membrane	462	Inner Membrane	Cytoplasmic	Cytoplasmic	Cytoplasmic	Inner Membrane	-	-	Central intermediary metabolism	Other
15802017	Q8X774	NP_288038.1	Z2600	pntA	NC_002655 (chrom.)	NAD(P) transhydrogenase subunit alpha [Escherichia coli O157:H7 EDL933]	752.084	595.01	936.495	161.54	459.005	0	702.312	181.098	499.745	0	776.38	71.8583	758.46	1427.97	1738.99	1251.71	1388.03	493.897	1384.96	1462.15	Cytoplasmic Membrane	Inner membrane	510	Inner Membrane	Cytoplasmic	Cytoplasmic	Cytoplasmic	Inner Membrane	-	-	Energy metabolism	Electron transport
15802018	Q8X773	NP_288039.1	Z2603	_	NC_002655 (chrom.)	hypothetical protein Z2603 [Escherichia coli O157:H7 EDL933]	923.294	931.203	1367.93	1573.69	979.088	809.638	639.495	859.141	903.772	1551.96	706.939	1355.17	633.069	981.559	840.338	854.812	617.897	618.367	815.998	502.526	Unknown	Periplasm	314	Unknown	Periplasmic	Periplasmic	Periplasmic	Periplasmic	-	-	Hypothetical proteins	Conserved
15802020	P0AFS4	NP_288041.1	Z2606	ydgB	NC_002655 (chrom.)	short chain dehydrogenase [Escherichia coli O157:H7 EDL933]	8.94815	0	0	0	0	0	0	0	0	0	0	170.015	0	0	0	0	0	0	0	0	Cytoplasmic	Cytoplasm	240	Cytoplasmic	Cytoplasmic	Cytoplasmic	Cytoplasmic	Cytoplasmic	-	-	Unknown function	Enzymes of unknown specificity
15802022	Q8X770	NP_288043.1	Z2609	rstA	NC_002655 (chrom.)	DNA-binding transcriptional regulator RstA [Escherichia coli O157:H7 EDL933]	519.122	1256.9	0	490.178	928.168	1513.13	995.961	472.25	1732.37	906.391	550.499	479.673	537.792	0	0	0	0	0	0	0	Cytoplasmic	Cytoplasm	242	Cytoplasmic	Cytoplasmic	Cytoplasmic	Cytoplasmic	Cytoplasmic	-	-	Regulatory functions	Other
15802023	Q8XED5	NP_288044.1	Z2610	rstB	NC_002655 (chrom.)	sensor protein RstB [Escherichia coli O157:H7 EDL933]	104.639	215.716	0	155.72	98.2179	0	246.902	234.144	402.618	224.697	272.941	71.0834	66.1002	0	0	0	0	0	0	0	Cytoplasmic Membrane	Inner membrane	433	Inner Membrane	Cytoplasmic	Cytoplasmic	Cytoplasmic	Inner Membrane	-	-	Regulatory functions	Other
15802024	P58384	NP_288045.1	Z2611	tus	NC_002655 (chrom.)	DNA replication terminus site-binding protein [Escherichia coli O157:H7 EDL933]	89.5132	304.385	0	0	155.867	0	522.584	0	0	63.0311	361.061	0	210.281	0	0	0	83.5413	0	0	0	Cytoplasmic	Cytoplasm	309	Cytoplasmic	Cytoplasmic	Cytoplasmic	Cytoplasmic	Cytoplasmic	-	-	DNA metabolism	DNA replication, recombination, and repair
15802025	Q8X769	NP_288046.1	Z2614	fumC	NC_002655 (chrom.)	fumarate hydratase [Escherichia coli O157:H7 EDL933]	645.457	1707.69	895.919	515.342	634.281	926.21	1465.93	926.788	1115.55	667.046	1147.87	1341.43	527.707	160.267	174.892	0	56.7628	0	0	0	Cytoplasmic	Cytoplasm	467	Cytoplasmic	Cytoplasmic	Cytoplasmic	Cytoplasmic	Cytoplasmic	-	-	Energy metabolism	TCA cycle
15802026	Q8X4P8	NP_288047.1	Z2615	fumA	NC_002655 (chrom.)	fumarase A = fumarate hydratase class I; aerobic isozyme [Escherichia coli O157:H7 EDL933]	2043.19	4285.59	400.502	2335.61	2880.48	3984.37	3824.56	2556.14	3611.32	3580.06	2738.08	2610.35	3658.29	0	0	0	0	0	0	2355.26	Cytoplasmic	Cytoplasm	548	Unknown	Cytoplasmic	Cytoplasmic	Cytoplasmic	Cytoplasmic	-	-	Energy metabolism	TCA cycle
15802027	Q8X677	NP_288048.1	Z2616	manA	NC_002655 (chrom.)	mannose-6-phosphate isomerase [Escherichia coli O157:H7 EDL933]	1565.87	974.904	276	1733.13	1154.69	577.817	760.803	1298.69	992.503	1846.35	841.04	1934.68	410.813	2202.05	1963.13	2440.71	1653.99	2746.49	3688.99	2254.76	Periplasmic	Cytoplasm	391	Cytoplasmic	Cytoplasmic	Cytoplasmic	Periplasmic	Unknown	-	-	Energy metabolism	Sugars
15802028	Q8X676	NP_288049.1	Z2617	ydgA	NC_002655 (chrom.)	hypothetical protein Z2617 [Escherichia coli O157:H7 EDL933]	671.493	209.366	3295.24	985.638	681.932	67.7645	269.588	596.537	527.535	272.604	1092.74	415.484	436.711	650.241	644.102	560.557	651.207	579.291	458.66	363.166	Cytoplasmic Membrane	Inner membrane	502	Unknown	Periplasmic	Periplasmic	Periplasmic	Inner Membrane	-	-	Hypothetical proteins	Conserved
15802030	Q8X674	NP_288051.1	Z2619	_	NC_002655 (chrom.)	hypothetical protein Z2619 [Escherichia coli O157:H7 EDL933]	3.62063	0	0	0	0	0	0	0	0	0	0	68.792	0	0	0	0	0	0	0	0	Outer Membrane	Outer membrane	342	Unknown	Extracellular	Periplasmic	Extracellular	Extracellular	-	-	Cell envelope	Other
15802032	P0ACT8	NP_288054.1	Z2623	uidR	NC_002655 (chrom.)	repressor for uid operon [Escherichia coli O157:H7 EDL933]	66.543	596.74	0	172.862	0	0	307.354	0	0	0	112.917	0	0	0	0	0	0	0	0	74.4447	Unknown	Cytoplasm	196	Cytoplasmic	Cytoplasmic	Cytoplasmic	Cytoplasmic	Cytoplasmic	-	-	Regulatory functions	DNA interactions
15802033	P0AET9	NP_288055.1	Z2624	hdhA	NC_002655 (chrom.)	7-alpha-hydroxysteroid dehydrogenase [Escherichia coli O157:H7 EDL933]	5743.95	6273.06	3949.31	8541.52	9119.19	4745.1	5600.36	6638.74	4776.95	11761.6	10953.3	9959.03	10002.6	1841.99	2470.23	2879.23	1560.93	2915.95	3985.31	1160.67	Cytoplasmic	Cytoplasm	255	Cytoplasmic	Cytoplasmic	Cytoplasmic	Cytoplasmic	Periplasmic	-	-	Fatty acid and phospholipid metabolism	Other
15802035	Q8X663	NP_288057.1	Z2626	malX	NC_002655 (chrom.)	bifunctional maltose and glucose-specific PTS system components IICB [Escherichia coli O157:H7 EDL933]	49.0505	0	0	0	0	0	0	0	0	0	0	0	0	439.091	307.593	185.276	0	0	0	0	Cytoplasmic Membrane	Inner membrane	530	Inner Membrane	Cytoplasmic	Cytoplasmic	Cytoplasmic	Inner Membrane	-	-	Transport and binding proteins	Carbohydrates, organic alcohols, and acids
15802036	Q8X662	NP_288058.1	Z2627	malY	NC_002655 (chrom.)	hypothetical protein Z2627 [Escherichia coli O157:H7 EDL933]	15.7446	0	0	0	56.2171	0	153.124	0	0	0	0	89.8057	0	0	0	0	0	0	0	0	Cytoplasmic	Cytoplasm	390	Cytoplasmic	Cytoplasmic	Cytoplasmic	Cytoplasmic	Cytoplasmic	-	-	Energy metabolism	Other
15802037	Q8X661	NP_288059.1	Z2628	add	NC_002655 (chrom.)	adenosine deaminase [Escherichia coli O157:H7 EDL933]	1316.71	2258.82	0	673.641	2095.57	2599.33	2623.4	1298.01	2529.56	2768.08	2017.44	1054.73	3941.74	0	0	0	1157.19	0	0	0	Cytoplasmic	Extracellular	333	Unknown	Cytoplasmic	Cytoplasmic	Cytoplasmic	Cytoplasmic	-	-	Purines, pyrimidines, nucleosides, and nucleotides	Salvage of nucleosides and nucleotides
161367600	Q8X660	NP_288060.2	Z2629	_	NC_002655 (chrom.)	putative oxidoreductase [Escherichia coli O157:H7 EDL933]	490.774	502.278	0	800.322	413.301	655.061	517.196	488.951	449.984	837.105	381.313	697.734	371.655	111.806	247.187	301.327	1124.84	555.898	531.302	337.453	Cytoplasmic	Cytoplasm	359	Unknown	Cytoplasmic	Cytoplasmic	Cytoplasmic	Unknown	-	-	Unknown function	General
15802039	P64469	NP_288061.1	Z2631	_	NC_002655 (chrom.)	oriC-binding nucleoid-associated protein [Escherichia coli O157:H7 EDL933]	73.1708	0	0	203.106	0	0	550.622	0	0	0	0	636.519	0	0	0	0	0	0	0	0	Unknown	Cytoplasm	71	Cytoplasmic	Cytoplasmic	Cytoplasmic	Cytoplasmic	Cytoplasmic	-	-	Cellular processes	Toxin production and resistance
15802043	P58324	NP_288065.1	Z2636	_	NC_002655 (chrom.)	electron transport complex protein RnfC [Escherichia coli O157:H7 EDL933]	12.4561	0	0	0	0	0	54.5768	0	71.4839	0	0	31.5518	0	0	0	0	79.0526	0	0	0	Extracellular	Periplasm	740	Inner Membrane	Cytoplasmic	Cytoplasmic	Cytoplasmic	Cytoplasmic	-	-	Energy metabolism	Electron transport
15802045	P58345	NP_288067.1	Z2640	_	NC_002655 (chrom.)	electron transport complex protein RnfG [Escherichia coli O157:H7 EDL933]	5.13902	0	0	0	0	0	0	0	0	0	0	97.6415	0	0	0	0	0	0	0	0	Unknown	Inner membrane	206	Inner Membrane	Cytoplasmic	Cytoplasmic	Periplasmic	Unknown	-	-	Transport and binding proteins	Unknown substrate
15802047	Q8X652	NP_288069.1	Z2644	nth	NC_002655 (chrom.)	endonuclease III [Escherichia coli O157:H7 EDL933]	31.9001	325.626	0	0	73.1332	0	86.3268	0	121.017	0	0	0	0	0	0	0	0	0	0	0	Cytoplasmic	Cytoplasm	211	periplasm	X	Cytoplasmic	Cytoplasmic	Cytoplasmic	-	-	DNA metabolism	DNA replication, recombination, and repair
15802048	Q8X651	NP_288070.1	Z2646	tppB	NC_002655 (chrom.)	putative tripeptide transporter permease [Escherichia coli O157:H7 EDL933]	18.0534	0	0	0	0	0	0	0	0	0	0	0	0	178.901	0	0	164.114	0	0	0	Cytoplasmic Membrane	Inner membrane	500	Inner Membrane	Extracellular	Cytoplasmic	Cytoplasmic	Inner Membrane	-	-	Transport and binding proteins	Unknown substrate
15802049	P0A9D3	NP_288071.1	Z2647	gst	NC_002655 (chrom.)	glutathionine S-transferase [Escherichia coli O157:H7 EDL933]	2138.39	1039.2	810.525	3104.7	1959.62	2371.78	2230.19	2220.7	3054.85	2300.23	4067.89	2964.51	4576.11	1613.75	1918.22	1589.91	1616.15	1293.9	995.804	901.294	Cytoplasmic	Cytoplasm	201	Cytoplasmic	Cytoplasmic	Cytoplasmic	Cytoplasmic	Cytoplasmic	-	-	Cellular processes	Detoxification
15802050	Q8X649	NP_288072.1	Z2648	pdxY	NC_002655 (chrom.)	pyridoxamine kinase [Escherichia coli O157:H7 EDL933]	458.011	399.817	0	581.357	412.807	0	170.849	653.508	661.089	627.141	0	790.723	0	451.45	740.897	920.493	497.183	0	1099.14	695.75	Cytoplasmic	Cytoplasm	287	Cytoplasmic	Cytoplasmic	Cytoplasmic	Cytoplasmic	Unknown	-	-	Biosynthesis of cofactors, prosthetic groups, and carriers	Pyridoxine
15802051	P0AGK0	NP_288073.1	Z2650	tyrS	NC_002655 (chrom.)	tyrosyl-tRNA synthetase [Escherichia coli O157:H7 EDL933]	2103.09	3143.03	245.018	1365.83	1616.41	1844.58	2495.71	1663.12	2815.8	2455.42	2087.82	2105.09	2331.01	1952.3	2030.56	2644.76	2248.48	2261.06	2926.32	1726.43	Cytoplasmic	Cytoplasm	424	Cytoplasmic	Cytoplasmic	Cytoplasmic	Cytoplasmic	Cytoplasmic	-	-	Protein synthesis	tRNA aminoacylation
15802052	Q8X647	NP_288074.1	Z2652	pdxH	NC_002655 (chrom.)	pyridoxamine 5'-phosphate oxidase [Escherichia coli O157:H7 EDL933]	65.0486	0	0	0	0	0	135.908	196.712	89.5692	0	73.4467	78.6509	74.4022	90.5573	197.424	0	299.253	0	0	0	Cytoplasmic	Cytoplasm	218	Unknown	Cytoplasmic	Cytoplasmic	Cytoplasmic	Cytoplasmic	-	-	Biosynthesis of cofactors, prosthetic groups, and carriers	Pyridoxine
15802053	Q8X646	NP_288075.1	Z2653	ydhA	NC_002655 (chrom.)	hypothetical protein Z2653 [Escherichia coli O157:H7 EDL933]	465.418	0	3191.4	487.617	692.629	0	580.205	273.517	756.904	317.308	1603.49	0	939.885	0	0	0	0	0	0	0	Unknown	Cytoplasm	82	Unknown	Cytoplasmic	Cytoplasmic	Extracellular	Cytoplasmic	-	-	Unknown function	General
15802054	Q8X644	NP_288076.1	Z2654	anmK	NC_002655 (chrom.)	anhydro-N-acetylmuramic acid kinase [Escherichia coli O157:H7 EDL933]	25.5871	0	0	0	0	0	0	0	0	0	0	118.194	0	0	0	0	367.962	0	0	0	Cytoplasmic Membrane	Cytoplasm	369	Unknown	Cytoplasmic	Cytoplasmic	Cytoplasmic	Unknown	-	-	Unclassified	Role category not yet assigned
15802055	P0A906	NP_288077.1	Z2655	slyB	NC_002655 (chrom.)	putative outer membrane protein [Escherichia coli O157:H7 EDL933]	10273.1	5971.49	46545.5	14416.5	5654.61	7787.9	9763.98	3009.33	12419.1	5923.92	5936.55	5360.86	10544.6	9955.44	11547.4	7395.84	7429.44	6923.68	8409.73	10193.7	Outer Membrane	Outer membrane	155	Outer Membrane	Extracellular	Extracellular	Extracellular	Periplasmic	-	-	Cell envelope	Other
161367599	P0A8W3	NP_288078.2	Z2657	slyA	NC_002655 (chrom.)	transcriptional regulator SlyA [Escherichia coli O157:H7 EDL933]	817.396	444.051	463.603	750.426	1014.97	965.205	889.432	602.482	994.548	925.078	561.848	881.212	686.1	1002.99	910.731	679.372	1289.09	1145.24	810.656	513.5	Cytoplasmic	Cytoplasm	144	Cytoplasmic	Cytoplasmic	Cytoplasmic	Cytoplasmic	Cytoplasmic	-	-	Regulatory functions	Other
15802060	P0AGD2	NP_288082.1	Z2661	sodC	NC_002655 (chrom.)	superoxide dismutase [Escherichia coli O157:H7 EDL933]	246.148	356.469	0	388.978	244.802	606.503	306.309	437.21	601.437	185.785	509.654	710.533	329.138	0	0	0	0	0	0	0	Periplasmic	Periplasm	173	periplasm	Periplasmic	Periplasmic	Periplasmic	Periplasmic	-	-	Cellular processes	Detoxification
15802064	Q8X630	NP_288086.1	Z2668	nemA	NC_002655 (chrom.)	N-ethylmaleimide reductase [Escherichia coli O157:H7 EDL933]	85.2496	0	0	0	104.621	0	0	0	0	79.1688	144.467	151.39	70.1278	172.07	0	114.508	188.951	506.583	0	87.8561	Cytoplasmic	Cytoplasm	365	Cytoplasmic	Cytoplasmic	Cytoplasmic	Cytoplasmic	Unknown	-	-	Central intermediary metabolism	Other
15802065	P0AC82	NP_288087.1	Z2669	gloA	NC_002655 (chrom.)	glyoxalase I [Escherichia coli O157:H7 EDL933]	119.978	740.687	0	0	255.904	741.532	0	0	186.778	189.108	165.571	0	0	0	0	0	0	0	0	0	Unknown	Extracellular	135	Unknown	Cytoplasmic	Cytoplasmic	Cytoplasmic	Cytoplasmic	-	-	Energy metabolism	Other
15802066	P66682	NP_288088.1	Z2671	rnt	NC_002655 (chrom.)	ribonuclease T [Escherichia coli O157:H7 EDL933]	77.2485	0	0	119.985	0	0	571.072	405.808	370.856	0	0	0	0	0	0	0	0	0	0	0	Unknown	Cytoplasm	215	Cytoplasmic	Cytoplasmic	Cytoplasmic	Cytoplasmic	Cytoplasmic	-	-	Transcription	Degradation of RNA
15802067	Q8X626	NP_288089.1	Z2673	lhr	NC_002655 (chrom.)	putative ATP-dependent helicase Lhr [Escherichia coli O157:H7 EDL933]	16.2655	95.4401	0	61.3067	0	0	0	0	0	0	0	0	0	129.396	22.9015	0	0	0	0	0	Cytoplasmic Membrane	Cytoplasm	1538	Cytoplasmic	Cytoplasmic	Cytoplasmic	Cytoplasmic	Cytoplasmic	-	-	DNA metabolism	DNA replication, recombination, and repair
15802068	P0AC71	NP_288090.1	Z2676	ydhD	NC_002655 (chrom.)	hypothetical protein Z2676 [Escherichia coli O157:H7 EDL933]	4581.33	3773.17	5938.65	4611.56	4689.49	3690.67	3846.3	4799.43	5281.77	4912.83	4475.73	3977.89	3935.18	5326.62	3772.58	5051.14	4987.79	5219.96	4391.27	4363.29	Unknown	Periplasm	115	Unknown	Cytoplasmic	Cytoplasmic	Cytoplasmic	Cytoplasmic	-	-	Unknown function	General
15802070	P0AGD5	NP_288092.1	Z2678	sodB	NC_002655 (chrom.)	superoxide dismutase [Escherichia coli O157:H7 EDL933]	20993.7	12523.6	9239.55	24376.7	21871.4	21181.9	7391.02	24372.6	7669.71	29962.7	27668.3	41356.7	19773.3	15690.7	13484.8	23950.4	17528.9	26854.7	26149.5	27833.1	Periplasmic	Periplasm	193	Unknown	Cytoplasmic	Cytoplasmic	Extracellular	Cytoplasmic	-	-	Cellular processes	Detoxification
15802072	P0ACP8	NP_288094.1	Z2681	purR	NC_002655 (chrom.)	DNA-binding transcriptional repressor PurR [Escherichia coli O157:H7 EDL933]	249.574	211.019	0	104.934	38.1393	159.437	437.004	0	197.586	135.825	276.052	143.21	471.941	492.701	447.468	110.798	542.885	402.403	318.639	251.868	Cytoplasmic	Cytoplasm	341	Cytoplasmic	Cytoplasmic	Cytoplasmic	Cytoplasmic	Cytoplasmic	-	-	Purines, pyrimidines, nucleosides, and nucleotides	Purine ribonucleotide biosynthesis
15802075	Q8X623	NP_288097.1	Z2686	cfa	NC_002655 (chrom.)	cyclopropane fatty acyl phospholipid synthase [Escherichia coli O157:H7 EDL933]	56.0544	0	0	220.088	41.6785	0	104.772	0	205.02	0	57.5575	0	0	0	74.7887	0	227.775	0	133.355	0	Cytoplasmic	Cytoplasm	382	Cytoplasmic	Cytoplasmic	Cytoplasmic	Cytoplasmic	Cytoplasmic	-	-	Fatty acid and phospholipid metabolism	Biosynthesis
15802076	Q8X622	NP_288098.1	Z2688	ribE	NC_002655 (chrom.)	riboflavin synthase subunit alpha [Escherichia coli O157:H7 EDL933]	996.716	1534.57	0	740.955	1403.02	500.187	1317.31	936.934	2004.91	666.023	970.826	888.218	1066.97	722.12	786.832	1173.66	795.512	1273.79	1120.6	1035.17	Cytoplasmic	Cytoplasm	213	Unknown	Cytoplasmic	Cytoplasmic	Cytoplasmic	Cytoplasmic	-	-	Biosynthesis of cofactors, prosthetic groups, and carriers	Riboflavin, FMN, and FAD
15802077	P58164	NP_288099.1	Z2690	ydhE	NC_002655 (chrom.)	multidrug efflux protein [Escherichia coli O157:H7 EDL933]	31.6506	0	0	0	0	0	0	0	0	0	0	0	0	384.486	216.875	0	0	0	0	0	Cytoplasmic Membrane	Inner membrane	457	Inner Membrane	Cytoplasmic	Cytoplasmic	Cytoplasmic	Inner Membrane	-	-	Cellular processes	Toxin production and resistance
15802078	Q8X621	NP_288100.1	Z2691	_	NC_002655 (chrom.)	hypothetical protein Z2691 [Escherichia coli O157:H7 EDL933]	24.0556	193.618	0	0	0	0	159.917	0	0	0	0	0	0	0	0	0	0	0	0	103.521	Unknown/Multiple Localization	Cytoplasm	418	Extracellular	Cytoplasmic	Cytoplasmic	Periplasmic	Cytoplasmic	-	-	Cell envelope	Other
15802079	Q8X620	NP_288101.1	Z2694	_	NC_002655 (chrom.)	hypothetical protein Z2694 [Escherichia coli O157:H7 EDL933]	3896.53	3858.16	4857.93	2980.62	2821.95	6708.98	2649.56	4815.92	3168.43	4286.71	2684.91	4338.66	4530.52	4357.28	3798.2	5115.72	4160.11	3985.36	2535.63	2379.5	Unknown	Cytoplasm	101	Unknown	Cytoplasmic	Cytoplasmic	Cytoplasmic	Cytoplasmic	-	-	Hypothetical proteins	Conserved
15802087	P0ACX7	NP_288109.1	Z2703	_	NC_002655 (chrom.)	hypothetical protein Z2703 [Escherichia coli O157:H7 EDL933]	25.6523	0	0	0	0	0	0	222.634	0	0	0	264.76	0	0	0	0	0	0	0	0	Unknown	Cytoplasm	69	Unknown	Cytoplasmic	Cytoplasmic	Cytoplasmic	Cytoplasmic	-	-	Protein synthesis	Ribosomal proteins: synthesis and modification
15802088	P0AD62	NP_288110.1	Z2704	pykF	NC_002655 (chrom.)	pyruvate kinase [Escherichia coli O157:H7 EDL933]	2283.85	1364.26	554.123	1466.19	1237.26	688.737	906.67	1289.73	936.377	1741.94	1336.39	1135.34	1142.35	3479.11	3411.8	3837.82	3723.2	4383.57	6941.48	3816.84	Cytoplasmic	Cytoplasm	470	Cytoplasmic	Cytoplasmic	Cytoplasmic	Cytoplasmic	Cytoplasmic	-	-	Energy metabolism	Glycolysis/gluconeogenesis
15802089	P69778	NP_288111.1	Z2705	lpp	NC_002655 (chrom.)	murein lipoprotein [Escherichia coli O157:H7 EDL933]	92878.5	58220.3	255373	79495.1	70463.9	72195.5	75649.6	54906.3	111871	45069	44380.1	23991.4	60462	136175	126846	135801	76788.9	101759	102802	132444	Outer Membrane	Outer membrane	78	Extracellular	Periplasmic	Periplasmic	Periplasmic	Periplasmic	-	-	Cell envelope	Other
15802090	Q8X604	NP_288112.1	Z2706	ynhG	NC_002655 (chrom.)	hypothetical protein Z2706 [Escherichia coli O157:H7 EDL933]	79.7191	0	0	0	148.142	0	0	0	0	0	0	0	0	0	0	662.985	348.145	0	355.39	0	Periplasmic	Periplasm	334	periplasm	X	Periplasmic	Periplasmic	Periplasmic	-	-	Unknown function	General
15802094	Q8X600	NP_288116.1	Z2710	sufC	NC_002655 (chrom.)	cysteine desulfurase ATPase component [Escherichia coli O157:H7 EDL933]	20.4672	222.031	0	0	0	0	0	0	0	0	0	166.846	0	0	0	0	0	0	0	0	Cytoplasmic	Inner membrane	248	Unknown	Cytoplasmic	Cytoplasmic	Cytoplasmic	Cytoplasmic	-	-	Transport and binding proteins	Unknown substrate
15802097	P64477	NP_288119.1	Z2713	_	NC_002655 (chrom.)	hypothetical protein Z2713 [Escherichia coli O157:H7 EDL933]	24.7771	0	0	168.369	0	0	199.538	0	0	0	0	0	0	0	0	0	102.857	0	0	0	Unknown	Cytoplasm	62	Unknown	Cytoplasmic	Cytoplasmic	Cytoplasmic	Cytoplasmic	-	-	Hypothetical proteins	Conserved
15802098	Q8X5Y9	NP_288120.1	Z2714	_	NC_002655 (chrom.)	hypothetical protein Z2714 [Escherichia coli O157:H7 EDL933]	57.7361	0	0	0	0	0	0	0	0	0	0	0	0	245.511	576.714	0	274.76	0	0	0	Cytoplasmic	Cytoplasm	136	Unknown	Cytoplasmic	Cytoplasmic	Cytoplasmic	Cytoplasmic	-	-	Unclassified	Role category not yet assigned
15802099	Q8X5Y8	NP_288121.1	Z2715	ydiJ	NC_002655 (chrom.)	putative oxidase [Escherichia coli O157:H7 EDL933]	273.907	413.624	81.0994	131.063	265.9	202.27	466.024	168.36	579	161.567	220.788	56.8912	263.623	321.154	477.183	237.308	289.468	200.279	339.799	328.841	Cytoplasmic	Cytoplasm	1018	Unknown	Cytoplasmic	Cytoplasmic	Cytoplasmic	Cytoplasmic	-	-	Energy metabolism	Electron transport
15802105	Q8X5X7	NP_288127.1	Z2721	aroD	NC_002655 (chrom.)	3-dehydroquinate dehydratase [Escherichia coli O157:H7 EDL933]	414.661	893.749	0	176.539	668.567	953.681	1464.69	396.859	1182.85	338.531	616.823	483.717	150.646	0	0	372.55	0	179.362	0	0	Cytoplasmic	Cytoplasm	252	Cytoplasmic	Cytoplasmic	Cytoplasmic	Cytoplasmic	Cytoplasmic	-	-	Amino acid biosynthesis	Aromatic amino acid family
15802114	Q8XEC4	NP_288136.1	Z2731	ppsA	NC_002655 (chrom.)	phosphoenolpyruvate synthase [Escherichia coli O157:H7 EDL933]	6355.36	9330.95	5098.58	7217.12	7315.83	11939.6	11425.5	8799.97	11829.4	8032.29	6749.61	6812.9	7442.52	1511.12	1906.52	2585.81	4599.84	4013.91	964.217	3176.01	Cytoplasmic	Inner membrane	792	Cytoplasmic	Cytoplasmic	Cytoplasmic	Cytoplasmic	Cytoplasmic	-	-	Energy metabolism	Glycolysis/gluconeogenesis
15802115	P0A8A6	NP_288137.1	Z2732	ydiA	NC_002655 (chrom.)	hypothetical protein Z2732 [Escherichia coli O157:H7 EDL933]	1480.29	3900.04	0	1977.27	2317.73	3221.36	2343.53	1375.8	2183.75	1624.97	2097.22	1418.92	1928.3	146.217	639.906	183.58	1617.41	1149.42	0	0	Cytoplasmic	Cytoplasm	277	Cytoplasmic	Cytoplasmic	Cytoplasmic	Cytoplasmic	Cytoplasmic	-	-	Unknown function	General
15802116	Q8X5W4	NP_288138.1	Z2733	aroH	NC_002655 (chrom.)	phospho-2-dehydro-3-deoxyheptonate aldolase [Escherichia coli O157:H7 EDL933]	501.597	1204.82	0	115.708	1211.7	1990.32	482.65	261.471	719.588	585.659	762.217	398.491	744.623	271.919	196.873	122.273	298.746	163.284	0	0	Cytoplasmic	Cytoplasm	348	Cytoplasmic	Cytoplasmic	Cytoplasmic	Cytoplasmic	Cytoplasmic	-	-	Amino acid biosynthesis	Aromatic amino acid family
15802122	Q8X5V9	NP_288144.1	Z2739	btuE	NC_002655 (chrom.)	putative glutathione peroxidase [Escherichia coli O157:H7 EDL933]	552.748	1260.07	439.223	1115.43	672.035	1095.57	961.493	683.86	1411.1	145.254	531.448	664.602	389.385	157.472	171.377	0	346.78	154.242	302.852	0	Periplasmic	Periplasm	183	periplasm	Cytoplasmic	Cytoplasmic	Cytoplasmic	Cytoplasmic	-	-	Transport and binding proteins	Other
15802123	Q8X4L7	NP_288145.1	Z2740	btuC	NC_002655 (chrom.)	vtamin B12-transporter permease [Escherichia coli O157:H7 EDL933]	5.71683	0	0	0	0	0	0	0	0	0	0	0	0	0	0	0	0	0	0	108.62	Cytoplasmic Membrane	Inner membrane	326	Inner Membrane	Cytoplasmic	Cytoplasmic	Extracellular	Inner Membrane	-	-	Transport and binding proteins	Other
15802124	P0A6X9	NP_288146.1	Z2741	ihfA	NC_002655 (chrom.)	integration host factor subunit alpha [Escherichia coli O157:H7 EDL933]	3490.05	2586.51	1803.7	3954.79	5517.86	3935.49	3947.25	4562.14	5793.04	5837.43	1909.05	4847.73	3330.33	2434.27	2475.58	1099.22	3396.79	4612.01	944.381	3323.37	Cytoplasmic	Cytoplasm	99	Cytoplasmic	Cytoplasmic	Cytoplasmic	Cytoplasmic	Cytoplasmic	-	-	DNA metabolism	DNA replication, recombination, and repair
15802125	Q8XE32	NP_288147.1	Z2742	pheT	NC_002655 (chrom.)	phenylalanyl-tRNA synthetase subunit beta [Escherichia coli O157:H7 EDL933]	1332.54	1134.96	525.337	967.069	961.368	1480.19	916.965	1494.6	1270.99	1390.83	1362.12	1324.88	1237.84	1281.78	1560.96	1736.42	1910.43	1958.06	1645.38	1158.05	Cytoplasmic	Cytoplasm	795	Cytoplasmic	Cytoplasmic	Cytoplasmic	Cytoplasmic	Cytoplasmic	-	-	Protein synthesis	tRNA aminoacylation
15802126	P67037	NP_288148.1	Z2743	pheS	NC_002655 (chrom.)	phenylalanyl-tRNA synthetase subunit alpha [Escherichia coli O157:H7 EDL933]	2103.45	1715.39	2112.95	1674.54	1278.54	1750.83	1664.61	1396.45	2088.03	2252.93	1557.06	1628.08	3249.66	1516.15	2294.47	2282.13	3062.12	3466.85	2042.35	2932.39	Cytoplasmic	Cytoplasm	327	Cytoplasmic	Cytoplasmic	Cytoplasmic	Cytoplasmic	Outer Membrane	-	-	Protein synthesis	tRNA aminoacylation
15802128	P0A7L5	NP_288150.1	Z2745	rplT	NC_002655 (chrom.)	50S ribosomal protein L20 [Escherichia coli O157:H7 EDL933]	4059.73	2063.67	0	1149.73	1306.23	2277.34	2725.4	2067.66	3377.64	1984.24	1657.06	1732.64	2648.96	8067.61	7618.51	4371.64	4740.03	6324.85	11823.9	11197.8	Cytoplasmic	Cytoplasm	118	Cytoplasmic	Cytoplasmic	Cytoplasmic	Extracellular	Cytoplasmic	-	-	Protein synthesis	Ribosomal proteins: synthesis and modification
15802129	P0A7Q2	NP_288151.1	Z2746	rpmI	NC_002655 (chrom.)	50S ribosomal protein L35 [Escherichia coli O157:H7 EDL933]	101.131	0	0	0	0	0	0	0	0	0	0	0	0	599.997	673.862	0	647.638	0	0	0	Cytoplasmic	Cytoplasm	65	Unknown	Periplasmic	Cytoplasmic	Periplasmic	Cytoplasmic	-	-	Protein synthesis	Ribosomal proteins: synthesis and modification
15802130	P0A709	NP_288152.1	Z2747	infC	NC_002655 (chrom.)	translation initiation factor IF-3 [Escherichia coli O157:H7 EDL933]	1473.06	1421.62	891.963	1853.34	1657.2	1854.05	1098.32	3008.99	1114.41	2073.14	1079.25	2398.01	2108.68	1444.98	1574.47	434.478	1414.97	786.693	622.873	1150.78	Cytoplasmic	Cytoplasm	180	Cytoplasmic	Cytoplasmic	Cytoplasmic	Cytoplasmic	Cytoplasmic	-	-	Protein synthesis	Translation factors
15802131	Q8XE27	NP_288153.1	Z2748	thrS	NC_002655 (chrom.)	threonyl-tRNA synthetase [Escherichia coli O157:H7 EDL933]	2079.52	2260.77	1111.96	1483.89	1719.79	1382.09	2152.97	1610.38	1898.8	1545.4	2212.42	1577.27	2652.57	2832.5	2868.99	2810.31	2549.04	1993.87	1702.49	3145.39	Cytoplasmic	Cytoplasm	642	Cytoplasmic	Cytoplasmic	Cytoplasmic	Cytoplasmic	Cytoplasmic	-	-	Protein synthesis	tRNA aminoacylation
15802134	Q8XE22	NP_288156.1	Z2752	pfkB	NC_002655 (chrom.)	6-phosphofructokinase 2 [Escherichia coli O157:H7 EDL933]	710.727	1436.95	319.731	1115.07	1407.62	535.44	881.083	919.113	1379.3	534.563	876.604	407.372	761.218	579.587	378.916	0	254.223	567.697	674.558	474.768	Cytoplasmic	Cytoplasm	309	Cytoplasmic	Cytoplasmic	Cytoplasmic	Cytoplasmic	Unknown	-	-	Energy metabolism	Glycolysis/gluconeogenesis
15802136	P58065	NP_288158.1	Z2754	_	NC_002655 (chrom.)	hypothetical protein Z2754 [Escherichia coli O157:H7 EDL933]	1980.44	2529.84	1194.53	2931.64	3296	1319.75	2497.43	1853.52	708.194	1976.38	2280.68	753.064	3283.42	2142.84	2334.87	1741.73	3934.38	1679.94	0	1170.2	Unknown	Cytoplasm	286	Unknown	X	Cytoplasmic	Cytoplasmic	Cytoplasmic	-	-	Unclassified	Role category not yet assigned
15802137	Q8XE18	NP_288159.1	Z2755	_	NC_002655 (chrom.)	hypothetical protein Z2755 [Escherichia coli O157:H7 EDL933]	69.7109	0	1055.62	0	0	0	268.885	0	0	0	0	0	0	0	0	0	0	0	0	0	Cytoplasmic Membrane	Inner membrane	178	Inner Membrane	X	Cytoplasmic	Cytoplasmic	Inner Membrane	-	-	Hypothetical proteins	Conserved
15802138	Q7ADF8	NP_288160.1	Z2756	_	NC_002655 (chrom.)	2-deoxyglucose-6-phosphatase [Escherichia coli O157:H7 EDL933]	424.131	90.6557	0	939.613	953.137	0	795.475	829.81	311.071	482.623	615.558	1195.32	515.442	204.6	113.52	138.57	461.165	307.677	0	104.255	Cytoplasmic	Cytoplasm	222	Unknown	Cytoplasmic	Cytoplasmic	Cytoplasmic	Unknown	-	-	Central intermediary metabolism	Other
15802140	Q8XE15	NP_288162.1	Z2758	_	NC_002655 (chrom.)	part of a kinase [Escherichia coli O157:H7 EDL933]	78.8807	0	0	0	455.609	0	228.147	0	0	0	378.199	0	0	0	0	0	0	0	288.409	148.369	Cytoplasmic Membrane	Inner membrane	463	Inner Membrane	Extracellular	Cytoplasmic	Cytoplasmic	Inner Membrane	-	-	Energy metabolism	Electron transport
15802143	Q8XE12	NP_288165.1	Z2761	katE	NC_002655 (chrom.)	hydroperoxidase II [Escherichia coli O157:H7 EDL933]	129.481	74.4608	0	269.701	127.672	93.7302	89.3001	121.257	83.2937	814.553	211.981	332.541	241.651	0	0	0	0	0	0	0	Cytoplasmic	Periplasm	753	periplasm	X	Cytoplasmic	Cytoplasmic	Cytoplasmic	-	-	Cellular processes	Detoxification
15802149	P69830	NP_288171.1	Z2768	celA	NC_002655 (chrom.)	N,N'-diacetylchitobiose-specific PTS system transporter subunit IIB [Escherichia coli O157:H7 EDL933]	114.288	0	0	0	0	0	0	267.142	0	0	0	1645.16	259.181	0	0	0	0	0	0	0	Cytoplasmic	Cytoplasm	106	Cytoplasmic	Cytoplasmic	Cytoplasmic	Cytoplasmic	Cytoplasmic	-	-	Cellular processes	Toxin production and resistance
15802150	P0ADB2	NP_288172.1	Z2769	osmE	NC_002655 (chrom.)	DNA-binding transcriptional activator OsmE [Escherichia coli O157:H7 EDL933]	3367.42	2351.37	11102.6	9934.27	2687.27	3066.61	1682.07	3828.37	4827.53	2041.06	1115.68	774.288	3269.78	2212.97	1929.03	2398.31	2437.88	2168.66	3434.11	2719.12	Unknown	Outer membrane	112	Unknown	Periplasmic	Periplasmic	Periplasmic	Periplasmic	-	-	Cell envelope	Other
15802151	Q8XDZ9	NP_288173.1	Z2770	nadE	NC_002655 (chrom.)	NAD synthetase [Escherichia coli O157:H7 EDL933]	876.392	1561.24	0	931.206	1448.4	2155.91	1024.86	1046.67	1234.14	1147.93	784.35	546.75	595.968	829.746	339.039	421.433	1142.6	1016.41	0	424.803	Cytoplasmic	Cytoplasm	275	Cytoplasmic	Cytoplasmic	Cytoplasmic	Cytoplasmic	Cytoplasmic	-	-	Biosynthesis of cofactors, prosthetic groups, and carriers	Pyridine nucleotides
15802153	Q8XDZ6	NP_288175.1	Z2774	_	NC_002655 (chrom.)	hypothetical protein Z2774 [Escherichia coli O157:H7 EDL933]	4.24099	0	0	0	0	0	0	80.5789	0	0	0	0	0	0	0	0	0	0	0	0	Unknown	Cytoplasm	191	Unknown	X	Cytoplasmic	Cytoplasmic	Unknown	-	-	Hypothetical proteins	Conserved
15802154	Q8XDZ4	NP_288176.1	Z2775	spy	NC_002655 (chrom.)	periplasmic protein [Escherichia coli O157:H7 EDL933]	337.909	761.096	0	367.49	869.819	0	980.018	516.322	0	791.991	361.125	1636.25	0	0	0	0	0	136.151	0	0	Periplasmic	Periplasm	161	periplasm	Periplasmic	Periplasmic	Periplasmic	Periplasmic	-	-	Unknown function	General
15802155	Q8XDZ0	NP_288177.1	Z2776	ydjS	NC_002655 (chrom.)	succinylglutamate desuccinylase [Escherichia coli O157:H7 EDL933]	41.0335	0	0	0	52.3133	0	134.902	122.609	264.667	0	0	0	205.144	0	0	0	0	0	0	0	Unknown	Periplasm	322	Cytoplasmic	Cytoplasmic	Cytoplasmic	Cytoplasmic	Cytoplasmic	-	-	Unknown function	General
15802156	Q7ADE7	NP_288178.1	Z2777	_	NC_002655 (chrom.)	succinylarginine dihydrolase [Escherichia coli O157:H7 EDL933]	42.2216	162.407	0	184.096	0	0	139.96	0	73.0794	0	0	242.667	0	0	0	0	0	0	0	0	Unknown	Extracellular	447	Unknown	X	Cytoplasmic	Periplasmic	Cytoplasmic	-	-	Energy metabolism	Amino acids and amines
15802157	Q7ADE6	NP_288179.1	Z2778	astD	NC_002655 (chrom.)	succinylglutamic semialdehyde dehydrogenase [Escherichia coli O157:H7 EDL933]	387.826	660.343	0	777.179	158.832	634.085	779.427	537.567	647.054	1117.73	313.319	573.318	612.174	0	0	0	0	271.296	0	286.357	Cytoplasmic	Cytoplasm	492	Unknown	X	Cytoplasmic	Cytoplasmic	Unknown	-	-	Energy metabolism	Amino acids and amines
15802158	P0AE38	NP_288180.1	Z2779	_	NC_002655 (chrom.)	arginine succinyltransferase [Escherichia coli O157:H7 EDL933]	134.646	482.603	0	291.277	165.463	104.061	276.186	0	269.98	335.13	66.5431	319.239	149.133	0	0	0	98.6607	0	0	0	Cytoplasmic	Cytoplasm	344	Unknown	Cytoplasmic	Cytoplasmic	Cytoplasmic	Cytoplasmic	-	-	Energy metabolism	Amino acids and amines
15802159	Q8X598	NP_288181.1	Z2780	argD	NC_002655 (chrom.)	bifunctional succinylornithine transaminase/acetylornithine transaminase [Escherichia coli O157:H7 EDL933]	728.004	1784.85	266.554	738.691	1282.17	1995.23	1240.33	1107.05	1046.98	973.849	1371.13	843.337	1181.9	0	0	0	0	0	0	0	Cytoplasmic	Cytoplasm	406	Cytoplasmic	Cytoplasmic	Cytoplasmic	Cytoplasmic	Cytoplasmic	-	-	Amino acid biosynthesis	Glutamate family
15802160	Q8XDY5	NP_288182.1	Z2781	xthA	NC_002655 (chrom.)	exonuclease III [Escherichia coli O157:H7 EDL933]	732.316	2049.63	0	432.973	819.849	1670.68	1466.22	973.32	860.736	889.57	972.509	0	791.717	289.262	104.662	0	1062.52	283.101	654.814	592.43	Cytoplasmic	Extracellular	268	Unknown	Cytoplasmic	Cytoplasmic	Cytoplasmic	Cytoplasmic	-	-	DNA metabolism	DNA replication, recombination, and repair
15802162	Q8XDY3	NP_288184.1	Z2783	ydjY	NC_002655 (chrom.)	hypothetical protein Z2783 [Escherichia coli O157:H7 EDL933]	82.1651	0	969.273	0	0	0	0	376.001	0	0	215.864	0	0	0	0	0	0	0	0	0	Periplasmic	Extracellular	279	Unknown	X	Periplasmic	Extracellular	Extracellular	-	-	Hypothetical proteins	Conserved
15802165	Q8XDX6	NP_288187.1	Z2786	_	NC_002655 (chrom.)	hypothetical protein Z2786 [Escherichia coli O157:H7 EDL933]	5.48688	0	0	0	104.251	0	0	0	0	0	0	0	0	0	0	0	0	0	0	0	Unknown	Cytoplasm	389	Unknown	X	Periplasmic	Periplasmic	Periplasmic	-	-	Hypothetical proteins	Conserved
15802168	Q8XDX3	NP_288190.1	Z2789	_	NC_002655 (chrom.)	putative thiosulfate sulfur transferase [Escherichia coli O157:H7 EDL933]	80.1149	69.583	0	253.097	143.774	0	119.404	0	0	218.052	66.1774	416.09	64.2481	0	71.2556	100.502	0	0	0	0	Periplasmic	Cytoplasm	440	Unknown	Periplasmic	Periplasmic	Periplasmic	Outer Membrane	-	-	Central intermediary metabolism	Sulfur metabolism
15802169	Q8XDX2	NP_288191.1	Z2790	_	NC_002655 (chrom.)	putative cytochrome oxidase [Escherichia coli O157:H7 EDL933]	6.62128	0	0	0	0	0	0	0	0	0	0	0	0	0	0	0	125.804	0	0	0	Cytoplasmic Membrane	Inner membrane	208	Cytoplasmic	Cytoplasmic	Cytoplasmic	Extracellular	Inner Membrane	-	-	Fatty acid and phospholipid metabolism	Biosynthesis
15802170	Q8XDX1	NP_288192.1	Z2791	_	NC_002655 (chrom.)	pyrimidine (deoxy)nucleoside triphosphate pyrophosphohydrolase [Escherichia coli O157:H7 EDL933]	23.2384	0	0	0	0	0	441.53	0	0	0	0	0	0	0	0	0	0	0	0	0	Cytoplasmic	Extracellular	135	Unknown	Cytoplasmic	Cytoplasmic	Cytoplasmic	Cytoplasmic	-	-	Unknown function	General
15802172	Q8XDW9	NP_288194.1	Z2793	gdhA	NC_002655 (chrom.)	glutamate dehydrogenase [Escherichia coli O157:H7 EDL933]	2538.08	3046.11	2876.59	1279.59	2464.72	2224.7	3137.83	2826.91	2319.62	2601.8	2312.5	2841.13	1920.26	1376.07	1724.29	1584.52	4547.78	3236.43	1534.82	4367.92	Outer Membrane	Cytoplasm	447	Unknown	Cytoplasmic	Cytoplasmic	Cytoplasmic	Cytoplasmic	-	-	Amino acid biosynthesis	Glutamate family
15802175	P66794	NP_288197.1	Z2797	selD	NC_002655 (chrom.)	selenophosphate synthetase [Escherichia coli O157:H7 EDL933]	2195.95	2623.45	0	1900.07	3166.11	5611.18	2161.96	2221.1	2467.82	2295.45	2489.54	1978.35	2821.21	1777.7	2066.14	1926.59	2350.05	1509.82	1264.39	1092.15	Cytoplasmic	Cytoplasm	347	Cytoplasmic	Cytoplasmic	Cytoplasmic	Cytoplasmic	Cytoplasmic	-	-	Protein synthesis	tRNA aminoacylation
15802176	P0ACY2	NP_288198.1	Z2798	ydjA	NC_002655 (chrom.)	hypothetical protein Z2798 [Escherichia coli O157:H7 EDL933]	1565.36	2204.15	1095.52	1932.47	1590.95	2269.43	1294.59	1416.58	1948.68	1691.73	2642.08	3107.91	1290.55	393.046	1142.05	887.426	1587.64	641.96	1397.77	1207.36	Unknown	Periplasm	183	Cytoplasmic	Cytoplasmic	Cytoplasmic	Cytoplasmic	Cytoplasmic	-	-	Unknown function	Enzymes of unknown specificity
15802177	Q8XDW5	NP_288199.1	Z2799	sppA	NC_002655 (chrom.)	protease 4 [Escherichia coli O157:H7 EDL933]	145.377	47.3378	449.01	0	195.621	0	285.71	0	52.9903	98.9642	225.601	141.535	396.708	214.792	234.041	145.43	118.181	0	156.243	0	Cytoplasmic Membrane	Inner membrane	618	Inner Membrane	Periplasmic	Cytoplasmic	Periplasmic	Cytoplasmic	-	-	Protein fate	Degradation of proteins, peptides, and glycopeptides
15802179	P0A963	NP_288201.1	Z2801	ansA	NC_002655 (chrom.)	cytoplasmic asparaginase I [Escherichia coli O157:H7 EDL933]	79.8254	0	0	339.302	0	0	267.244	254.071	0	0	147.195	0	0	0	0	0	0	169.337	339.533	0	Cytoplasmic	Cytoplasm	338	Unknown	X	Cytoplasmic	Cytoplasmic	Cytoplasmic	-	-	Energy metabolism	Amino acids and amines
161367596	Q8XDW3	NP_288202.2	Z2802	ydjB	NC_002655 (chrom.)	nicotinamidase/pyrazinamidase [Escherichia coli O157:H7 EDL933]	248.869	345.721	0	0	811.68	0	0	380.513	430.712	736.315	673.367	214.834	437.188	0	0	0	192.491	0	0	505.682	Cytoplasmic	Cytoplasm	219	Unknown	Cytoplasmic	Periplasmic	Cytoplasmic	Cytoplasmic	-	-	Unknown function	Enzymes of unknown specificity
15802182	Q8X596	NP_288204.1	Z2804	_	NC_002655 (chrom.)	unknown protein encoded within IS629 [Escherichia coli O157:H7 EDL933]	15.0393	0	0	0	0	0	0	285.747	0	0	0	0	0	0	0	0	0	0	0	0	Unknown	Cytoplasm	108	Unknown	Cytoplasmic	Cytoplasmic	Extracellular	Cytoplasmic	-	-	Mobile and extrachromosomal element functions	Transposon functions
15802184	Q8X594	NP_288206.1	Z2808	_	NC_002655 (chrom.)	putative DEOR-type transcriptional regulator [Escherichia coli O157:H7 EDL933]	24.6732	0	0	0	59.7846	0	0	0	0	0	167.162	174.873	66.9714	0	0	0	0	0	0	0	Cytoplasmic	Cytoplasm	252	Cytoplasmic	Cytoplasmic	Cytoplasmic	Cytoplasmic	Cytoplasmic	-	-	Regulatory functions	Other
15802185	Q8XDV3	NP_288207.1	Z2809	_	NC_002655 (chrom.)	hypothetical protein Z2809 [Escherichia coli O157:H7 EDL933]	146.098	146.625	0	0	352.252	95.0101	188.895	358.414	410.91	152.822	207.751	218.45	204.078	0	0	0	90.8834	324.881	0	24.882	Cytoplasmic	Cytoplasm	326	Unknown	Cytoplasmic	Cytoplasmic	Cytoplasmic	Cytoplasmic	-	-	Central intermediary metabolism	Other
15802187	Q8XDV1	NP_288209.1	Z2811	_	NC_002655 (chrom.)	putative aldolase [Escherichia coli O157:H7 EDL933]	357.845	715.568	0	259.131	490.427	930.056	307.131	436.893	1001.67	745.36	679.045	531.234	497.528	0	0	0	205.008	0	0	0	Cytoplasmic	Cytoplasm	278	Cytoplasmic	Cytoplasmic	Cytoplasmic	Cytoplasmic	Cytoplasmic	-	-	Energy metabolism	Electron transport
15802188	Q8XDV0	NP_288210.1	Z2812	ydjJ	NC_002655 (chrom.)	putative oxidoreductase [Escherichia coli O157:H7 EDL933]	40.4243	0	0	0	107.842	0	133.152	62.7832	0	72.0833	0	0	0	0	0	0	392.201	0	0	0	Cytoplasmic	Cytoplasm	347	Cytoplasmic	Cytoplasmic	Cytoplasmic	Cytoplasmic	Unknown	-	-	Regulatory functions	Other
15802190	Q8XDU8	NP_288212.1	Z2815	_	NC_002655 (chrom.)	putative oxidoreductase [Escherichia coli O157:H7 EDL933]	334.42	918.979	0	544.57	343.72	762.691	573.728	544.084	654.898	435.109	634.236	248.264	387.247	0	0	0	306.459	0	0	0	Cytoplasmic	Cytoplasm	358	Cytoplasmic	Cytoplasmic	Cytoplasmic	Cytoplasmic	Unknown	-	-	Unknown function	Enzymes of unknown specificity
15802192	P0A748	NP_288214.1	Z2817	yeaA	NC_002655 (chrom.)	methionine sulfoxide reductase B [Escherichia coli O157:H7 EDL933]	2068.24	4435.03	0	6424.28	3345.26	2313.63	1332.5	5054.6	1738.31	2309.84	3577.36	2860.41	3289.21	500.327	0	337.842	549.798	719.927	0	508.25	Cytoplasmic	Cytoplasm	137	Unknown	Cytoplasmic	Periplasmic	Cytoplasmic	Cytoplasmic	-	-	Unknown function	General
15802193	P0A9B4	NP_288215.1	Z2818	gapA	NC_002655 (chrom.)	glyceraldehyde-3-phosphate dehydrogenase [Escherichia coli O157:H7 EDL933]	21357.6	15326	12010.9	14554.5	15785.7	25793.5	12828.7	12062.3	15809.9	18680	14121.4	15017.9	15799.9	32175.6	29581	33858.5	21599.8	31672.1	38450.9	30666	Cytoplasmic	Cytoplasm	331	Cytoplasmic	Cytoplasmic	Cytoplasmic	Cytoplasmic	Unknown	-	-	Energy metabolism	Glycolysis/gluconeogenesis
15802194	Q8XDU6	NP_288216.1	Z2820	yeaD	NC_002655 (chrom.)	hypothetical protein Z2820 [Escherichia coli O157:H7 EDL933]	2082.92	1488.37	1801.98	1741.35	1648.65	1343.84	2555.32	2330.08	2051.4	1192.57	1521.05	1817.63	2971.88	1939.52	2395.11	3152.94	2706.42	1900.68	2633.55	2383.13	Cytoplasmic	Cytoplasm	301	Unknown	Cytoplasmic	Cytoplasmic	Cytoplasmic	Cytoplasmic	-	-	Unknown function	General
15802195	Q8XDT9	NP_288217.1	Z2821	_	NC_002655 (chrom.)	putative an aldehyde reductase [Escherichia coli O157:H7 EDL933]	36.37	160.749	0	0	0	0	142.75	0	214.211	0	0	0	173.32	0	0	0	0	0	0	0	Cytoplasmic	Cytoplasm	284	Cytoplasmic	Cytoplasmic	Cytoplasmic	Cytoplasmic	Cytoplasmic	-	-	Central intermediary metabolism	Other
15802196	Q8X592	NP_288218.1	Z2822	yeaF	NC_002655 (chrom.)	hypothetical protein Z2822 [Escherichia coli O157:H7 EDL933]	1254.62	687.801	3792.7	2990.41	947.434	447.202	1186.07	700.04	580.232	537.706	1311.16	1199.59	800.479	1359.78	1698.39	1052.51	1074.39	571.034	1702.61	1198.33	Outer Membrane	Outer membrane	248	Outer Membrane	Extracellular	Extracellular	Extracellular	Outer Membrane	-	-	Unknown function	General
15802197	P0ACY5	NP_288219.1	Z2823	yeaG	NC_002655 (chrom.)	hypothetical protein Z2823 [Escherichia coli O157:H7 EDL933]	410.427	659.756	0	201.195	261.917	724.582	447.12	339.214	583.289	687.225	362.468	206.728	482.866	117.649	0	425.006	1252.86	845.48	0	200.754	Cytoplasmic	Cytoplasm	644	Unknown	Cytoplasmic	Cytoplasmic	Cytoplasmic	Cytoplasmic	-	-	Protein synthesis	Ribosomal proteins: synthesis and modification
15802198	Q8XDT8	NP_288220.1	Z2824	yeaH	NC_002655 (chrom.)	hypothetical protein Z2824 [Escherichia coli O157:H7 EDL933]	2.86799	0	0	0	0	0	0	0	0	0	0	0	0	0	0	0	0	0	0	54.4919	Cytoplasmic	Periplasm	427	Unknown	Cytoplasmic	Cytoplasmic	Cytoplasmic	Cytoplasmic	-	-	Unknown function	General
15802199	Q8XDT7	NP_288221.1	Z2825	yeaI	NC_002655 (chrom.)	hypothetical protein Z2825 [Escherichia coli O157:H7 EDL933]	6.15543	0	0	0	0	0	0	0	0	0	0	0	0	0	0	0	116.953	0	0	0	Cytoplasmic Membrane	Inner membrane	444	Inner Membrane	Cytoplasmic	Cytoplasmic	Cytoplasmic	Inner Membrane	-	-	Unknown function	General
15802200	Q8XDT6	NP_288222.1	Z2826	'yeaJ	NC_002655 (chrom.)	hypothetical protein Z2826 [Escherichia coli O157:H7 EDL933]	30.5542	64.5299	203.333	0	44.2799	0	0	0	0	134.487	0	64.0743	0	69.8255	0	0	0	0	0	0	Cytoplasmic	Inner membrane	496	Inner Membrane	Cytoplasmic	Cytoplasmic	Cytoplasmic	Outer Membrane	-	-	Unknown function	General
15802201	P64484	NP_288223.1	Z2827	yeaK	NC_002655 (chrom.)	hypothetical protein Z2827 [Escherichia coli O157:H7 EDL933]	684.97	1003.19	0	723.742	687.76	1121.43	1353.26	0	962.939	746.398	1223.98	853.206	531.276	322.119	0	218.339	891.246	1263.57	783.243	328.736	Cytoplasmic	Cytoplasm	167	Cytoplasmic	Cytoplasmic	Cytoplasmic	Cytoplasmic	Cytoplasmic	-	-	Protein synthesis	tRNA aminoacylation
15802205	Q8XDT0	NP_288227.1	Z2833	yeaN	NC_002655 (chrom.)	putative amino acid/amine transport protein [Escherichia coli O157:H7 EDL933]	6.77683	0	0	0	0	0	0	0	0	0	0	0	0	0	0	0	128.76	0	0	0	Cytoplasmic Membrane	Inner membrane	393	Inner Membrane	X	Cytoplasmic	Extracellular	Inner Membrane	-	-	Unclassified	Role category not yet assigned
15802206	0	NP_288228.1	Z2834	yeaO	NC_002655 (chrom.)	hypothetical protein Z2834 [Escherichia coli O157:H7 EDL933]	434.037	374.365	0	451.9	513.413	0	642.731	404.315	139.019	519.936	355.258	742.923	230.886	1127.46	460.178	954.596	621.023	275.833	0	432.872	Unknown	#N/A	#N/A	Unknown	Cytoplasmic	Cytoplasmic	Cytoplasmic	Cytoplasmic	-	-	Unknown function	General
15802207	Q8XDS8	NP_288229.1	Z2835	yoaF	NC_002655 (chrom.)	hypothetical protein Z2835 [Escherichia coli O157:H7 EDL933]	130.639	0	0	0	395.922	0	0	0	0	0	1140.52	0	533.708	0	0	0	411.989	0	0	0	Unknown	Periplasm	84	Unknown	Periplasmic	Periplasmic	Periplasmic	Outer Membrane	-	-	Unknown function	General
15804995	0	NP_288230.1	Z2836m	_	NC_002655 (chrom.)	GGDEF domain-containing protein [Escherichia coli O157:H7 EDL933]	3.47434	0	0	0	0	0	0	0	0	0	0	0	0	0	0	0	0	0	0	66.0124	Cytoplasmic	Cytoplasm	340	Inner Membrane	X	Cytoplasmic	Cytoplasmic	Cytoplasmic	-	-	No Data	No Data
15802210	P64489	NP_288233.1	Z2839	yeaR	NC_002655 (chrom.)	hypothetical protein Z2839 [Escherichia coli O157:H7 EDL933]	185.153	1488.08	0	0	0	0	0	0	0	0	846.596	1183.24	0	0	0	0	0	0	0	0	Unknown	Cytoplasm	119	Cytoplasmic	Cytoplasmic	Cytoplasmic	Cytoplasmic	Cytoplasmic	-	-	Cellular processes	Toxin production and resistance
15802212	Q8XDS5	NP_288235.1	Z2842	yeaT	NC_002655 (chrom.)	putative transcriptional regulator LYSR-type [Escherichia coli O157:H7 EDL933]	3.49705	0	0	0	0	0	0	0	0	66.444	0	0	0	0	0	0	0	0	0	0	Cytoplasmic	Cytoplasm	314	Cytoplasmic	Cytoplasmic	Cytoplasmic	Cytoplasmic	Unknown	-	-	Transport and binding proteins	Unknown substrate
15802213	Q8XDS4	NP_288236.1	Z2843	yeaU	NC_002655 (chrom.)	putative tartrate dehydrogenase [Escherichia coli O157:H7 EDL933]	126.762	0	0	0	0	106.441	141.152	246.113	86.067	85.0736	0	0	0	371.073	100.758	628.927	0	454.28	0	188.589	Cytoplasmic	Cytoplasm	361	Cytoplasmic	Cytoplasmic	Cytoplasmic	Cytoplasmic	Cytoplasmic	-	-	Central intermediary metabolism	Other
15802217	Q8XDR7	NP_288240.1	Z2847	rnd	NC_002655 (chrom.)	ribonuclease D [Escherichia coli O157:H7 EDL933]	5.3309	0	0	0	0	0	0	0	0	0	0	78.1983	0	0	0	0	23.0889	0	0	0	Cytoplasmic	Cytoplasm	375	Cytoplasmic	X	Cytoplasmic	Cytoplasmic	Cytoplasmic	-	-	Transcription	RNA processing
15802218	Q8XDR6	NP_288241.1	Z2848	fadD	NC_002655 (chrom.)	long-chain-fatty-acid--CoA ligase [Escherichia coli O157:H7 EDL933]	552.412	1263.88	0	610.259	577.773	1282.04	964.402	1028.89	1100.84	658.253	866.215	696.711	1041.5	0	0	0	174.002	150.232	0	80.8321	Cytoplasmic	Cytoplasm	561	Unknown	Cytoplasmic	Cytoplasmic	Cytoplasmic	Cytoplasmic	-	-	Fatty acid and phospholipid metabolism	Other
15802219	Q8XDR5	NP_288242.1	Z2849	_	NC_002655 (chrom.)	putative outer membrane protein [Escherichia coli O157:H7 EDL933]	274.636	291.965	919.978	105.783	201.088	0	881.083	117.193	163.479	458.197	695.717	427.173	134.79	0	0	0	0	0	312.963	508.68	Outer Membrane	Outer membrane	193	Outer Membrane	Periplasmic	Periplasmic	Periplasmic	Periplasmic	-	-	Cell envelope	Other
15802220	Q8XDR4	NP_288243.1	Z2850	yeaZ	NC_002655 (chrom.)	hypothetical protein Z2850 [Escherichia coli O157:H7 EDL933]	208.211	884.2	0	213.875	406.653	0	0	235.402	329.059	297.329	0	589.089	217.29	0	0	414.76	368.36	0	0	0	Unknown	Extracellular	231	Unknown	Cytoplasmic	Cytoplasmic	Cytoplasmic	Cytoplasmic	-	-	Protein fate	Degradation of proteins, peptides, and glycopeptides
15802222	Q8XDR2	NP_288245.1	Z2852	_	NC_002655 (chrom.)	hypothetical protein Z2852 [Escherichia coli O157:H7 EDL933]	137.901	0	0	130.03	100.265	0	0	441.597	0	0	508.435	715.796	332.239	0	0	0	0	0	391.762	0	Unknown	Periplasm	130	Cytoplasmic	Cytoplasmic	Cytoplasmic	Cytoplasmic	Cytoplasmic	-	-	Unknown function	General
15802225	Q8XEI3	NP_288248.1	Z2855	pabB	NC_002655 (chrom.)	para-aminobenzoate synthase component I [Escherichia coli O157:H7 EDL933]	166.631	666.283	0	0	228.439	0	363.434	0	0	432.463	0	0	693.431	0	0	0	206.99	0	0	574.948	Cytoplasmic	Cytoplasm	453	Cytoplasmic	X	Cytoplasmic	Cytoplasmic	Cytoplasmic	-	-	Biosynthesis of cofactors, prosthetic groups, and carriers	Folic acid
15802226	Q8XCQ2	NP_288249.1	Z2856	yeaB	NC_002655 (chrom.)	hypothetical protein Z2856 [Escherichia coli O157:H7 EDL933]	23.1631	0	0	0	0	0	0	0	0	230.129	209.97	0	0	0	0	0	0	0	0	0	Cytoplasmic	Extracellular	192	Unknown	Cytoplasmic	Cytoplasmic	Cytoplasmic	Cytoplasmic	-	-	DNA metabolism	DNA replication, recombination, and repair
15802227	Q8X5D2	NP_288250.1	Z2857	sdaA	NC_002655 (chrom.)	L-serine dehydratase 1 [Escherichia coli O157:H7 EDL933]	921.802	1516.65	0	387.69	1529.38	1745.28	1455.1	1379.91	2197.97	743.432	1100.59	1593.4	744.361	201.21	658.58	681.988	887.527	691.169	0	0	Cytoplasmic	Cytoplasm	454	Unknown	X	Cytoplasmic	Cytoplasmic	Cytoplasmic	-	-	Energy metabolism	Amino acids and amines
15802229	P0AEC2	NP_288252.1	Z2859	yoaE	NC_002655 (chrom.)	putative transport protein [Escherichia coli O157:H7 EDL933]	53.2632	0	0	0	0	0	0	0	0	0	0	0	0	247.575	0	0	276.938	0	487.487	0	Cytoplasmic Membrane	Inner membrane	518	Inner Membrane	X	Cytoplasmic	Cytoplasmic	Inner Membrane	-	-	Energy metabolism	Electron transport
15802230	P69799	NP_288253.1	Z2860	manX	NC_002655 (chrom.)	PTS system, mannose-specific IIAB component [Escherichia coli O157:H7 EDL933]	2739.64	2091.08	506.033	2038.75	1985.37	2622.26	1656.96	1243.98	1711.25	2764.57	2823.89	2553.68	2609.58	2906.59	3958.82	2830.09	4803	4895.66	4052.38	3999.21	Cytoplasmic	Inner membrane	323	Cytoplasmic	X	Cytoplasmic	Cytoplasmic	Cytoplasmic	-	-	Transport and binding proteins	Carbohydrates, organic alcohols, and acids
15802231	P69803	NP_288254.1	Z2861	manY	NC_002655 (chrom.)	PTS enzyme IIC, mannose-specific [Escherichia coli O157:H7 EDL933]	275.277	0	0	2559.69	0	0	0	722.086	0	0	0	0	0	499.926	1088.14	0	360.426	0	0	0	Cytoplasmic Membrane	Inner membrane	266	Inner Membrane	Cytoplasmic	Cytoplasmic	Cytoplasmic	Inner Membrane	-	-	Transport and binding proteins	Carbohydrates, organic alcohols, and acids
15802232	P69807	NP_288255.1	Z2862	manZ	NC_002655 (chrom.)	mannose-specific PTS system protein IID [Escherichia coli O157:H7 EDL933]	1629.12	709.395	1785.19	1746.71	1751.18	166.902	730.756	461.998	1271.07	590.789	1481.01	422.335	394.589	3525.14	3142.67	1736.53	2647.78	2198.35	3729.78	2461.03	Cytoplasmic Membrane	Inner membrane	286	Inner Membrane	Cytoplasmic	Cytoplasmic	Cytoplasmic	Inner Membrane	-	-	Transport and binding proteins	Carbohydrates, organic alcohols, and acids
15802233	Q8XCP5	NP_288256.1	Z2863	_	NC_002655 (chrom.)	hypothetical protein Z2863 [Escherichia coli O157:H7 EDL933]	108.221	0	0	0	0	0	163.933	0	0	0	0	0	0	673.036	724.64	0	494.592	0	0	0	Cytoplasmic Membrane	Inner membrane	152	Inner Membrane	Cytoplasmic	Cytoplasmic	Cytoplasmic	Inner Membrane	-	-	Hypothetical proteins	Conserved
15802234	Q8XCP1	NP_288257.1	Z2864	_	NC_002655 (chrom.)	hypothetical protein Z2864 [Escherichia coli O157:H7 EDL933]	8.64642	0	0	0	0	0	0	0	0	0	0	0	0	0	0	0	0	0	0	164.282	Cytoplasmic Membrane	Inner membrane	188	Inner Membrane	X	Cytoplasmic	Cytoplasmic	Inner Membrane	-	-	Unclassified	Role category not yet assigned
15802235	Q8XCP0	NP_288258.1	Z2866	rrmA	NC_002655 (chrom.)	23S rRNA methyltransferase A [Escherichia coli O157:H7 EDL933]	40.6155	190.515	0	137.5	0	0	327.217	0	0	0	0	0	0	0	0	0	116.463	0	0	0	Cytoplasmic	Cytoplasm	269	Cytoplasmic	Cytoplasmic	Cytoplasmic	Cytoplasmic	Unknown	-	-	Energy metabolism	Electron transport
15802236	P0A9Y8	NP_288259.1	Z2868	cspC	NC_002655 (chrom.)	cold shock-like protein CspC [Escherichia coli O157:H7 EDL933]	9595.93	6434.1	8101.38	14446	10809.2	6712.98	4694.72	13356.4	5043.69	11058.3	4579.28	11172.3	6859.48	11989.7	7125.88	14765.7	10006.2	13885.9	11981	9300.48	Cytoplasmic	Cytoplasm	69	Cytoplasmic	Cytoplasmic	Cytoplasmic	Periplasmic	Cytoplasmic	-	-	Cellular processes	Adaptations to atypical conditions
15802240	Q8X4G6	NP_288263.1	Z2873	_	NC_002655 (chrom.)	hypothetical protein Z2873 [Escherichia coli O157:H7 EDL933]	47.5885	0	0	0	0	0	523.484	0	0	0	0	0	0	0	0	0	380.698	0	0	0	Cytoplasmic Membrane	Inner membrane	79	Unknown	Cytoplasmic	Cytoplasmic	Cytoplasmic	Inner Membrane	-	-	Hypothetical proteins	Conserved
15802241	Q8XCN4	NP_288264.1	Z2874	_	NC_002655 (chrom.)	putative regulator [Escherichia coli O157:H7 EDL933]	1072.75	1114.71	436.464	1967.9	1146.55	1090.33	1255.92	1134.31	858.214	1523.97	462.792	1659.09	775.045	944.185	1028.8	1385.67	1040.15	1387.92	686.812	483.392	Cytoplasmic	Cytoplasm	263	Cytoplasmic	X	Cytoplasmic	Cytoplasmic	Cytoplasmic	-	-	Regulatory functions	Other
15802243	P65813	NP_288266.1	Z2876	htpX	NC_002655 (chrom.)	heat shock protein HtpX [Escherichia coli O157:H7 EDL933]	417.314	776.263	401.678	562.221	354.861	505.89	666.365	421.289	869.304	268.261	491.095	256.721	118.345	144.814	636.834	393.9	640.318	0	420.805	0	Cytoplasmic Membrane	Extracellular	293	Unknown	X	Cytoplasmic	Cytoplasmic	Inner Membrane	-	-	Cellular processes	Adaptations to atypical conditions
15802244	Q8XCM5	NP_288267.1	Z2877	prc	NC_002655 (chrom.)	carboxy-terminal protease [Escherichia coli O157:H7 EDL933]	157.504	290.42	0	236.634	149.358	0	311.63	88.6052	160.029	113.396	206.697	144.083	0	204.994	178.692	166.622	496.823	160.711	0	83.8846	Cytoplasmic Membrane	Extracellular	682	periplasm	Periplasmic	Periplasmic	Cytoplasmic	Outer Membrane	-	-	Protein fate	Degradation of proteins, peptides, and glycopeptides
15804984	Q8XCM4	NP_288268.1	Z2878m	proQ	NC_002655 (chrom.)	putative solute/DNA competence effector [Escherichia coli O157:H7 EDL933]	1853.77	2524.17	0	1589.71	752.544	2719.46	1507.35	2054.86	2580.91	1371.79	1458.03	1088.95	1220.89	3346.5	3781.44	1679.06	3003.91	1336.09	1682.96	1522.93	Cytoplasmic	Periplasm	232	Cytoplasmic	Cytoplasmic	Cytoplasmic	Periplasmic	Cytoplasmic	-	-	No Data	No Data
15802245	Q8XCM3	NP_288269.1	Z2879	_	NC_002655 (chrom.)	hypothetical protein Z2879 [Escherichia coli O157:H7 EDL933]	91.7825	0	0	544.496	433.387	0	0	0	0	0	295.595	470.389	0	0	0	0	0	0	0	0	Unknown	Cytoplasm	183	Unknown	X	Cytoplasmic	Cytoplasmic	Cytoplasmic	-	-	Unclassified	Role category not yet assigned
15802247	Q8XCM1	NP_288271.1	Z2881	_	NC_002655 (chrom.)	hypothetical protein Z2881 [Escherichia coli O157:H7 EDL933]	2.52606	0	0	0	20.9991	0	26.996	0	0	0	0	0	0	0	0	0	0	0	0	0	Unknown	Cytoplasm	879	Unknown	X	Cytoplasmic	Cytoplasmic	Outer Membrane	-	-	Unknown function	General
15802249	Q8XCL8	NP_288273.1	Z2883	_	NC_002655 (chrom.)	hypothetical protein Z2883 [Escherichia coli O157:H7 EDL933]	132.983	362.49	0	262.671	247.465	0	0	295.152	0	0	689.496	0	669.396	0	0	0	0	0	0	0	Unknown	Cytoplasm	83	Unknown	Cytoplasmic	Cytoplasmic	Periplasmic	Cytoplasmic	-	-	Hypothetical proteins	Conserved
15802252	Q8XCL2	NP_288276.1	Z2887	_	NC_002655 (chrom.)	hypothetical protein Z2887 [Escherichia coli O157:H7 EDL933]	1435.54	3947.66	3726.48	2001.21	2436.26	1028.15	2033.27	1928.02	1315.11	1644.81	749.234	1175.11	310.379	444.008	483.798	1811.55	488.89	435.074	863.521	452.764	Unknown	Periplasm	113	Unknown	Periplasmic	Periplasmic	Periplasmic	Periplasmic	-	-	Hypothetical proteins	Conserved
15802256	Q8XCK7	NP_288280.1	Z2893	_	NC_002655 (chrom.)	hypothetical protein Z2893 [Escherichia coli O157:H7 EDL933]	13.777	0	0	0	261.763	0	0	0	0	0	0	0	0	0	0	0	0	0	0	0	Cytoplasmic Membrane	Cytoplasm	218	Unknown	X	Cytoplasmic	Cytoplasmic	Cytoplasmic	-	-	Unclassified	Role category not yet assigned
15802257	Q8XCK6	NP_288281.1	Z2894	_	NC_002655 (chrom.)	exodeoxyribonuclease X [Escherichia coli O157:H7 EDL933]	39.4786	404.085	0	0	0	0	346.009	0	0	0	0	0	0	0	0	0	0	0	0	0	Cytoplasmic	Cytoplasm	220	Cytoplasmic	Cytoplasmic	Cytoplasmic	Cytoplasmic	Cytoplasmic	-	-	Unknown function	General
15802259	Q8XCK2	NP_288283.1	Z2897	yebE	NC_002655 (chrom.)	hypothetical protein Z2897 [Escherichia coli O157:H7 EDL933]	337.396	899.164	0	372.133	440.404	836.031	771.866	617.69	1006.93	133.305	0	637.277	238.164	0	316.108	0	0	141.44	0	0	Cytoplasmic Membrane	Inner membrane	219	Unknown	X	Cytoplasmic	Cytoplasmic	Unknown	-	-	Unknown function	General
15802260	Q8XCK0	NP_288284.1	Z2899	yebF	NC_002655 (chrom.)	hypothetical protein Z2899 [Escherichia coli O157:H7 EDL933]	94.5576	0	0	0	433.968	0	0	236.294	0	507.728	147.721	321.435	149.45	0	0	0	0	0	0	0	Extracellular	Periplasm	118	periplasm	X	Periplasmic	Periplasmic	Periplasmic	-	-	Cell envelope	Other
15802261	P0ACZ1	NP_288285.1	Z2900	yebG	NC_002655 (chrom.)	DNA damage-inducible protein YebG [Escherichia coli O157:H7 EDL933]	34.8285	0	0	0	0	0	0	0	0	0	0	0	0	0	567.968	0	93.7724	0	0	0	Unknown	Cytoplasm	96	Unknown	Periplasmic	Cytoplasmic	Cytoplasmic	Cytoplasmic	-	-	DNA metabolism	DNA replication, recombination, and repair
15802262	Q8XCJ9	NP_288286.1	Z2901	purT	NC_002655 (chrom.)	phosphoribosylglycinamide formyltransferase 2 [Escherichia coli O157:H7 EDL933]	486.505	846.371	0	1089.77	451.395	0	1776	765.563	1685	281.85	267.724	0	0	318.589	578.624	0	351.004	416.321	307.511	107.857	Cytoplasmic Membrane	Cytoplasm	392	Unknown	Cytoplasmic	Cytoplasmic	Cytoplasmic	Cytoplasmic	-	-	Purines, pyrimidines, nucleosides, and nucleotides	Purine ribonucleotide biosynthesis
15802263	P0A957	NP_288287.1	Z2902	eda	NC_002655 (chrom.)	keto-hydroxyglutarate-aldolase/keto-deoxy-phosphogluconate aldolase [Escherichia coli O157:H7 EDL933]	2552.28	2989.69	2240.72	2062.22	1952.44	2970.74	2077.59	1622.55	1594.3	2965.87	1756.3	3672.81	2375.66	1929.41	2978.27	3267.18	2656.88	3151.28	3430.71	2798.75	Cytoplasmic	Cytoplasm	213	Cytoplasmic	Cytoplasmic	Cytoplasmic	Cytoplasmic	Cytoplasmic	-	-	Unclassified	Role category not yet assigned
15802264	P0ADF7	NP_288288.1	Z2903	edd	NC_002655 (chrom.)	phosphogluconate dehydratase [Escherichia coli O157:H7 EDL933]	12.2213	0	0	0	0	0	0	0	0	0	0	118.263	0	0	0	0	0	64.077	0	49.8644	Cytoplasmic	Cytoplasm	603	Unknown	X	Cytoplasmic	Cytoplasmic	Cytoplasmic	-	-	Energy metabolism	Entner-Doudoroff
15802265	Q8XCJ6	NP_288289.1	Z2904	zwf	NC_002655 (chrom.)	glucose-6-phosphate 1-dehydrogenase [Escherichia coli O157:H7 EDL933]	1097.53	1608.07	297.73	1335.94	972.943	925.239	1055.61	1155.07	1324.12	1280.9	942.523	985.512	701.537	1388.78	1513.24	1302.48	1529.93	1465.66	466.254	601.624	Cytoplasmic	Cytoplasm	491	Cytoplasmic	Cytoplasmic	Cytoplasmic	Cytoplasmic	Cytoplasmic	-	-	Energy metabolism	Pentose phosphate pathway
15802266	Q8XCJ5	NP_288290.1	Z2905	yebK	NC_002655 (chrom.)	DNA-binding transcriptional regulator HexR [Escherichia coli O157:H7 EDL933]	93.4488	424.09	0	0	218.102	274.775	273.038	170.445	0	0	298.966	0	0	116.11	0	0	0	0	0	0	Cytoplasmic	Cytoplasm	289	Cytoplasmic	Cytoplasmic	Cytoplasmic	Cytoplasmic	Cytoplasmic	-	-	Regulatory functions	DNA interactions
15802267	Q8XCJ4	NP_288291.1	Z2906	pykA	NC_002655 (chrom.)	pyruvate kinase [Escherichia coli O157:H7 EDL933]	2907.24	2050.34	0	3813.73	2779.93	1823.19	1760.07	3565.86	2139.54	3591.87	2874.32	3144.13	2548.77	4683.81	3727.31	2994.32	3536.53	3610.13	2552.11	4041.5	Cytoplasmic	Cytoplasm	480	Cytoplasmic	X	Cytoplasmic	Cytoplasmic	Cytoplasmic	-	-	Energy metabolism	Glycolysis/gluconeogenesis
15802268	Q8XCJ3	NP_288292.1	Z2907	msbB	NC_002655 (chrom.)	lipid A biosynthesis (KDO)2-(lauroyl)-lipid IVA acyltransferase [Escherichia coli O157:H7 EDL933]	7.38303	0	0	0	0	0	0	0	0	0	0	0	0	0	0	0	140.278	0	0	0	Cytoplasmic Membrane	Inner membrane	323	Inner Membrane	Cytoplasmic	Cytoplasmic	Cytoplasmic	Periplasmic	-	-	Cellular processes	Adaptations to atypical conditions
161367594	Q8XCJ1	NP_288294.2	Z2909	znuA	NC_002655 (chrom.)	high-affinity zinc transporter periplasmic component [Escherichia coli O157:H7 EDL933]	136.882	384.155	0	405.48	191.237	0	119.343	227.879	0	145.25	265.638	555.507	0	0	0	0	0	0	146.272	159.991	Periplasmic	Extracellular	328	periplasm	Periplasmic	Periplasmic	Cytoplasmic	Periplasmic	-	-	Transport and binding proteins	Amino acids, peptides and amines
[truncated: 1,444 more rows]

## Sheet: 52 Fractions_InsPecT (0.2% FDR)
Table S2. Shotgun proteomics analysis of STEC strain 86-24 cell lysates using the modified spectral counting method APEX.
[truncated: 1,986 more rows]

## Sheet: Legends for worksheets
Legends:
[truncated: 38 more rows]
