# Supplementary material for: Characterizing the Escherichia coli O157:H7 Proteome Including Protein Associations with Higher Order Assemblies
Source: PLoS One. 2011 Nov 7;6(11):e26554. doi: 10.1371/journal.pone.0026554 (PMC3210124; doi:10.1371/journal.pone.0026554)
Supplement: Table S3 — STEC O157:H7 proteins/peptides identified by LC-nESI-MS/MS on a Linear Ion Trap instrument at a 1% protein false discovery rate. A: gi| accession numbers are equivalent to those listed in Table S2, Supplemental Information (genome E. coli O157:H7, strain EDL933); B: highest Mascot score for a given protein in the dataset at a 1% FDR; C: .dat file from Mascot search result; D: amino acid sequence for peptide-spectral match; E: start and end amino acid positions within protein sequence as annotated for the respective ORF in the E. coli EDL933 protein sequence database; F: peptide ion score in tandem MS/MS experiment, peptide fragment ions with scores <20 are not listed; G: peptide mass value; H: peptide identification output file. (XLS) [file pone.0026554.s005.xls]

## Sheet: 52 Fractions_Mascot (1%FDR)
Table S3. STEC O157:H7 proteins/peptides identified by LC-nESI-MS/MS on a Linear Ion Trap instrument at a 1% protein false discovery rate.
Acc. No. gi|	2D-LC-MS/MS Sample Filename	Mascot Score LC-MS/MS	Result File (.dat)	Peptide Sequence	Start-End	Ion Score	Observed m/z	LC-MS/MS Filename
A		B	C	D	E	F	G	H
15804197	2DLCEC8624091103-L-1TO13	274	20100416/F120404.dat	SLTDFFAPLR	237-246	57	584.211	2DLCSE091103_L_005:7477;2DLCSE091103_L_005:7481
				VTLTNLGADIAR	194-205	72	622.568	2DLCSE091103_L_005:5716;2DLCSE091103_L_005:5724
				NADGSWQVENLR	215-226	58	694.947	2DLCSE091103_L_006:5114;2DLCSE091103_L_006:5122
				LQSEKSLTDFFAPLR	232-246	29	584.211	2DLCSE091103_L_005:7477;2DLCSE091103_L_005:7481
				FSAPSHIVLENVTFGR	56-71	69	887.693	2DLCSE091103_L_008:6397;2DLCSE091103_L_008:6403
				LQGPDWAVTDLDLSLR	263-278	27	899.682	2DLCSE091103_L_005:7741;2DLCSE091103_L_005:7750
15802177	2DLCEC8624091103-L-1TO13	272	20100416/F120404.dat	LVDALASSAEIEK	281-293	68	673.49	2DLCSE091103_L_004:5241
				LQENSLFDIVNTIR	92-105	79	831.959	2DLCSE091103_L_005:7897;2DLCSE091103_L_005:7906
				QIPAQQVFPGAQGLLEGLTK	248-267	66	1048.45	2DLCSE091103_L_004:7268;2DLCSE091103_L_004:7272
				DSGKPVYAVGENYSQGQYYLASFANK	143-168	54	953.253	2DLCSE091103_L_006:6580;2DLCSE091103_L_006:6583
15802963	2DLCEC8624091103-L-1TO13	249	20100416/F120404.dat	IGTPFSDLYSK	122-132	33	614.57	2DLCSE091103_L_005:5821
				IDVLDSDIPADTGVK	107-121	96	779.57	2DLCSE091103_L_004:5604;2DLCSE091103_L_004:5609
				GDNVAMVINGDQGTISR	90-106	115	874.157	2DLCSE091103_L_005:5237
15803047	2DLCEC8624091103-L-1TO13	197	20100416/F120404.dat	RLDLALETPAK	858-868	55	614.327	2DLCSE091103_L_010:5401;2DLCSE091103_L_010:5406
				LTLDITNLTDKPQK	1039-1052	34	534.28	2DLCSE091103_L_008:5950
				DLYRPGETVILNGLLR	395-410	41	610.702	2DLCSE091103_L_007:7148
				LPALDLAEFNIAGAPGYSK	368-386	76	974.049	2DLCSE091103_L_004:7107;2DLCSE091103_L_004:7119
				VKPESLPAFISQWEYR	202-217	35	650.865	2DLCSE091103_L_008:7446
				YDYSNPATLFTLSDIGVSAHR	278-298	34	776.684	2DLCSE091103_L_007:7243;2DLCSE091103_L_007:7249
15803769	2DLCEC8624091103-L-1TO13	184	20100416/F120404.dat	HVINDADQIIVALQDGR	96-112	86	939.519	2DLCSE091103_L_009:7026
				SNDGETPEGIGFAIPFQLATK	223-243	47	1097.1	2DLCSE091103_L_004:7184
157267361	2DLCEC8624091103-L-1TO13	153	20100416/F120404.dat	INFQPR	400-405	35	387.616	2DLCSE091103_L_007:4591
				SGLLEITQLQGK	368-379	51	643.948	2DLCSE091103_L_005:6031;2DLCSE091103_L_005:6035
				GAVIQLTPQTEAVR	108-121	65	742.032	2DLCSE091103_L_004:5307
				LDVALLPLLSHQLSVK	87-102	52	873.479	2DLCSE091103_L_007:7719;2DLCSE091103_L_007:7725
15800826	2DLCEC8624091103-L-1TO13	133	20100416/F120404.dat	DVQFIEQFR	334-342	39	591.556	2DLCSE091103_L_005:6127;2DLCSE091103_L_005:6132
				ASLGETIDIVDHQGK	5-19	40	528.544	2DLCSE091103_L_008:5593
				LIAGESDGLPGITIDR	75-90	53	814.085	2DLCSE091103_L_004:5853;2DLCSE091103_L_004:5864
				QAADHPVIATYPEGLYLK	343-360	40	662.872	2DLCSE091103_L_007:6008
15802207	2DLCEC8624091103-L-1TO13	123	20100416/F120404.dat	LPGGETIDEWALWR	63-76	67	822.553	2DLCSE091103_L_005:8767;2DLCSE091103_L_005:8770
				GGTLIPVQTAQGVSNNCK	45-62	71	922.839	2DLCSE091103_L_004:5101;2DLCSE091103_L_004:5105
15802817	2DLCEC8624091103-L-1TO13	95	20100416/F120404.dat	VSQASDSYYYR	54-64	42	670.056	2DLCSE091103_L_005:4435
				IDDDLTLLSETLEEVLR	10-26	75	987.637	2DLCSE091103_L_004:9003
15801171	2DLCEC8624091103-L-1TO13	86	20100416/F120404.dat	WTEVIGMEHIR	107-117	38	685.964	2DLCSE091103_L_009:5714
				NLELCFPEMSEQER	62-75	33	891.652	2DLCSE091103_L_005:6529
				KGEVVWYAPDHDYGPR	191-206	33	630.312	2DLCSE091103_L_011:4952;2DLCSE091103_L_011:4958
15803899	2DLCEC8624091103-L-1TO13	78	20100416/F120404.dat	NVVLSR	231-236	32	687.335	2DLCSE091103_L_006:4016;2DLCSE091103_L_006:4018
				YGESAYEDGYR	284-294	66	655.505	2DLCSE091103_L_006:4286
				IENDQGGVIFEAKPK	603-617	26	823.033	2DLCSE091103_L_008:4837;2DLCSE091103_L_008:4841
15800290	2DLCEC8624091103-L-1TO13	67	20100416/F120404.dat	AYLNEYLR	329-336	53	521.435	2DLCSE091103_L_006:5378;2DLCSE091103_L_006:5388
				FLDEDEMQR	276-284	40	591.963	2DLCSE091103_L_006:4610;2DLCSE091103_L_006:4618
15804606	2DLCEC8624091103-L-1TO13	59	20100416/F120404.dat	KLADDINVLYTAIK	369-382	31	789.011	2DLCSE091103_L_009:6971
				TIIRDEPELDTQLRPK	303-318	48	642.318	2DLCSE091103_L_011:4929
15802824	2DLCEC8624100222-L-1TO52	43	20100301/F120224.dat	TAAYGLLR	266-273	40	432.886	2DLCSE100222_L_006:4644;2DLCSE100222_L_006:4648
				MMGGLWSK	373-380	27	455.607	2DLCSE100222_L_006:5308;2DLCSE100222_L_006:5314
15804097	2DLCEC8624100222-L-1TO52	45	20100301/F120224.dat	IVEALENPGGAYQHNGMDR	360-378	25	691.4	2DLCSE100222_L_021:5125;2DLCSE100222_L_021:5129
				AAVLSSMQGSLPGGCDAVDKIPVAR	335-359	41	833.701	2DLCSE100222_L_020:5949;2DLCSE100222_L_020:5956
15804515	2DLCEC8624100222-L-1TO52	33665	20100301/F120224.dat	GAIFGLTR	370-377	61	417.793	2DLCSE100222_L_005:5453;2DLCSE100222_L_005:5457
				EMLPEVR	220-226	45	437.447	2DLCSE100222_L_045:5652
				DGLEDYIR	126-133	58	490.771	2DLCSE100222_L_003:5457;2DLCSE100222_L_003:5462
				GVNANHIIR	378-386	48	497.3	2DLCSE100222_L_024:5169;2DLCSE100222_L_024:5173
				ETTIVWEK	92-99	42	503.357	2DLCSE100222_L_046:6946;2DLCSE100222_L_046:6952
				MLEVLDIPR	211-219	69	543.51	2DLCSE100222_L_004:6506;2DLCSE100222_L_004:6513
				AMAWEEHDE	501-509	46	559.314	2DLCSE100222_L_006:4228;2DLCSE100222_L_006:4234
				RDGLEDYIR	125-133	34	569.196	2DLCSE100222_L_011:6068
				WILDHVEGSR	151-160	50	606.185	2DLCSE100222_L_010:6648
				ATLESIAYQTR	387-397	70	626.983	2DLCSE100222_L_032:6008;2DLCSE100222_L_032:6016
				TAEICEHLKR	116-125	46	628.859	2DLCSE100222_L_012:4998;2DLCSE100222_L_012:5005
				VHVTDYTNASR	186-196	55	631.957	2DLCSE100222_L_051:5224;2DLCSE100222_L_051:5228
				EFRPGIETTER	477-487	48	668.015	2DLCSE100222_L_009:5201
				SSEVYGQTNIGGK	228-240	84	670.2	2DLCSE100222_L_019:4968;2DLCSE100222_L_019:4973
				DVLEAMQADSGIR	398-410	107	703.067	2DLCSE100222_L_045:6972;2DLCSE100222_L_045:6978
				YIVALDQGTTSSR	13-25	90	705.825	2DLCSE100222_L_047:7095;2DLCSE100222_L_047:7099
				VKWILDHVEGSR	149-160	59	719.901	2DLCSE100222_L_052:6335;2DLCSE100222_L_052:6347
				RSSEVYGQTNIGGK	227-240	77	748.479	2DLCSE100222_L_011:5200;2DLCSE100222_L_011:5203
				KYIVALDQGTTSSR	12-25	97	769.978	2DLCSE100222_L_010:5285;2DLCSE100222_L_010:5292
				SNTGLVIDPYFSGTK	134-148	67	800.049	2DLCSE100222_L_042:7223;2DLCSE100222_L_042:7230
				LINDAYDSEYFATK	330-343	94	825.551	2DLCSE100222_L_044:6328;2DLCSE100222_L_044:6330
				TMLFNIHTLDWDDK	197-210	80	874.912	2DLCSE100222_L_048:8619
				AVVMDHDANIISVSQR	26-41	111	878.12	2DLCSE100222_L_008:6000
				ADISSDQIAAIGITNQR	75-91	120	886.807	2DLCSE100222_L_blank01:7107
				NTYGTGCFMLMNTGEK	271-286	99	912.561	2DLCSE100222_L_005:6046;2DLCSE100222_L_005:6052
				ETGKPIYNAIVWQCR	100-114	62	918.328	2DLCSE100222_L_009:6468;2DLCSE100222_L_009:6473
				MLEVLDIPREMLPEVR	211-226	43	647.625	2DLCSE100222_L_047:9459;2DLCSE100222_L_047:9464
				IPISGIAGDQQAALFGQLCVK	245-265	125	1093.7	2DLCSE100222_L_004:8295
				VDGGAVANNFLMQFQSDILGTR	416-437	151	1177.09	2DLCSE100222_L_blank04:8431;2DLCSE100222_L_blank04:8436
				GGTRIPISGIAGDQQAALFGQLCVK	241-265	81	1279.12	2DLCSE100222_L_047:8567;2DLCSE100222_L_047:8571
				TMLFNIHTLDWDDKMLEVLDIPR	197-219	45	939.268	2DLCSE100222_L_027:7841
				VQNTNGVYVVPAFTGLGAPYWDPYAR	344-369	85	1428.23	2DLCSE100222_L_044:9412
				EVTALGAAYLAGLAVGFWQNLDELQEK	445-471	60	969.506	2DLCSE100222_L_048:9982
15803852	2DLCEC8624100222-L-1TO52	32996	20100301/F120224.dat	GTVVTGR	225-231	35	345.294	2DLCSE100222_L_034:2223
				LLDEGR	265-270	32	351.619	2DLCSE100222_L_021:3997;2DLCSE100222_L_021:4002
				TVGAGVVAK	383-391	55	401.442	2DLCSE100222_L_045:5208;2DLCSE100222_L_045:5214
				KLLDEGR	264-270	50	416.014	2DLCSE100222_L_051:4832;2DLCSE100222_L_051:4837
				EHILLGR	118-124	47	837.32	2DLCSE100222_L_051:5584;2DLCSE100222_L_051:5589
				AGENVGVLLR	271-280	88	514.504	2DLCSE100222_L_045:5886
				VGEEVEIVGIK	239-249	87	586.632	2DLCSE100222_L_045:8726
				STCTGVEMFR	254-263	68	594.076	2DLCSE100222_L_033:5798
				FESEVYILSK	305-314	60	607.914	2DLCSE100222_L_046:8086;2DLCSE100222_L_046:8092
				ALEGDAEWEAK	178-188	71	609.973	2DLCSE100222_L_046:11051;2DLCSE100222_L_046:11063
				GYRPQFYFR	326-334	33	412.209	2DLCSE100222_L_038:6740;2DLCSE100222_L_038:6747
				TTLTAAITTVLAK	26-38	125	651.751	2DLCSE100222_L_045:7752;2DLCSE100222_L_045:7762
				STCTGVEMFRK	254-264	58	658.183	2DLCSE100222_L_050:5212;2DLCSE100222_L_050:5218
				AFDQIDNAPEEK	46-57	54	688.981	2DLCSE100222_L_030:6046;2DLCSE100222_L_030:6051
				QVGVPYIIVFLNK	125-137	62	745.424	2DLCSE100222_L_027:7554;2DLCSE100222_L_027:7559
				GQVLAKPGTIKPHTK	290-304	72	788.324	2DLCSE100222_L_039:5111;2DLCSE100222_L_039:5117
				VGEEVEIVGIKETQK	239-253	89	829.803	2DLCSE100222_L_034:5031;2DLCSE100222_L_034:5037
				LLDEGRAGENVGVLLR	265-280	36	856.336	2DLCSE100222_L_048:6708;2DLCSE100222_L_048:6714
				FESEVYILSKDEGGR	305-319	72	864.989	2DLCSE100222_L_049:6227;2DLCSE100222_L_049:6233
				HYAHVDCPGHADYVK	76-90	65	885.014	2DLCSE100222_L_027:4866;2DLCSE100222_L_027:4870
				MVVTLIHPIAMDDGLR	359-374	76	891.147	2DLCSE100222_L_021:6781
				GITINTSHVEYDTPTR	60-75	93	902.431	2DLCSE100222_L_048:6063;2DLCSE100222_L_048:6069
				ILELAGFLDSYIPEPER	189-205	86	981.836	2DLCSE100222_L_047:9887;2DLCSE100222_L_047:9892
				ELLSQYDFPGDDTPIVR	156-172	80	983.186	2DLCSE100222_L_044:8202;2DLCSE100222_L_044:8209
				AIDKPFLLPIEDVFSISGR	206-224	104	1059.11	2DLCSE100222_L_048:9308;2DLCSE100222_L_048:9314
				CDMVDDEELLELVEMEVR	138-155	80	1112.44	2DLCSE100222_L_018:9083;2DLCSE100222_L_018:9089
				TTDVTGTIELPEGVEMVMPGDNIK	335-358	91	855.164	2DLCSE100222_L_029:7296;2DLCSE100222_L_029:7301
				NMITGAAQMDGAILVVAATDGPMPQTR	91-117	102	1365.76	2DLCSE100222_L_044:9452
15804735	2DLCEC8624100222-L-1TO52	25650	20100301/F120224.dat	VAQIR	346-350	31	293.813	2DLCSE100222_L_007:3450;2DLCSE100222_L_007:3453
				ISNIR	227-231	31	301.875	2DLCSE100222_L_008:5058
				VTLGPK	29-34	31	614.367	2DLCSE100222_L_006:3750;2DLCSE100222_L_006:3756
				FGNDAR	8-13	39	340.275	2DLCSE100222_L_008:4121;2DLCSE100222_L_008:4125
				NVVLDK	37-42	43	687.325	2DLCSE100222_L_006:3736;2DLCSE100222_L_006:3742
				DGVSVAR	52-58	49	352.189	2DLCSE100222_L_005:4229;2DLCSE100222_L_005:4233
				APGFGDR	278-284	46	360.333	2DLCSE100222_L_007:3681;2DLCSE100222_L_007:3687
				AMEAPLR	446-452	40	394.382	2DLCSE100222_L_007:4084;2DLCSE100222_L_007:4089
				LAGGVAVIK	372-380	84	414.475	2DLCSE100222_L_045:5590
				SFGAPTITK	43-51	47	461.482	2DLCSE100222_L_006:4328;2DLCSE100222_L_006:4334
				GVNVLADAVK	19-28	79	493.508	2DLCSE100222_L_006:4958
				VEDALHATR	396-404	61	506.454	2DLCSE100222_L_011:4935;2DLCSE100222_L_011:4945
				AVTAAVEELK	123-132	76	515.868	2DLCSE100222_L_004:5400
				VGAATEVEMK	381-390	77	517.728	2DLCSE100222_L_045:5421
				ATLEDLGQAK	312-321	80	523.389	2DLCSE100222_L_005:4959;2DLCSE100222_L_005:4965
				ALSVPCSDSK	133-142	63	532.424	2DLCSE100222_L_006:4065;2DLCSE100222_L_006:4070
				EMLPVLEAVAK	232-242	93	600.355	2DLCSE100222_L_004:6895;2DLCSE100222_L_004:6901
				ATLEDLGQAKR	312-322	79	601.261	2DLCSE100222_L_010:4932;2DLCSE100222_L_010:4935
				GQNEDQNVGIK	431-441	60	601.518	2DLCSE100222_L_045:5136;2DLCSE100222_L_045:5145
				AVAAGMNPMDLK	106-117	69	609.551	2DLCSE100222_L_004:5701;2DLCSE100222_L_004:5707
				ARVEDALHATR	394-404	53	619.915	2DLCSE100222_L_012:5076;2DLCSE100222_L_012:5081
				VGAATEVEMKEK	381-392	56	646.467	2DLCSE100222_L_009:4836;2DLCSE100222_L_009:4843
				AVAAGMNPMDLKR	106-118	85	687.629	2DLCSE100222_L_008:5621;2DLCSE100222_L_008:5624
				GIDKAVTAAVEELK	119-132	30	722.711	2DLCSE100222_L_049:7220
				QQIEEATSDYDR	351-362	74	727.901	2DLCSE100222_L_005:4648;2DLCSE100222_L_005:4653
				AAVEEGVVAGGGVALIR	405-421	143	784.302	2DLCSE100222_L_004:6164
				NVVLDKSFGAPTITK	37-51	27	530.938	2DLCSE100222_L_048:6347;2DLCSE100222_L_048:6353
				SFGAPTITKDGVSVAR	43-58	42	536.375	2DLCSE100222_L_008:5699
				QQIEEATSDYDREK	351-364	71	856.524	2DLCSE100222_L_023:4914;2DLCSE100222_L_023:4922
				LADLRGQNEDQNVGIK	426-441	55	591.093	2DLCSE100222_L_049:5456;2DLCSE100222_L_049:5458
				ISNIREMLPVLEAVAK	227-242	45	600.355	2DLCSE100222_L_004:6895;2DLCSE100222_L_004:6901
				DTTTIIDGVGEEAAIQGR	328-345	97	923.568	2DLCSE100222_L_008:6440;2DLCSE100222_L_008:6447
				NDAADLGAAGGMGGMGGMGGMM	527-548	124	965.409	2DLCSE100222_L_014:7555;2DLCSE100222_L_014:7561
				QIVLNCGEEPSVVANTVK	453-470	124	979.135	2DLCSE100222_L_004:5905;2DLCSE100222_L_004:5910
				EIELEDKFENMGAQMVK	59-75	79	1014.03	2DLCSE100222_L_008:6207;2DLCSE100222_L_008:6213
				VVINKDTTTIIDGVGEEAAIQGR	323-345	130	1200.43	2DLCSE100222_L_007:5718;2DLCSE100222_L_007:5721
				ANDAAGDGTTTATVLAQAIITEGLK	81-105	140	1201.3	2DLCSE100222_L_004:8042;2DLCSE100222_L_004:8049
				AIAQVGTISANSDETVGHLIAEAMDK	143-168	66	881.305	2DLCSE100222_L_011:5976;2DLCSE100222_L_011:5982
				AMLQDIATLTGGTVISEEIGMELEK	287-311	42	889.328	2DLCSE100222_L_017:8590
				SALQYAASVAGLMITTECMVTDLPK	502-526	36	891.13	2DLCSE100222_L_046:11339;2DLCSE100222_L_046:11345
				GGDGNYGYNAATEEYGNMIDMGILDPTK	471-498	114	1483.61	2DLCSE100222_L_004:7470;2DLCSE100222_L_004:7477
				ANDAAGDGTTTATVLAQAIITEGLKAVAAGMNPMDLK	81-117	44	1201.3	2DLCSE100222_L_004:8042;2DLCSE100222_L_004:8049
15799802	2DLCEC8624100222-L-1TO52	22530	20100301/F120224.dat	LAPIAAK	111-117	45	342.381	2DLCSE100222_L_045:5323;2DLCSE100222_L_045:5329
				NIFSGR	572-577	29	347.368	2DLCSE100222_L_048:5492;2DLCSE100222_L_048:5498
				IPLIIGR	345-351	44	391.173	2DLCSE100222_L_006:5460
				SAAGCTIK	603-610	27	403.969	2DLCSE100222_L_020:3190;2DLCSE100222_L_020:3192
				LTVTVFK	166-172	35	404.403	2DLCSE100222_L_019:5657;2DLCSE100222_L_019:5663
				GGGLCLGGK	269-277	64	409.842	2DLCSE100222_L_021:4407;2DLCSE100222_L_021:4413
				KNIFSGR	571-577	31	411.224	2DLCSE100222_L_025:5085;2DLCSE100222_L_025:5092
				TAVDTYR	836-842	33	413.267	2DLCSE100222_L_020:3496;2DLCSE100222_L_020:3503
				AGFLAAVAK	65-73	76	424.482	2DLCSE100222_L_046:7180;2DLCSE100222_L_046:7186
				SPLLTPEK	78-85	60	442.992	2DLCSE100222_L_032:5511;2DLCSE100222_L_032:5517
				QGLLTVEK	560-567	48	444.281	2DLCSE100222_L_020:4287
				MQPGITLR	540-547	39	458.648	2DLCSE100222_L_046:6888;2DLCSE100222_L_046:6892
				LWVAPPTR	735-742	27	939.365	2DLCSE100222_L_045:5796;2DLCSE100222_L_045:5804
				QIEALQQK	222-229	34	479.244	2DLCSE100222_L_019:4921;2DLCSE100222_L_019:4927
				ADGVIFQTAV	856-865	38	510.948	2DLCSE100222_L_028:6627;2DLCSE100222_L_028:6633
				TDVLIDEVR	332-340	81	530.53	2DLCSE100222_L_045:6018;2DLCSE100222_L_045:6024
				AGGRIPLIIGR	341-351	40	561.211	2DLCSE100222_L_050:6001
				WMIAEGYGDR	629-638	56	599.358	2DLCSE100222_L_047:7527
				AGFLAAVAKGEAK	65-77	63	616.846	2DLCSE100222_L_049:5734;2DLCSE100222_L_049:5741
				ILEIEGLPDLK	578-588	65	620.645	2DLCSE100222_L_018:7419;2DLCSE100222_L_018:7425
				VPPGVDEAAYVK	53-64	70	623.05	2DLCSE100222_L_045:5664;2DLCSE100222_L_045:5670
				GIRPGAYCEPK	397-407	41	416.865	2DLCSE100222_L_051:5219;2DLCSE100222_L_051:5222
				VADGATVVSTSTR	779-791	114	632.368	2DLCSE100222_L_020:3911;2DLCSE100222_L_020:3915
				EALGLPHSDVFR	359-370	71	671.062	2DLCSE100222_L_049:6373;2DLCSE100222_L_049:6377
				LLDAHKGQLPTR	723-734	52	674.999	2DLCSE100222_L_052:5039;2DLCSE100222_L_052:5041
				DLVHAIPLYAIK	548-559	62	1352.39	2DLCSE100222_L_048:7551;2DLCSE100222_L_048:7558
				WMIAEGYGDRR	629-639	34	677.52	2DLCSE100222_L_051:6362;2DLCSE100222_L_051:6368
				DVAESDRGFSLAQK	374-387	54	762.044	2DLCSE100222_L_022:5571;2DLCSE100222_L_022:5575
				EGIEPDQPGVVGPIK	207-221	51	768.122	2DLCSE100222_L_044:6362;2DLCSE100222_L_044:6366
				VEQAFELTDASAER	589-602	103	783.525	2DLCSE100222_L_045:6022;2DLCSE100222_L_045:6026
				AREALGLPHSDVFR	357-370	61	784.551	2DLCSE100222_L_052:6104;2DLCSE100222_L_052:6110
				MTSVGSQDTTGPMTR	408-422	113	784.814	2DLCSE100222_L_031:5946;2DLCSE100222_L_031:5950
				NHETGELLATFELK	318-331	81	801.567	2DLCSE100222_L_024:7312
				YLNFNQLSQYTEK	843-855	99	824.409	2DLCSE100222_L_045:7086;2DLCSE100222_L_045:7093
				MLLPDTVGTGGDSHTR	486-501	92	829.196	2DLCSE100222_L_048:5898;2DLCSE100222_L_048:5902
				GFPLAYVGDVVGTGSSR	230-246	129	841.349	2DLCSE100222_L_044:7256
				IEIPGCSLCMGNQAR	764-778	96	853.524	2DLCSE100222_L_046:7912;2DLCSE100222_L_046:7919
				EPIIEYLNSNIVLLK	614-628	29	879.534	2DLCSE100222_L_045:8677;2DLCSE100222_L_045:8689
				GFPLAYVGDVVGTGSSRK	230-247	68	906.144	2DLCSE100222_L_048:7332;2DLCSE100222_L_048:7342
				LPTPEEYQTYVAQVDK	820-835	101	941.101	2DLCSE100222_L_044:6627;2DLCSE100222_L_044:6631
				GGVSLRPGDGVIHSWLNR	468-485	46	960.765	2DLCSE100222_L_051:7239;2DLCSE100222_L_051:7244
				MDAAQLTEEGYYSVFGK	743-759	126	963.104	2DLCSE100222_L_045:7365;2DLCSE100222_L_045:7375
				NPPAGEEEFLLDLLTNR	36-52	101	965.138	2DLCSE100222_L_018:8847;2DLCSE100222_L_018:8853
				IDEVFIGSCMTNIGHFR	702-718	97	998.786	2DLCSE100222_L_048:7514;2DLCSE100222_L_048:7521
				MTSVGSQDTTGPMTRDELK	408-426	40	690.899	2DLCSE100222_L_048:5459
				LNKEPIIEYLNSNIVLLK	611-628	107	1057.12	2DLCSE100222_L_021:7350;2DLCSE100222_L_021:7355
				LGTGANVFLASAELAAVAALIGK	797-819	131	1079.27	2DLCSE100222_L_047:10897;2DLCSE100222_L_047:10903
				ALSHTLLMFDNFYDVEEK	118-135	90	1086.54	2DLCSE100222_L_048:8163;2DLCSE100222_L_048:8169
				DLVHAIPLYAIKQGLLTVEK	548-567	31	741.419	2DLCSE100222_L_051:8580;2DLCSE100222_L_051:8585
				SATNSVLWFMGDDIPHVPNK	248-267	99	1114.94	2DLCSE100222_L_021:7044
				KSATNSVLWFMGDDIPHVPNK	247-267	55	786.394	2DLCSE100222_L_051:7923
				AAEGIAPKPLDANQMAALVELLK	13-35	82	794.041	2DLCSE100222_L_020:6660;2DLCSE100222_L_020:6665
				SATNSVLWFMGDDIPHVPNKR	248-268	98	795.164	2DLCSE100222_L_051:8012
				EGIEPDQPGVVGPIKQIEALQQK	207-229	75	1237.53	2DLCSE100222_L_047:8187;2DLCSE100222_L_047:8199
				QVMQSWADAEWFLNRPALAEK	145-165	54	830.992	2DLCSE100222_L_047:8995;2DLCSE100222_L_047:9007
				EPILCAPNDPDDARPLSAVQGEK	679-701	47	1246.58	2DLCSE100222_L_047:7580;2DLCSE100222_L_047:7589
				YLNFNQLSQYTEKADGVIFQTAV	843-865	49	1325.15	2DLCSE100222_L_044:8286;2DLCSE100222_L_044:8293
				AIELLGTMQGGYNIHPLIDALDDAK	86-110	59	1334.67	2DLCSE100222_L_046:10202;2DLCSE100222_L_046:10206
				LPTPEEYQTYVAQVDKTAVDTYR	820-842	93	896.649	2DLCSE100222_L_046:9215;2DLCSE100222_L_046:9220
				ILEIEGLPDLKVEQAFELTDASAER	578-602	93	1393.68	2DLCSE100222_L_046:10068;2DLCSE100222_L_046:10075
				VTGETNTDDLSPAPDAWSRPDIPLHALAMLK	173-203	124	1111.56	2DLCSE100222_L_049:8356;2DLCSE100222_L_049:8362
15801333	2DLCEC8624100222-L-1TO52	20462	20100301/F120224.dat	LMEGAK	396-401	39	324.81	2DLCSE100222_L_033:3260;2DLCSE100222_L_033:3297
				SLNVALR	113-119	53	386.981	2DLCSE100222_L_033:4997
				VVVPAQGK	5-12	30	399.429	2DLCSE100222_L_019:4642;2DLCSE100222_L_019:4648
				FTEGAFK	236-242	37	799.274	2DLCSE100222_L_020:4036;2DLCSE100222_L_020:4042
				VVDAAVEK	48-55	62	415.802	2DLCSE100222_L_020:3543;2DLCSE100222_L_020:3549
				GMEGAINAK	379-387	36	446.098	2DLCSE100222_L_021:4114
				DSVTLVHK	223-230	51	449.867	2DLCSE100222_L_023:4773;2DLCSE100222_L_023:4778
				VVVPAQGKK	5-13	27	309.394	2DLCSE100222_L_023:4447;2DLCSE100222_L_023:4450
				DWGYELAR	243-250	52	1009.32	2DLCSE100222_L_020:5195;2DLCSE100222_L_020:5201
				TVTYDFER	388-395	56	515.926	2DLCSE100222_L_019:5203;2DLCSE100222_L_019:5206
				FLREEMGVK	178-186	44	555.023	2DLCSE100222_L_050:4945;2DLCSE100222_L_050:4950
				GPLTTPVGGGIR	101-112	46	563.108	2DLCSE100222_L_021:5124;2DLCSE100222_L_021:5130
				CSEFGDAIIK	405-414	56	570.425	2DLCSE100222_L_020:4888;2DLCSE100222_L_020:4893
				YYQGTPSPVK	133-142	66	570.48	2DLCSE100222_L_019:4936;2DLCSE100222_L_019:4942
				AAIEYAIANDR	212-222	68	603.924	2DLCSE100222_L_019:5362;2DLCSE100222_L_019:5371
				ISWMEIYTGEK	63-73	69	679.02	2DLCSE100222_L_033:7988
				HPELTDMVIFR	143-153	68	679.377	2DLCSE100222_L_037:7740;2DLCSE100222_L_037:7744
				HMGWTEAADLIVK	366-378	77	735.932	2DLCSE100222_L_024:7102;2DLCSE100222_L_024:7105
				KISWMEIYTGEK	62-73	96	743.414	2DLCSE100222_L_037:8047;2DLCSE100222_L_037:8057
				VAIKGPLTTPVGGGIR	97-112	69	768.663	2DLCSE100222_L_035:5933;2DLCSE100222_L_035:5938
				ENSEDIYAGIEWK	154-166	84	777.454	2DLCSE100222_L_020:5826
				VNPGSIILSAEMMLR	351-365	117	816.517	2DLCSE100222_L_018:9616
				EEFGGELIDGGPWLK	251-265	93	824.39	2DLCSE100222_L_032:9646;2DLCSE100222_L_032:9656
				QELDLYICLRPVR	120-132	31	559.182	2DLCSE100222_L_026:6839;2DLCSE100222_L_026:6843
				FTEGAFKDWGYELAR	236-250	66	895.663	2DLCSE100222_L_036:8669
				FPEHCGIGIKPCSEEGTK	190-207	36	683.114	2DLCSE100222_L_038:5872;2DLCSE100222_L_038:5879
				AAIEYAIANDRDSVTLVHK	212-230	68	1043.62	2DLCSE100222_L_038:6611
				FPEHCGIGIKPCSEEGTKR	190-208	45	734.865	2DLCSE100222_L_040:5509
				YAGQDKVNPGSIILSAEMMLR	345-365	40	765.351	2DLCSE100222_L_048:9038;2DLCSE100222_L_048:9044
				STQVYGQDVWLPAETLDLIR	74-93	154	1152.58	2DLCSE100222_L_019:8674;2DLCSE100222_L_019:8681
				IRFPEHCGIGIKPCSEEGTK	188-207	56	772.473	2DLCSE100222_L_026:5796;2DLCSE100222_L_026:5800
				YYQGTPSPVKHPELTDMVIFR	133-153	55	826.924	2DLCSE100222_L_024:7194;2DLCSE100222_L_024:7200
				LNVPENPIIPYIEGDGIGVDVTPAMLK	21-47	98	1432.91	2DLCSE100222_L_017:8197;2DLCSE100222_L_017:8202
15800427	2DLCEC8624100222-L-1TO52	16180	20100301/F120224.dat	GLEQLK	483-488	34	344.303	2DLCSE100222_L_020:3931;2DLCSE100222_L_020:3935
				LKLDHLGK	313-320	39	308.665	2DLCSE100222_L_040:5352;2DLCSE100222_L_040:5357
				LRPAFPPK	577-584	38	309.36	2DLCSE100222_L_024:5701;2DLCSE100222_L_024:5707
				NFGGEQAAR	125-133	58	475.256	2DLCSE100222_L_021:3855;2DLCSE100222_L_021:3862
				GEGGYLLNK	259-267	59	475.96	2DLCSE100222_L_020:4143;2DLCSE100222_L_020:4149
				NGEDPVAIR	452-460	82	485.711	2DLCSE100222_L_020:4012
				ATVLATGGAGR	197-207	111	487.394	2DLCSE100222_L_005:4542;2DLCSE100222_L_005:4553
				LPGILELSR	327-335	56	499.511	2DLCSE100222_L_020:6033;2DLCSE100222_L_020:6039
				NGEDPVAIRK	452-461	64	549.842	2DLCSE100222_L_010:4518;2DLCSE100222_L_010:4525
				VTGQALTVNEK	364-374	68	580.422	2DLCSE100222_L_018:5591
				GCDGPWGPHAK	302-312	71	591.422	2DLCSE100222_L_024:5230
				IYQRPFGGQSK	114-124	51	640.717	2DLCSE100222_L_024:5178
				DASESDVEASLDR	431-443	90	697.121	2DLCSE100222_L_016:5558;2DLCSE100222_L_016:5563
				LDDTSSEFNTQR	499-510	98	706.954	2DLCSE100222_L_030:5992;2DLCSE100222_L_030:6004
				EFDAVVIGAGGAGMR	7-21	104	725.442	2DLCSE100222_L_blank02:7075
				LGGNSLLDLVVFGR	400-413	99	730.633	2DLCSE100222_L_004:8088;2DLCSE100222_L_004:8094
				TGHALLHTLYQQNLK	141-155	74	869.321	2DLCSE100222_L_052:5955;2DLCSE100222_L_052:5959
				AAGLHLQESIAEQGALR	414-430	91	882.594	2DLCSE100222_L_035:5999;2DLCSE100222_L_035:6007
				ALQECMQHNFSVFR	462-475	105	884.272	2DLCSE100222_L_036:6522;2DLCSE100222_L_036:6525
				AALQISQSGQTCALLSK	22-38	113	888.432	2DLCSE100222_L_004:5862;2DLCSE100222_L_004:5872
				DASESDVEASLDRLNR	431-446	58	888.809	2DLCSE100222_L_022:6269;2DLCSE100222_L_022:6275
				GSDYIGDQDAIEYMCK	75-90	94	932.969	2DLCSE100222_L_030:6899;2DLCSE100222_L_030:6902
				KALQECMQHNFSVFR	461-475	56	632.46	2DLCSE100222_L_025:6423;2DLCSE100222_L_025:6433
				NHTTIFSEWYALDLVK	156-171	44	646.575	2DLCSE100222_L_024:8143;2DLCSE100222_L_024:8148
				TGPEAILELEHMGLPFSR	91-108	91	998.899	2DLCSE100222_L_034:7105;2DLCSE100222_L_034:7114
				IYQSTTNAHINTGDGVGMAIR	208-228	112	1110.3	2DLCSE100222_L_035:5750;2DLCSE100222_L_035:5755
				VECLELDNLMETAYATAVSANFR	511-533	99	1308.94	2DLCSE100222_L_031:9498
				TFAHVDPVKEPIPVIPTCHYMMGGIPTK	336-363	50	1046.08	2DLCSE100222_L_051:7564;2DLCSE100222_L_051:7568
				AGVPVQDMEMWQFHPTGIAGAGVLVTEGCR	229-258	53	1072	2DLCSE100222_L_019:8100;2DLCSE100222_L_019:8107
				AGVPVQDMEMWQFHPTGIAGAGVLVTMGCR	229-258	27	1072.33	2DLCSE100222_L_020:7075;2DLCSE100222_L_020:7078
				FDFPDRDDENWLCHSLYLPESESMTR	543-568	43	1087.57	2DLCSE100222_L_050:8135
15803853	2DLCEC8624100222-L-1TO52	14679	20100301/F120224.dat	VVNQIK	154-159	40	350.842	2DLCSE100222_L_020:3038;2DLCSE100222_L_020:3040
				MGLALGR	431-437	59	359.332	2DLCSE100222_L_034:4784;2DLCSE100222_L_034:4790
				MGANFLK	147-153	50	390.933	2DLCSE100222_L_020:4407;2DLCSE100222_L_020:4413
				GIQEQLK	556-562	33	408.2	2DLCSE100222_L_020:3885;2DLCSE100222_L_020:3891
				LAASIAFK	595-602	55	411.036	2DLCSE100222_L_019:5468;2DLCSE100222_L_019:5473
				AGDIAAAIGLK	379-389	70	500.563	2DLCSE100222_L_018:6646;2DLCSE100222_L_018:6652
				GQESEVTGVK	644-653	64	517.402	2DLCSE100222_L_032:5039;2DLCSE100222_L_032:5042
				LAKEDPSFR	438-446	37	531.967	2DLCSE100222_L_024:5089;2DLCSE100222_L_024:5094
				ASYTMEFLK	678-686	46	545.544	2DLCSE100222_L_032:6549
				GYEFINDIK	533-541	50	549.885	2DLCSE100222_L_020:5481;2DLCSE100222_L_020:5487
				ILFYTGVNHK	30-39	41	597.008	2DLCSE100222_L_023:5801
				NIGISAHIDAGK	12-23	70	598.364	2DLCSE100222_L_037:5270;2DLCSE100222_L_037:5273
				AKPVLLEPIMK	608-618	35	413.944	2DLCSE100222_L_022:6283;2DLCSE100222_L_022:6291
				GGVIPGEYIPAVDK	542-555	65	707.926	2DLCSE100222_L_005:5995;2DLCSE100222_L_005:6001
				YLGGEELTEAEIK	237-249	96	726.358	2DLCSE100222_L_006:5362;2DLCSE100222_L_006:5370
				AGPLAGYPVVDMGIR	563-577	62	758.639	2DLCSE100222_L_044:6985;2DLCSE100222_L_044:6991
				HASDDEPFSALAFK	310-323	86	768.143	2DLCSE100222_L_023:8964;2DLCSE100222_L_023:8976
				IATDPFVGNLTFFR	324-337	95	798.918	2DLCSE100222_L_019:8218
				MEFPEPVISIAVEPK	409-423	99	843.557	2DLCSE100222_L_017:7435;2DLCSE100222_L_017:7440
				YDEAPSNVAQAVIEAR	687-702	99	867.291	2DLCSE100222_L_019:6395;2DLCSE100222_L_019:6400
				VYSGVVNSGDTVLNSVK	338-354	97	869.6	2DLCSE100222_L_020:5509
				VLNNEIILVTCGSAFK	256-271	81	889.5	2DLCSE100222_L_044:7052;2DLCSE100222_L_044:7058
				GITITSAATTAFWSGMAK	60-77	93	907.471	2DLCSE100222_L_blank02:7801;2DLCSE100222_L_blank02:7809
				EFNVEANVGKPQVAYR	476-491	75	911.074	2DLCSE100222_L_021:5273
				LHFGSYHDVDSSELAFK	578-594	105	976.538	2DLCSE100222_L_025:6579;2DLCSE100222_L_025:6583
				REFNVEANVGKPQVAYR	475-491	50	659.951	2DLCSE100222_L_025:5863
				VEVETPEENTGDVIGDLSR	619-637	97	1029.7	2DLCSE100222_L_017:6738;2DLCSE100222_L_017:6745
				IHAEVPLSEMFGYATQLR	654-671	113	1031.58	2DLCSE100222_L_008:7662;2DLCSE100222_L_008:7667
				INIIDTPGHVDFTIEVER	84-101	52	689.983	2DLCSE100222_L_026:6937
				DVTTGDTLCDPDAPIILER	390-408	104	1051.05	2DLCSE100222_L_015:7041;2DLCSE100222_L_015:7047
				GQYGHVVIDMYPLEPGSNPK	513-532	54	1101.25	2DLCSE100222_L_021:5909;2DLCSE100222_L_021:5914
				GGVIPGEYIPAVDKGIQEQLK	542-562	69	1106.16	2DLCSE100222_L_021:6288;2DLCSE100222_L_021:6292
				IGEVHDGAATMDWMEQEQER	40-59	88	1166.77	2DLCSE100222_L_022:6393;2DLCSE100222_L_022:6398
				VLDGAVMVYCAVGGVQPQSETVWR	105-128	96	1311.25	2DLCSE100222_L_017:7455;2DLCSE100222_L_017:7467
				LGANPVPLQLAIGAEEHFTGVVDLVK	162-187	57	896.716	2DLCSE100222_L_006:7902;2DLCSE100222_L_006:7904
15800432	2DLCEC8624100222-L-1TO52	13738	20100301/F120224.dat	VTEAFK	298-303	27	347.832	2DLCSE100222_L_020:3723;2DLCSE100222_L_020:3729
				LVQQFTK	173-179	39	432.431	2DLCSE100222_L_020:3953
				IGAGPWVVK	38-46	75	463.795	2DLCSE100222_L_020:5061;2DLCSE100222_L_020:5068
				IILSDDKVK	304-312	50	515.749	2DLCSE100222_L_023:5071;2DLCSE100222_L_023:5076
				LGADGNALFR	216-225	98	517.564	2DLCSE100222_L_019:6032;2DLCSE100222_L_019:6036
				AFAENWLGK	71-79	44	518.418	2DLCSE100222_L_007:5538
				LEGNNAELGAK	349-359	66	558.538	2DLCSE100222_L_021:4054
				QGDLICLDGK	206-215	68	560.051	2DLCSE100222_L_019:5592;2DLCSE100222_L_019:5598
				MNLHEYQAK	1-9	48	567.237	2DLCSE100222_L_038:5456;2DLCSE100222_L_038:5461
				ELYLGAVVDR	107-116	64	567.847	2DLCSE100222_L_019:6233;2DLCSE100222_L_019:6238
				LADSGLNIIAAK	361-372	98	593.635	2DLCSE100222_L_004:5895
				AFAENWLGKR	71-80	56	596.51	2DLCSE100222_L_010:5946;2DLCSE100222_L_010:5949
				AVLVNIFGGIVR	313-324	67	629.399	2DLCSE100222_L_019:8197;2DLCSE100222_L_019:8206
				VAEETPHLIHK	136-146	40	637.217	2DLCSE100222_L_038:5471;2DLCSE100222_L_038:5475
				KLADSGLNIIAAK	360-372	101	657.588	2DLCSE100222_L_023:5987;2DLCSE100222_L_023:5993
				DLALIEINPLVITK	192-205	97	776.565	2DLCSE100222_L_016:7742;2DLCSE100222_L_016:7747
				GLTDAAQQVVAAVEGK	373-388	103	779.069	2DLCSE100222_L_030:8015;2DLCSE100222_L_030:8017
				VVFMASTEGGVEIEK	121-135	76	798.571	2DLCSE100222_L_018:8117;2DLCSE100222_L_018:8123
				VALDPLTGPMPYQGR	147-161	107	808.026	2DLCSE100222_L_018:7179;2DLCSE100222_L_018:7187
				YGLPAPVGYACTTPR	15-29	80	812.076	2DLCSE100222_L_044:6396;2DLCSE100222_L_044:6402
				LHGGEPANFLDVGGGATK	278-295	112	870.574	2DLCSE100222_L_023:6385;2DLCSE100222_L_023:6389
				LHGGEPANFLDVGGGATKER	278-297	55	675.948	2DLCSE100222_L_051:6490
				LVTYQTDANGQPVNQILVEAATDIAK	81-106	100	1386.66	2DLCSE100222_L_017:7732;2DLCSE100222_L_017:7735
				RLVTYQTDANGQPVNQILVEAATDIAK	80-106	96	976.994	2DLCSE100222_L_021:7073;2DLCSE100222_L_021:7079
15799800	2DLCEC8624100222-L-1TO52	13689	20100301/F120224.dat	LIFDK	399-403	26	318.42	2DLCSE100222_L_033:5011;2DLCSE100222_L_033:5018
				VVNGLGK	112-118	32	343.89	2DLCSE100222_L_033:4078;2DLCSE100222_L_033:4091
				VIEEAK	62-67	29	344.498	2DLCSE100222_L_006:3227
				VTAVEAK	238-244	43	358.969	2DLCSE100222_L_033:3262;2DLCSE100222_L_033:3282
				ALLHVAK	55-61	41	376.221	2DLCSE100222_L_037:4549;2DLCSE100222_L_037:4556
				AGVEVDDR	285-292	75	430.541	2DLCSE100222_L_006:3608;2DLCSE100222_L_006:3614
				FNLMLETK	230-237	50	498.587	2DLCSE100222_L_020:5809
				YDAVLVAIGR	264-273	64	539.089	2DLCSE100222_L_032:6729
				KFNLMLETK	229-237	33	562.172	2DLCSE100222_L_024:6441;2DLCSE100222_L_024:6444
				LIFDKESHR	399-407	56	573.057	2DLCSE100222_L_012:5227
				AIASDCADGMTK	387-398	71	620.461	2DLCSE100222_L_030:5642;2DLCSE100222_L_030:5651
				EDGIYVTMEGK	245-255	79	621.452	2DLCSE100222_L_018:6202
				IWDSTDALELK	162-172	86	646.024	2DLCSE100222_L_031:7142;2DLCSE100222_L_031:7148
				AGVEVDDRGFIR	285-296	44	667.54	2DLCSE100222_L_023:5749;2DLCSE100222_L_023:5753
				ALAEHGIVFGEPK	68-80	71	684.215	2DLCSE100222_L_036:6594
				VINQLTGGLAGMAK	93-106	96	695.109	2DLCSE100222_L_018:6205;2DLCSE100222_L_018:6209
				GVHEGHVAAEVIAGK	324-338	74	737.512	2DLCSE100222_L_052:5200
				CADLGLETVIVER	25-37	95	738.087	2DLCSE100222_L_020:6027;2DLCSE100222_L_020:6037
				FTGANTLEVEGENGK	119-133	92	783.489	2DLCSE100222_L_032:5755;2DLCSE100222_L_032:5760
				GVHEGHVAAEVIAGKK	324-339	60	534.832	2DLCSE100222_L_blank03:5935;2DLCSE100222_L_blank03:5939
				EKVINQLTGGLAGMAK	91-106	93	815	2DLCSE100222_L_009:6697;2DLCSE100222_L_009:6702
				GISYETATFPWAASGR	371-386	106	857.877	2DLCSE100222_L_005:6593;2DLCSE100222_L_005:6598
				TQVVVLGAGPAGYSAAFR	7-24	114	882.909	2DLCSE100222_L_044:6842;2DLCSE100222_L_044:6846
				YNTLGGVCLNVGCIPSK	38-54	106	926.551	2DLCSE100222_L_005:6347;2DLCSE100222_L_005:6351
				IWDSTDALELKEVPER	162-177	42	634.655	2DLCSE100222_L_048:6815;2DLCSE100222_L_048:6818
				EKGISYETATFPWAASGR	369-386	37	658.043	2DLCSE100222_L_009:6846;2DLCSE100222_L_009:6852
				VIPSIAYTEPEVAWVGLTEK	346-365	106	1102.1	2DLCSE100222_L_018:8175;2DLCSE100222_L_018:8182
				TNVPHIFAIGDIVGQPMLAHK	303-323	75	753.453	2DLCSE100222_L_011:7586;2DLCSE100222_L_011:7592
15803933	2DLCEC8624100222-L-1TO52	12238	20100301/F120224.dat	YSWQAR	195-200	28	405.946	2DLCSE100222_L_008:4982;2DLCSE100222_L_008:4988
				ADDALWR	463-469	57	424.041	2DLCSE100222_L_046:6871
				GSHIVVPR	231-238	26	288.99	2DLCSE100222_L_051:5231;2DLCSE100222_L_051:5234
				VYNAHFK	295-301	38	439.897	2DLCSE100222_L_051:5056
				LAEHALEK	361-368	32	304.322	2DLCSE100222_L_010:4314;2DLCSE100222_L_010:4326
				LVSEALAER	63-71	82	494.284	2DLCSE100222_L_005:4863
				TSLPGSTGLR	115-124	48	494.829	2DLCSE100222_L_047:6601;2DLCSE100222_L_047:6607
				APLLSVFGGK	345-354	61	495.048	2DLCSE100222_L_045:6795;2DLCSE100222_L_045:6799
				RADDALWR	462-469	41	501.464	2DLCSE100222_L_052:5540
				KLAEHALEK	360-368	56	519.913	2DLCSE100222_L_052:4406
				GLVNATGPWVK	201-211	55	571.45	2DLCSE100222_L_045:6216;2DLCSE100222_L_045:6222
				YLEHYEFR	55-62	40	579.292	2DLCSE100222_L_050:5226;2DLCSE100222_L_050:5234
				MAPHIAFPMR	77-86	54	391.014	2DLCSE100222_L_050:6967
				YPFLTESLAR	406-415	52	598.746	2DLCSE100222_L_045:6616
				LVLANAQMVVR	151-161	89	607.754	2DLCSE100222_L_045:7782;2DLCSE100222_L_045:7788
				YLVDHEWVR	453-461	50	609.078	2DLCSE100222_L_011:6153
				LIKGSHIVVPR	228-238	31	609.954	2DLCSE100222_L_052:5391
				IGLFMYDHLGK	103-113	42	647.541	2DLCSE100222_L_049:7080;2DLCSE100222_L_049:7087
				FGANSVLKPEIK	125-136	61	652.008	2DLCSE100222_L_010:5734;2DLCSE100222_L_010:5741
				IEESEINYLLK	284-294	74	676.089	2DLCSE100222_L_004:6304;2DLCSE100222_L_004:6308
				RYPFLTESLAR	405-415	39	676.764	2DLCSE100222_L_050:6575;2DLCSE100222_L_050:6581
				QAYILQNEDKR	244-254	50	689.484	2DLCSE100222_L_050:4721;2DLCSE100222_L_050:4727
				DYTLDIHDENGK	333-344	68	710.616	2DLCSE100222_L_008:5393;2DLCSE100222_L_008:5398
				QGMWLNADQQSR	473-484	91	717.475	2DLCSE100222_L_046:7118;2DLCSE100222_L_046:7123
				IGLFMYDHLGKR	103-114	35	484.214	2DLCSE100222_L_012:6486;2DLCSE100222_L_012:6490
				FGANSVLKPEIKR	125-137	63	729.714	2DLCSE100222_L_052:5653
				VSQWLVEYTQQK	485-496	72	754.869	2DLCSE100222_L_046:7924;2DLCSE100222_L_046:7933
				LVSEALAEREVLLK	63-76	56	785.625	2DLCSE100222_L_048:6680;2DLCSE100222_L_048:6687
				LTPYYQGIGPAWTK	369-382	67	797.912	2DLCSE100222_L_004:6206;2DLCSE100222_L_004:6212
				GFEYSDCWVDDAR	138-150	76	810.999	2DLCSE100222_L_045:6619
				AVKIEESEINYLLK	281-294	67	825.02	2DLCSE100222_L_049:7148;2DLCSE100222_L_049:7152
				TKQGMWLNADQQSR	471-484	77	831.748	2DLCSE100222_L_050:5030;2DLCSE100222_L_050:5033
				EVLLKMAPHIAFPMR	72-86	36	585.447	2DLCSE100222_L_009:6414;2DLCSE100222_L_009:6423
				RGFEYSDCWVDDAR	137-150	89	888.272	2DLCSE100222_L_051:6698;2DLCSE100222_L_051:6708
				QFFDDGMHLPSPYGIR	212-227	48	627.556	2DLCSE100222_L_008:8584;2DLCSE100222_L_008:8588
				DLIVIGGGINGAGIAADAAGR	5-25	128	941.234	2DLCSE100222_L_blank04:7508;2DLCSE100222_L_blank04:7512
				ENGLWIVEAEDIDTGKK	178-194	92	959.11	2DLCSE100222_L_048:7186;2DLCSE100222_L_048:7192
				ESVLPGGAIEGDRDDYAAR	383-401	64	996.104	2DLCSE100222_L_008:5702;2DLCSE100222_L_008:5708
				EDVLPGGAIEGDRDDYAAR	383-401	36	1010.07	2DLCSE100222_L_044:6386
				GLSVLMLEAQDLACATSSASSK	26-47	139	1128.69	2DLCSE100222_L_004:7077
				DYTLDIHDENGKAPLLSVFGGK	333-354	62	1195.15	2DLCSE100222_L_050:7663;2DLCSE100222_L_050:7667
				DDIVWTYSGVRPLCDDESDSPQAITR	307-332	79	1498.12	2DLCSE100222_L_006:6225;2DLCSE100222_L_006:6234
				QLSRDDIVWTYSGVRPLCDDESDSPQAITR	303-332	36	1160.95	2DLCSE100222_L_050:7016;2DLCSE100222_L_050:7021
				TYGSNSELLLGNAGAVSDLGEDFGHEFYETELK	420-452	143	1188.54	2DLCSE100222_L_046:10402;2DLCSE100222_L_046:10409
15800424	2DLCEC8624100222-L-1TO52	11001	20100301/F120224.dat	ATVMR	316-320	32	289.175	2DLCSE100222_L_021:3195;2DLCSE100222_L_021:3199
				NYDPR	311-315	31	332.638	2DLCSE100222_L_007:2684;2DLCSE100222_L_007:2696
				LFHAFR	121-126	30	264.345	2DLCSE100222_L_024:5709;2DLCSE100222_L_024:5713
				LMGFGHR	301-307	40	409.257	2DLCSE100222_L_011:5641;2DLCSE100222_L_011:5646
				HIPEFVR	284-290	25	449.456	2DLCSE100222_L_038:5983;2DLCSE100222_L_038:5989
				HREIAAFR	157-164	42	333.622	2DLCSE100222_L_013:5114
				QLYTGYEK	411-418	49	501.501	2DLCSE100222_L_006:4066;2DLCSE100222_L_006:4071
				MLEEISSVK	275-283	52	518.383	2DLCSE100222_L_032:5875;2DLCSE100222_L_032:5881
				HIPEFVRR	284-291	32	352.222	2DLCSE100222_L_blank02:7941
				GTLGQDVIDIR	23-33	30	593.415	2DLCSE100222_L_020:8023;2DLCSE100222_L_020:8028
				GTLGKDVIDIR	23-33	62	594.065	2DLCSE100222_L_019:6623
				GTLGEDVIDIR	23-33	45	594.549	2DLCSE100222_L_019:6601
				GTLGRDVIDIR	23-33	31	1214.36	2DLCSE100222_L_014:7382;2DLCSE100222_L_014:7386
				MPTMAAMCYK	169-178	59	610.469	2DLCSE100222_L_005:4823;2DLCSE100222_L_005:4829
				HTMIHEQITR	111-120	50	641.489	2DLCSE100222_L_026:5015;2DLCSE100222_L_026:5022
				YSIGQPFVYPR	179-189	53	664.102	2DLCSE100222_L_018:6757;2DLCSE100222_L_018:6760
				ITFIDGDEGILLHR	57-70	91	799.983	2DLCSE100222_L_022:9088
				LTLNGDTAVELDVLK	8-22	110	801.266	2DLCSE100222_L_026:6905;2DLCSE100222_L_026:6909
				LYPNVDFYSGIILK	358-371	52	821.67	2DLCSE100222_L_018:8195;2DLCSE100222_L_018:8199
				KLYPNVDFYSGIILK	357-371	51	885.014	2DLCSE100222_L_024:7576;2DLCSE100222_L_024:7579
				GVFTFDPGFTSTASCESK	39-56	102	969.572	2DLCSE100222_L_018:7817;2DLCSE100222_L_018:7823
				TVGWIAHWSEMHSDGMK	389-405	73	986.786	2DLCSE100222_L_025:6814;2DLCSE100222_L_025:6818
				ILILHADHEQNASTSTVR	223-240	104	1003.08	2DLCSE100222_L_024:5755;2DLCSE100222_L_024:5761
				DSHPMAVMCGITGALAAFYHDSLDVNNPR	128-156	88	1054.07	2DLCSE100222_L_024:8659;2DLCSE100222_L_024:8664
				TAGSSGANPFACIAAGIASLWGPAHGGANEAALK	241-274	129	1066.23	2DLCSE100222_L_046:11188;2DLCSE100222_L_046:11194
15804332	2DLCEC8624100222-L-1TO52	9566	20100301/F120224.dat	YQELK	368-372	26	340.608	2DLCSE100222_L_006:3329
				GVQSILQR	360-367	55	450.747	2DLCSE100222_L_047:6859;2DLCSE100222_L_047:6865
				GEIGEEER	100-107	34	459.917	2DLCSE100222_L_020:3409;2DLCSE100222_L_020:3415
				VGLFGGAGVGK	146-156	54	481.477	2DLCSE100222_L_019:5645;2DLCSE100222_L_019:5651
				YVSLKDTIR	418-426	55	547.781	2DLCSE100222_L_024:5802;2DLCSE100222_L_024:5809
				TVNMMELIR	157-165	58	553.878	2DLCSE100222_L_045:6842;2DLCSE100222_L_045:6847
				TIAMGSSDGLR	54-64	59	554.458	2DLCSE100222_L_006:4275;2DLCSE100222_L_006:4283
				VALTGLTMAEK	220-230	79	567.442	2DLCSE100222_L_018:6442;2DLCSE100222_L_018:6447
				VIDLMCPFAK	133-142	63	597.57	2DLCSE100222_L_045:7242;2DLCSE100222_L_045:7248
				DLEHPIEVPVGK	71-82	58	667.079	2DLCSE100222_L_035:5873;2DLCSE100222_L_035:5878
				IMNVLGEPVDMK	88-99	71	673.461	2DLCSE100222_L_005:6189;2DLCSE100222_L_005:6196
				DVLLFVDNIYR	237-247	55	684.287	2DLCSE100222_L_004:7393;2DLCSE100222_L_004:7398
				YTLAGTEVSALLGR	248-261	104	725.926	2DLCSE100222_L_004:6787;2DLCSE100222_L_004:6792
				VYDALEVQNGNER	26-38	91	753.879	2DLCSE100222_L_031:6269;2DLCSE100222_L_031:6274
				LVLEVQQQLGGGIVR	39-53	82	805.149	2DLCSE100222_L_013:6547
				VSLVYGQMNEPPGNR	203-217	87	830.639	2DLCSE100222_L_019:5642
				QLDPLVVGQEHYDTAR	344-359	79	921.089	2DLCSE100222_L_008:5969;2DLCSE100222_L_008:5972
				GLDVKDLEHPIEVPVGK	66-82	75	923.028	2DLCSE100222_L_050:6776;2DLCSE100222_L_050:6781
				NIAIEHSGYSVFAGVGER	166-183	105	953.621	2DLCSE100222_L_022:6637;2DLCSE100222_L_022:6643
				FLSQPFFVAEVFTGSPGK	400-417	107	979.687	2DLCSE100222_L_018:8701;2DLCSE100222_L_018:8704
				QIASLGIYPAVDPLDSTSR	325-343	93	1001.95	2DLCSE100222_L_005:7025
				EGNDFYHEMTDSNVIDK	186-202	91	1007.54	2DLCSE100222_L_022:6423
				AAPSYEELSNSQELLETGIK	113-132	98	1090.16	2DLCSE100222_L_018:7149;2DLCSE100222_L_018:7155
				IMNVLGEPVDMKGEIGEEER	88-107	90	1123.08	2DLCSE100222_L_021:5933
				TREGNDFYHEMTDSNVIDK	184-202	79	1136.04	2DLCSE100222_L_025:6268;2DLCSE100222_L_025:6280
				MPSAVGYQPTLAEEMGVLQER	262-282	99	1153.84	2DLCSE100222_L_003:6363;2DLCSE100222_L_003:6369
				GIMEGEYDHLPEQAFYMVGSIEEAVEK	430-456	60	1024.85	2DLCSE100222_L_046:10972;2DLCSE100222_L_046:10978
15799798	2DLCEC8624100222-L-1TO52	9165	20100301/F120224.dat	AFLEGR	152-157	34	346.63	2DLCSE100222_L_021:4425;2DLCSE100222_L_021:4431
				VVADAIAK	867-874	53	393.878	2DLCSE100222_L_045:5311;2DLCSE100222_L_045:5319
				ALNVMLK	502-508	35	394.832	2DLCSE100222_L_046:7009;2DLCSE100222_L_046:7014
				MNMDGVR	413-419	36	411.652	2DLCSE100222_L_021:4217
				WDELLR	299-304	33	416.502	2DLCSE100222_L_046:7676;2DLCSE100222_L_046:7682
				LFAEQVR	807-813	46	431.942	2DLCSE100222_L_006:4220;2DLCSE100222_L_006:4226
				LETIEGSK	717-724	42	439.063	2DLCSE100222_L_019:4771
				VLGTDGFGR	823-831	49	461.379	2DLCSE100222_L_021:4841
				LDGPVTGNGK	265-274	60	479.235	2DLCSE100222_L_019:4637;2DLCSE100222_L_019:4644
				GFLIGGTSGR	622-631	60	483.157	2DLCSE100222_L_047:7154
				GYGMGDAAEGK	394-404	73	528.419	2DLCSE100222_L_019:4843;2DLCSE100222_L_019:4848
				TFGMEGLFR	526-534	55	529.382	2DLCSE100222_L_046:9455;2DLCSE100222_L_046:9460
				ATVILAHTIK	384-393	77	533.884	2DLCSE100222_L_023:5391;2DLCSE100222_L_023:5397
				LVPIIADEAR	516-525	64	548.93	2DLCSE100222_L_018:6444;2DLCSE100222_L_018:6448
				WNAIMTVLR	88-96	47	552.542	2DLCSE100222_L_046:9331
				EISTTIAFVR	492-501	46	569.422	2DLCSE100222_L_019:6124;2DLCSE100222_L_019:6134
				VQLLGSGSILR	727-737	68	571.916	2DLCSE100222_L_005:6083;2DLCSE100222_L_005:6087
				LTQEQLDNFR	158-167	57	632.35	2DLCSE100222_L_020:4643;2DLCSE100222_L_020:4648
				FNIDADKVNPR	875-885	66	644.932	2DLCSE100222_L_050:5251;2DLCSE100222_L_050:5261
				FPNDVDPIETR	5-15	61	651.572	2DLCSE100222_L_006:5037
				GKVQLLGSGSILR	725-737	69	664.572	2DLCSE100222_L_049:6295
				DWLQAIESVIR	16-26	80	665.585	2DLCSE100222_L_045:9678
				GIYKLETIEGSK	713-724	62	669.52	2DLCSE100222_L_023:5651;2DLCSE100222_L_023:5658
				WNMLHPLETPR	775-785	67	697.256	2DLCSE100222_L_050:6748;2DLCSE100222_L_050:6760
				EQVAYYKEDEK	552-562	66	701.386	2DLCSE100222_L_036:4805
				AQYLIDQLLAEAR	33-45	91	752.188	2DLCSE100222_L_006:7206
				IGDLCWAAGDQQAR	608-621	81	780.934	2DLCSE100222_L_019:5827;2DLCSE100222_L_019:5830
				DRFNVPVSDADIEK	423-436	55	803.143	2DLCSE100222_L_049:6149
				QEVHGNGLSSYPHPK	168-182	42	550.769	2DLCSE100222_L_052:4929;2DLCSE100222_L_052:4933
				SERFPNDVDPIETR	2-15	77	838.064	2DLCSE100222_L_050:5669
				QIGIYSPNGQQYTPQDR	535-551	91	983.322	2DLCSE100222_L_045:5959;2DLCSE100222_L_045:5964
				EKLDNLVFVINCNLQR	249-264	99	988.379	2DLCSE100222_L_048:7782;2DLCSE100222_L_048:7785
				IINELEGIFEGAGWNVIK	275-292	84	1001.74	2DLCSE100222_L_blank05:8199
				LIQLMNETVDGDYQTFK	311-327	99	1008.05	2DLCSE100222_L_044:7066;2DLCSE100222_L_044:7075
				QTVYAFLGDGEMDEPESK	223-240	102	1008.55	2DLCSE100222_L_044:6830;2DLCSE100222_L_044:6835
				LELPSLQDFGALLEEQSK	474-491	104	1009.13	2DLCSE100222_L_044:8700
				DWLQAIESVIREEGVER	16-32	58	1015.32	2DLCSE100222_L_048:9405;2DLCSE100222_L_048:9412
				DYGVGSDVYSVTSFTELAR	749-767	135	1034.08	2DLCSE100222_L_044:7564;2DLCSE100222_L_044:7568
				VPYIAQVMNDAPAVASTDYMK	786-806	114	1142.66	2DLCSE100222_L_003:6440;2DLCSE100222_L_003:6446
				NEQDGGDLVYFQGHISPGVYAR	130-151	93	1211.81	2DLCSE100222_L_047:7935;2DLCSE100222_L_047:7941
				YPETAALVADWTDEQIWALNR	342-362	88	1232.08	2DLCSE100222_L_044:8876
				ARNEQDGGDLVYFQGHISPGVYAR	128-151	72	883.928	2DLCSE100222_L_051:7029;2DLCSE100222_L_051:7034
				LTQEQLDNFRQEVHGNGLSSYPHPK	158-182	35	965.639	2DLCSE100222_L_052:6207;2DLCSE100222_L_052:6211
				KGGVNVAAGTGISNYINTIPVEEQPEYPGNLELER	46-80	71	1244.08	2DLCSE100222_L_046:9286;2DLCSE100222_L_046:9293
15802947	2DLCEC8624100222-L-1TO52	7130	20100301/F120224.dat	NPSFSVK	36-42	33	778.285	2DLCSE100222_L_021:4379;2DLCSE100222_L_021:4384
				AEEIVASNPEK	127-137	84	593.919	2DLCSE100222_L_018:5481;2DLCSE100222_L_018:5487
				LQEDESFTNK	284-293	69	605.75	2DLCSE100222_L_020:3916
				IGANMIWDAEK	45-55	72	624.564	2DLCSE100222_L_019:6132;2DLCSE100222_L_019:6138
				ALGANLVLTEGAK	106-118	80	628.932	2DLCSE100222_L_019:5935;2DLCSE100222_L_019:5938
				NIVVILPSSGER	294-305	53	642.39	2DLCSE100222_L_032:6522;2DLCSE100222_L_032:6528
				IGANMIWDAEKR	45-56	79	468.877	2DLCSE100222_L_036:6161;2DLCSE100222_L_036:6165
				VIGITNEEAISTAR	247-260	91	737.577	2DLCSE100222_L_018:6238;2DLCSE100222_L_018:6243
				LTLTMPETMSIER	88-100	69	761.354	2DLCSE100222_L_031:7470
				YLSTALFADLFTEK	306-319	100	810.177	2DLCSE100222_L_018:8893;2DLCSE100222_L_018:8896
				IQGIGAGFIPANLDLK	227-242	83	813.776	2DLCSE100222_L_045:7760;2DLCSE100222_L_045:7765
				IFEDNSLTIGHTPLVR	4-19	100	906.469	2DLCSE100222_L_022:6779;2DLCSE100222_L_022:6781
				LVDKVIGITNEEAISTAR	243-260	96	965.337	2DLCSE100222_L_035:6140;2DLCSE100222_L_035:6152
				LMEEEGILAGISSGAAVAAALK	262-283	117	1059.07	2DLCSE100222_L_blank02:7939
				YLSTALFADLFTEKELQQ	306-323	84	1059.37	2DLCSE100222_L_018:8890;2DLCSE100222_L_018:8895
				YLLLQQFSNPANPEIHEK	138-155	76	1071.41	2DLCSE100222_L_047:8081;2DLCSE100222_L_047:8083
				RLMEEEGILAGISSGAAVAAALK	261-283	61	753.251	2DLCSE100222_L_022:8246
				GVLKPGVELVEPTSGNTGIALAYVAAAR	57-84	82	918.638	2DLCSE100222_L_033:7440;2DLCSE100222_L_033:7445
15804578	2DLCEC8624100222-L-1TO52	6406	20100301/F120224.dat	VGATYSR	1298-1304	31	377.597	2DLCSE100222_L_006:3636
				DLLGITK	1305-1311	40	380.505	2DLCSE100222_L_006:5157
				DLRPALK	1073-1079	30	271.763	2DLCSE100222_L_010:4746;2DLCSE100222_L_010:4752
				DGLFCAR	54-60	38	419.924	2DLCSE100222_L_006:4467;2DLCSE100222_L_006:4475
				LIDEFGR	984-990	36	425.463	2DLCSE100222_L_006:4534;2DLCSE100222_L_006:4542
				SGLASLHAR	539-547	39	304.906	2DLCSE100222_L_011:5258
				KGLADTALK	781-789	45	459.275	2DLCSE100222_L_010:4692;2DLCSE100222_L_010:4698
				VADLFEAR	1141-1148	52	461.252	2DLCSE100222_L_006:5086
				SWSFGEVK	32-39	35	470.342	2DLCSE100222_L_007:5254;2DLCSE100222_L_007:5262
				LHQCGLPK	363-370	30	477	2DLCSE100222_L_011:4988;2DLCSE100222_L_011:4993
				MLNTCYR	604-610	44	479.366	2DLCSE100222_L_007:3967;2DLCSE100222_L_007:3970
				VLTEAAVAGK	1331-1340	73	479.958	2DLCSE100222_L_005:4709;2DLCSE100222_L_005:4715
				FRQNLLGK	338-345	31	488.305	2DLCSE100222_L_011:5611;2DLCSE100222_L_011:5620
				EHPVLLNR	418-425	42	489.274	2DLCSE100222_L_011:5360;2DLCSE100222_L_011:5368
				TANSGYLTR	790-798	67	491.978	2DLCSE100222_L_006:3898;2DLCSE100222_L_006:3904
				AAAESSIQVK	944-953	61	502.517	2DLCSE100222_L_005:4548
				TFHIGGAASR	934-943	60	339.695	2DLCSE100222_L_011:5408;2DLCSE100222_L_011:5414
				KPETINYR	40-47	45	511.065	2DLCSE100222_L_011:4979
				CGVEVTQTK	88-96	55	511.384	2DLCSE100222_L_006:3696
				AILWMIVPK	577-585	47	536.056	2DLCSE100222_L_005:7477;2DLCSE100222_L_005:7482
				GLKENVIVGR	1346-1355	57	543.023	2DLCSE100222_L_010:4954;2DLCSE100222_L_010:4960
				IALASPDMIR	22-31	51	544.183	2DLCSE100222_L_005:5704;2DLCSE100222_L_005:5709
				QLNVFEGER	1195-1203	54	546.684	2DLCSE100222_L_006:5128
				SVITVGPYLR	353-362	45	552.743	2DLCSE100222_L_006:5583;2DLCSE100222_L_006:5590
				VLTEAAVAGKR	1331-1341	36	372.48	2DLCSE100222_L_009:4875;2DLCSE100222_L_009:4879
				IGLLLDMPLR	124-133	77	571.122	2DLCSE100222_L_005:7527
				MGAEAIQALLK	180-190	56	573.038	2DLCSE100222_L_005:6583;2DLCSE100222_L_005:6585
				VIDIWAAANDR	682-692	70	622.842	2DLCSE100222_L_005:6245;2DLCSE100222_L_005:6250
				LLDLAAPDIIVR	282-293	65	655.174	2DLCSE100222_L_004:6962;2DLCSE100222_L_004:6966
				FATSDLNDLYR	260-270	50	658.073	2DLCSE100222_L_005:5875;2DLCSE100222_L_005:5877
				INDKHIEVIVR	1248-1258	42	446.236	2DLCSE100222_L_012:5513;2DLCSE100222_L_012:5518
				GLPYSIVNQALGK	586-598	72	680.582	2DLCSE100222_L_004:6604;2DLCSE100222_L_004:6610
				FTDMIDGQTITR	1037-1048	69	699.372	2DLCSE100222_L_005:5604;2DLCSE100222_L_005:5607
				YIVNEVQDVYR	1232-1242	79	699.436	2DLCSE100222_L_046:7770;2DLCSE100222_L_046:7775
				ESYKVPYGAVLAK	993-1005	49	712.792	2DLCSE100222_L_008:5874
				FATSDLNDLYRR	260-271	27	735.73	2DLCSE100222_L_050:6096
				GLPYSIVNQALGKK	586-599	39	744.893	2DLCSE100222_L_008:6581
				LGIQAFEPVLIEGK	432-445	62	757.453	2DLCSE100222_L_005:7324;2DLCSE100222_L_005:7329
				MLQEAVDALLDNGR	298-311	83	773.063	2DLCSE100222_L_005:7126;2DLCSE100222_L_005:7132
				LIPAGTGYAYHQDR	1356-1369	79	781.489	2DLCSE100222_L_049:5401;2DLCSE100222_L_049:5407
				AMMDNLQTETVINR	696-709	97	818.386	2DLCSE100222_L_005:5724;2DLCSE100222_L_005:5728
				SGASVGIDDMVIPEKK	635-650	70	823.801	2DLCSE100222_L_008:6004;2DLCSE100222_L_008:6010
				IGLLLDMPLRDIER	124-137	40	552.388	2DLCSE100222_L_008:8271
				ITEYEKDANGELVAK	552-566	73	840.542	2DLCSE100222_L_009:5240;2DLCSE100222_L_009:5243
				IFGPVKDYECLCGK	61-74	47	843.489	2DLCSE100222_L_049:6361
				EEAVVWDILDEVIR	404-417	72	843.627	2DLCSE100222_L_004:8653;2DLCSE100222_L_004:8664
				GDVISDGPEAPHDILR	1207-1222	97	846.082	2DLCSE100222_L_008:5925;2DLCSE100222_L_008:5930
				MLQEAVDALLDNGRR	298-312	56	851.112	2DLCSE100222_L_009:7259;2DLCSE100222_L_009:7265
				QVSFNSIYMMADSGAR	716-731	89	889.329	2DLCSE100222_L_004:6669;2DLCSE100222_L_004:6674
				EGLNVLQYFISTHGAR	765-780	71	903.001	2DLCSE100222_L_008:7714
				VTAEDVLKPGTADILVPR	843-860	102	947.687	2DLCSE100222_L_007:5939;2DLCSE100222_L_007:5943
				MGHIELASPTAHIWFLK	102-118	40	651.365	2DLCSE100222_L_052:7328;2DLCSE100222_L_052:7339
				ASLATESFISAASFQETTR	1312-1330	93	1008.98	2DLCSE100222_L_013:6652
				LVITPVDGSDPYEEMIPK	1175-1192	89	1010.36	2DLCSE100222_L_043:6955;2DLCSE100222_L_043:6959
				QTDELTGLSSLVVLDSAER	1049-1067	125	1017.13	2DLCSE100222_L_003:6578;2DLCSE100222_L_003:6584
				VERGDVISDGPEAPHDILR	1204-1222	43	692.425	2DLCSE100222_L_051:6485
				SVVSCDTDFGVCAHCYGR	884-901	86	1045.48	2DLCSE100222_L_008:5716
				GLMAKPDGSIIETPITANFR	745-764	114	1074.09	2DLCSE100222_L_007:5922
				GEAIGVIAAQSIGEPGTQLTMR	912-933	93	1100.62	2DLCSE100222_L_004:6634;2DLCSE100222_L_004:6638
				ATIVNAGSSDFLEGEQVEYSR	1264-1284	132	1136.63	2DLCSE100222_L_004:6175;2DLCSE100222_L_004:6181
				AMMDNLQTETVINRDGQEEK	696-715	71	775.13	2DLCSE100222_L_007:5088;2DLCSE100222_L_007:5095
				KATIVNAGSSDFLEGEQVEYSR	1263-1284	53	801.103	2DLCSE100222_L_008:6191;2DLCSE100222_L_008:6196
				NTLLHEQWCDLLEENSVDAVK	861-881	84	1257.21	2DLCSE100222_L_008:7307
				IVDAQGNDVLIPGTDMPAQYFLPGK	1080-1104	49	1330.87	2DLCSE100222_L_004:7330;2DLCSE100222_L_004:7336
				SMDLEQECEQLREELNETNSETK	191-213	65	938.438	2DLCSE100222_L_008:6891;2DLCSE100222_L_008:6896
15804577	2DLCEC8624100222-L-1TO52	6405	20100301/F120224.dat	LYDGR	1212-1216	26	312.14	2DLCSE100222_L_007:3355
				AGFEVR	543-548	38	339.822	2DLCSE100222_L_007:3957;2DLCSE100222_L_007:3963
				DNLFVR	192-197	35	382.278	2DLCSE100222_L_006:4469;2DLCSE100222_L_006:4472
				VIFEIR	228-233	34	388.999	2DLCSE100222_L_006:5484
				LPATIILR	204-211	50	449.01	2DLCSE100222_L_006:5490;2DLCSE100222_L_006:5502
				VIVSQLHR	144-151	38	318.137	2DLCSE100222_L_010:4757;2DLCSE100222_L_010:4761
				LNHLVDDK	1235-1242	29	318.723	2DLCSE100222_L_010:4374
				LREFIQR	1141-1147	27	481.47	2DLCSE100222_L_011:5540;2DLCSE100222_L_011:5550
				GVTYSAPLR	89-97	32	482.547	2DLCSE100222_L_019:5132
				ALMGANMQR	679-687	42	504.434	2DLCSE100222_L_006:3789
				MVYSYTEK	1-8	31	510.9	2DLCSE100222_L_006:4095
				ISALGPGGLTR	530-540	66	521.687	2DLCSE100222_L_005:5139
				LSALVEIYR	360-368	49	532.618	2DLCSE100222_L_006:5699
				SKGESSLFSR	638-647	39	549.34	2DLCSE100222_L_011:5469;2DLCSE100222_L_011:5473
				SPGVFFDSDK	152-161	45	549.906	2DLCSE100222_L_006:4998
				LQMELVPER	237-245	33	558.072	2DLCSE100222_L_006:5396;2DLCSE100222_L_006:5403
				GETQLTPEEK	891-900	56	566.318	2DLCSE100222_L_045:5233;2DLCSE100222_L_045:5239
				AVLVAGGVEAEK	977-988	58	571.96	2DLCSE100222_L_018:6007
				GGVVQYVDASR	721-731	68	575.827	2DLCSE100222_L_005:5010
				LGDLPTSGQIR	1201-1211	61	578.692	2DLCSE100222_L_005:5171
				GIGDKINAMLK	1123-1133	34	580.443	2DLCSE100222_L_050:6344;2DLCSE100222_L_050:6350
				MMRPGEPPTR	369-378	27	391.006	2DLCSE100222_L_024:5103
				AVAVDSGVTAVAK	707-719	87	594.331	2DLCSE100222_L_004:5246;2DLCSE100222_L_004:5253
				ALEIEEMQIK	945-954	69	602.612	2DLCSE100222_L_004:6094;2DLCSE100222_L_004:6098
				SVGEMAENQFR	455-465	79	634.061	2DLCSE100222_L_020:4495
				ADKPLVGTGMER	695-706	65	637.358	2DLCSE100222_L_009:5049;2DLCSE100222_L_009:5051
				SPGVFFDSDKGK	152-163	63	642.553	2DLCSE100222_L_009:5523;2DLCSE100222_L_009:5527
				GMPIATPVFDGAK	1179-1191	50	652.348	2DLCSE100222_L_044:6583
				RGGVVQYVDASR	720-731	57	654.026	2DLCSE100222_L_051:5728;2DLCSE100222_L_051:5733
				ITQGDDLAPGVLK	1036-1048	74	664.117	2DLCSE100222_L_005:5328;2DLCSE100222_L_005:5332
				LIEVPVEYIAGK	284-295	68	666.156	2DLCSE100222_L_044:6943;2DLCSE100222_L_044:6949
				WLELGLTDEEK	997-1007	40	667.48	2DLCSE100222_L_005:6517
				GEVDDIDHLGNR	440-451	77	670.434	2DLCSE100222_L_009:5427
				GSWLDFEFDPK	181-191	47	670.726	2DLCSE100222_L_005:7481;2DLCSE100222_L_005:7487
				KITQGDDLAPGVLK	1035-1048	80	727.948	2DLCSE100222_L_009:5726;2DLCSE100222_L_009:5730
				GEVDDIDHLGNRR	440-452	36	499.508	2DLCSE100222_L_012:5422;2DLCSE100222_L_012:5428
				AVLVAGGVEAEKLDK	977-991	55	749.863	2DLCSE100222_L_008:5632;2DLCSE100222_L_008:5638
				VDLSTFSDEEVMR	1159-1171	81	764.507	2DLCSE100222_L_004:6207
				LRGETASFDIEANGK	246-260	86	804.564	2DLCSE100222_L_010:5436;2DLCSE100222_L_010:5439
				STGSYSLVTQQPLGGK	1247-1262	78	811.965	2DLCSE100222_L_018:6287;2DLCSE100222_L_018:6292
				NGKGEVDDIDHLGNR	437-451	55	547.352	2DLCSE100222_L_012:5364;2DLCSE100222_L_012:5368
				LGEPVFDVQECQIR	75-88	108	845.628	2DLCSE100222_L_018:6771;2DLCSE100222_L_018:6778
				MNIGQILETHLGMAAK	1107-1122	87	864.471	2DLCSE100222_L_008:7547;2DLCSE100222_L_008:7550
				QKVDLSTFSDEEVMR	1157-1171	74	892.536	2DLCSE100222_L_009:6428
				VPNGVSGTVIDVQVFTR	920-936	95	895.116	2DLCSE100222_L_004:6681
				DLSEELQILEAGLFSR	959-974	53	911.088	2DLCSE100222_L_004:8647;2DLCSE100222_L_004:8652
				EAAESLFENLFFSEDR	379-394	58	952.517	2DLCSE100222_L_005:8233
				ALNYTTEQILDLFFEK	212-227	99	973.403	2DLCSE100222_L_004:8494;2DLCSE100222_L_004:8496
				FIEQDPEGQYGLEAAFR	38-54	93	985.589	2DLCSE100222_L_044:6891
				LGPEEITADIPNVGEAALSK	845-864	102	1012.72	2DLCSE100222_L_017:7120;2DLCSE100222_L_017:7123
				EEIEGSGILSKDDIIDVMK	412-430	39	697.96	2DLCSE100222_L_007:6210;2DLCSE100222_L_007:6213
				TGEQFERPVTVGYMYMLK	1217-1234	61	717.184	2DLCSE100222_L_021:6373
				GDVLADGPSTDLGELALGQNMR	780-801	108	1115.14	2DLCSE100222_L_044:7324;2DLCSE100222_L_044:7329
				VNEDEMYPGEAGIDIYNLTK	736-755	117	1136.1	2DLCSE100222_L_003:6299;2DLCSE100222_L_003:6305
				SVFPIQSYSGNSELQYVSYR	55-74	101	1162.88	2DLCSE100222_L_004:6630;2DLCSE100222_L_004:6636
				IETLFTNDLDHGPYISETLR	333-352	64	779.059	2DLCSE100222_L_047:8555
				SNQNTCINQMPCVSLGEPVER	759-779	80	1217.1	2DLCSE100222_L_018:6708
				RIETLFTNDLDHGPYISETLR	332-352	67	831.22	2DLCSE100222_L_012:6935;2DLCSE100222_L_012:6942
				LSLGDLDTLMPQDMINAKPISAAVK	479-503	72	881.445	2DLCSE100222_L_020:7269;2DLCSE100222_L_020:7275
				EFFGSSQLSQFMDQNNPLSEITHK	504-527	81	929.222	2DLCSE100222_L_047:9589;2DLCSE100222_L_047:9595
				EQEVYMGEIPLMTDNGTFVINGTER	119-143	33	948.519	2DLCSE100222_L_017:7611;2DLCSE100222_L_017:7616
				INPIEDMPYDENGTPVDIVLNPLGVPSR	1079-1106	63	1022.5	2DLCSE100222_L_043:8255;2DLCSE100222_L_043:8262
15802788	2DLCEC8624100222-L-1TO52	5900	20100301/F120224.dat	IVIAHR	32-37	31	354.952	2DLCSE100222_L_037:4103;2DLCSE100222_L_037:4109
				VQTYPGR	129-135	28	410.572	2DLCSE100222_L_021:3827;2DLCSE100222_L_021:3832
				IKNELEPK	218-225	40	486.009	2DLCSE100222_L_024:4884;2DLCSE100222_L_024:4891
				NIGIYPEIK	165-173	41	523.941	2DLCSE100222_L_032:6235;2DLCSE100222_L_032:6240
				LVVHPYTVR	308-316	34	542.261	2DLCSE100222_L_024:5676;2DLCSE100222_L_024:5683
				FTEGFDIENGK	117-127	75	628.987	2DLCSE100222_L_019:5670;2DLCSE100222_L_019:5678
				VTDVADRFPDR	85-95	50	431.235	2DLCSE100222_L_036:5282;2DLCSE100222_L_036:5288
				LTGMVQDAQQNK	296-307	78	666.882	2DLCSE100222_L_031:5962;2DLCSE100222_L_031:5970
				AGVNGLFTDFPDK	338-350	74	691.436	2DLCSE100222_L_032:10132
				FTEGFDIENGKK	117-128	50	692.893	2DLCSE100222_L_037:5372;2DLCSE100222_L_037:5374
				GASGYLPEHTLPAK	38-51	73	721.065	2DLCSE100222_L_023:5484;2DLCSE100222_L_023:5489
				YYAIDFTLDEIK	102-113	60	746.041	2DLCSE100222_L_038:7769
				VYLQCFDADELKR	205-217	68	829.029	2DLCSE100222_L_022:6320;2DLCSE100222_L_022:6326
				AGVNGLFTDFPDKAVK	338-353	107	840.047	2DLCSE100222_L_022:6929;2DLCSE100222_L_022:6933
				DDHLVVLHDHYLDR	71-84	71	873.983	2DLCSE100222_L_040:5991
				AMAYAQGADYLEQDLVMTK	52-70	87	1059.95	2DLCSE100222_L_031:7764;2DLCSE100222_L_031:7771
				LPEYTTDVNQLYDALYNK	320-337	116	1080.58	2DLCSE100222_L_018:7897;2DLCSE100222_L_018:7901
				VHTFEEEIEFVQGLNHSTGK	145-164	78	768.091	2DLCSE100222_L_051:7659;2DLCSE100222_L_051:7665
				SDKLPEYTTDVNQLYDALYNK	317-337	81	830.915	2DLCSE100222_L_022:7717;2DLCSE100222_L_022:7723
				QPDGSWVNYNYDWMFKPGAMK	248-268	45	845.764	2DLCSE100222_L_034:6669;2DLCSE100222_L_034:6676
				QVAEYADGIGPDYHMLIEETSQPGNIK	269-295	85	1488.22	2DLCSE100222_L_020:6343;2DLCSE100222_L_020:6354
15799799	2DLCEC8624100222-L-1TO52	5025	20100301/F120224.dat	GTGRK	349-353	35	519.349	2DLCSE100222_L_045:10447
				GIIELSR	518-524	32	394.177	2DLCSE100222_L_007:4841;2DLCSE100222_L_007:4848
				ISGANLSR	411-418	64	409.243	2DLCSE100222_L_007:3701;2DLCSE100222_L_007:3705
				VIDGADGAR	605-613	57	437.275	2DLCSE100222_L_006:3520;2DLCSE100222_L_006:3527
				EFGVNLAK	339-346	32	877.386	2DLCSE100222_L_006:4760;2DLCSE100222_L_006:4767
				AEAPAAAPAAK	303-313	68	484.295	2DLCSE100222_L_005:4212;2DLCSE100222_L_005:4215
				QEAAAPAPAAK	292-302	36	512.83	2DLCSE100222_L_005:4016;2DLCSE100222_L_005:4019
				ITPVVFIMK	457-465	49	532.498	2DLCSE100222_L_004:6016;2DLCSE100222_L_004:6019
				AVAAALEQMPR	466-476	54	579.098	2DLCSE100222_L_045:5842
				TDITELEAFR	432-441	77	597.736	2DLCSE100222_L_005:6175
				FNSSLSEDGQR	477-487	59	620.363	2DLCSE100222_L_007:3909;2DLCSE100222_L_007:3915
				EAAPAAVPEAAAAK	93-106	74	1266.35	2DLCSE100222_L_004:4963;2DLCSE100222_L_004:4968
				FGEIEEVELGR	397-407	76	639.408	2DLCSE100222_L_005:5861;2DLCSE100222_L_005:5866
				TDITELEAFRK	432-442	56	662.532	2DLCSE100222_L_009:6218;2DLCSE100222_L_009:6229
				ILREDVQAYVK	356-366	53	667.573	2DLCSE100222_L_009:5690;2DLCSE100222_L_009:5693
				KEAAPAAVPEAAAAK	92-106	80	697.909	2DLCSE100222_L_022:5147
				QEAAPAAAPAPAAGVK	192-207	67	1419.46	2DLCSE100222_L_004:4868
				LMLPISLSFDHR	593-604	47	715.569	2DLCSE100222_L_008:7454;2DLCSE100222_L_008:7460
				FITIINNTLSDIR	614-626	93	760.613	2DLCSE100222_L_005:7257;2DLCSE100222_L_005:7263
				SAMEPVWNGKEFVPR	578-592	36	881.877	2DLCSE100222_L_008:5952;2DLCSE100222_L_008:5954
				VPDIGADEVEITEILVK	7-23	105	920.757	2DLCSE100222_L_003:6872;2DLCSE100222_L_003:6878
				AEAAPAATGGGIPGMLPWPK	372-391	82	946.645	2DLCSE100222_L_004:7087;2DLCSE100222_L_004:7093
				SEFAENDAYVHATPLIR	318-334	66	967.099	2DLCSE100222_L_007:5440;2DLCSE100222_L_007:5446
				TGSLIMIFEVEGAAPAAAPAK	271-291	63	1030.47	2DLCSE100222_L_003:6623
				EVNVPDIGGDEVEVTEVMVK	208-227	109	1079.61	2DLCSE100222_L_017:7119;2DLCSE100222_L_017:7124
				DVNVPDIGSDEVEVTEILVK	107-126	105	1085.59	2DLCSE100222_L_004:7436;2DLCSE100222_L_004:7441
				VSTGSLIMVFEVAGEAGAAAPAAK	168-191	110	1132.13	2DLCSE100222_L_004:7486
				TQTGALIMIFDSADGAADAAPAQAEEK	65-91	86	1346.92	2DLCSE100222_L_003:6684;2DLCSE100222_L_003:6689
				TQTGALIMIFDSADGAADAAPAQAEEKK	65-92	97	941.216	2DLCSE100222_L_006:6878;2DLCSE100222_L_006:6884
15800369	2DLCEC8624100222-L-1TO52	4629	20100301/F120224.dat	NPIPPK	272-277	29	333.235	2DLCSE100222_L_033:4135;2DLCSE100222_L_033:4139
				NGVIVVGHR	39-47	44	475.27	2DLCSE100222_L_037:4525
				LIPITSQNR	90-98	44	521.459	2DLCSE100222_L_033:4898;2DLCSE100222_L_033:4900
				ALFKEPNDK	291-299	45	1061.35	2DLCSE100222_L_037:4712
				GGDIKDFADLK	142-152	46	590.13	2DLCSE100222_L_036:5861;2DLCSE100222_L_036:5866
				KLNKPDLQVK	80-89	53	591.996	2DLCSE100222_L_039:5304;2DLCSE100222_L_039:5309
				QAAFSDTIFVVGTR	123-136	94	756.623	2DLCSE100222_L_033:6984
				NLNMNFELSDEMK	278-290	40	792.772	2DLCSE100222_L_032:7226;2DLCSE100222_L_032:7234
				AVAFMMDDALLAGER	199-213	106	805.636	2DLCSE100222_L_031:8605
				AVVVTSGTTSEVLLNK	155-170	107	809.584	2DLCSE100222_L_030:6727;2DLCSE100222_L_030:6733
				ESSVPFSYYDNQQK	48-61	76	846.459	2DLCSE100222_L_030:6538;2DLCSE100222_L_030:6541
				VVGYSQDYSNAIVEAVK	62-78	87	921.86	2DLCSE100222_L_030:7124;2DLCSE100222_L_030:7129
				LMDDTIAQVQTSGEAEK	248-264	108	926.467	2DLCSE100222_L_030:6152;2DLCSE100222_L_030:6158
				KLMDDTIAQVQTSGEAEK	247-264	134	982.537	2DLCSE100222_L_036:5818
				VVGYSQDYSNAIVEAVKK	62-79	83	985.863	2DLCSE100222_L_035:6312;2DLCSE100222_L_035:6316
				AVVVTSGTTSEVLLNKLNEEQK	155-176	53	787.389	2DLCSE100222_L_034:5717;2DLCSE100222_L_034:5721
				LMDDTIAQVQTSGEAEKWFDK	248-268	74	805.001	2DLCSE100222_L_034:6057;2DLCSE100222_L_034:6062
				IPLLQNGTFDFECGSTTNNVER	99-120	111	1256.88	2DLCSE100222_L_031:7723;2DLCSE100222_L_031:7726
				KPDNWDIVGKPQSQEAYGCMLR	218-239	68	865.053	2DLCSE100222_L_039:6488
				LIPITSQNRIPLLQNGTFDFECGSTTNNVER	90-120	64	1179.19	2DLCSE100222_L_046:9598;2DLCSE100222_L_046:9604
15800563	2DLCEC8624100222-L-1TO52	4609	20100301/F120224.dat	VNGALK	222-227	30	301.335	2DLCSE100222_L_034:2469
				TAGNGQFK	189-196	45	411.702	2DLCSE100222_L_034:3258;2DLCSE100222_L_034:3261
				SGLLVMVK	110-117	71	424.009	2DLCSE100222_L_032:6301;2DLCSE100222_L_032:6307
				SGTGSVDYAK	138-147	48	492.91	2DLCSE100222_L_033:4080;2DLCSE100222_L_033:4095
				AIDFSDGYYK	100-109	52	1178.25	2DLCSE100222_L_031:6644
				ENGTYNEIYK	231-240	35	615.974	2DLCSE100222_L_033:4758;2DLCSE100222_L_033:4764
				KAIDFSDGYYK	99-109	55	654.02	2DLCSE100222_L_037:5527
				ENGTYNEIYKK	231-241	45	680.042	2DLCSE100222_L_038:5410;2DLCSE100222_L_038:5421
				NVDLALAGITITDER	83-97	96	800.952	2DLCSE100222_L_033:7218;2DLCSE100222_L_033:7225
				LVVATDTAFVPFEFK	27-41	100	843.058	2DLCSE100222_L_031:8761;2DLCSE100222_L_031:8765
				AVGDSLEAQQYGIAFPK	197-213	99	897.398	2DLCSE100222_L_030:7419;2DLCSE100222_L_030:7423
				KLVVATDTAFVPFEFK	26-41	38	907.173	2DLCSE100222_L_035:7555
				ADAVLHDTPNILYFIK	173-188	72	915.44	2DLCSE100222_L_034:7395;2DLCSE100222_L_034:7400
				QFPNIDNAYMELGTNR	157-172	103	942.064	2DLCSE100222_L_032:7566;2DLCSE100222_L_032:7572
				LDYELKPMDFSGIIPALQTK	63-82	52	1140.05	2DLCSE100222_L_034:7101;2DLCSE100222_L_034:7107
15802314	2DLCEC8624100222-L-1TO52	4570	20100301/F120224.dat	HEQLITQK	93-100	33	499.034	2DLCSE100222_L_011:4941
				ELSTLDTQN	157-165	32	1020.91	2DLCSE100222_L_014:6036
				MLKPEMIEK	1-9	41	559.962	2DLCSE100222_L_009:5431;2DLCSE100222_L_009:5436
				SGEGLYFIDK	147-156	51	564.793	2DLCSE100222_L_006:5486;2DLCSE100222_L_006:5493
				SIIDKLSLAGK	136-146	64	572.986	2DLCSE100222_L_023:6437;2DLCSE100222_L_023:6443
				HAQEEMTHMQR	46-56	52	699.333	2DLCSE100222_L_012:4730
				LFDYLTDTGNLPR	57-69	88	762.95	2DLCSE100222_L_005:8380;2DLCSE100222_L_005:8385
				SGEGLYFIDKELSTLDTQN	147-165	82	1065.59	2DLCSE100222_L_019:8436
				INTVESPFAEYSSLDELFQETYK	70-92	81	1356.04	2DLCSE100222_L_004:8037;2DLCSE100222_L_004:8040
15801391	2DLCEC8624100222-L-1TO52	4410	20100301/F120224.dat	YSFTAR	159-164	34	372.847	2DLCSE100222_L_006:4091;2DLCSE100222_L_006:4096
				VSQLDWK	59-65	34	438.595	2DLCSE100222_L_006:4504;2DLCSE100222_L_006:4509
				FNNAAIIK	66-73	48	446.334	2DLCSE100222_L_007:4450
				VYLAEEGGR	49-57	69	497.107	2DLCSE100222_L_007:3955;2DLCSE100222_L_007:3961
				KVSQLDWK	58-65	35	502.413	2DLCSE100222_L_011:5606
				VYLAEEGGRK	49-58	38	561.445	2DLCSE100222_L_010:4492
				VYVEGTWNR	267-275	57	562.737	2DLCSE100222_L_007:4623
				DDIGSFPNGER	178-188	68	603.949	2DLCSE100222_L_003:4871;2DLCSE100222_L_003:4875
				LGLMAGYQESR	148-158	59	612.962	2DLCSE100222_L_006:5104;2DLCSE100222_L_006:5110
				MPYIGLTGSYR	198-208	55	629.452	2DLCSE100222_L_006:5877;2DLCSE100222_L_006:5882
				GWLLNEPNYR	138-147	53	631.484	2DLCSE100222_L_006:5912;2DLCSE100222_L_006:5918
				YEDFELGGTFK	209-219	69	653.517	2DLCSE100222_L_006:5786;2DLCSE100222_L_006:5793
				NGAGIENYNFITTAGLK	298-314	98	892.132	2DLCSE100222_L_005:7771;2DLCSE100222_L_005:7776
				GNTSLYDHNDNTSDYSK	281-297	96	965.886	2DLCSE100222_L_008:4808;2DLCSE100222_L_008:4815
				KGNTSLYDHNDNTSDYSK	280-297	66	687.117	2DLCSE100222_L_012:4928;2DLCSE100222_L_012:4931
				YSGWVEASDNDEHYDPGK	220-237	49	690.539	2DLCSE100222_L_008:5506;2DLCSE100222_L_008:5517
				YSGWVEASDNDEHYDPGKR	220-238	65	1113.53	2DLCSE100222_L_011:5835
				GGNMVDQDWMDSSNPGTWTDESR	98-120	114	1293.26	2DLCSE100222_L_004:6381;2DLCSE100222_L_004:6387
				GGSYIYSSEEGFRDDIGSFPNGER	165-188	79	880.531	2DLCSE100222_L_008:6826
15800166	2DLCEC8624100222-L-1TO52	4043	20100301/F120224.dat	YGASVR	58-63	35	326.687	2DLCSE100222_L_021:3407;2DLCSE100222_L_021:3409
				FAINLK	233-238	27	353.44	2DLCSE100222_L_020:4930;2DLCSE100222_L_020:4937
				QALELPR	328-334	26	413.912	2DLCSE100222_L_033:5201;2DLCSE100222_L_033:5209
				ELMDNMR	393-399	31	454.665	2DLCSE100222_L_020:4099;2DLCSE100222_L_020:4104
				NFIDAIIK	74-81	43	467.284	2DLCSE100222_L_033:7021;2DLCSE100222_L_033:7024
				SQAIEGLVK	288-296	47	472.951	2DLCSE100222_L_032:5720;2DLCSE100222_L_032:5725
				ELFEEQAK	335-342	52	497.147	2DLCSE100222_L_033:4802;2DLCSE100222_L_033:4804
				VPMNIVAQR	49-57	70	514.293	2DLCSE100222_L_020:4384;2DLCSE100222_L_020:4390
				MIPGFEDGIK	194-203	51	554.282	2DLCSE100222_L_032:6444;2DLCSE100222_L_032:6450
				QDVLGDLMSR	64-73	82	567.137	2DLCSE100222_L_020:6095
				VKSQAIEGLVK	286-296	28	1171.33	2DLCSE100222_L_031:6817;2DLCSE100222_L_031:6823
				NFIDAIIKEK	74-83	34	596.51	2DLCSE100222_L_036:7071;2DLCSE100222_L_036:7076
				GKVPMNIVAQR	47-57	43	405.34	2DLCSE100222_L_024:5725;2DLCSE100222_L_024:5730
				ASDFVLAMGQGR	182-193	54	626.828	2DLCSE100222_L_020:5430;2DLCSE100222_L_020:5433
				FGVEDGSVEGLR	256-267	85	632.919	2DLCSE100222_L_019:5789;2DLCSE100222_L_019:5794
				VVVGLLLGEVIR	345-356	63	633.915	2DLCSE100222_L_019:8413;2DLCSE100222_L_019:8418
				ELPELTAEFIK	244-254	52	645.415	2DLCSE100222_L_031:7687;2DLCSE100222_L_031:7692
				MQVSVETTQGLGR	1-13	97	703.37	2DLCSE100222_L_031:6463;2DLCSE100222_L_031:6466
				ETTFNELMNQQA	421-432	50	713.561	2DLCSE100222_L_014:7137
				ELPELTAEFIKR	244-255	64	723.511	2DLCSE100222_L_022:6944;2DLCSE100222_L_022:6950
				VTITIAADSIETAVK	15-29	62	766.353	2DLCSE100222_L_blank05:7233;2DLCSE100222_L_blank05:7240
				INPAGAPTYVPGEYK	84-98	74	788.918	2DLCSE100222_L_031:6498;2DLCSE100222_L_031:6502
				NVALEEQAVEAVLAK	400-414	113	792.436	2DLCSE100222_L_019:7414;2DLCSE100222_L_019:7420
				FGVEDGSVEGLRAEVR	256-271	41	574.164	2DLCSE100222_L_022:6317
				VTEKETTFNELMNQQA	417-432	41	942.306	2DLCSE100222_L_020:5407
				VTIDFTGSVDGEEFEGGK	164-181	77	944.207	2DLCSE100222_L_029:6997;2DLCSE100222_L_029:7007
				ANDIDVPAALIDSEIDVLR	297-315	103	1020.15	2DLCSE100222_L_017:8100;2DLCSE100222_L_017:8106
				ANDIDVPAALIDSEIDVLRR	297-316	38	1098.62	2DLCSE100222_L_021:7476;2DLCSE100222_L_021:7479
				DGAVEAEDRVTIDFTGSVDGEEFEGGK	155-181	64	944.207	2DLCSE100222_L_029:6997;2DLCSE100222_L_029:7007
15799852	2DLCEC8624100222-L-1TO52	4006	20100301/F120224.dat	VALVAK	120-125	32	300.742	2DLCSE100222_L_033:4519;2DLCSE100222_L_033:4526
				IGVLVAAK	152-159	40	385.896	2DLCSE100222_L_019:5233;2DLCSE100222_L_019:5238
				AQFEEER	113-119	34	455.083	2DLCSE100222_L_034:3520;2DLCSE100222_L_034:3525
				ITDVEVLK	105-112	43	458.987	2DLCSE100222_L_032:5773;2DLCSE100222_L_032:5778
				IGENINIR	126-133	65	464.579	2DLCSE100222_L_034:4665;2DLCSE100222_L_034:4672
				AEITASLVK	2-10	70	466.391	2DLCSE100222_L_032:5779;2DLCSE100222_L_032:5784
				TGAGMMDCK	16-24	68	485.498	2DLCSE100222_L_034:3641
				FEVGEGIEK	259-267	45	504.476	2DLCSE100222_L_032:5761;2DLCSE100222_L_032:5766
				DAGFQAFADK	86-95	72	1069.21	2DLCSE100222_L_029:6219
				TGAGMMDCKK	16-25	37	367.015	2DLCSE100222_L_037:4005;2DLCSE100222_L_037:4007
				KAGNVAADGVIK	52-63	63	571.797	2DLCSE100222_L_037:4610
				EHNAEVTGFIR	248-258	61	637.012	2DLCSE100222_L_037:5297;2DLCSE100222_L_037:5302
				VETDFAAEVAAMSK	268-281	116	735.036	2DLCSE100222_L_019:6956
				VAALEGDVLGSYQHGAR	135-151	98	872.053	2DLCSE100222_L_035:5929;2DLCSE100222_L_035:5934
				ALTEANGDIELAIENMR	26-42	96	930.818	2DLCSE100222_L_032:7723;2DLCSE100222_L_032:7731
				DAGFQAFADKVLDAAVAGK	86-104	94	947.584	2DLCSE100222_L_035:8167
				FTGEVSLTGQPFVMEPSK	223-240	103	977.878	2DLCSE100222_L_044:6958;2DLCSE100222_L_044:6962
15802033	2DLCEC8624100222-L-1TO52	4002	20100301/F120224.dat	MFNSDNLR	1-8	62	498.939	2DLCSE100222_L_021:4885
				NMAFDLGEK	172-180	60	1024.3	2DLCSE100222_L_019:5707
				SVITPEIEQK	199-208	62	572.169	2DLCSE100222_L_031:6318;2DLCSE100222_L_031:6322
				CAIITGAGAGIGK	13-25	74	594.99	2DLCSE100222_L_020:4545;2DLCSE100222_L_020:4552
				NINMTSYASSK	153-163	70	608.21	2DLCSE100222_L_033:4889
				VNGIAPGAILTDALK	184-198	54	1452.56	2DLCSE100222_L_018:7493;2DLCSE100222_L_018:7498
				NGGGVILTITSMAAENK	136-152	88	838.878	2DLCSE100222_L_018:7384;2DLCSE100222_L_018:7390
				CDITSEQELSALADFAISK	67-85	138	1049.84	2DLCSE100222_L_017:7675;2DLCSE100222_L_017:7684
				VDILVNNAGGGGPKPFDMPMADFR	89-112	66	840.496	2DLCSE100222_L_034:6556;2DLCSE100222_L_034:6561
				VDILVNNAGGGGPKPFDMPMADFRR	89-113	85	892.553	2DLCSE100222_L_024:7370;2DLCSE100222_L_024:7377
				LGQPQDIANAALFLCSPAASWVSGQILTVSGGGVQELN	218-255	51	1290.48	2DLCSE100222_L_028:8566;2DLCSE100222_L_028:8572
161367532	2DLCEC8624100222-L-1TO52	3868	20100301/F120224.dat	VFQVAK	21-26	40	346.472	2DLCSE100222_L_019:4951
				YYDPR	328-332	27	357.137	2DLCSE100222_L_035:4475;2DLCSE100222_L_035:4477
				AGQTSMIAR	337-345	70	467.949	2DLCSE100222_L_019:4794;2DLCSE100222_L_019:4799
				DSVSYGVVK	277-285	63	477.323	2DLCSE100222_L_030:6052;2DLCSE100222_L_030:6058
				DSQEYVSK	244-251	46	478.137	2DLCSE100222_L_019:4405;2DLCSE100222_L_019:4408
				AFQELNAIDVL	349-359	50	616.855	2DLCSE100222_L_028:7462;2DLCSE100222_L_028:7467
				ANEAYLQGQLGNPK	306-319	87	751.683	2DLCSE100222_L_033:5186;2DLCSE100222_L_033:5189
				LLPWIDGLLDAGEK	116-129	82	770.579	2DLCSE100222_L_018:9153;2DLCSE100222_L_018:9159
				KLLPWIDGLLDAGEK	115-129	32	557.057	2DLCSE100222_L_036:8310;2DLCSE100222_L_036:8320
				APVIVQFSNGGASFIAGK	55-72	96	882.26	2DLCSE100222_L_018:7228
				IFDFVKPGVITGDDVQK	4-20	62	939.881	2DLCSE100222_L_034:5997;2DLCSE100222_L_034:6002
				VKAPVIVQFSNGGASFIAGK	53-72	98	664.368	2DLCSE100222_L_021:6155;2DLCSE100222_L_021:6159
				SKIFDFVKPGVITGDDVQK	2-20	75	698.442	2DLCSE100222_L_026:6624
				MNIDTDTQWATWEGVLNYYK	286-305	84	1224.6	2DLCSE100222_L_018:8592;2DLCSE100222_L_018:8596
				ENNFALPAVNCVGTDSINAVLETAAK	27-52	102	1359.86	2DLCSE100222_L_031:8644;2DLCSE100222_L_031:8650
15803832	2DLCEC8624100222-L-1TO52	3653	20100301/F120224.dat	YADEVVR	164-170	44	426.279	2DLCSE100222_L_047:6045;2DLCSE100222_L_047:6051
				INGQVITIK	19-27	74	493.543	2DLCSE100222_L_033:5152;2DLCSE100222_L_033:5159
				TLNDAVEVK	36-44	70	494.97	2DLCSE100222_L_019:5048
				LQLVGVGYR	87-95	75	503.253	2DLCSE100222_L_046:7518;2DLCSE100222_L_046:7524
				KLQLVGVGYR	86-95	50	567.051	2DLCSE100222_L_051:6353;2DLCSE100222_L_051:6356
				APVVVPAGVDVK	7-18	67	576.071	2DLCSE100222_L_045:5934;2DLCSE100222_L_045:5940
				QVIGQVAADLR	139-149	76	585.429	2DLCSE100222_L_020:5104;2DLCSE100222_L_020:5113
				HADNTLTFGPR	45-55	56	614.833	2DLCSE100222_L_038:5912;2DLCSE100222_L_038:5918
				DGYADGWAQAGTAR	56-69	98	719.902	2DLCSE100222_L_029:6227
				GADKQVIGQVAADLR	135-149	78	771.291	2DLCSE100222_L_050:6119;2DLCSE100222_L_050:6124
				ALLNSMVIGVTEGFTK	70-85	108	848.92	2DLCSE100222_L_044:7015;2DLCSE100222_L_044:7023
				ALLNSMVIGVTEGFTKK	70-86	58	904.926	2DLCSE100222_L_048:8232;2DLCSE100222_L_048:8236
15802026	2DLCEC8624100222-L-1TO52	3622	20100301/F120224.dat	FLCIAK	180-185	28	376.696	2DLCSE100222_L_046:6894;2DLCSE100222_L_046:6898
				YFAHDIR	293-299	49	460.751	2DLCSE100222_L_051:5334;2DLCSE100222_L_051:5337
				YIPEELRK	345-352	30	350.135	2DLCSE100222_L_050:4753;2DLCSE100222_L_050:4757
				VAPEALTLLAR	42-52	75	577.527	2DLCSE100222_L_044:6776;2DLCSE100222_L_044:6780
				DHPIYYAGPAK	416-426	54	616.447	2DLCSE100222_L_049:5200;2DLCSE100222_L_049:5207
				VWTGGGDEAALAR	121-133	84	651.841	2DLCSE100222_L_046:6954;2DLCSE100222_L_046:6961
				YSQNAPLDMYK	146-156	51	665.511	2DLCSE100222_L_046:7098;2DLCSE100222_L_046:7109
				GVYNTYIEDNLR	134-145	65	729.034	2DLCSE100222_L_045:6408;2DLCSE100222_L_045:6416
				EILAQLSQYPVSTR	369-382	90	802.979	2DLCSE100222_L_045:6750;2DLCSE100222_L_045:6756
				TPEGYASGSLGPTTAGR	427-443	115	811.513	2DLCSE100222_L_046:6820;2DLCSE100222_L_046:6830
				QGIWIEKLEHNPGK	331-344	35	550.538	2DLCSE100222_L_052:6200;2DLCSE100222_L_052:6206
				GVLPTCQDTGTAIIVGK	100-116	66	865.858	2DLCSE100222_L_045:6506;2DLCSE100222_L_045:6511
				HGASCPVGMGVSCSADR	306-322	96	874.526	2DLCSE100222_L_051:5493;2DLCSE100222_L_051:5498
				SNKPFHYQAPFPLKK	2-16	31	601.399	2DLCSE100222_L_027:5869;2DLCSE100222_L_027:5873
				GVLPTCQDTGTAIIVGKK	100-117	87	929.267	2DLCSE100222_L_047:7437;2DLCSE100222_L_047:7445
				YYDELPTEGNEHGQAFR	252-268	97	1013.49	2DLCSE100222_L_048:5950;2DLCSE100222_L_048:5958
				SLECVEYPELGMEAIWK	499-515	77	1028.09	2DLCSE100222_L_044:7713;2DLCSE100222_L_044:7722
				HGGFYLGSIGGPAAVLAQGSIK	477-498	131	1050.65	2DLCSE100222_L_049:8003;2DLCSE100222_L_049:8008
				MDSYVDQLQALGGSMIMLAK	444-463	103	1086.24	2DLCSE100222_L_044:8523;2DLCSE100222_L_044:8526
				EVNTGTNLPAQIDLYAVDGDEYK	157-179	102	1263.42	2DLCSE100222_L_017:7022;2DLCSE100222_L_017:7029
				VDLNRPMKEILAQLSQYPVSTR	361-382	68	853.728	2DLCSE100222_L_051:8434;2DLCSE100222_L_051:8438
				DVELEKELLIEAQNLGLGAQFGGK	269-292	103	1286.23	2DLCSE100222_L_046:10537
				MDNGEGLPQYIKDHPIYYAGPAK	404-426	73	859.773	2DLCSE100222_L_051:7156;2DLCSE100222_L_051:7162
				TLGTAACPPYHIAFVIGGTSAETNLK	218-243	69	1345.62	2DLCSE100222_L_046:9119
				IEVEDFPAFILVDDKGNDFFQQIQLTQCTR	516-545	62	1196.29	2DLCSE100222_L_046:10808
15802508	2DLCEC8624100222-L-1TO52	3568	20100301/F120224.dat	AGCIIR	362-367	37	345.135	2DLCSE100222_L_021:3972;2DLCSE100222_L_021:3979
				ILLMVK	70-75	31	358.974	2DLCSE100222_L_019:5659;2DLCSE100222_L_019:5664
				NLALNIESR	17-25	37	1029.38	2DLCSE100222_L_020:4841;2DLCSE100222_L_020:4845
				GYTVSIFNR	26-34	58	528.901	2DLCSE100222_L_020:5689;2DLCSE100222_L_020:5694
				DYFGAHTYK	446-454	35	551.479	2DLCSE100222_L_023:5151
				EFVESLETPR	59-68	41	604.065	2DLCSE100222_L_033:5629
				VLSGPQAQPAGDK	302-314	67	634.303	2DLCSE100222_L_018:5331;2DLCSE100222_L_018:5337
				TEEVIAENPGKK	39-50	67	657.818	2DLCSE100222_L_023:4752;2DLCSE100222_L_023:4759
				QIADDYQQALR	395-405	76	660.794	2DLCSE100222_L_020:4566;2DLCSE100222_L_020:4570
				QQIGVVGMAVMGR	4-16	78	673.519	2DLCSE100222_L_018:6749;2DLCSE100222_L_018:6755
				EAYELVAPILTK	147-158	70	674.126	2DLCSE100222_L_031:7487;2DLCSE100222_L_031:7495
				EFVESLETPRR	59-69	41	455.043	2DLCSE100222_L_024:5988
				AAVLPANLIQAQR	433-445	61	683.08	2DLCSE100222_L_019:6164;2DLCSE100222_L_019:6167
				IVSYAQGFSQLR	330-341	79	684.716	2DLCSE100222_L_032:6440
				EKTEEVIAENPGK	37-49	54	722.523	2DLCSE100222_L_023:4861;2DLCSE100222_L_023:4865
				SKQQIGVVGMAVMGR	2-16	42	780.712	2DLCSE100222_L_023:6248;2DLCSE100222_L_023:6258
				IDKEGVFHTEWLD	456-468	33	795.076	2DLCSE100222_L_023:6917;2DLCSE100222_L_023:6923
				AASEEYNWDLNYGEIAK	342-358	85	987.073	2DLCSE100222_L_019:6715;2DLCSE100222_L_019:6720
				VLSGPQAQPAGDKAEFIEK	302-320	78	993.112	2DLCSE100222_L_034:4756;2DLCSE100222_L_034:4761
				DEDGNYLVDVILDEAANK	243-260	55	997.566	2DLCSE100222_L_017:8034;2DLCSE100222_L_017:8040
				KDEDGNYLVDVILDEAANK	242-260	128	1061.06	2DLCSE100222_L_022:8222;2DLCSE100222_L_022:8227
				ELSAEGFNFIGTGVSGGEEGALK	114-136	102	1135.6	2DLCSE100222_L_016:7085;2DLCSE100222_L_016:7087
				ITDAYAENPQIANLLLAPYFK	374-394	111	1183.18	2DLCSE100222_L_017:8119;2DLCSE100222_L_017:8124
				WTSQSALDLGEPLSLITESVFAR	265-287	115	1260.68	2DLCSE100222_L_018:9730;2DLCSE100222_L_018:9736
				IAAVAEDGEPCVTYIGADGAGHYVK	159-183	79	1282.21	2DLCSE100222_L_021:5560;2DLCSE100222_L_021:5569
				ELSAEGFNFIGTGVSGGEEGALKGPSIMPGGQK	114-146	97	1074.93	2DLCSE100222_L_020:6880
15804792	2DLCEC8624100222-L-1TO52	3303	20100301/F120224.dat	LPNGVLR	117-123	36	384.13	2DLCSE100222_L_034:4411
				VIVNVVAE	142-149	29	843.266	2DLCSE100222_L_028:6066;2DLCSE100222_L_028:6069
				LFGSIGTR	90-97	49	425.957	2DLCSE100222_L_034:5102;2DLCSE100222_L_034:5107
				NFLVPQGK	28-35	44	902.338	2DLCSE100222_L_033:5114;2DLCSE100222_L_033:5117
				MQVILLDK	1-8	46	959.347	2DLCSE100222_L_033:6080
				NIEFFEAR	43-50	41	513.23	2DLCSE100222_L_033:6960
				LAEVLAAANAR	58-68	107	550.064	2DLCSE100222_L_034:4835
				KNIEFFEAR	42-50	48	577.743	2DLCSE100222_L_038:6349;2DLCSE100222_L_038:6358
				SEVRLPNGVLR	113-123	35	620.575	2DLCSE100222_L_037:5720;2DLCSE100222_L_037:5725
				INALETVTIASK	72-83	93	630.595	2DLCSE100222_L_032:6432;2DLCSE100222_L_032:6438
				AGDEGKLFGSIGTR	84-97	81	704.283	2DLCSE100222_L_049:5910
				VANLGSLGDQVNVK	9-22	71	707.55	2DLCSE100222_L_045:6138
				DIADAVTAAGVEVAK	98-112	116	715.218	2DLCSE100222_L_030:7051;2DLCSE100222_L_030:7057
				MQVILLDKVANLGSLGDQVNVK	1-22	29	785.582	2DLCSE100222_L_047:9111
15802830	2DLCEC8624100222-L-1TO52	3103	20100301/F120224.dat	FGDPGVR	780-786	33	374.128	2DLCSE100222_L_007:3810;2DLCSE100222_L_007:3815
				LGVNAGTR	852-859	35	394.121	2DLCSE100222_L_020:3652;2DLCSE100222_L_020:3658
				VIGIGSPR	314-321	44	399.905	2DLCSE100222_L_006:4198
				MPQPYIK	837-843	43	438.892	2DLCSE100222_L_019:5131;2DLCSE100222_L_019:5138
				APVFQCR	830-836	43	439.347	2DLCSE100222_L_007:3943;2DLCSE100222_L_007:3949
				FQDEVGGK	770-777	54	440.171	2DLCSE100222_L_020:3659
				KVIGIGSPR	313-321	42	464.304	2DLCSE100222_L_024:5266;2DLCSE100222_L_024:5270
				DAAPDATFR	690-698	43	482.347	2DLCSE100222_L_016:5249;2DLCSE100222_L_016:5253
				TVMLESWR	645-652	35	511.244	2DLCSE100222_L_020:5265;2DLCSE100222_L_020:5272
				ANISVHEPR	719-727	37	341.53	2DLCSE100222_L_024:5080
				FGYGYVNLK	270-278	36	530.845	2DLCSE100222_L_020:5377;2DLCSE100222_L_020:5381
				EGGIYTPALR	360-369	48	538.937	2DLCSE100222_L_045:5792;2DLCSE100222_L_045:5798
				ASVESNFALR	322-331	63	547.982	2DLCSE100222_L_020:4717
				GADVGITMIAR	526-536	30	552.643	2DLCSE100222_L_006:5322;2DLCSE100222_L_006:5326
				IDVIVQALAGAK	485-496	68	599.684	2DLCSE100222_L_019:6979
				APLVMVVDHQR	589-599	70	633.095	2DLCSE100222_L_023:5582;2DLCSE100222_L_023:5585
				ADAVVVLENDLHR	563-575	53	726.128	2DLCSE100222_L_022:6685;2DLCSE100222_L_022:6692
				NQDLGPFISHEMNR	139-152	73	829.569	2DLCSE100222_L_023:6246
				YNGTVNHYFLCDR	255-267	75	829.877	2DLCSE100222_L_024:6243
				IPELAGIKDAAPDATFR	682-698	105	892.836	2DLCSE100222_L_021:5809
				IAPYYHLFGSDELSQR	814-829	80	948.958	2DLCSE100222_L_022:6922
				EVDWTQLDHVIDAVVAK	665-681	79	969.649	2DLCSE100222_L_048:8813;2DLCSE100222_L_048:8816
				LFETSENGLDYFTSVPAR	787-804	91	1023.94	2DLCSE100222_L_018:7409;2DLCSE100222_L_018:7414
				SQVPFAWAPGWNSPQAWNK	751-769	62	1086.34	2DLCSE100222_L_018:7849;2DLCSE100222_L_018:7852
				ELVGEENFYTGIAHGEQER	332-350	66	727.075	2DLCSE100222_L_008:6201;2DLCSE100222_L_008:6206
				EIESYDAVLVLGEDVTQTGAR	370-390	57	756.096	2DLCSE100222_L_017:7573;2DLCSE100222_L_017:7578
				KPLIISGTNAGSLEVIQAAANVAK	497-520	127	1183.45	2DLCSE100222_L_021:6575;2DLCSE100222_L_021:6586
				RGDDFITLNAEQAMQGAADILR	288-309	97	1203.5	2DLCSE100222_L_048:8711;2DLCSE100222_L_048:8718
				LVMSCMTPASDGTFISIDDEEAK	65-87	110	1258.91	2DLCSE100222_L_003:6161
				LGFAIAHALDNSAPAVDGIEPELQSK	459-484	68	1332.62	2DLCSE100222_L_046:9356;2DLCSE100222_L_046:9360
15803822	2DLCEC8624100222-L-1TO52	2898	20100301/F120224.dat	IKVQR	144-148	30	322.57	2DLCSE100222_L_021:3633;2DLCSE100222_L_021:3640
				TEVELLK	285-291	40	416.493	2DLCSE100222_L_032:5763
				VTLEPLER	26-33	35	478.804	2DLCSE100222_L_005:5166;2DLCSE100222_L_005:5169
				IAYNVEAAR	183-191	64	503.984	2DLCSE100222_L_005:4740
				DEVILTLNK	96-104	63	522.93	2DLCSE100222_L_029:6488
				GFGHTLGNALR	34-44	63	571.988	2DLCSE100222_L_038:6129;2DLCSE100222_L_038:6135
				SLTEIKDVLASR	299-310	71	666.427	2DLCSE100222_L_009:7577
				LENWPPASIADE	318-329	43	1341.22	2DLCSE100222_L_028:6553
				MQGSVTEFLKPR	1-12	68	697.303	2DLCSE100222_L_036:6191;2DLCSE100222_L_036:6195
				LLVDACYSPVER	171-182	62	711.551	2DLCSE100222_L_018:6445;2DLCSE100222_L_018:6449
				LVDIEQVSSTHAK	13-25	97	714.049	2DLCSE100222_L_035:5382;2DLCSE100222_L_035:5386
				IHSEEDERPIGR	159-170	41	719.343	2DLCSE100222_L_039:4901;2DLCSE100222_L_039:4910
				VQGKDEVILTLNK	92-104	73	729.014	2DLCSE100222_L_008:5723
				AEAIHYIGDLVQR	272-284	64	495.789	2DLCSE100222_L_009:6552
				EGVQEDILEILLNLK	72-86	87	863.71	2DLCSE100222_L_044:9691;2DLCSE100222_L_044:9696
				AATILAEQLEAFVDLR	220-235	31	880.578	2DLCSE100222_L_045:9620
				SANCLKAEAIHYIGDLVQR	266-284	44	720.182	2DLCSE100222_L_051:7767
15801888	2DLCEC8624100222-L-1TO52	2881	20100301/F120224.dat	GFLSGK	2-7	27	304.928	2DLCSE100222_L_021:4367
				MGFLSGK	1-7	29	370.334	2DLCSE100222_L_020:3937
				TLAASGIK	194-201	44	380.89	2DLCSE100222_L_019:4916
				ASLEANVR	164-171	56	430.455	2DLCSE100222_L_020:3864
				VNAISAGPIR	184-193	65	499.475	2DLCSE100222_L_006:4302
				AIPNYNVMGLAK	152-163	29	646.029	2DLCSE100222_L_019:6256;2DLCSE100222_L_019:6262
				YMANAMGPEGVR	172-183	60	648.454	2DLCSE100222_L_020:4259;2DLCSE100222_L_020:4266
				MLAHCEAVTPIR	206-217	56	699.285	2DLCSE100222_L_036:5355
				LSIAYGIAQAMHR	18-30	52	716.555	2DLCSE100222_L_023:7003
				EGAELAFTYQNDK	31-43	81	743.335	2DLCSE100222_L_030:6611;2DLCSE100222_L_030:6615
				MLAHCEAVTPIRR	206-218	35	518.87	2DLCSE100222_L_038:5655;2DLCSE100222_L_038:5660
				IAHDISSYSFVAMAK	115-129	95	820.576	2DLCSE100222_L_048:6696
				EGAELAFTYQNDKLK	31-45	74	864.05	2DLCSE100222_L_048:6268;2DLCSE100222_L_048:6273
				SMLNPGSALLTLSYLGAER	133-151	112	997.266	2DLCSE100222_L_044:8343;2DLCSE100222_L_044:8349
				FDGFVHSIGFAPGDQLDGDYVNAVTR	85-110	83	933.316	2DLCSE100222_L_026:7061
15803041	2DLCEC8624100222-L-1TO52	2875	20100301/F120224.dat	FEAAGFK	27-33	51	769.313	2DLCSE100222_L_034:4316;2DLCSE100222_L_034:4324
				NVIGNIFAR	18-26	49	502.395	2DLCSE100222_L_034:5841;2DLCSE100222_L_034:5848
				MLHLTVEQAR	39-48	34	400.055	2DLCSE100222_L_038:6197
				TFSIIKPNAVAK	6-17	56	644.955	2DLCSE100222_L_035:5747;2DLCSE100222_L_035:5752
				DLLGATNPANALAGTLR	88-104	108	834.432	2DLCSE100222_L_016:7109;2DLCSE100222_L_016:7112
				EIAYFFGEGEVCPR	128-141	61	837.831	2DLCSE100222_L_032:7316;2DLCSE100222_L_032:7324
				HRDLLGATNPANALAGTLR	86-104	86	654.538	2DLCSE100222_L_052:6676;2DLCSE100222_L_052:6679
				ADYADSLTENGTHGSDSVESAAR	105-127	104	1177.26	2DLCSE100222_L_034:4682;2DLCSE100222_L_034:4687
15799879	2DLCEC8624100222-L-1TO52	2869	20100301/F120224.dat	SLLLLQK	145-151	32	408.02	2DLCSE100222_L_005:5638;2DLCSE100222_L_005:5646
				IVELEAPQLPR	179-189	72	632.814	2DLCSE100222_L_004:6122;2DLCSE100222_L_004:6129
				VGVIVGAEQQVAEVAQK	35-51	103	863.367	2DLCSE100222_L_004:6248;2DLCSE100222_L_004:6253
				LVAVGNTFVYPIAGYSK	103-119	91	900.591	2DLCSE100222_L_018:7307;2DLCSE100222_L_018:7314
				FVQAYQSDEVYEAANK	246-261	98	931.739	2DLCSE100222_L_blank01:6725;2DLCSE100222_L_blank01:6730
				LKDGVGLLPTVLDVVENPK	157-175	82	1003.98	2DLCSE100222_L_008:7826;2DLCSE100222_L_008:7832
				GDIDANAFQHKPYLDQQLK	79-97	41	734.668	2DLCSE100222_L_024:6343;2DLCSE100222_L_024:6350
				SLDELQDGSQVAVPNDPTNLGR	123-144	81	1163.34	2DLCSE100222_L_015:6213;2DLCSE100222_L_015:6219
				GDIDANAFQHKPYLDQQLKDR	79-99	73	824.937	2DLCSE100222_L_012:5969;2DLCSE100222_L_012:5977
				SLDDAQIALAVINTTYASQIGLTPAK	190-215	36	892.482	2DLCSE100222_L_004:8028;2DLCSE100222_L_004:8034
15802949	2DLCEC8624100222-L-1TO52	2487	20100301/F120224.dat	NILGLK	140-145	35	657.282	2DLCSE100222_L_020:4771
				FIEEK	568-572	26	333.422	2DLCSE100222_L_020:3475
				NTNFEDAK	539-546	38	469.621	2DLCSE100222_L_020:3498;2DLCSE100222_L_020:3504
				ASAQLETIK	50-58	55	480.953	2DLCSE100222_L_019:5000;2DLCSE100222_L_019:5002
				AGETFGEEK	61-69	46	484.539	2DLCSE100222_L_019:4706
				NGAEGVGLYR	287-296	73	518.389	2DLCSE100222_L_021:4560;2DLCSE100222_L_021:4564
				TEFLFMDR	297-304	64	529.74	2DLCSE100222_L_020:6102;2DLCSE100222_L_020:6108
				AVQEQVASEK	241-250	54	544.86	2DLCSE100222_L_019:4494;2DLCSE100222_L_019:4500
				VLGFITDAGGR	176-186	48	553.616	2DLCSE100222_L_019:6226
				EENPFLGWR	350-358	52	574.707	2DLCSE100222_L_020:6059;2DLCSE100222_L_020:6063
				QVIDASHAEGK	487-497	57	577.977	2DLCSE100222_L_049:4844
				KVLGFITDAGGR	175-186	28	617.188	2DLCSE100222_L_024:6434
				EIEIYKQELR	405-414	35	660.819	2DLCSE100222_L_023:5917;2DLCSE100222_L_023:5928
				ISADQVDQEVER	31-42	82	695.015	2DLCSE100222_L_019:5276;2DLCSE100222_L_019:5279
				AVAEACGSQAVIVR	319-332	82	716.294	2DLCSE100222_L_018:5913;2DLCSE100222_L_018:5923
				MISGILASPGIAFGK	1-15	77	731.657	2DLCSE100222_L_044:7179
				KISADQVDQEVER	30-42	57	506.231	2DLCSE100222_L_024:5497;2DLCSE100222_L_024:5502
				ALLLKEDEIVIDR	16-28	41	763.704	2DLCSE100222_L_022:6718;2DLCSE100222_L_022:6722
				IMFPMIISVEEVR	388-400	53	782.627	2DLCSE100222_L_018:8611
				DALPTEEEQFAAYK	305-318	104	806.742	2DLCSE100222_L_018:6463;2DLCSE100222_L_018:6466
				SLELPAIVGTGSVTSQVK	196-213	127	893.917	2DLCSE100222_L_018:7266;2DLCSE100222_L_018:7272
				TMDIGGDKELPYMNFPK	333-349	59	978.526	2DLCSE100222_L_021:6179
				VLAEQALAQPTTDELMTLVNK	547-567	69	1143.64	2DLCSE100222_L_018:7961;2DLCSE100222_L_018:7968
				GNDMISHLYQPMSPSVLNLIK	466-486	59	1179.68	2DLCSE100222_L_020:7181;2DLCSE100222_L_020:7189
				LKDLPAITLDGHQVEVCANIGTVR	256-279	70	873.976	2DLCSE100222_L_024:7264
				TEFLFMDRDALPTEEEQFAAYK	297-318	37	884.88	2DLCSE100222_L_020:6821;2DLCSE100222_L_020:6826
				NDDYLILDAVNNQVYVNPTNEVIDK	214-238	67	960.46	2DLCSE100222_L_016:7274;2DLCSE100222_L_016:7280
15802172	2DLCEC8624100222-L-1TO52	2266	20100301/F120224.dat	VIQFR	60-64	28	331.782	2DLCSE100222_L_021:4535;2DLCSE100222_L_021:4540
				HGMGFEGMR	226-234	34	511.445	2DLCSE100222_L_011:5685
				VQFSSAIGPYK	82-92	46	599.015	2DLCSE100222_L_006:5051
				FHPSVNLSILK	97-107	39	419.149	2DLCSE100222_L_024:6934;2DLCSE100222_L_024:6938
				LSNNTACVFTGK	186-197	77	656.47	2DLCSE100222_L_020:4285
				DPNQTEFAQAVR	18-29	64	688.482	2DLCSE100222_L_019:5318
				FCQALMTELYR	146-156	64	716.401	2DLCSE100222_L_006:6108;2DLCSE100222_L_006:6113
				KLSNNTACVFTGK	185-197	30	480.909	2DLCSE100222_L_010:5022;2DLCSE100222_L_010:5027
				RDPNQTEFAQAVR	17-29	46	511.62	2DLCSE100222_L_024:5510;2DLCSE100222_L_024:5518
				VSVSGSGNVAQYAIEK	235-250	118	805.088	2DLCSE100222_L_018:6186;2DLCSE100222_L_018:6190
				HLGADTDVPAGDIGVGGR	157-174	105	854.064	2DLCSE100222_L_009:5683;2DLCSE100222_L_009:5688
				EVMTTLWPFLEQNPK	30-44	55	611.93	2DLCSE100222_L_004:7605
				AANAGGVATSGLEMAQNAAR	371-390	112	930.354	2DLCSE100222_L_004:5852;2DLCSE100222_L_004:5856
				VITASDSSGTVVDESGFTK	258-276	134	950.349	2DLCSE100222_L_017:6025;2DLCSE100222_L_017:6032
				MDQTYSLESFLNHVQK	1-16	28	647.348	2DLCSE100222_L_009:7407;2DLCSE100222_L_009:7416
				AVAEGANMPTTIEATELFQQAGVLFAPGK	342-370	78	1481.47	2DLCSE100222_L_017:8412;2DLCSE100222_L_017:8419
15804962	2DLCEC8624100222-L-1TO52	2252	20100301/F120224.dat	IMAGIDK	51-57	31	382.408	2DLCSE100222_L_007:4663;2DLCSE100222_L_007:4666
				VGELSGGER	442-450	35	452.316	2DLCSE100222_L_020:3493
				VLEVSNLR	323-330	48	465.534	2DLCSE100222_L_047:6939
				LASVDQFR	388-395	56	468.439	2DLCSE100222_L_046:6821;2DLCSE100222_L_046:6826
				IGVLGLNGAGK	35-45	61	499.919	2DLCSE100222_L_045:5996;2DLCSE100222_L_045:6004
				IGNTEMPSR	417-425	69	502.815	2DLCSE100222_L_045:5294;2DLCSE100222_L_045:5301
				AQFVYTMHR	2-10	46	577.381	2DLCSE100222_L_050:5053
				LAQEASQEAAR	255-265	77	587.435	2DLCSE100222_L_032:4721;2DLCSE100222_L_032:4726
				NISLSFFPGAK	24-34	46	591.22	2DLCSE100222_L_046:8983
				SIEKELEWVR	268-277	63	644.897	2DLCSE100222_L_050:6288;2DLCSE100222_L_050:6292
				LAQEASQEAARR	255-266	29	665.469	2DLCSE100222_L_050:4356;2DLCSE100222_L_050:4362
				LLIDDLSFSIPK	337-348	79	681.073	2DLCSE100222_L_030:8272
				FEELNSTEYQK	294-304	54	694.486	2DLCSE100222_L_045:5533;2DLCSE100222_L_045:5540
				AADALRLPDWDAK	147-159	34	481.603	2DLCSE100222_L_049:6930
				NETNELFIPPGPR	306-318	66	742.395	2DLCSE100222_L_045:6363;2DLCSE100222_L_045:6367
				FEELNSTEYQKR	294-305	51	772.69	2DLCSE100222_L_050:4854
				TVWEEVSGGLDIMK	403-416	31	782.456	2DLCSE100222_L_045:8082;2DLCSE100222_L_045:8089
				ESIEEAVSEVVNALK	88-102	92	809.117	2DLCSE100222_L_045:9751
				RNETNELFIPPGPR	305-318	59	820.643	2DLCSE100222_L_050:5886
				LASVDQFRDSMDNSK	388-402	62	857.059	2DLCSE100222_L_049:5933
				ESIEEAVSEVVNALKR	88-103	95	886.824	2DLCSE100222_L_048:9358;2DLCSE100222_L_048:9363
				FLHDFEGTVVAITHDR	204-219	31	929.015	2DLCSE100222_L_051:7672
				IGYLPQEPQLNPEHTVR	71-87	65	996.343	2DLCSE100222_L_048:6494;2DLCSE100222_L_048:6500
				MISGQEQPDSGTITLGETVK	368-387	129	1054.12	2DLCSE100222_L_044:6177;2DLCSE100222_L_044:6182
				IMAGIDKDIEGEARPQPDIK	51-70	77	1098.51	2DLCSE100222_L_050:5982
				ALENALLEFPGCAMVISHDR	482-501	48	748.821	2DLCSE100222_L_047:8967;2DLCSE100222_L_047:8971
				LLQVGGNMLLLDEPTNDLDIETLR	458-481	54	1342.06	2DLCSE100222_L_043:8270
15804033	2DLCEC8624100222-L-1TO52	2232	20100301/F120224.dat	YGEIATR	152-158	43	405.408	2DLCSE100222_L_020:3715
				AVNGLFEVVK	362-371	26	538.558	2DLCSE100222_L_032:6692
				DFELSGIGLPK	136-146	49	588.491	2DLCSE100222_L_029:7267;2DLCSE100222_L_029:7271
				NYQAALFILR	541-550	27	605.135	2DLCSE100222_L_019:7897
				AVNGLFEVVKR	362-372	39	616.601	2DLCSE100222_L_023:6302
				DVDVWHPDVR	383-392	30	619.205	2DLCSE100222_L_023:6021;2DLCSE100222_L_023:6027
				QLEFGLFDFR	551-560	31	636.647	2DLCSE100222_L_019:8381
				ILPEHVVPAVTK	17-28	55	651.905	2DLCSE100222_L_022:5739;2DLCSE100222_L_022:5743
				IFSPVSHLNSVK	66-77	67	664.424	2DLCSE100222_L_036:5885;2DLCSE100222_L_036:5892
				KDVDVWHPDVR	382-392	26	455.92	2DLCSE100222_L_025:5794;2DLCSE100222_L_025:5799
				LHAEFRPDQGAK	561-572	30	685.091	2DLCSE100222_L_025:5098;2DLCSE100222_L_025:5103
				DGDHYATLNTAQK	115-127	59	717.398	2DLCSE100222_L_036:4888
				ETGQSFLDNILSR	637-649	53	740.547	2DLCSE100222_L_030:7923
				ASDQGPNAGKWDNSK	243-257	34	525.893	2DLCSE100222_L_037:4355
				FFELYDENNELR	393-404	65	795.531	2DLCSE100222_L_019:6740
				TNPLLTPFELPPFSK	2-16	47	851.468	2DLCSE100222_L_018:8622;2DLCSE100222_L_018:8625
				DLRDGDHYATLNTAQK	112-127	26	606.776	2DLCSE100222_L_025:5406;2DLCSE100222_L_025:5412
				MTNPLLTPFELPPFSK	1-16	43	916.843	2DLCSE100222_L_031:9155;2DLCSE100222_L_031:9163
				GREPQLDAMLEHYGIK	664-679	52	619.838	2DLCSE100222_L_025:7080;2DLCSE100222_L_025:7090
				AVDNALRDFELSGIGLPK	129-146	42	639.472	2DLCSE100222_L_035:7464;2DLCSE100222_L_035:7469
				MAENPQQVLDFLTDLAK	287-303	98	967.271	2DLCSE100222_L_019:9230;2DLCSE100222_L_019:9236
				LVTDEAELAGMPESALAAAK	180-199	89	1002.04	2DLCSE100222_L_017:6474;2DLCSE100222_L_017:6480
				AEFGVDELQPWDIAYYSEK	322-340	88	1130.57	2DLCSE100222_L_017:7622;2DLCSE100222_L_017:7630
				LSELGNQYSNNVLDATMGWTK	159-179	85	1171.25	2DLCSE100222_L_018:7739;2DLCSE100222_L_018:7743
				QHLYSISDEQLRPYFPENK	343-361	38	788.983	2DLCSE100222_L_038:6926;2DLCSE100222_L_038:6931
				VVAQGAPYTWENLCQPLAEVDDVLGR	40-65	97	1450.66	2DLCSE100222_L_017:8145;2DLCSE100222_L_017:8149
				EAYEQTLPLLSEYSTWVGQHEGLYK	84-108	35	981.4	2DLCSE100222_L_020:7426;2DLCSE100222_L_020:7431
15799708	2DLCEC8624100222-L-1TO52	2217	20100301/F120224.dat	LGADILR	620-626	66	379.296	2DLCSE100222_L_020:4657;2DLCSE100222_L_020:4662
				FTAAEFR	117-123	46	421.461	2DLCSE100222_L_047:6757;2DLCSE100222_L_047:6764
				GAELELLR	298-305	51	450.986	2DLCSE100222_L_019:5840
				REPGMLAR	24-31	27	465.479	2DLCSE100222_L_025:4958
				ILKDIIVK	73-80	32	314.835	2DLCSE100222_L_023:5549;2DLCSE100222_L_023:5556
				LTALGDELR	852-860	66	494.362	2DLCSE100222_L_020:4776;2DLCSE100222_L_020:4779
				DTEELHPR	481-488	35	499.115	2DLCSE100222_L_023:4508;2DLCSE100222_L_023:4511
				HKTPIIFR	409-416	30	338.04	2DLCSE100222_L_026:5596;2DLCSE100222_L_026:5604
				DLVESVMQR	276-284	63	546.514	2DLCSE100222_L_016:5626
				CVSNVAGDGEK	924-934	41	568.376	2DLCSE100222_L_019:4456
				VAEHAEICGR	914-923	38	381.194	2DLCSE100222_L_024:4784;2DLCSE100222_L_024:4786
				EYAATQVDGQR	128-138	73	619.343	2DLCSE100222_L_020:3756;2DLCSE100222_L_020:3759
				CWHYTQDVGK	904-913	48	432.138	2DLCSE100222_L_024:5428;2DLCSE100222_L_024:5433
				ANDIVVALLQEK	379-390	36	657.082	2DLCSE100222_L_005:7055;2DLCSE100222_L_005:7062
				VEQEYGKPDEK	106-116	32	441.48	2DLCSE100222_L_023:4035;2DLCSE100222_L_023:4048
				WTDDDLYGIIR	32-42	69	683.984	2DLCSE100222_L_019:7092;2DLCSE100222_L_019:7103
				IGVTDYTILGTVK	285-297	43	690.491	2DLCSE100222_L_005:6499;2DLCSE100222_L_005:6505
				EILGDEADQYVK	515-526	50	690.618	2DLCSE100222_L_004:5606
				GVQWIPDWGQAR	440-451	37	707.547	2DLCSE100222_L_019:7162;2DLCSE100222_L_019:7168
				FLLANLNGFDPAK	661-673	73	710.186	2DLCSE100222_L_005:7297
				ATPQWFVSMDQK	417-428	48	719.82	2DLCSE100222_L_019:6493;2DLCSE100222_L_019:6497
				STLNLPETGFPMR	6-18	63	731.942	2DLCSE100222_L_019:6738;2DLCSE100222_L_019:6743
				SIGNTVSPQDVMNK	606-619	68	753.551	2DLCSE100222_L_018:5760;2DLCSE100222_L_018:5765
				QVLTHGFTVDGQGR	588-601	61	757.901	2DLCSE100222_L_023:5504;2DLCSE100222_L_023:5509
				AYEAYDFHEVVQR	702-714	89	814.077	2DLCSE100222_L_022:5997
				QVLTHGFTVDGQGRK	588-602	33	548.649	2DLCSE100222_L_025:5534
				SCQTALYHIAEALVR	747-761	107	866.708	2DLCSE100222_L_022:7961
				IESMVANRPDWCISR	452-466	39	917.83	2DLCSE100222_L_022:6201;2DLCSE100222_L_022:6205
				TSPSIDVAFQAVDQDALK	206-223	105	953.125	2DLCSE100222_L_017:7147;2DLCSE100222_L_017:7153
				VGGSLEAAVTLYTEPELAAK	832-851	53	1010.32	2DLCSE100222_L_017:7294;2DLCSE100222_L_017:7297
				VEQEYGKPDEKFTAAEFR	106-123	28	715.564	2DLCSE100222_L_025:5920
				TFILHDGPPYANGSIHIGHSVNK	50-72	30	825.338	2DLCSE100222_L_025:6531;2DLCSE100222_L_025:6537
				GLSGYDSPYVPGWDCHGLPIELK	83-105	49	854.235	2DLCSE100222_L_020:6730;2DLCSE100222_L_020:6736
				FVLLTSGATVADYNDAPADAQQSEVLK	861-887	96	1412.41	2DLCSE100222_L_017:7035;2DLCSE100222_L_017:7039
15802516	2DLCEC8624100222-L-1TO52	2158	20100301/F120224.dat	HPIAEDLGWR	326-335	50	597.783	2DLCSE100222_L_051:6474;2DLCSE100222_L_051:6478
				YIPVYQPSLTGK	3-14	54	683.542	2DLCSE100222_L_044:6318;2DLCSE100222_L_044:6325
				NINSLVQVHKESK	261-273	32	499.586	2DLCSE100222_L_052:5269;2DLCSE100222_L_052:5275
				TITTGEGGMVVTNDK	184-198	101	761.888	2DLCSE100222_L_044:5821;2DLCSE100222_L_044:5826
				YQKHPIAEDLGWR	323-335	48	538.371	2DLCSE100222_L_052:6031;2DLCSE100222_L_052:6039
				QYWHDVIGYNYR	217-228	54	807.338	2DLCSE100222_L_050:6265;2DLCSE100222_L_050:6270
				NLFVIEDCAEAFGSK	148-162	81	850.754	2DLCSE100222_L_046:9140;2DLCSE100222_L_046:9150
				YVGTFGDISTFSFFGNK	167-183	90	944.633	2DLCSE100222_L_044:8055
				EKEYVNECLDSTWISSK	15-31	95	1045.04	2DLCSE100222_L_049:6587;2DLCSE100222_L_049:6594
				TITTGEGGMVVTNDKTLYDR	184-203	88	1086.38	2DLCSE100222_L_047:7283;2DLCSE100222_L_047:7286
				MTNICAAIGLAQLEQADDFISR	229-250	134	1218.72	2DLCSE100222_L_044:8239
				LIETRPVFYPVHTMPMYSEK	303-322	25	813.794	2DLCSE100222_L_049:6979;2DLCSE100222_L_049:6991
				YTGATPIFVDSDNETWQMSVSDIEQK	92-117	63	1481.62	2DLCSE100222_L_043:7593;2DLCSE100222_L_043:7596
15804371	2DLCEC8624100222-L-1TO52	2042	20100301/F120224.dat	EFLDANLA	120-127	29	446.69	2DLCSE100222_L_028:6552;2DLCSE100222_L_028:6557
				GIPTLLLFK	93-101	56	501.303	2DLCSE100222_L_032:8280;2DLCSE100222_L_032:8286
				LNIDQNPGTAPK	77-88	71	634.349	2DLCSE100222_L_031:6052;2DLCSE100222_L_031:6058
				GQLKEFLDANLA	116-127	47	659.865	2DLCSE100222_L_033:7082;2DLCSE100222_L_033:7085
				IIHLTDDSFDTDVLK	23-37	72	866.605	2DLCSE100222_L_035:6984;2DLCSE100222_L_035:6988
				MIAPILDEIADEYQGK	56-71	103	903.669	2DLCSE100222_L_031:8716;2DLCSE100222_L_031:8722
15801003	2DLCEC8624100222-L-1TO52	1967	20100301/F120224.dat	LYIER	1297-1301	34	347.296	2DLCSE100222_L_007:3996;2DLCSE100222_L_007:4001
				SLTLLAR	355-361	39	387.584	2DLCSE100222_L_006:4877
				ALCEAVAAR	1267-1275	65	480.679	2DLCSE100222_L_006:4038
				NTWTLLPR	1183-1190	40	500.778	2DLCSE100222_L_006:5861
				AGGPLYLYR	1100-1108	58	505.623	2DLCSE100222_L_006:5085
				GESNILLER	1288-1296	30	516.014	2DLCSE100222_L_006:4769;2DLCSE100222_L_006:4774
				TFSNAIAEVR	735-744	48	554.575	2DLCSE100222_L_006:4804
				AALTQPLNALR	1137-1147	28	584.509	2DLCSE100222_L_006:5477;2DLCSE100222_L_006:5481
				LAYQLADKLR	127-136	34	596.272	2DLCSE100222_L_010:5713;2DLCSE100222_L_010:5719
				LPQPVAEQAHK	116-126	42	609.458	2DLCSE100222_L_008:4780;2DLCSE100222_L_008:4785
				LVSTHNEASLSR	219-230	42	657.466	2DLCSE100222_L_010:4537;2DLCSE100222_L_010:4548
				ISNGNWQSHIGR	189-200	41	457.098	2DLCSE100222_L_010:5011
				DNSAGLDLANEHR	617-629	75	706.481	2DLCSE100222_L_009:5190;2DLCSE100222_L_009:5195
				LLENGANTSFVNR	557-569	77	718.061	2DLCSE100222_L_006:4752
				LTTDIGPVIDSEAK	952-965	76	730.04	2DLCSE100222_L_004:5822;2DLCSE100222_L_004:5826
				LAQQEGQTGLPHPK	591-604	91	752.374	2DLCSE100222_L_022:5231
				LASLSSALLNSALQK	630-644	58	759.115	2DLCSE100222_L_005:6905;2DLCSE100222_L_005:6911
				KVYTDVSYLACAK	459-471	77	759.296	2DLCSE100222_L_009:5799;2DLCSE100222_L_009:5804
				VLCLQDEIADHTLK	922-935	100	828.288	2DLCSE100222_L_008:6398;2DLCSE100222_L_008:6406
				LLANRPESALAVTLAR	1109-1124	54	848.571	2DLCSE100222_L_008:6299;2DLCSE100222_L_008:6309
				RPETEAVSMLLEQAR	101-115	41	577.41	2DLCSE100222_L_010:6630;2DLCSE100222_L_010:6641
				IYAPVGTHETLLAYLVR	539-555	48	639.535	2DLCSE100222_L_007:6727
				LMGEQFVTGETIAEALANAR	254-273	162	1061.18	2DLCSE100222_L_004:7624;2DLCSE100222_L_004:7627
				NMVGAVVGVQPFGGEGLSGTGPK	1077-1099	95	1079.65	2DLCSE100222_L_004:6602;2DLCSE100222_L_004:6607
				IADTSLPLDELVADPVTAVEK	570-590	83	1098.92	2DLCSE100222_L_003:6708;2DLCSE100222_L_003:6710
				IDETIAQVTGSAHVGNLYVNR	1056-1076	43	753.018	2DLCSE100222_L_008:6506;2DLCSE100222_L_008:6512
				EVEQALESAVNNAPIWFATPPAER	683-706	42	1320.13	2DLCSE100222_L_004:7610
				WQALPMLEQPVAAGEMSPVINPAEPK	645-670	85	1402.11	2DLCSE100222_L_003:6736
				EWAANRPELQALCTQYGELAQAGTQR	1148-1173	68	987.99	2DLCSE100222_L_007:6022;2DLCSE100222_L_007:6027
15803057	2DLCEC8624100222-L-1TO52	1883	20100301/F120224.dat	NGIIDLK	137-143	46	387.397	2DLCSE100222_L_043:6528;2DLCSE100222_L_043:6534
				GIGALYVR	220-227	36	424.885	2DLCSE100222_L_020:4704;2DLCSE100222_L_020:4709
				GAANFYQK	93-100	50	449.89	2DLCSE100222_L_020:3877
				LPIDLSQLK	196-204	51	514.158	2DLCSE100222_L_019:6636;2DLCSE100222_L_019:6640
				VDLMSFSGHK	205-214	36	374.428	2DLCSE100222_L_023:5942;2DLCSE100222_L_023:5951
				NQIADLVGADPR	64-75	77	634.887	2DLCSE100222_L_020:5143
				EGFEVTYLAPQR	125-136	44	705.738	2DLCSE100222_L_018:6695
				IAKEEMATEMER	266-277	78	719.454	2DLCSE100222_L_023:5054;2DLCSE100222_L_023:5060
				GIIYHVDATQSVGK	182-195	92	744.468	2DLCSE100222_L_022:5624;2DLCSE100222_L_022:5632
				FGWQAEEAVDIAR	51-63	39	746.983	2DLCSE100222_L_019:7237
				ALGLNDELAHSSIR	349-362	75	748.582	2DLCSE100222_L_036:6129;2DLCSE100222_L_036:6137
				QGVDLNSIEWAHH	400-412	65	753.526	2DLCSE100222_L_035:6247
				LRDLSPLWEMYK	388-399	48	776.208	2DLCSE100222_L_023:7479
				SGTLPVHQIVGMGEAYR	249-265	89	908.587	2DLCSE100222_L_035:6293;2DLCSE100222_L_035:6300
				LPIYLDYSATTPVDPR	11-26	89	911.67	2DLCSE100222_L_018:7189
				DLAVSSGSACTSASLEPSYVLR	327-348	119	1135.9	2DLCSE100222_L_003:5816;2DLCSE100222_L_003:5824
15804763	2DLCEC8624100222-L-1TO52	1873	20100301/F120224.dat	AAFDDAIAAR	249-258	88	510.85	2DLCSE100222_L_006:4594;2DLCSE100222_L_006:4598
				LYIETMEK	326-333	41	514.046	2DLCSE100222_L_005:5131;2DLCSE100222_L_005:5134
				VEMNVQYR	159-166	50	519.975	2DLCSE100222_L_006:4191;2DLCSE100222_L_006:4196
				SDNGASNLLR	369-378	60	523.954	2DLCSE100222_L_007:4332
				ENEQQYIR	259-266	38	540.375	2DLCSE100222_L_007:3804;2DLCSE100222_L_007:3808
				AQTILEAQGEVAR	295-307	97	693.606	2DLCSE100222_L_005:5065
				DQGPPDLDDIFR	35-46	67	694.777	2DLCSE100222_L_029:7320;2DLCSE100222_L_029:7326
				EAEAYTNEVQPR	267-278	77	1406.43	2DLCSE100222_L_005:4704
				GGNLMVLPLDQMLK	347-360	89	764.948	2DLCSE100222_L_004:7609;2DLCSE100222_L_004:7616
				ELAASGVMLTSDENVVR	142-158	134	895.985	2DLCSE100222_L_004:6043;2DLCSE100222_L_004:6048
				GTGSGGGSSSQGPRPQLGGR	60-79	41	900.722	2DLCSE100222_L_010:4458
				VLVNDKGGNLMVLPLDQMLK	341-360	47	733.375	2DLCSE100222_L_047:9237;2DLCSE100222_L_047:9242
				LPPASSSTTSGASNTSSTSQGDIMDQR	379-405	141	1342.26	2DLCSE100222_L_004:5206;2DLCSE100222_L_004:5210
15800751	2DLCEC8624100222-L-1TO52	1831	20100301/F120224.dat	YLDGLADAK	313-321	46	965.384	2DLCSE100222_L_020:4530
				VENGNIILHTNR	195-206	56	690.201	2DLCSE100222_L_036:5244
				ANLQPVLITGMEK	28-40	50	707.596	2DLCSE100222_L_018:6789
				FETEIIFDHINK	76-87	31	502.955	2DLCSE100222_L_022:6838
				GVSACATCDGFFYR	132-145	71	806.059	2DLCSE100222_L_032:6429
				TLEEVTGDQMGVTGVR	207-222	97	854.48	2DLCSE100222_L_031:6371;2DLCSE100222_L_031:6378
				QAITSAGTGCMAALDAER	295-312	128	912.052	2DLCSE100222_L_032:6182;2DLCSE100222_L_032:6187
				LLILGSGPAGYTAAVYAAR	9-27	74	932.941	2DLCSE100222_L_031:7799;2DLCSE100222_L_031:7807
				LMDKVENGNIILHTNR	191-206	67	934.618	2DLCSE100222_L_025:5986
				LNGDNGEYTCDALIIATGASAR	97-118	121	1141.65	2DLCSE100222_L_016:6728;2DLCSE100222_L_016:6736
				VQSGIHGNATQTSIPGVFAAGDVMDHIYR	266-294	102	1014.75	2DLCSE100222_L_023:7604;2DLCSE100222_L_023:7607
				GGQLTTTTEVENWPGDPNDLTGPLLMER	41-68	50	1014.83	2DLCSE100222_L_015:7302;2DLCSE100222_L_015:7313
15801753	2DLCEC8624100222-L-1TO52	1774	20100301/F120224.dat	ILELAK	123-128	38	343.937	2DLCSE100222_L_033:4937;2DLCSE100222_L_033:4943
				SQLEEIIK	94-101	36	480.79	2DLCSE100222_L_033:5472;2DLCSE100222_L_033:5477
				VISHVEAEAK	44-53	57	541.953	2DLCSE100222_L_037:4193;2DLCSE100222_L_037:4198
				SQLEEIIKK	94-102	38	544.289	2DLCSE100222_L_050:5171
				HAECSVLVVR	159-168	54	585.463	2DLCSE100222_L_037:4934;2DLCSE100222_L_037:4936
				VHVHVEEGSPK	110-120	48	406.587	2DLCSE100222_L_039:4884;2DLCSE100222_L_039:4888
				VHVHVEEGSPKDR	110-122	55	497.063	2DLCSE100222_L_040:4969;2DLCSE100222_L_040:4974
				TILVPIDISDSELTQR	28-43	103	900.642	2DLCSE100222_L_044:7350;2DLCSE100222_L_044:7356
15801918	2DLCEC8624100222-L-1TO52	1756	20100301/F120224.dat	AFVQPMK	257-263	36	410.834	2DLCSE100222_L_033:4800;2DLCSE100222_L_033:4805
				YESLFAQLK	4-12	48	549.665	2DLCSE100222_L_046:8368
				AALPLNHLVAK	189-199	64	574.3	2DLCSE100222_L_048:5993;2DLCSE100222_L_048:5999
				IIEQHINEPK	240-249	57	611.037	2DLCSE100222_L_023:4908
				IIEQHINEPKK	240-250	27	450.598	2DLCSE100222_L_039:5034;2DLCSE100222_L_039:5040
				GIDEFYAQCEK	110-120	52	680.469	2DLCSE100222_L_033:5540
				AAIDAGAAGAISGSAIVK	222-239	35	772.414	2DLCSE100222_L_045:10108
				AFAAGVTPAQCFEMLALIR	71-89	74	1034.14	2DLCSE100222_L_044:8334;2DLCSE100222_L_044:8344
				VGVDSVLVADVPVEESAPFR	121-140	101	1043.4	2DLCSE100222_L_015:7188;2DLCSE100222_L_015:7191
				EGAFVPFVTLGDPGIEQSLK	16-35	69	1052.99	2DLCSE100222_L_029:8094;2DLCSE100222_L_029:8100
				HNVAPIFICPPNADDDLLR	146-164	96	1089.13	2DLCSE100222_L_048:7511;2DLCSE100222_L_048:7518
				KEGAFVPFVTLGDPGIEQSLK	15-35	65	744.79	2DLCSE100222_L_008:7520;2DLCSE100222_L_008:7526
				LKEYNAAPPLQGFGISAPDQVK	200-221	74	1172.13	2DLCSE100222_L_034:5867
15802843	2DLCEC8624100222-L-1TO52	1755	20100301/F120224.dat	SGFINK	369-374	26	332.914	2DLCSE100222_L_021:3952
				YVEDNYATK	288-296	42	551.704	2DLCSE100222_L_032:5168
				YIGAYTALMDGR	313-324	49	666.054	2DLCSE100222_L_032:6796
				LGVLGFEVDHER	349-360	46	686.085	2DLCSE100222_L_023:6722;2DLCSE100222_L_023:6726
				LVLVLNCGSSSLK	5-17	92	695.499	2DLCSE100222_L_018:6714;2DLCSE100222_L_018:6719
				YVEDNYATKEDAK	288-300	66	773.472	2DLCSE100222_L_022:4949
				ESGLLGLTEVTSDCR	273-287	93	819.06	2DLCSE100222_L_019:6737;2DLCSE100222_L_019:6742
				YTSSVVIDESVIQGIK	99-114	40	869.581	2DLCSE100222_L_018:7084
				YGAHGTSHFYVTQEAAK	179-195	79	934.102	2DLCSE100222_L_025:5372
				CVDTSMGLTPLEGLVMGTR	225-243	109	1019.37	2DLCSE100222_L_029:8151
				DAASFAPLHNPAHLIGIEEALK	115-136	75	772.1	2DLCSE100222_L_037:7289
				EGTRPAVVIPTNEELVIAQDASR	375-397	72	1233.42	2DLCSE100222_L_034:5878;2DLCSE100222_L_034:5884
				MLNKPVEELNIITCHLGNGGSVSAIR	196-221	79	941.488	2DLCSE100222_L_050:7517;2DLCSE100222_L_050:7523
15803710	2DLCEC8624100222-L-1TO52	1730	20100301/F120224.dat	AEEEARR	187-193	28	430.461	2DLCSE100222_L_033:7878
				GPVATVLVR	579-587	76	456.39	2DLCSE100222_L_032:5821;2DLCSE100222_L_032:5829
				TSLLDYIR	405-412	60	490.831	2DLCSE100222_L_046:9095;2DLCSE100222_L_046:9104
				NGMECGIGVK	857-866	56	532.868	2DLCSE100222_L_020:4054;2DLCSE100222_L_020:4061
				QQIIGLAEVR	792-801	41	564.146	2DLCSE100222_L_019:5884;2DLCSE100222_L_019:5891
				IDKPEADPDR	500-509	30	386.262	2DLCSE100222_L_050:4366;2DLCSE100222_L_050:4371
				AAQVPVVVAVNK	488-499	76	598.063	2DLCSE100222_L_044:6111;2DLCSE100222_L_044:6116
				LVQQFADAGIR	20-30	74	609.8	2DLCSE100222_L_032:6058;2DLCSE100222_L_032:6060
				NSGPDKLTLQR	53-63	62	614.852	2DLCSE100222_L_037:4734;2DLCSE100222_L_037:4744
				AAMSGMLSPELK	780-791	65	617.648	2DLCSE100222_L_018:6504
				KVIEAESLDLR	756-766	69	637.093	2DLCSE100222_L_023:5695
				GDIVLCGFEYGR	594-605	47	692.885	2DLCSE100222_L_032:7005;2DLCSE100222_L_032:7010
				GMASGAVIESFLDK	563-576	41	712.713	2DLCSE100222_L_032:7712
				QAEDESDREVEGGR	238-251	51	526.44	2DLCSE100222_L_036:4073;2DLCSE100222_L_036:4075
				YYSVIYNLIDEVK	767-779	43	809.962	2DLCSE100222_L_019:8598
				ADVQGSVEAISDSLLK	695-710	125	816.633	2DLCSE100222_L_032:7831
				GMASGAVIESFLDKGR	563-578	29	819.676	2DLCSE100222_L_022:7421
				DVVIGETITVGELANK	309-324	75	829.576	2DLCSE100222_L_015:6828
				DNVVIYEGELESLRR	833-847	26	598.345	2DLCSE100222_L_048:6941;2DLCSE100222_L_048:6946
				GSSLQQGFQKPAQAVNR	292-308	71	908.574	2DLCSE100222_L_022:5451;2DLCSE100222_L_022:5456
				KGSSLQQGFQKPAQAVNR	291-308	58	648.982	2DLCSE100222_L_025:5355;2DLCSE100222_L_025:5361
				ENELEEAVMSDRDTGAAAEPR	370-390	64	764.264	2DLCSE100222_L_047:7523;2DLCSE100222_L_047:7525
				AAQVPVVVAVNKIDKPEADPDR	488-509	30	778.158	2DLCSE100222_L_050:6204;2DLCSE100222_L_050:6211
				WTDNAEPTEDSSDYHVTTSQHAR	215-237	55	883.044	2DLCSE100222_L_038:5741
				LGAMATINQVIDQETAQLVAEEMGHK	339-364	94	933.384	2DLCSE100222_L_046:10721;2DLCSE100222_L_046:10728
15801640	2DLCEC8624100222-L-1TO52	1685	20100301/F120224.dat	AAIMTGR	148-154	28	360.464	2DLCSE100222_L_033:4475
				ILEQLKK	336-342	48	436.487	2DLCSE100222_L_037:4668;2DLCSE100222_L_037:4674
				ISNVPVPEDK	200-209	29	549.513	2DLCSE100222_L_018:5803
				DNLAAANPQVVK	524-535	82	620.359	2DLCSE100222_L_030:5983;2DLCSE100222_L_030:5989
				LDGVSLLPWLQDK	427-439	58	742.589	2DLCSE100222_L_032:8650;2DLCSE100222_L_032:8654
				STPTLLSLMDEGVR	119-132	58	760.085	2DLCSE100222_L_031:8172;2DLCSE100222_L_031:8178
				LDGVSLLPWLQDKK	427-440	45	806.582	2DLCSE100222_L_035:7663;2DLCSE100222_L_035:7668
				TNVAFSDFTPTEYSTK	51-66	106	904.382	2DLCSE100222_L_032:6820;2DLCSE100222_L_032:6823
				GYISDQLTDEAIGVVDR	263-279	106	925.908	2DLCSE100222_L_030:7654;2DLCSE100222_L_030:7657
				EFIDSSQPPLSEVNQEK	543-559	89	973.972	2DLCSE100222_L_029:6486;2DLCSE100222_L_029:6491
				LTDLQQKDNLAAANPQVVK	517-535	61	689.448	2DLCSE100222_L_021:5099;2DLCSE100222_L_021:5105
				LISAMDFYPTALDAADISIPK	403-423	71	1126.66	2DLCSE100222_L_017:8014;2DLCSE100222_L_017:8016
				DYHDNFTTFSAEEWQPQNR	213-231	23	795.889	2DLCSE100222_L_035:6604
				QFNTGSQTADNYYASVYSVDQGVK	311-334	82	1321.65	2DLCSE100222_L_031:7054;2DLCSE100222_L_031:7062
				HQSDDYPHNPNTEDLSQFSYTVR	475-497	81	917.806	2DLCSE100222_L_038:6578;2DLCSE100222_L_038:6585
				QFNTGSQTADNYYASVYSVDQGVKR	311-335	51	933.658	2DLCSE100222_L_034:5456;2DLCSE100222_L_034:5463
15802175	2DLCEC8624100222-L-1TO52	1634	20100301/F120224.dat	AMVEIR	342-347	35	359.537	2DLCSE100222_L_007:2644;2DLCSE100222_L_007:2685
				VDYDAIPK	250-257	41	460.934	2DLCSE100222_L_045:5572;2DLCSE100222_L_045:5577
				LGAVPGGTER	267-276	54	478.907	2DLCSE100222_L_045:5332;2DLCSE100222_L_045:5334
				LPGVEEYIK	258-266	39	524.466	2DLCSE100222_L_045:6230;2DLCSE100222_L_045:6235
				VLETILHSEQAK	25-36	72	684.833	2DLCSE100222_L_049:5678;2DLCSE100222_L_049:5680
				LTQYSHGAGCGCK	8-20	55	719.877	2DLCSE100222_L_050:4208;2DLCSE100222_L_050:4212
				FVDPNLLVGNETR	37-49	61	737.565	2DLCSE100222_L_045:6625;2DLCSE100222_L_045:6630
				MNIAGASFANIEGVK	209-223	97	761.615	2DLCSE100222_L_045:6850;2DLCSE100222_L_045:6853
				NFASYGHLMGEMPR	277-290	75	805.93	2DLCSE100222_L_049:6671
				LFLTKPLGIGVLTTAEK	174-190	64	901.644	2DLCSE100222_L_047:8577
				LFLTKPLGIGVLTTAEKK	174-191	54	644.069	2DLCSE100222_L_051:7695
				SLLKPEHQGLATEVMCR	192-208	78	985.069	2DLCSE100222_L_051:6495;2DLCSE100222_L_051:6500
				DLLCDPQTSGGLLLAVMPEAENEVK	294-318	83	1350.12	2DLCSE100222_L_042:8217;2DLCSE100222_L_042:8221
				AMTDVTGFGLLGHLSEMCQGAGVQAR	224-249	129	1353.55	2DLCSE100222_L_046:9739;2DLCSE100222_L_046:9746
15802593	2DLCEC8624100222-L-1TO52	1581	20100301/F120224.dat	NVFSGIR	611-617	30	396.767	2DLCSE100222_L_021:5082;2DLCSE100222_L_021:5085
				LKENGFIK	114-121	37	474.869	2DLCSE100222_L_024:5386
				LTLDLGGEKR	601-610	27	368.106	2DLCSE100222_L_023:5648;2DLCSE100222_L_023:5652
				SGALQEQVANK	208-218	60	573.022	2DLCSE100222_L_045:5288
				HTIMVANLAPR	630-640	66	612.041	2DLCSE100222_L_050:5512;2DLCSE100222_L_050:5519
				DSTAELYHFIGK	285-296	59	691.424	2DLCSE100222_L_022:6683
				RGDSVSFDEYWK	272-283	28	744.961	2DLCSE100222_L_011:6555
				QVEALVEASKEEVK	539-552	106	779.986	2DLCSE100222_L_008:5580;2DLCSE100222_L_008:5584
				DAPYFGFEIPNAPGK	235-249	77	811.885	2DLCSE100222_L_003:6252;2DLCSE100222_L_003:6255
				IDDIDLNLEDFVQR	368-381	57	853.576	2DLCSE100222_L_005:7435
				TFTDAAEVIGEAWESR	421-436	62	891.813	2DLCSE100222_L_019:7777;2DLCSE100222_L_019:7784
				GHEVNFICADDAHGTPIMLK	43-62	68	742.374	2DLCSE100222_L_024:6772;2DLCSE100222_L_024:6775
				IDDIDLNLEDFVQRVNADIVNK	368-389	27	853.576	2DLCSE100222_L_005:7435
				AAAAPVTGPLADDPIQETITFDDFAK	553-578	99	1337.8	2DLCSE100222_L_003:6711;2DLCSE100222_L_003:6719
				SPDQYGDNCEVCGATYSPTELIEPK	151-175	79	1415.61	2DLCSE100222_L_017:6648;2DLCSE100222_L_017:6655
				CKSPDQYGDNCEVCGATYSPTELIEPK	149-175	58	1040.31	2DLCSE100222_L_007:5557;2DLCSE100222_L_007:5560
15803718	2DLCEC8624100222-L-1TO52	1572	20100301/F120224.dat	VTIIPR	434-439	29	349.944	2DLCSE100222_L_006:4293
				LLDNLLTK	77-84	48	465.548	2DLCSE100222_L_005:5916
				APRPVDEPR	621-629	31	518.955	2DLCSE100222_L_010:4161;2DLCSE100222_L_010:4180
				QVVVGLPDVR	316-325	69	541.546	2DLCSE100222_L_006:5464;2DLCSE100222_L_006:5469
				NMVTQWGFSEK	502-512	61	663.824	2DLCSE100222_L_046:8111;2DLCSE100222_L_046:8119
				VPLAPDIDAAIIAR	338-351	33	717.686	2DLCSE100222_L_004:6645
				QKLESQISTLYGGR	460-473	81	790.48	2DLCSE100222_L_050:5690
				RVPLAPDIDAAIIAR	337-351	77	531.129	2DLCSE100222_L_009:7043;2DLCSE100222_L_009:7051
				TPNPGNTMSEQLGDK	630-644	44	803.1	2DLCSE100222_L_005:4566
				ESTAYHEAGHAIIGR	409-423	44	537.777	2DLCSE100222_L_012:5300;2DLCSE100222_L_012:5308
				QLLTDNMDILHAMK	562-575	33	548.601	2DLCSE100222_L_035:7057;2DLCSE100222_L_035:7063
				YETIDAPQIDDLMAR	581-595	84	876.32	2DLCSE100222_L_004:6584;2DLCSE100222_L_004:6588
				ALGVTFFLPEGDAISASR	442-459	69	926.638	2DLCSE100222_L_004:7400;2DLCSE100222_L_004:7404
				KVDYSTFLQEVNNDQVR	31-47	158	1028.04	2DLCSE100222_L_009:6881
				LAEEIIYGPEHVSTGASNDIK	474-494	76	1122.29	2DLCSE100222_L_007:5386;2DLCSE100222_L_007:5392
				GTPGFSGADLANLVNEAALFAAR	352-374	96	1132.09	2DLCSE100222_L_044:8971;2DLCSE100222_L_044:8977
				DVRPPAGWEEPGASNNAGDNGSPK	597-620	62	808.308	2DLCSE100222_L_007:4771
15799876	2DLCEC8624100222-L-1TO52	1538	20100301/F120224.dat	NGEKQLIK	551-558	31	464.955	2DLCSE100222_L_033:5830;2DLCSE100222_L_033:5836
				TGDIVEYLVK	559-568	60	568.784	2DLCSE100222_L_005:6304
				DVATPEVADIR	378-388	68	593.427	2DLCSE100222_L_029:6138;2DLCSE100222_L_029:6143
				WEQYGPELLR	86-95	28	645.651	2DLCSE100222_L_033:6347;2DLCSE100222_L_033:6353
				VVAAAIEQNYDER	451-463	86	739.45	2DLCSE100222_L_018:6025;2DLCSE100222_L_018:6028
				QLPLNFYQIQTK	127-138	42	747.349	2DLCSE100222_L_005:6545;2DLCSE100222_L_005:6553
				AVEGSSFPLVALLVR	285-299	73	779.441	2DLCSE100222_L_004:8172;2DLCSE100222_L_004:8182
				AAATQEMTLVDTPNAK	246-261	101	838.958	2DLCSE100222_L_018:5844
				TIAELVEQFNLPIKK	262-276	55	872.175	2DLCSE100222_L_035:7795
				NVVAGDPSPDGQGTLLIK	389-406	97	890.843	2DLCSE100222_L_030:6812;2DLCSE100222_L_030:6818
				ETPADAEVISHQLMLR	13-28	61	905.778	2DLCSE100222_L_021:5837
				AGPGSLGPVNMPIPVVIDR	333-351	92	944.938	2DLCSE100222_L_004:7167
				LPQVASPLTFATEEEIR	312-328	110	951.284	2DLCSE100222_L_018:7572;2DLCSE100222_L_018:7576
				AEKLPQVASPLTFATEEEIR	309-328	51	743.633	2DLCSE100222_L_007:6174
15803887	2DLCEC8624100222-L-1TO52	1477	20100301/F120224.dat	VPEPFIPK	174-181	35	463.943	2DLCSE100222_L_045:5899;2DLCSE100222_L_045:5908
				VMSLLEPTKK	186-195	34	573.528	2DLCSE100222_L_049:5558;2DLCSE100222_L_049:5563
				FNALYGDIFK	164-173	42	594.418	2DLCSE100222_L_045:7221;2DLCSE100222_L_045:7226
				NNVIGLLEDPK	204-214	29	606.391	2DLCSE100222_L_033:6506;2DLCSE100222_L_033:6518
				AVTDSDEPPVVR	223-234	86	642.945	2DLCSE100222_L_045:5474;2DLCSE100222_L_045:5478
				FRNDEAFLQQVMK	295-307	79	813.977	2DLCSE100222_L_050:6755
				SDDNRNNVIGLLEDPK	199-214	31	900.266	2DLCSE100222_L_049:6882;2DLCSE100222_L_049:6887
				GEVADAVSGMLTELQER	275-291	97	903.495	2DLCSE100222_L_045:8295;2DLCSE100222_L_045:8304
				ATLDTLALYLACGIDPEK	59-76	39	982.741	2DLCSE100222_L_044:8430;2DLCSE100222_L_044:8436
				KATLDTLALYLACGIDPEK	58-76	98	1046.58	2DLCSE100222_L_048:8574;2DLCSE100222_L_048:8586
				FNALYGDIFKVPEPFIPK	164-181	54	1048.13	2DLCSE100222_L_048:8754
				AGVSNLLDILSAVTGQSIPELEK	241-263	43	785.06	2DLCSE100222_L_044:9714;2DLCSE100222_L_044:9722
				TKPIVFSGAQPSGELTIGNYMGALR	2-26	71	1304.37	2DLCSE100222_L_047:8644;2DLCSE100222_L_047:8648
				AGVSNLLDILSAVTGQSIPELEKQFEGK	241-268	73	982.295	2DLCSE100222_L_047:10905;2DLCSE100222_L_047:10911
15801411	2DLCEC8624100222-L-1TO52	1416	20100301/F120224.dat	QGGTLQLFR	134-142	48	510.864	2DLCSE100222_L_046:7556;2DLCSE100222_L_046:7560
				RETLEMVVR	328-336	37	566.768	2DLCSE100222_L_051:6089;2DLCSE100222_L_051:6092
				GIVDIPVYPLK	263-273	60	607.732	2DLCSE100222_L_044:7044;2DLCSE100222_L_044:7050
				NCDTSHYMENK	95-105	63	699.763	2DLCSE100222_L_050:4427;2DLCSE100222_L_050:4431
				TPAIPYEDLSVAR	402-414	60	716.609	2DLCSE100222_L_045:6552;2DLCSE100222_L_045:6558
				LAEVEPALAEVAHK	172-185	88	738.772	2DLCSE100222_L_047:7353;2DLCSE100222_L_047:7359
				ALRAETNIQYEGR	121-133	63	761.029	2DLCSE100222_L_050:4860;2DLCSE100222_L_050:4864
				GFTPSRPGHLHGAHS	418-432	47	779.503	2DLCSE100222_L_027:4781
				VGGMAEIVGFNTELLQPR	310-327	82	966.137	2DLCSE100222_L_044:7674;2DLCSE100222_L_044:7680
				DIAVLEDAGVPYQLLESSR	153-171	98	1038.1	2DLCSE100222_L_043:7959;2DLCSE100222_L_043:7962
				FNTPVDQLLCDGEQIYGVK	220-238	80	1098.59	2DLCSE100222_L_045:8408;2DLCSE100222_L_045:8413
				LTGGLQLPNDETGDCQLFTQNLAR	186-209	80	1331.11	2DLCSE100222_L_043:7403;2DLCSE100222_L_043:7409
				GYSLTIPIAQEDGAPVSTILDETYK	274-298	59	1341.47	2DLCSE100222_L_044:8007;2DLCSE100222_L_044:8019
				GGHVEQATFWTGLRPMTPDGTPVVGR	342-367	49	922.936	2DLCSE100222_L_050:7456
15800456	2DLCEC8624100222-L-1TO52	1383	20100301/F120224.dat	LAFALSK	258-264	36	375.379	2DLCSE100222_L_006:4922;2DLCSE100222_L_006:4929
				QVASFPR	238-244	33	402.852	2DLCSE100222_L_021:4439
				LPATDGQVK	414-422	56	465.022	2DLCSE100222_L_032:5192
				VNINGGAPQR	317-326	53	513.559	2DLCSE100222_L_034:3760;2DLCSE100222_L_034:3764
				LAYVTFESGR	214-223	32	572.18	2DLCSE100222_L_019:5737
				HNGAPAFSPDGSK	245-257	77	643.166	2DLCSE100222_L_010:4571;2DLCSE100222_L_010:4575
				SALVIQTLANGAVR	224-237	35	707.096	2DLCSE100222_L_019:6650
				YAGHTASDEVFEK	143-155	62	727.529	2DLCSE100222_L_037:4764
				SPQPLMSPAWSPDGSK	198-213	74	843.052	2DLCSE100222_L_004:5906
				FMVMVSSNGGQQHIAK	345-360	32	579.047	2DLCSE100222_L_008:5634;2DLCSE100222_L_008:5643
				TGSLNLYVMDLASGQIR	265-281	42	919.574	2DLCSE100222_L_019:8036
				ITWEGSQNQDADVSSDGK	327-344	129	968.927	2DLCSE100222_L_004:5234
				IAYVVQTNGGQFPYELR	167-183	82	978.586	2DLCSE100222_L_018:7098
				SNNTEPTWFPDSQNLAFTSDQAGRPQVYK	288-316	81	1100.31	2DLCSE100222_L_020:6268;2DLCSE100222_L_020:6273
15801212	2DLCEC8624100222-L-1TO52	1362	20100301/F120224.dat	ASTPLGVGGFGAAR	194-207	72	631.049	2DLCSE100222_L_019:5767;2DLCSE100222_L_019:5771
				DFNCEDIISR	56-65	54	634.985	2DLCSE100222_L_005:5555;2DLCSE100222_L_005:5561
				NDNPQAASRPWDKER	213-227	39	595.703	2DLCSE100222_L_012:5075;2DLCSE100222_L_012:5080
				VVVTGLGMLSPVGNTVESTWK	6-26	108	1088.13	2DLCSE100222_L_004:7387;2DLCSE100222_L_004:7392
				GPSISIATACTSGVHNIGHAAR	155-176	51	726.385	2DLCSE100222_L_038:6286
				DAGIEASQIGYVNAHGTSTPAGDK	290-313	85	787.505	2DLCSE100222_L_007:4905;2DLCSE100222_L_007:4911
				ALLAGQSGISLIDHFDTSAYATK	27-49	75	794.165	2DLCSE100222_L_blank05:7583
				IGAAIGSGIGGLGLIEENHTSLMNGGPR	101-128	97	897.918	2DLCSE100222_L_007:6388
				DQAVPPTINLDNPDEGCDLDFVPHEAR	360-386	46	1012.31	2DLCSE100222_L_006:6362;2DLCSE100222_L_006:6368
				DAGIEASQIGYVNAHGTSTPAGDKAEAQAVK	290-320	95	1019.82	2DLCSE100222_L_009:5791;2DLCSE100222_L_009:5797
15804293	2DLCEC8624100222-L-1TO52	1353	20100301/F120224.dat	AANIDI	799-804	31	616.202	2DLCSE100222_L_042:6144;2DLCSE100222_L_042:6150
				LVSSEVK	340-346	27	381.473	2DLCSE100222_L_020:5304
				DGGTHLAGFR	277-286	41	516.045	2DLCSE100222_L_051:5574
				AFIEENALK	790-798	27	518.372	2DLCSE100222_L_046:7152;2DLCSE100222_L_046:7157
				KGALDLAGLPGK	395-406	91	570.553	2DLCSE100222_L_050:5743;2DLCSE100222_L_050:5746
				LVSEYNATQK	583-592	53	576.989	2DLCSE100222_L_045:5293;2DLCSE100222_L_045:5299
				RAFIEENALK	789-798	40	596.454	2DLCSE100222_L_051:6046;2DLCSE100222_L_051:6056
				GLLEEDAFIER	699-709	28	646.789	2DLCSE100222_L_046:8532;2DLCSE100222_L_046:8537
				ELSFLNSGVSIR	193-204	79	661.376	2DLCSE100222_L_045:7052;2DLCSE100222_L_045:7057
				GHVYIAQPPLYK	525-536	64	693.529	2DLCSE100222_L_049:5753;2DLCSE100222_L_049:5760
				TLNAYMDKEGYSK	292-304	76	760.545	2DLCSE100222_L_049:5335;2DLCSE100222_L_049:5340
				LRELSFLNSGVSIR	191-204	29	531.374	2DLCSE100222_L_050:7100
				DGKEDHFHYEGGIK	210-223	33	544.822	2DLCSE100222_L_027:5071;2DLCSE100222_L_027:5075
				VSGGLHGVGVSVVNALSQK	111-129	75	904.848	2DLCSE100222_L_048:6945;2DLCSE100222_L_048:6954
				FDVHTNAEQNLFEPIVR	649-665	61	1015.31	2DLCSE100222_L_048:7299;2DLCSE100222_L_048:7305
				MLSSQEVATLITALGCGIGR	461-480	39	1039.48	2DLCSE100222_L_044:8833
				DAIAADQLFTTLMGDAVEPR	769-788	56	712.186	2DLCSE100222_L_043:8874;2DLCSE100222_L_043:8881
				QIYEHGVPQAPLAVTGETEK	143-162	72	722.972	2DLCSE100222_L_047:7337;2DLCSE100222_L_047:7346
				GLGEMNPEQLWETTMDPESR	741-760	100	1160.67	2DLCSE100222_L_044:7894;2DLCSE100222_L_044:7906
				ELIYQPTLTEADLSDEQTVTR	608-628	124	1211.8	2DLCSE100222_L_043:7111;2DLCSE100222_L_043:7115
				THGVDTDYPLDHEFITGGEYR	668-688	43	808.366	2DLCSE100222_L_011:6711
				SAVEQQMNELLAEYLLENPTDAK	347-369	69	1303.78	2DLCSE100222_L_044:8308;2DLCSE100222_L_044:8312
				YKGLGEMNPEQLWETTMDPESR	739-760	35	871.302	2DLCSE100222_L_048:8199;2DLCSE100222_L_048:8208
				GIPTGIHPEEGVSAAEVIMTVLHAGGK	77-103	37	891.128	2DLCSE100222_L_050:8645;2DLCSE100222_L_050:8656
				LADCQERDPALSELYLVEGDSAGGSAK	407-433	84	951.506	2DLCSE100222_L_047:8096;2DLCSE100222_L_047:8101
15801915	2DLCEC8624100222-L-1TO52	1252	20100301/F120224.dat	SNGHNVVIYR	23-32	60	579.814	2DLCSE100222_L_051:5294;2DLCSE100222_L_051:5301
				NHIPAQTLIER	33-43	37	646.677	2DLCSE100222_L_051:6028;2DLCSE100222_L_051:6033
				LLEQTLAWAQQK	182-193	93	714.705	2DLCSE100222_L_046:8376
				LEPTNTLQPILEK	194-206	63	748.625	2DLCSE100222_L_044:6481;2DLCSE100222_L_044:6487
				GELKPEHLAAALVSMK	228-243	38	565.511	2DLCSE100222_L_051:7344
				QALDELGVCFLFAPK	338-352	35	854.422	2DLCSE100222_L_045:8671
				SGSSDLLAAFGINLDMNADK	316-335	75	1020.09	2DLCSE100222_L_blank05:8090
				VCGFQFHPESILTTQGAR	164-181	66	1025.15	2DLCSE100222_L_048:7182;2DLCSE100222_L_048:7185
				LHGHEDLQANAQTVLEVLR	498-516	85	715.429	2DLCSE100222_L_051:7660
				ASSIEHDGQAMFAGLTNPLPVAR	109-131	89	1191.66	2DLCSE100222_L_047:8549;2DLCSE100222_L_047:8554
				ADILLLDNIDSFTYNLADQLR	2-22	93	1212.11	2DLCSE100222_L_044:9493;2DLCSE100222_L_044:9501
				LYQAQTLSQQESHQLFSAVVR	207-227	98	1217.42	2DLCSE100222_L_047:8054;2DLCSE100222_L_047:8059
				HDADRVCGFQFHPESILTTQGAR	159-181	49	881.7	2DLCSE100222_L_052:6706
				LLEQTLAWAQQKLEPTNTLQPILEK	182-206	51	969.5	2DLCSE100222_L_046:10034;2DLCSE100222_L_046:10036
				SYQLTAEDFGLTPYHQEQLAGGTPEENRDILTR	442-474	146	1250.74	2DLCSE100222_L_048:7380
15804739	2DLCEC8624100222-L-1TO52	1249	20100301/F120224.dat	ATYYSNDFR	2-10	62	569.406	2DLCSE100222_L_047:6611;2DLCSE100222_L_047:6617
				VPLFVQIGEVIK	164-175	78	671.175	2DLCSE100222_L_038:8111
				GDTAGTGGKPATLSTGAVVK	144-163	69	894.806	2DLCSE100222_L_047:6477;2DLCSE100222_L_047:6482
15804437	2DLCEC8624100222-L-1TO52	1228	20100301/F120224.dat	MESLASLYK	1-9	27	521.571	2DLCSE100222_L_019:5894;2DLCSE100222_L_019:5900
				ADGIGSLLPAAR	112-123	53	571.114	2DLCSE100222_L_032:6756;2DLCSE100222_L_032:6765
				SDNDYAQLVK	266-275	62	576.876	2DLCSE100222_L_019:5269;2DLCSE100222_L_019:5274
				IEALKPFGGIR	411-421	33	601.156	2DLCSE100222_L_009:6321
				LDHQASEEMR	232-241	42	608.391	2DLCSE100222_L_050:4316
				GNIGYIGPVPER	124-135	51	636.576	2DLCSE100222_L_019:5605;2DLCSE100222_L_019:5608
				GVIDYLHYYR	150-159	47	650.238	2DLCSE100222_L_023:6745;2DLCSE100222_L_023:6751
				ALQLGIEASNINPK	136-149	84	734.427	2DLCSE100222_L_018:6594;2DLCSE100222_L_018:6598
				SFKTEYELACMR	160-171	60	768.133	2DLCSE100222_L_024:6315
				DVNDEQLALIATMK	276-289	85	781.059	2DLCSE100222_L_016:6875;2DLCSE100222_L_016:6886
				AGVSYVDYHIQFHQR	290-304	35	607.511	2DLCSE100222_L_025:6205
				IEDNVVIHENNVENMTR	422-438	67	676.062	2DLCSE100222_L_008:5688
				SFLLDAGAEYNGYAADLTR	242-260	36	1024.61	2DLCSE100222_L_018:8898
				SGMSEFDINIAYLTATGHR	190-208	40	695.263	2DLCSE100222_L_048:7943
				DTDVPYSNIVALNEHAAVLHYTK	209-231	32	857.674	2DLCSE100222_L_023:7179;2DLCSE100222_L_023:7185
75994546	2DLCEC8624100222-L-1TO52	1205	20100301/F120224.dat	ASFLSTLNK	149-157	63	490.999	2DLCSE100222_L_046:7403;2DLCSE100222_L_046:7408
				ALYDAVASGTK	242-252	81	548.535	2DLCSE100222_L_045:5611;2DLCSE100222_L_045:5616
				LSEGIALTFR	8-17	56	554.081	2DLCSE100222_L_046:8546
				VVAVQTQWFK	274-283	56	603.881	2DLCSE100222_L_045:6414;2DLCSE100222_L_045:6421
				VLSDDESKVFFEK	176-188	91	771.879	2DLCSE100222_L_048:6333;2DLCSE100222_L_048:6341
				LVPAMQTEDIISVINWAEK	74-92	88	1079.35	2DLCSE100222_L_045:8942;2DLCSE100222_L_045:8946
				IGLWGTSLGGGHVFSAAAQDQR	101-122	102	1114.66	2DLCSE100222_L_047:8181;2DLCSE100222_L_047:8189
				ELYEEADACHYDIYEGAFFER	253-273	56	876.311	2DLCSE100222_L_blank04:7521
				LVPAMQTEDIISVINWAEKQECIDNQR	74-100	35	1067.45	2DLCSE100222_L_046:10500;2DLCSE100222_L_046:10504
157267368	2DLCEC8624100222-L-1TO52	1190	20100301/F120224.dat	NYTITQR	129-135	36	448.439	2DLCSE100222_L_007:3769;2DLCSE100222_L_007:3774
				LQVGDLDNR	306-314	46	515.534	2DLCSE100222_L_006:4395;2DLCSE100222_L_006:4401
				GPFNVVWQR	247-255	57	552.07	2DLCSE100222_L_006:6033;2DLCSE100222_L_006:6039
				YSTEMMNVISAGLDK	198-212	111	830.371	2DLCSE100222_L_005:6853;2DLCSE100222_L_005:6855
				TQFTGDTASLLVENGR	98-113	87	855.599	2DLCSE100222_L_005:5860;2DLCSE100222_L_005:5868
				ALDIRPPAQPLALVSGAR	80-97	56	616.007	2DLCSE100222_L_007:6051;2DLCSE100222_L_007:6057
				DDAGQTLTTDWVQWNR	136-151	79	953.666	2DLCSE100222_L_004:6684
				YQISVKPQGYQQAVTVK	162-178	74	969.138	2DLCSE100222_L_008:5745
				LLNLEQAGKPVADAASMQR	179-197	95	1006.63	2DLCSE100222_L_007:5460;2DLCSE100222_L_007:5469
				ASTTMDVQSAADDTGLPMLVVR	225-246	118	1139.57	2DLCSE100222_L_004:6981;2DLCSE100222_L_004:6987
				SQGNMAVTYKPLSDSDWQELGASDPGLASGDYK	273-305	82	1163.24	2DLCSE100222_L_006:6327;2DLCSE100222_L_006:6334
15804112	2DLCEC8624100222-L-1TO52	1185	20100301/F120224.dat	VGELQAK	132-138	33	373.005	2DLCSE100222_L_033:4195;2DLCSE100222_L_033:4201
				IGMAIDDLR	28-36	55	502.597	2DLCSE100222_L_033:6017
				LLTPIDVNK	304-312	31	506.896	2DLCSE100222_L_032:6116;2DLCSE100222_L_032:6124
				VLQPYVDSGK	171-180	41	553.54	2DLCSE100222_L_032:5516
				VAISGQDADLAGIK	239-252	94	679.429	2DLCSE100222_L_031:6648
				EVKIGMAIDDLR	25-36	41	688.524	2DLCSE100222_L_032:5854;2DLCSE100222_L_032:5859
				VAISGQDADLAGIKR	239-253	101	757.563	2DLCSE100222_L_036:5714;2DLCSE100222_L_036:5720
				ADTSLNNGLKDVPSR	289-303	61	794.044	2DLCSE100222_L_036:5385;2DLCSE100222_L_036:5393
				VVGDQWVDGWLPENALK	183-199	69	963.868	2DLCSE100222_L_032:8353;2DLCSE100222_L_032:8358
				IDAVVASNDATAGGAIQALSAQGLSGK	212-238	148	1243.26	2DLCSE100222_L_029:7129;2DLCSE100222_L_029:7136
				ALVDIVPQGNYFLMGGSPVDNNAK	139-162	94	1260.07	2DLCSE100222_L_029:7891;2DLCSE100222_L_029:7897
				VFVQSANGNEETQMSQIENMINR	58-80	97	1320.55	2DLCSE100222_L_031:7657;2DLCSE100222_L_031:7661
15803609	2DLCEC8624100222-L-1TO52	1184	20100301/F120224.dat	LSEVFK	252-257	34	361.92	2DLCSE100222_L_020:4123;2DLCSE100222_L_020:4126
				AQYVVTR	226-232	28	418.894	2DLCSE100222_L_020:3751;2DLCSE100222_L_020:3762
				MLMPEDK	487-493	32	432.331	2DLCSE100222_L_020:4068;2DLCSE100222_L_020:4074
				LCVEQCK	290-296	40	468.878	2DLCSE100222_L_020:3667;2DLCSE100222_L_020:3673
				AVDKFEYR	415-422	51	514.35	2DLCSE100222_L_024:5260
				EMGTVELLTR	104-113	44	575.058	2DLCSE100222_L_019:5998;2DLCSE100222_L_019:6004
				SHAAAQEEILK	241-251	74	599.01	2DLCSE100222_L_010:4684;2DLCSE100222_L_010:4689
				MEQNPQSQLK	1-10	58	601.835	2DLCSE100222_L_005:4506;2DLCSE100222_L_005:4509
				LHDVSEEVHR	330-339	52	407.721	2DLCSE100222_L_012:4916
				QFDYLVNSMR	265-274	70	636.941	2DLCSE100222_L_006:5694;2DLCSE100222_L_006:5700
				IPVHMIETINK	452-462	49	648.222	2DLCSE100222_L_023:5831;2DLCSE100222_L_023:5839
				AATHDVLAGLTAR	542-554	78	648.571	2DLCSE100222_L_022:5903;2DLCSE100222_L_022:5909
				IPVHMIETINKLNR	452-465	39	560.075	2DLCSE100222_L_025:6393;2DLCSE100222_L_025:6400
				FGIDMNTDHTLEEVGK	563-578	76	903.492	2DLCSE100222_L_021:5765;2DLCSE100222_L_021:5773
				LQQIEEETGLTIEQVK	344-359	117	929.569	2DLCSE100222_L_004:6086;2DLCSE100222_L_004:6092
				GLQFLDLIQEGNIGLMK	398-414	84	953.228	2DLCSE100222_L_018:8601
				QMLQEMGREPTPEELAER	469-486	57	715.717	2DLCSE100222_L_048:6420
				FGIDMNTDHTLEEVGKQFDVTR	563-584	72	851.51	2DLCSE100222_L_050:7638;2DLCSE100222_L_050:7648
15801432	2DLCEC8624100222-L-1TO52	1164	20100301/F120224.dat	STLFNALTK	16-24	48	498.277	2DLCSE100222_L_046:7849;2DLCSE100222_L_046:7852
				ETEAIGHVVR	96-105	83	555.95	2DLCSE100222_L_050:4688
				DGDVMNFLFNV	353-363	28	1270.36	2DLCSE100222_L_041:7953;2DLCSE100222_L_041:7958
				CLPQLENAGMLR	168-179	66	701.507	2DLCSE100222_L_046:8063;2DLCSE100222_L_046:8068
				LDQLAEIVKPQR	51-62	48	470.846	2DLCSE100222_L_049:6151
				GEGLGNQFLTNIR	83-95	90	709.823	2DLCSE100222_L_045:6654
				LLNLQTYFTAGVK	276-288	55	734.657	2DLCSE100222_L_045:7960;2DLCSE100222_L_045:7963
				CFENDNIIHVSGK	106-118	70	766.974	2DLCSE100222_L_049:5743;2DLCSE100222_L_049:5746
				AWTIPVGATAPQAAGK	292-307	90	770.068	2DLCSE100222_L_045:6374;2DLCSE100222_L_045:6380
				TLPTTMEFVDIAGLVK	63-78	76	868.04	2DLCSE100222_L_044:8197;2DLCSE100222_L_044:8204
				AQTISFEDFITYKGEQGAK	319-337	30	711.785	2DLCSE100222_L_blank05:7357;2DLCSE100222_L_blank05:7367
				VNPADDIEVINTELALADLDTCER	119-142	124	1343.81	2DLCSE100222_L_043:8156;2DLCSE100222_L_043:8160
				AGIEAANFPMCTIEPNTGVVPMPDPR	25-50	78	1400.63	2DLCSE100222_L_043:7842;2DLCSE100222_L_043:7847
				AGIEAANFPFCTIEPNTGVVPMPDPR	25-50	64	1400.86	2DLCSE100222_L_044:7796;2DLCSE100222_L_044:7800
				AGIEAANFPWCTIEPNTGVVPMPDPR	25-50	26	947.085	2DLCSE100222_L_043:7843
15804600	2DLCEC8624100222-L-1TO52	1156	20100301/F120224.dat	FNLPR	236-240	33	323.782	2DLCSE100222_L_047:6801;2DLCSE100222_L_047:6806
				KNQLEVMR	387-394	33	509.501	2DLCSE100222_L_051:5417
				VIDGQINLR	129-137	57	514.283	2DLCSE100222_L_046:6998
				TLSNGKPVTK	467-476	28	522.95	2DLCSE100222_L_050:4270
				VIASELGEER	489-498	85	552.009	2DLCSE100222_L_045:5506;2DLCSE100222_L_045:5509
				GSGPYFYLPK	206-215	42	564.983	2DLCSE100222_L_045:6388
				RVEITGSVER	91-100	48	573.489	2DLCSE100222_L_051:5356;2DLCSE100222_L_051:5362
				KMVINALNANVK	101-112	57	658.086	2DLCSE100222_L_050:5471;2DLCSE100222_L_050:5476
				DAVNGTISYTNEAGK	138-152	106	770.169	2DLCSE100222_L_029:5713;2DLCSE100222_L_029:5719
				IYQLKPNPAVLICR	153-166	31	843.324	2DLCSE100222_L_048:6813;2DLCSE100222_L_048:6819
				QAVTMDKPFLNAYSR	299-313	55	871.091	2DLCSE100222_L_048:6342
				EQDAPITADQLLAPCDGER	395-413	101	1050.3	2DLCSE100222_L_044:6632;2DLCSE100222_L_044:6637
				TEQATTTDELAFIRPYGEQEK	2-22	48	1214.16	2DLCSE100222_L_047:7839;2DLCSE100222_L_047:7844
				IQQQQDIDNGTLPDFISETASIR	52-74	115	1295.57	2DLCSE100222_L_044:7461;2DLCSE100222_L_044:7465
				GAFAMGGMAAFIPSKDEEHNNQVLNK	323-348	72	926.501	2DLCSE100222_L_050:7105;2DLCSE100222_L_050:7109
				IQQQQDIDNGTLPDFISETASIRDADWK	52-79	56	1069.31	2DLCSE100222_L_046:9613;2DLCSE100222_L_046:9620
161367639	2DLCEC8624100222-L-1TO52	1128	20100301/F120224.dat	GGDLGQPFQFK	149-159	43	597.232	2DLCSE100222_L_033:6512;2DLCSE100222_L_033:6516
				LKQGIESATQK	98-108	54	601.776	2DLCSE100222_L_037:4166;2DLCSE100222_L_037:4169
				VQAQIQGDEIR	121-131	27	419.933	2DLCSE100222_L_007:4451;2DLCSE100222_L_007:4455
				NVEASFELNDASK	34-46	96	712.497	2DLCSE100222_L_033:5623;2DLCSE100222_L_033:5633
				SRDDLQAVMAMVR	136-148	59	498.189	2DLCSE100222_L_037:7000;2DLCSE100222_L_037:7006
				LKVQAQIQGDEIR	119-131	31	500.163	2DLCSE100222_L_036:5596
				PSFDIVSEVDLQEAR	2-16	37	853.188	2DLCSE100222_L_031:8029
				GIEGSSLDVPENIVHSGK	73-90	72	919.789	2DLCSE100222_L_035:6121;2DLCSE100222_L_035:6126
				VLSESDFQVNQLLDILR	50-66	113	995.427	2DLCSE100222_L_032:9200;2DLCSE100222_L_032:9206
				RGIEGSSLDVPENIVHSGK	72-90	37	665.403	2DLCSE100222_L_038:6526
15804764	2DLCEC8624100222-L-1TO52	1120	20100301/F120224.dat	LTLEVR	147-152	31	365.764	2DLCSE100222_L_006:4431;2DLCSE100222_L_006:4437
				ATADYEVTR	251-259	71	513.451	2DLCSE100222_L_005:4519
				DLIVDSYIK	86-94	37	1065.42	2DLCSE100222_L_045:6826;2DLCSE100222_L_045:6830
				DPDFYAFIR	290-298	41	572.918	2DLCSE100222_L_005:6886
				IQTMDNQADR	69-78	65	596.362	2DLCSE100222_L_005:4295;2DLCSE100222_L_005:4301
				KDLIVDSYIK	85-94	27	597.571	2DLCSE100222_L_010:5891
				LDVKDIVTDSR	134-144	43	631.04	2DLCSE100222_L_010:5959;2DLCSE100222_L_010:5962
				SQGQEEAEKLR	240-250	42	638.064	2DLCSE100222_L_050:4482
				QINLPTEVSEAIYNR	212-226	49	873.609	2DLCSE100222_L_005:6923;2DLCSE100222_L_005:6931
				DDDNKPLVYEPGLHFK	40-55	43	629.543	2DLCSE100222_L_011:6500;2DLCSE100222_L_011:6508
				YYLATGGGDISQAEVLLK	103-120	108	949.667	2DLCSE100222_L_004:6661;2DLCSE100222_L_004:6667
				IKQINLPTEVSEAIYNR	210-226	34	663.541	2DLCSE100222_L_049:7337;2DLCSE100222_L_049:7343
				VLRDDDNKPLVYEPGLHFK	37-55	56	752.624	2DLCSE100222_L_012:6217;2DLCSE100222_L_012:6222
				GKVPVINPNSMAALGIEVVDVR	188-209	31	760.256	2DLCSE100222_L_008:7650;2DLCSE100222_L_008:7655
				DALNSGSAGTEDEVTTPAADNAIAEAAER	153-181	139	1423.65	2DLCSE100222_L_004:5989;2DLCSE100222_L_004:5998
15801655	2DLCEC8624100222-L-1TO52	1087	20100301/F120224.dat	AGCPVSQVLK	123-132	49	530.034	2DLCSE100222_L_046:6839
				AEITLDYQLK	133-142	29	597.229	2DLCSE100222_L_032:6712
				GQAHWESDIKR	7-17	37	443.194	2DLCSE100222_L_039:5359;2DLCSE100222_L_039:5363
				SEVAVPGIDASTFDGIIQK	102-120	107	974.037	2DLCSE100222_L_031:7840;2DLCSE100222_L_031:7846
				GTVSTESGVLNQQPYGFNTR	20-39	97	1078.2	2DLCSE100222_L_031:6804;2DLCSE100222_L_031:6808
				GKGTVSTESGVLNQQPYGFNTR	18-39	112	1170.63	2DLCSE100222_L_036:6024;2DLCSE100222_L_036:6029
				IALKSEVAVPGIDASTFDGIIQK	98-120	55	791.88	2DLCSE100222_L_047:8722;2DLCSE100222_L_047:8727
15801208	2DLCEC8624100222-L-1TO52	1086	20100301/F120224.dat	IIGTGSYLPEQVR	5-17	57	717.279	2DLCSE100222_L_046:7738;2DLCSE100222_L_046:7747
				MVDTSDEWIVTR	25-36	85	726.71	2DLCSE100222_L_045:6453;2DLCSE100222_L_045:6458
				SQLDWLVPHQANLR	236-249	44	839.341	2DLCSE100222_L_048:7098;2DLCSE100222_L_048:7101
				HGNTSAASVPCALDEAVR	272-289	95	928.293	2DLCSE100222_L_050:5694;2DLCSE100222_L_050:5698
				VNPENSIHLTMAGNEVFK	197-214	48	1000.27	2DLCSE100222_L_048:6924
				HIAAPNETVSTMGFEAATR	43-61	131	1002.04	2DLCSE100222_L_049:6284;2DLCSE100222_L_049:6286
				HGNTSAASVPCALDEAVRDGR	272-292	55	728.471	2DLCSE100222_L_051:6534;2DLCSE100222_L_051:6537
				VAVTELAHIVDETLAANNLDR	215-235	107	1133.09	2DLCSE100222_L_048:8979;2DLCSE100222_L_048:8986
				GCPAFDVAAACAGFTYALSVADQYVK	102-127	66	918.318	2DLCSE100222_L_blank04:8665;2DLCSE100222_L_blank04:8671
15802791	2DLCEC8624100222-L-1TO52	1084	20100301/F120224.dat	NNATEFR	181-187	47	426.46	2DLCSE100222_L_007:3489
				ITPLGTLR	113-120	47	435.783	2DLCSE100222_L_046:7043;2DLCSE100222_L_046:7049
				NGVVNEIWTR	286-295	65	593.763	2DLCSE100222_L_046:7742;2DLCSE100222_L_046:7744
				EPILGLDVLQTATR	328-341	52	763.759	2DLCSE100222_L_045:7758
				QQAPAHPYSLLGPQR	69-83	62	831.921	2DLCSE100222_L_049:5627;2DLCSE100222_L_049:5634
				STWLSSPEVPVWPLPAK	121-137	50	947.68	2DLCSE100222_L_031:8420;2DLCSE100222_L_031:8429
				NGIREPILGLDVLQTATR	324-341	71	983.899	2DLCSE100222_L_049:7969;2DLCSE100222_L_049:7973
				STWLSSPEVPVWPLPAKK	121-138	68	1011.72	2DLCSE100222_L_047:8723
				LPCSLMLLPTLPPSVLGIR	239-257	27	1039.18	2DLCSE100222_L_031:9517
				ELDLAVETAEIELPELDVLR	161-180	35	1134.7	2DLCSE100222_L_044:8816
				VLDLACQAQALIAESGAQLQGSVELPHQR	84-112	101	1035.06	2DLCSE100222_L_047:9784;2DLCSE100222_L_047:9789
15803443	2DLCEC8624100222-L-1TO52	1079	20100301/F120224.dat	GYAGDITR	268-275	41	426.723	2DLCSE100222_L_021:4096;2DLCSE100222_L_021:4101
				LGQDAAPEK	94-102	57	464.885	2DLCSE100222_L_019:4464;2DLCSE100222_L_019:4468
				SPEEIAVLR	178-186	73	507.566	2DLCSE100222_L_019:5490;2DLCSE100222_L_019:5496
				SADSEYPYR	37-45	69	544.3	2DLCSE100222_L_020:3814;2DLCSE100222_L_020:3819
				AGEITAMAHTR	188-198	70	579.274	2DLCSE100222_L_024:5276;2DLCSE100222_L_024:5283
				RAGEITAMAHTR	187-198	50	438.796	2DLCSE100222_L_025:5042;2DLCSE100222_L_025:5053
				KPEEIEALMAAAR	427-439	75	714.809	2DLCSE100222_L_023:6647;2DLCSE100222_L_023:6653
				SDDTHNHSVLFNR	68-80	56	514.554	2DLCSE100222_L_026:5307;2DLCSE100222_L_026:5314
				DGDLVLIDAGCEYK	254-267	84	784.526	2DLCSE100222_L_029:6846;2DLCSE100222_L_029:6853
				EIYDIVLESLETSLR	289-303	45	594.149	2DLCSE100222_L_018:9381;2DLCSE100222_L_018:9387
				QALVEQMQPGSAALIFAAPEVTR	14-36	111	1214.22	2DLCSE100222_L_017:7443;2DLCSE100222_L_017:7450
				YPSYNTIVGSGENGCILHYTENECEMR	227-253	83	1065.32	2DLCSE100222_L_034:5897;2DLCSE100222_L_034:5900
15804310	2DLCEC8624100222-L-1TO52	1064	20100301/F120224.dat	GSFNGMVAR	17-25	47	470	2DLCSE100222_L_021:4566
				NAIDWLSR	93-100	65	488.071	2DLCSE100222_L_034:5685
				LQVVTLLGSLR	5-15	81	600.087	2DLCSE100222_L_019:7837;2DLCSE100222_L_019:7840
				QADGVVIVTPEYNYSVPGGLK	72-92	77	1103.63	2DLCSE100222_L_016:6785
				LPDQPLAGKPVLIQTSSMGVIGGAR	101-125	115	1253.45	2DLCSE100222_L_020:6210;2DLCSE100222_L_020:6216
				VDPQTGEVIDQGTLDHLTGQLTAFGEFIQR	156-185	75	1096.19	2DLCSE100222_L_019:8758;2DLCSE100222_L_019:8764
15802265	2DLCEC8624100222-L-1TO52	1060	20100301/F120224.dat	SWNEFE	486-491	27	811.225	2DLCSE100222_L_002:4269;2DLCSE100222_L_002:4273
				VDIDNWR	321-327	30	459.353	2DLCSE100222_L_021:5202;2DLCSE100222_L_021:5206
				TPELNLFK	354-361	56	481.466	2DLCSE100222_L_019:6199
				ETVLNLLALR	182-191	59	571.678	2DLCSE100222_L_019:7939;2DLCSE100222_L_019:7943
				SSNTETFVAIR	310-320	89	612.976	2DLCSE100222_L_020:4710;2DLCSE100222_L_020:4721
				KVPGYLEEEGANK	297-309	86	717.49	2DLCSE100222_L_024:5456;2DLCSE100222_L_024:5464
				FANSLFVNNWDNR	192-204	78	798.964	2DLCSE100222_L_033:6926
				ETIDEGLWDTLSAR	72-85	63	803.448	2DLCSE100222_L_019:7490;2DLCSE100222_L_019:7492
				LDFCNLDVNDTAAFSR	86-101	102	929.556	2DLCSE100222_L_016:6843;2DLCSE100222_L_016:6850
				ITINYFAMPPSTFGAICK	112-129	27	1016.66	2DLCSE100222_L_017:7610
				LDLSYSETFNQTHLADAYER	404-423	66	792.044	2DLCSE100222_L_021:5957;2DLCSE100222_L_021:5963
15803689	2DLCEC8624100222-L-1TO52	1055	20100301/F120224.dat	FGSTSELR	479-486	38	448.999	2DLCSE100222_L_007:4008
				TIQQGFEAAK	275-284	44	547.023	2DLCSE100222_L_006:4131
				DFAGAQNLLAK	114-124	63	574.656	2DLCSE100222_L_005:5769;2DLCSE100222_L_005:5779
				ALIAQEPLLGAK	157-168	72	612.454	2DLCSE100222_L_004:6008;2DLCSE100222_L_004:6014
				VANAFAQEWQK	458-468	42	646.167	2DLCSE100222_L_006:4980
				NGSQSGATLYASSR	558-571	83	699.858	2DLCSE100222_L_006:3962;2DLCSE100222_L_006:3970
				IALLLPLNGQAAVFGR	259-274	107	826.808	2DLCSE100222_L_004:7653
				AGVNGGSGIALTGTPITPR	487-505	111	870.187	2DLCSE100222_L_005:5789;2DLCSE100222_L_005:5801
				SNTPLNVLALNQPENIENR	398-416	79	1069.14	2DLCSE100222_L_005:6589
				TGQAVELFNQLPQELNDSQR	79-98	105	1144.39	2DLCSE100222_L_004:6831;2DLCSE100222_L_004:6838
				QVQGFEINGNTGSLTANPDCVINRK	639-663	87	911.712	2DLCSE100222_L_008:6366
				ATTDSGMTTNNPTLQTTPTDDQFTNNGGR	506-534	67	1019.71	2DLCSE100222_L_003:5116;2DLCSE100222_L_003:5122
15803749	2DLCEC8624100222-L-1TO52	1039	20100301/F120224.dat	VLVLAE	215-220	28	643.22	2DLCSE100222_L_028:6071;2DLCSE100222_L_028:6076
				IFDFPLR	147-153	48	454.357	2DLCSE100222_L_033:7126;2DLCSE100222_L_033:7133
				NLSNFASLGR	103-112	69	539.734	2DLCSE100222_L_034:5317
				SGAQAVCFAPDK	35-46	70	626.145	2DLCSE100222_L_032:5602;2DLCSE100222_L_032:5614
				QQVDVINHLTGEAMTETR	47-64	71	1021.65	2DLCSE100222_L_035:6347;2DLCSE100222_L_035:6354
				IVTTPAYMLAQNIAEAASGIDK	189-210	96	1139.2	2DLCSE100222_L_017:8460;2DLCSE100222_L_017:8467
				GEIRPLAQADAAELDALIVPGGFGAAK	76-102	55	884.474	2DLCSE100222_L_047:9199;2DLCSE100222_L_047:9206
				SGAQAVCFAPDKQQVDVINHLTGEAMTETR	35-64	69	1091.98	2DLCSE100222_L_049:7633
15802124	2DLCEC8624100222-L-1TO52	1024	20100301/F120224.dat	ALENGEQVK	37-45	53	494.423	2DLCSE100222_L_032:5044
				TGEDIPITAR	67-76	79	536.981	2DLCSE100222_L_031:6184;2DLCSE100222_L_031:6196
				LSGFGNFDLR	46-55	66	563.405	2DLCSE100222_L_033:6647;2DLCSE100222_L_033:6652
				AEMSEYLFDK	6-15	64	616.912	2DLCSE100222_L_032:6516;2DLCSE100222_L_032:6523
				ELVELFFEEIR	25-35	57	712.338	2DLCSE100222_L_039:7781
				ELVELFFEEIRR	25-36	25	527.407	2DLCSE100222_L_039:7578;2DLCSE100222_L_039:7583
				AEMSEYLFDKLGLSK	6-20	49	866.336	2DLCSE100222_L_035:7380;2DLCSE100222_L_035:7386
15802159	2DLCEC8624100222-L-1TO52	1006	20100301/F120224.dat	YGLFNEVR	326-333	53	498.961	2DLCSE100222_L_047:7600
				KLIDATFADR	89-98	53	575.566	2DLCSE100222_L_050:5447;2DLCSE100222_L_050:5452
				FAVACEHFVSR	393-403	65	661.741	2DLCSE100222_L_049:5653
				VFFCNSGAEANEAALK	99-114	91	864.568	2DLCSE100222_L_044:6278
				HNALLIFDEVQTGVGR	216-231	108	885.219	2DLCSE100222_L_050:7520
				FWHTGNGYTNESVLR	71-85	31	594.405	2DLCSE100222_L_051:6551
				GLGLLIGCVLNADYAGQAK	334-352	58	967.317	2DLCSE100222_L_044:8126
				FAPALNVSEEEVTTGLDR	375-392	125	974.636	2DLCSE100222_L_045:7032;2DLCSE100222_L_045:7038
				TGELYAYMHYGVTPDLLTTAK	232-252	72	1172.78	2DLCSE100222_L_047:8613;2DLCSE100222_L_047:8619
				TLFTVSAGGQPAYSQDFAPLPPDIR	142-166	75	1324.66	2DLCSE100222_L_043:7671;2DLCSE100222_L_043:7676
				ENFDEWMIPVYAPAPFIPVRGEGSR	8-32	74	960.213	2DLCSE100222_L_047:9686;2DLCSE100222_L_047:9693
				ALGGGFPVGALLATEECASVMTVGTHGTTYGGNPLASAVAGK	253-294	112	1331	2DLCSE100222_L_045:8990;2DLCSE100222_L_045:8995
15803038	2DLCEC8624100222-L-1TO52	1002	20100301/F120224.dat	LNFDQFK	171-177	46	456.484	2DLCSE100222_L_047:7493;2DLCSE100222_L_047:7505
				VAEYGVDCLR	97-106	78	591.505	2DLCSE100222_L_046:7016;2DLCSE100222_L_046:7018
				INPGNIGNEER	107-117	64	606.721	2DLCSE100222_L_047:6295;2DLCSE100222_L_047:6301
				ASDVFLAVESYR	182-193	55	679.082	2DLCSE100222_L_045:7004;2DLCSE100222_L_045:7009
				VSVPTMDAAEAFK	61-73	28	691.279	2DLCSE100222_L_044:6162;2DLCSE100222_L_044:6172
				IGVNAGSLEKDLQEK	134-148	27	534.386	2DLCSE100222_L_048:6429;2DLCSE100222_L_048:6436
				YGEPTPQALLESAMR	149-163	86	832.364	2DLCSE100222_L_044:7305;2DLCSE100222_L_044:7311
				QEFDVIGTVNALEQR	276-290	97	860.593	2DLCSE100222_L_045:7641
				QIDQPLHLGITEAGGAR	198-214	57	592.96	2DLCSE100222_L_048:6407;2DLCSE100222_L_048:6413
				SAIGLGLLLSEGIGDTLR	220-237	72	893.207	2DLCSE100222_L_blank05:8295
				DRLDNNDMIDQLEAR	337-351	55	909.398	2DLCSE100222_L_049:6638
				IYVGNVPIGDGAPIAVQSMTNTR	15-37	101	1187.32	2DLCSE100222_L_044:7137;2DLCSE100222_L_044:7143
				LEDIITPMDVSIIGCVVNGPGEALVSTLGVTGGNKK	291-326	72	1218.69	2DLCSE100222_L_045:9948
15802068	2DLCEC8624100222-L-1TO52	995	20100301/F120224.dat	GELQQLIK	94-101	46	464.895	2DLCSE100222_L_032:6094;2DLCSE100222_L_032:6098
				YKSEEPDAE	107-115	41	534.388	2DLCSE100222_L_034:3465;2DLCSE100222_L_034:3468
				QIAENPILLYMK	11-22	71	717.313	2DLCSE100222_L_031:7782;2DLCSE100222_L_031:7787
				FAYVDILQNPDIR	47-59	74	783.023	2DLCSE100222_L_044:7207;2DLCSE100222_L_044:7212
				LPSCGFSAQAVQALAACGER	27-46	134	1047.31	2DLCSE100222_L_032:7231;2DLCSE100222_L_032:7236
15802804	2DLCEC8624100222-L-1TO52	979	20100301/F120224.dat	LNSQPACTAR	304-313	57	559.416	2DLCSE100222_L_045:4671;2DLCSE100222_L_045:4706
				VVESSSYYGK	602-611	57	560.437	2DLCSE100222_L_045:5240;2DLCSE100222_L_045:5248
				HGNILEIAQR	182-191	34	384.227	2DLCSE100222_L_051:6252
				HHFPPFAGFR	592-601	42	405.254	2DLCSE100222_L_027:6353;2DLCSE100222_L_027:6358
				RADAGAIVAQLR	138-149	73	621.014	2DLCSE100222_L_051:6358
				QLLEQTLPAIK	171-181	41	627.634	2DLCSE100222_L_045:6571
				VFELDFEENLR	405-415	48	706.421	2DLCSE100222_L_045:7792;2DLCSE100222_L_045:7796
				AITQLILNLVEGSPIK	511-526	58	855.314	2DLCSE100222_L_045:9882;2DLCSE100222_L_045:9888
				CFTDIRDGIEALYR	536-549	32	865.076	2DLCSE100222_L_049:7709;2DLCSE100222_L_049:7714
				AVADPWPGAFSYVGNQK	223-239	76	904.335	2DLCSE100222_L_045:7146;2DLCSE100222_L_045:7153
				IIFPSTSEVYGMCSDK	427-442	80	917.859	2DLCSE100222_L_044:6844;2DLCSE100222_L_044:6849
				GIPVYAPDNVNHPLWVER	53-70	73	1038.63	2DLCSE100222_L_047:8001;2DLCSE100222_L_047:8008
				YFDEDHSNLIVGPVNKPR	443-460	75	700.982	2DLCSE100222_L_051:6516
				APLNWVLVNGETETGVTLHR	115-134	85	736.428	2DLCSE100222_L_048:7539;2DLCSE100222_L_048:7547
				LLREDHYEVYGLDIGSDAISR	335-355	68	808.025	2DLCSE100222_L_051:7290;2DLCSE100222_L_051:7293
15799863	2DLCEC8624100222-L-1TO52	972	20100301/F120224.dat	GTVQGGGLTK	101-110	38	459.516	2DLCSE100222_L_019:4534;2DLCSE100222_L_019:4541
				AFTDFFAR	248-255	47	487.89	2DLCSE100222_L_046:8582;2DLCSE100222_L_046:8590
				DNEIYQFASIGEVNQDLK	59-76	101	1042.5	2DLCSE100222_L_043:7448
				TLDEVKPEIAELAETYPEVK	228-247	84	1137.8	2DLCSE100222_L_021:6358;2DLCSE100222_L_021:6364
				IGRDNEIYQFASIGEVNQDLK	56-76	56	803.84	2DLCSE100222_L_048:7371;2DLCSE100222_L_048:7378
15799867	2DLCEC8624100222-L-1TO52	971	20100301/F120224.dat	IDSLTAVSR	19-27	54	481.512	2DLCSE100222_L_031:6116
				NFGMPAPEGYRK	131-142	41	683.862	2DLCSE100222_L_010:5472;2DLCSE100222_L_010:5477
				LDGRPVMIIGHQK	108-120	37	488.832	2DLCSE100222_L_011:5868
				LAFDEFDELAGDR	81-93	73	749.556	2DLCSE100222_L_005:7128
				LIDSIIPEPLGGAHR	263-277	60	794.465	2DLCSE100222_L_008:6714;2DLCSE100222_L_008:6725
				SADKAPLAAEAMGIIAPR	240-257	83	891.548	2DLCSE100222_L_008:6893
				SLNFLDFEQPIAELEAK	2-18	118	982.268	2DLCSE100222_L_004:7964;2DLCSE100222_L_004:7969
				AQLLADLADLDVLSTEDLK	288-306	128	1022.4	2DLCSE100222_L_004:8131;2DLCSE100222_L_004:8137
				MPIITFIDTPGAYPGVGAEER	155-175	43	1117.64	2DLCSE100222_L_004:7339
15802522	2DLCEC8624100222-L-1TO52	968	20100301/F120224.dat	NVLAAMEK	91-98	29	438.528	2DLCSE100222_L_046:6868;2DLCSE100222_L_046:6877
				KDDITFVSE	323-331	58	1053.31	2DLCSE100222_L_047:7085
				TLQYEFVHAK	313-322	51	618.38	2DLCSE100222_L_049:5621;2DLCSE100222_L_049:5626
				FCATTQFDATK	284-294	61	645.494	2DLCSE100222_L_045:5637
				LLETAIADFNIK	18-29	73	674.752	2DLCSE100222_L_045:7478
				SLTIIRPTVIFGER	155-168	35	802.107	2DLCSE100222_L_048:7485;2DLCSE100222_L_048:7491
				MNDNVLLIGASGFVGTR	1-17	88	882.874	2DLCSE100222_L_045:8256;2DLCSE100222_L_045:8262
				QQSHFYPEITQIGDVR	34-49	54	959.489	2DLCSE100222_L_049:6752
				VHSSGFVAPYTLSQGLDR	295-312	87	967.806	2DLCSE100222_L_048:6744;2DLCSE100222_L_048:6746
				DDVSPTSLYYDVNVQGTR	73-90	79	1014.96	2DLCSE100222_L_043:6960;2DLCSE100222_L_043:6965
				NLDKQQSHFYPEITQIGDVR	30-49	55	797.013	2DLCSE100222_L_051:6999;2DLCSE100222_L_051:7004
				DQQALDQALAGFDTVVLLAAEHR	50-72	65	827.839	2DLCSE100222_L_046:11026;2DLCSE100222_L_046:11032
15803427	2DLCEC8624100222-L-1TO52	964	20100301/F120224.dat	LAQLEFR	110-116	45	439.029	2DLCSE100222_L_046:7163
				MFEINPVNNR	1-10	49	617.375	2DLCSE100222_L_045:6097
				ISGDYAYGWLR	183-193	62	651.436	2DLCSE100222_L_046:9133;2DLCSE100222_L_046:9137
				SSLEAVVDTLDQMK	61-74	83	768.646	2DLCSE100222_L_044:7603;2DLCSE100222_L_044:7608
				TEIIEESEGEVAGIK	163-177	79	802.914	2DLCSE100222_L_030:6808
				ITHIPTGIVTQCQNDR	263-278	59	927.04	2DLCSE100222_L_049:5708;2DLCSE100222_L_049:5710
				NTQAVLDGSLDQFIEASLK	344-362	124	1025.26	2DLCSE100222_L_blank04:8191
				LEEVNAELEQPDVWNEPER	34-52	77	1148.66	2DLCSE100222_L_044:6703;2DLCSE100222_L_044:6709
15801727	2DLCEC8624100222-L-1TO52	925	20100301/F120224.dat	VGINGFGR	4-11	62	410.306	2DLCSE100222_L_021:5119;2DLCSE100222_L_021:5122
				TGSVTELVSILGK	237-249	80	652.959	2DLCSE100222_L_019:7586;2DLCSE100222_L_019:7597
				AAAENIIPHTTGAAK	199-213	47	733.072	2DLCSE100222_L_022:5465
				VNDDTLDGNDTIVSVASCTTNCLAPMAK	133-160	102	1492.07	2DLCSE100222_L_017:7100;2DLCSE100222_L_017:7107
15802962	2DLCEC8624100222-L-1TO52	911	20100301/F120224.dat	VDLKEDGK	228-235	30	452.383	2DLCSE100222_L_050:4254
				MSVHDQEMMIGR	195-206	73	717.43	2DLCSE100222_L_050:5340;2DLCSE100222_L_050:5344
				DGVDAGGSYVFVQR	171-184	93	734.934	2DLCSE100222_L_043:6547
				FTKPVTGGYYFAPSLDK	288-304	78	946.103	2DLCSE100222_L_048:6656;2DLCSE100222_L_048:6662
				DLSGFVDGTENPAGEETR	146-163	90	947.758	2DLCSE100222_L_043:6672;2DLCSE100222_L_043:6677
				ALSGGVGAEELKDFPGYGK	75-93	75	948.092	2DLCSE100222_L_048:6706;2DLCSE100222_L_048:6710
				DLSGFVDGTENPAGEETRR	146-164	57	684.433	2DLCSE100222_L_047:7480;2DLCSE100222_L_047:7483
				EVAVIKDGVDAGGSYVFVQR	165-184	66	703.584	2DLCSE100222_L_blank05:6993;2DLCSE100222_L_blank05:6999
				LHNIEQQLLSMFGDTDGKR	264-282	55	734.67	2DLCSE100222_L_052:7651
				TKEANEEIDGDERPETSHLTR	207-227	51	809.923	2DLCSE100222_L_027:5036;2DLCSE100222_L_027:5038
				QSLPYGTASGTHGLYFCAYCAR	242-263	35	827.592	2DLCSE100222_L_047:7808;2DLCSE100222_L_047:7815
15801464	2DLCEC8624100222-L-1TO52	882	20100301/F120224.dat	HNTLGTEFK	283-291	28	523.839	2DLCSE100222_L_038:5593;2DLCSE100222_L_038:5602
				AVIPVAGLGTR	11-21	46	527.786	2DLCSE100222_L_046:7626;2DLCSE100222_L_046:7630
				KAVIPVAGLGTR	10-21	46	591.346	2DLCSE100222_L_037:5639;2DLCSE100222_L_037:5645
				ADVAPSNLAIVGR	205-217	105	641.944	2DLCSE100222_L_032:6204;2DLCSE100222_L_032:6211
				AWLEEEMGIKK	292-302	37	667.504	2DLCSE100222_L_036:6384
				YVLSADIWPLLAK	218-230	39	745.212	2DLCSE100222_L_031:8771;2DLCSE100222_L_031:8776
				LGYMQAFVEYGIR	270-282	32	774.294	2DLCSE100222_L_045:8948
				GVELAPGESVPMVGVVEKPK	185-204	71	1011.89	2DLCSE100222_L_034:5756;2DLCSE100222_L_034:5764
				TPPGAGDEIQLTDAIDMLIEK	231-251	110	1114.4	2DLCSE100222_L_044:8595;2DLCSE100222_L_044:8601
				QLLDEVQSICPPHVTIMQVR	89-108	62	788.76	2DLCSE100222_L_020:6574;2DLCSE100222_L_020:6581
				GVELAPGESVPMVGVVEKPKADVAPSNLAIVGR	185-217	41	1096.21	2DLCSE100222_L_048:7444
15803056	2DLCEC8624100222-L-1TO52	873	20100301/F120224.dat	VIDHYENPR	7-15	50	571.845	2DLCSE100222_L_037:4309;2DLCSE100222_L_037:4313
				VNDEGIIEDAR	47-57	87	615.984	2DLCSE100222_L_019:5270
				IHCSILAEDAIK	104-115	64	685.538	2DLCSE100222_L_037:5699;2DLCSE100222_L_037:5704
				TYGCGSAIASSSLVTEWVK	60-78	90	1008.61	2DLCSE100222_L_032:7641
				NVGSFDNNDENVGSGMVGAPACGDVMK	16-42	77	1371.05	2DLCSE100222_L_031:6937
15799878	2DLCEC8624100222-L-1TO52	864	20100301/F120224.dat	MQINASK	92-98	29	791.334	2DLCSE100222_L_046:8082
				SPVEPVQSTAPQPK	22-35	71	732.959	2DLCSE100222_L_004:4902;2DLCSE100222_L_004:4908
				IYTNAEELVGKPFR	51-64	40	546.582	2DLCSE100222_L_009:6588;2DLCSE100222_L_009:6595
				ANAVLLHSCEVTSGTPGCYR	101-120	105	1096.57	2DLCSE100222_L_008:5667;2DLCSE100222_L_008:5672
				DLGEVSGDSCQASNQDSPPSIPTAR	65-89	115	1294.55	2DLCSE100222_L_016:5867
15804335	2DLCEC8624100222-L-1TO52	862	20100301/F120224.dat	LADVLQS	171-177	37	745.264	2DLCSE100222_L_028:5748;2DLCSE100222_L_028:5751
				ISAAMEK	125-131	38	375.156	2DLCSE100222_L_033:4256;2DLCSE100222_L_033:4259
				AGDMVIDGSVR	155-165	76	560.96	2DLCSE100222_L_031:6306
				SEFITVARPYAK	2-13	61	691.595	2DLCSE100222_L_035:5689;2DLCSE100222_L_035:5696
				WQDMLAFAAEVTK	28-40	58	755.478	2DLCSE100222_L_033:7764
				AAFDFAVEHQSVER	14-27	88	803.644	2DLCSE100222_L_036:6099;2DLCSE100222_L_036:6105
				LNALPDVLEQFIHLR	86-100	58	890.077	2DLCSE100222_L_048:9298
				AVSEATAEVDVISAAALSEQQLAK	101-124	98	1201.37	2DLCSE100222_L_029:7680;2DLCSE100222_L_029:7688
15801917	2DLCEC8624100222-L-1TO52	836	20100301/F120224.dat	DACNEALR	168-175	34	475.013	2DLCSE100222_L_019:4522
				NYAGRPTALTK	51-61	60	596.216	2DLCSE100222_L_024:5074
				TNQVLGQALLAK	88-99	68	628.65	2DLCSE100222_L_005:5671;2DLCSE100222_L_005:5675
				GDKDIFTVHDILK	380-392	64	751.097	2DLCSE100222_L_025:6783
				LMGAEVIPVHSGSATLK	151-167	73	855.601	2DLCSE100222_L_007:5308;2DLCSE100222_L_007:5314
				ADYVSITDDEALEAFK	322-337	28	893.604	2DLCSE100222_L_004:6772
				ENPEKEQLLVVNLSGR	364-379	37	609.075	2DLCSE100222_L_049:6623;2DLCSE100222_L_049:6634
				TEIIAETGAGQHGVASALASALLGLK	104-129	39	827.212	2DLCSE100222_L_046:10366;2DLCSE100222_L_046:10372
				TLCLHEGIIPALESSHALAHALK	338-360	52	827.929	2DLCSE100222_L_052:7171
				LMGAEVIPVHSGSATLKDACNEALR	151-175	35	880.74	2DLCSE100222_L_050:6534
15800167	2DLCEC8624100222-L-1TO52	830	20100301/F120224.dat	SFDIYSR	30-36	41	444.322	2DLCSE100222_L_021:4990;2DLCSE100222_L_021:4997
				MNELMALHTGQSLEQIER	163-180	90	1050.65	2DLCSE100222_L_021:5839;2DLCSE100222_L_021:5843
				FLSAPEAVEYGLVDSILTHR	187-206	101	1109.34	2DLCSE100222_L_021:7722;2DLCSE100222_L_021:7725
				FLSAPEAVEYGLVDSILTHRN	187-207	82	1166.21	2DLCSE100222_L_021:7627
				VMIHQPLGGYQGQATDIEIHAR	133-154	79	812.265	2DLCSE100222_L_024:6481;2DLCSE100222_L_024:6486
15804825	2DLCEC8624100222-L-1TO52	814	20100301/F120224.dat	SDGAEVAVSK	33-42	50	481.784	2DLCSE100222_L_045:5011;2DLCSE100222_L_045:5013
				VISQVEAQR	7-15	46	515.66	2DLCSE100222_L_045:5254;2DLCSE100222_L_045:5259
				AEQAALQADKR	144-154	40	600.828	2DLCSE100222_L_050:4275;2DLCSE100222_L_050:4281
				KSTFLLDSLGK	272-282	83	604.952	2DLCSE100222_L_050:6410
				GSASSTDLSPQAIAR	77-91	50	730.531	2DLCSE100222_L_018:6065
				ALAMKVISQVEAQR	2-15	30	515.66	2DLCSE100222_L_045:5254;2DLCSE100222_L_045:5259
				SNIQCGSVLLPEMK	433-446	45	788.811	2DLCSE100222_L_045:6489;2DLCSE100222_L_045:6494
				KGSASSTDLSPQAIAR	76-91	100	795.073	2DLCSE100222_L_050:4957
				ILEEAVSTALELASGK	17-32	51	815.947	2DLCSE100222_L_045:8584;2DLCSE100222_L_045:8594
				ITNTEGGSFNSHYGVK	155-170	32	570.553	2DLCSE100222_L_022:5342;2DLCSE100222_L_022:5347
				KILEEAVSTALELASGK	16-32	121	880.621	2DLCSE100222_L_049:8868;2DLCSE100222_L_049:8875
				VFGNSHGMLQGYCSTR	171-186	26	605.388	2DLCSE100222_L_049:5701
				AMSDLQTPEWVGADCAR	212-228	71	954.301	2DLCSE100222_L_044:6562;2DLCSE100222_L_044:6566
				EMGTGLVVTELMGQGVSAITGDYSR	366-390	126	1286.29	2DLCSE100222_L_044:8704;2DLCSE100222_L_044:8706
				DYAYTIGRAMSDLQTPEWVGADCAR	204-228	53	954.301	2DLCSE100222_L_044:6562;2DLCSE100222_L_044:6566
15803053	2DLCEC8624100222-L-1TO52	812	20100301/F120224.dat	ELLDAAIAAK	266-275	59	508.145	2DLCSE100222_L_019:5825;2DLCSE100222_L_019:5833
				DSMSYAEQDVK	515-525	64	636.802	2DLCSE100222_L_016:5321;2DLCSE100222_L_016:5325
				SGQAETLADHEGR	38-50	73	686.001	2DLCSE100222_L_023:4635;2DLCSE100222_L_023:4640
				NVDKQTQDFAAR	587-598	47	465.112	2DLCSE100222_L_023:4789;2DLCSE100222_L_023:4795
				EQFNELIAPLVK	298-309	37	701.18	2DLCSE100222_L_018:7492
				TNAALDTANTISSVK	72-86	98	753.618	2DLCSE100222_L_018:6198
				TNAALDTANTISSVKR	72-87	89	831.185	2DLCSE100222_L_022:5657
				ALLQISEPGLSAAPHQR	2-18	52	596.949	2DLCSE100222_L_021:5632;2DLCSE100222_L_021:5637
				VLESLHGALAADAALLSAAER	539-559	120	1039.64	2DLCSE100222_L_021:7024;2DLCSE100222_L_021:7032
				ATEALAGELDGVVITVPAYFDDAQR	141-165	39	874.806	2DLCSE100222_L_017:7896;2DLCSE100222_L_017:7903
				QVIDDAAAHLSEVAQGDDVDAIEQAIK	560-586	86	1411.44	2DLCSE100222_L_020:6787;2DLCSE100222_L_020:6793
15803305	2DLCEC8624100222-L-1TO52	812	20100301/F120224.dat	SVVNLIHGVR	102-111	66	547.573	2DLCSE100222_L_050:5675;2DLCSE100222_L_050:5680
				ADCEQLAELR	636-645	47	602.914	2DLCSE100222_L_046:6932;2DLCSE100222_L_046:6940
				LNQVPDVIDAR	729-739	35	620.801	2DLCSE100222_L_045:6085;2DLCSE100222_L_045:6092
				WELEDYCFR	196-204	34	659.186	2DLCSE100222_L_046:8616;2DLCSE100222_L_046:8622
				NLAFDELFDVR	267-277	65	670.075	2DLCSE100222_L_046:9841
				ECTNIYAPLANR	177-188	65	711.456	2DLCSE100222_L_045:5954
				EHYIEEFVGHLR	226-237	50	510.45	2DLCSE100222_L_052:6769;2DLCSE100222_L_052:6775
				VVVEGVGNLMHHIAR	597-611	33	544.765	2DLCSE100222_L_051:7002;2DLCSE100222_L_051:7005
				DWLNPNLGYVTTSR	474-487	35	819.026	2DLCSE100222_L_045:7239
				QILDDELEHLGISLK	510-524	65	862.666	2DLCSE100222_L_048:8105
				AALLFPLADANVVSEDVLR	78-96	99	1007.73	2DLCSE100222_L_043:8569;2DLCSE100222_L_043:8575
				CCQPIPGDEIVGFITQGR	612-629	76	1023.85	2DLCSE100222_L_045:8001;2DLCSE100222_L_045:8005
				YNFNDVDELLAAIGGGDIR	534-552	91	1026.8	2DLCSE100222_L_045:9438;2DLCSE100222_L_045:9445
				AGEFDPEKWIASLGITSQK	12-30	78	1039.36	2DLCSE100222_L_047:9614;2DLCSE100222_L_047:9622
				GDVVDLPAGSTPLDFAYHIHSDVGHR	413-438	34	926.062	2DLCSE100222_L_052:7127
				LNQMVNFLQSQFNKPSAEEQDAAALK	553-578	59	974.88	2DLCSE100222_L_046:9278;2DLCSE100222_L_046:9280
15802834	2DLCEC8624100222-L-1TO52	812	20100301/F120224.dat	FGAEVLR	81-87	47	396.478	2DLCSE100222_L_006:4523
				MDYTLTR	1-7	39	450.221	2DLCSE100222_L_006:4271
				LNDMVNWGR	42-50	77	552.726	2DLCSE100222_L_020:5099
				LYDQMLEPK	113-121	59	569.065	2DLCSE100222_L_005:5281
				RPLSWVVGDQGVYR	181-194	68	816.584	2DLCSE100222_L_050:6361
				QEIVTDPLEQEVNK	22-35	97	821.593	2DLCSE100222_L_004:5836;2DLCSE100222_L_004:5840
				IDPNGENDRYPLQK	8-21	38	830.053	2DLCSE100222_L_009:5145;2DLCSE100222_L_009:5148
				QEIVTDPLEQEVNKNVFMGK	22-41	49	773.563	2DLCSE100222_L_007:6069;2DLCSE100222_L_007:6075
				RPLSWVVGDQGVYRANMQSER	181-201	37	816.584	2DLCSE100222_L_050:6361
15802134	2DLCEC8624100222-L-1TO52	787	20100301/F120224.dat	AAQEIVNSGK	208-217	45	508.833	2DLCSE100222_L_032:4944;2DLCSE100222_L_032:4950
				ELTQPDDVRK	198-207	29	401.114	2DLCSE100222_L_023:4681;2DLCSE100222_L_023:4685
				LAENASLEEMVR	266-277	53	681.505	2DLCSE100222_L_019:5916
				LTQLISAAQNQGIR	149-162	82	757.121	2DLCSE100222_L_032:6159;2DLCSE100222_L_032:6162
				FGVAAGSAATLNQGTR	278-293	99	761.01	2DLCSE100222_L_019:5443
				FVMPGAALNEDEFR	106-119	73	798.528	2DLCSE100222_L_031:7458;2DLCSE100222_L_031:7466
				CTAPVFEPGGGGINVAR	30-46	33	852.092	2DLCSE100222_L_018:6493;2DLCSE100222_L_018:6497
				QNLHVHVEASGEQYR	91-105	34	589.976	2DLCSE100222_L_039:5437
				IYTLTLAPSLDSATITPQIYPEGK	4-27	85	1297.32	2DLCSE100222_L_017:7555;2DLCSE100222_L_017:7562
				VVVSLGPQGALGVDSENCIQVVPPPVK	221-247	46	920.578	2DLCSE100222_L_017:7170;2DLCSE100222_L_017:7177
15801748	2DLCEC8624100222-L-1TO52	774	20100301/F120224.dat	NGVMIVNTSR	225-234	69	545.933	2DLCSE100222_L_020:4235;2DLCSE100222_L_020:4241
				SNDVIQDDVFR	272-282	49	654.53	2DLCSE100222_L_020:5279;2DLCSE100222_L_020:5286
				CAGFNNVDLDAAK	76-88	67	698.003	2DLCSE100222_L_020:4804;2DLCSE100222_L_020:4810
				GALIDSQAAIEALK	235-248	94	700.508	2DLCSE100222_L_018:6934;2DLCSE100222_L_018:6943
				SNDVIQDDVFRR	272-283	28	488.962	2DLCSE100222_L_024:6270;2DLCSE100222_L_024:6276
				IGSLGMDVYENER	252-264	87	742.011	2DLCSE100222_L_019:5880
				DANFSLEGLTGFTMYGK	129-145	77	926.077	2DLCSE100222_L_015:7573;2DLCSE100222_L_015:7576
				VPAYDPEAVAEHAIGMMMTLNR	97-118	74	806.404	2DLCSE100222_L_022:8961
15802116	2DLCEC8624100222-L-1TO52	731	20100301/F120224.dat	TYFEKPR	92-98	39	470.991	2DLCSE100222_L_051:5177;2DLCSE100222_L_051:5181
				LASAVDTRF	340-348	66	490.233	2DLCSE100222_L_046:6979;2DLCSE100222_L_046:6985
				INHGLELARK	118-127	28	384.382	2DLCSE100222_L_051:6239
				GLISDPDLNGSYR	105-117	71	703.728	2DLCSE100222_L_045:6187;2DLCSE100222_L_045:6192
				IESLVTPAELALR	12-24	53	706.874	2DLCSE100222_L_044:7021;2DLCSE100222_L_044:7029
				YPVTPGVATHVTDSR	25-39	60	800.495	2DLCSE100222_L_049:5539
				NGSTAIAGIMAESFLR	290-305	91	819.871	2DLCSE100222_L_045:8055;2DLCSE100222_L_045:8061
				NGQMTIYQTSGNPYGHIIMR	214-233	46	761.295	2DLCSE100222_L_048:6726
				IVGGQPLTYGQSITDPCLGWEDTER	311-335	88	1396.92	2DLCSE100222_L_044:7098;2DLCSE100222_L_044:7106
15804333	2DLCEC8624100222-L-1TO52	722	20100301/F120224.dat	ALLDTLLR	214-221	57	457.982	2DLCSE100222_L_020:6420;2DLCSE100222_L_020:6430
				IASVQNTQK	11-19	28	495.007	2DLCSE100222_L_019:3929;2DLCSE100222_L_019:4041
				ALLDTLLRR	214-222	33	535.747	2DLCSE100222_L_037:6912
				VGYLVVSTDR	76-85	54	554.992	2DLCSE100222_L_020:4757
				GVQCDLAMIGSK	110-121	81	639.763	2DLCSE100222_L_019:5792;2DLCSE100222_L_019:5796
				GLCGGLNINLFK	86-97	33	653.815	2DLCSE100222_L_032:7654
				MAASRPYAETMR	39-50	49	692.642	2DLCSE100222_L_023:4946;2DLCSE100222_L_023:4957
				VMLQAYDEGRLDK	155-167	49	513.683	2DLCSE100222_L_036:5715
				YVESQVYQGVVENLASEQAAR	223-243	106	1170.61	2DLCSE100222_L_044:6932
				FINTMSQVPTISQLLPLPASDDDDLK	175-200	47	953.594	2DLCSE100222_L_016:7857;2DLCSE100222_L_016:7863
				FINTMSQVPTISQLLPLPASDDDDLKHK	175-202	79	1042.11	2DLCSE100222_L_022:8258
15803891	2DLCEC8624100222-L-1TO52	697	20100301/F120224.dat	APAATSTPAPK	297-307	55	506.468	2DLCSE100222_L_005:4025;2DLCSE100222_L_005:4033
				TEPKPVAQTPK	274-284	31	598.579	2DLCSE100222_L_009:4469;2DLCSE100222_L_009:4475
				AVSTLPADVQAK	402-413	46	600.535	2DLCSE100222_L_004:5137
				RTEPAAPVASTK	285-296	64	614.436	2DLCSE100222_L_010:4294;2DLCSE100222_L_010:4300
				ETATTAPVQTASPAQTTATPAAGGK	308-332	107	1165.09	2DLCSE100222_L_017:5456;2DLCSE100222_L_017:5461
				GEPQINFDDIELDDTDDRRPTR	35-56	50	873.418	2DLCSE100222_L_011:6793;2DLCSE100222_L_011:6799
15802277	2DLCEC8624100222-L-1TO52	694	20100301/F120224.dat	ELVTAAK	31-37	27	366.483	2DLCSE100222_L_032:5009
				DALEAAGLK	184-192	68	444.353	2DLCSE100222_L_030:6255;2DLCSE100222_L_030:6260
				KGVISFEK	137-144	31	454.402	2DLCSE100222_L_038:5792
				ADMDAETAPK	206-215	76	524.671	2DLCSE100222_L_045:5053;2DLCSE100222_L_045:5058
				LGGGDPDANPR	38-48	73	534.838	2DLCSE100222_L_032:4851;2DLCSE100222_L_032:4856
				VRDALEAAGLK	182-192	45	572.085	2DLCSE100222_L_050:5149
				ADSAEVSMIPSTK	193-205	72	676.614	2DLCSE100222_L_030:5841;2DLCSE100222_L_030:5847
				CGGNLGTDGSVAYLFSK	120-136	45	874.087	2DLCSE100222_L_032:7102
				DALEAAGLKADSAEVSMIPSTK	184-205	54	1103.17	2DLCSE100222_L_047:7955
15804807	2DLCEC8624100222-L-1TO52	657	20100301/F120224.dat	VLQHIAGR	63-70	66	447.431	2DLCSE100222_L_037:4322;2DLCSE100222_L_037:4327
				VPPIGITDR	29-37	62	484.468	2DLCSE100222_L_033:5164
				TWNSAQLVGK	51-60	69	552.185	2DLCSE100222_L_033:5212;2DLCSE100222_L_033:5218
				LYPWSQFIVDSNGVAR	123-138	51	926.773	2DLCSE100222_L_031:8240;2DLCSE100222_L_031:8251
				DGALTQEEVQQVMDLLQK	164-181	102	1023.08	2DLCSE100222_L_031:8794;2DLCSE100222_L_031:8803
				YQTTTIVNTDDAIPGSGMFVR	94-114	63	1143.65	2DLCSE100222_L_031:7583;2DLCSE100222_L_031:7590
15802227	2DLCEC8624100222-L-1TO52	651	20100301/F120224.dat	GLLDSVTR	37-44	42	430.819	2DLCSE100222_L_046:7480;2DLCSE100222_L_046:7486
				HEVDFPR	103-109	34	449.859	2DLCSE100222_L_051:5448;2DLCSE100222_L_051:5451
				QFVDDLVEK	28-36	59	546.943	2DLCSE100222_L_045:6171
				MISLFDMFK	1-9	60	566.552	2DLCSE100222_L_045:8965
				VIETMYETGK	424-433	60	586.044	2DLCSE100222_L_045:5522
				GMNTEGVLPGPLR	223-235	55	671.083	2DLCSE100222_L_045:6376
				VAVDVYGSLSLTGK	45-58	80	705.248	2DLCSE100222_L_045:8330;2DLCSE100222_L_045:8337
				VGIGPSSSHTVGPMK	10-24	80	727.514	2DLCSE100222_L_049:5256;2DLCSE100222_L_049:5262
				GMNTEGVLPGPLRVPR	223-238	30	565.34	2DLCSE100222_L_048:6767
				SATELLAYCNETGYSLSGLAMQNELALHSK	173-202	47	1091.29	2DLCSE100222_L_046:9588
15800009	2DLCEC8624100222-L-1TO52	648	20100301/F120224.dat	YVCDIR	27-32	36	413.35	2DLCSE100222_L_033:4561;2DLCSE100222_L_033:4564
				ATIGGVTFIR	82-91	36	518.136	2DLCSE100222_L_033:7027
				ISSLDTATQILSK	33-45	96	688.492	2DLCSE100222_L_032:6768
				FIVEDGNTGFFYK	99-111	67	768.897	2DLCSE100222_L_032:7147;2DLCSE100222_L_032:7152
15803939	2DLCEC8624100222-L-1TO52	629	20100301/F120224.dat	SVALILAGGR	20-29	59	479.041	2DLCSE100222_L_019:5852
				SEEGIVLVTR	410-419	59	551.98	2DLCSE100222_L_020:4831
				DVGTLEAYWK	276-285	48	591.482	2DLCSE100222_L_017:6754
				GTADAVTQNLDIIR	116-129	70	744.395	2DLCSE100222_L_018:6768;2DLCSE100222_L_018:6772
				VSLEKNDHLMLAR	2-14	42	509.613	2DLCSE100222_L_025:5851;2DLCSE100222_L_025:5856
				IIDFALSNCINSGIR	53-67	49	847.12	2DLCSE100222_L_018:7377
				ANLDLASVVPELDMYDR	286-302	62	961.304	2DLCSE100222_L_018:8297;2DLCSE100222_L_018:8307
				MGVITQYQSHTLVQHIQR	69-86	64	713.941	2DLCSE100222_L_024:6303;2DLCSE100222_L_024:6306
				IIEFVEKPANPPSMPNDPSK	189-208	32	737.678	2DLCSE100222_L_021:5530;2DLCSE100222_L_021:5538
				VNSFCNIDSAVLLPEVWVGR	356-375	67	1138.63	2DLCSE100222_L_017:8096;2DLCSE100222_L_017:8102
				ITEAGLAYAHPFPLSCVQSDPDAEPYWR	248-275	82	1064.46	2DLCSE100222_L_020:6681;2DLCSE100222_L_020:6687
15800263	2DLCEC8624100222-L-1TO52	624	20100301/F120224.dat	IFNTLTR	4-10	38	433.076	2DLCSE100222_L_020:4339
				DWAAADAAR	431-439	39	473.729	2DLCSE100222_L_029:5559;2DLCSE100222_L_029:5565
				YYDAETVR	283-290	37	508.698	2DLCSE100222_L_034:3923;2DLCSE100222_L_034:3925
				SLGNFFTVR	270-278	30	521.464	2DLCSE100222_L_033:6967
				YFLMSGHYR	291-299	35	587.416	2DLCSE100222_L_024:6230;2DLCSE100222_L_024:6236
				QDLDQLQAGAR	158-168	67	607.641	2DLCSE100222_L_031:6048;2DLCSE100222_L_031:6054
				TVAPAGGEAFEAR	329-341	84	638.406	2DLCSE100222_L_019:5124;2DLCSE100222_L_019:5130
				SQLNYSEENLK	300-310	50	662.598	2DLCSE100222_L_033:4880;2DLCSE100222_L_033:4885
				ANENGESFVALVDR	78-91	71	761.221	2DLCSE100222_L_033:6481
				DFDALNILRPDMEPR	99-113	29	601.496	2DLCSE100222_L_021:6840
				LKVEDMAAANAMASHLR	369-385	67	610.178	2DLCSE100222_L_051:6843;2DLCSE100222_L_051:6851
15804752	2DLCEC8624100222-L-1TO52	623	20100301/F120224.dat	LSLQYILPK	7-15	59	537.912	2DLCSE100222_L_005:6659;2DLCSE100222_L_005:6665
				IEEDKILQAK	99-108	62	593.979	2DLCSE100222_L_009:5239;2DLCSE100222_L_009:5244
				NGTFVTTYLSPR	130-141	70	678.518	2DLCSE100222_L_006:5682
				VNLVEQLESLSVTK	265-278	106	780.511	2DLCSE100222_L_004:7490;2DLCSE100222_L_004:7496
				WTWPAGENDGSVALLK	228-243	62	872.867	2DLCSE100222_L_004:6799;2DLCSE100222_L_004:6804
				DEVRPIDTDPNVLVMPADGVISQLGK	73-98	81	927.197	2DLCSE100222_L_006:7010;2DLCSE100222_L_006:7016
15803281	2DLCEC8624100222-L-1TO52	610	20100301/F120224.dat	KISEHLLPR	176-184	28	365.2	2DLCSE100222_L_012:5419
				AGIIRPVLDPAR	555-566	61	426.897	2DLCSE100222_L_009:5924
				FAGENTIYGSIR	102-113	55	664.432	2DLCSE100222_L_020:5152
				SEKHPGPLVVEGK	2-14	54	459.852	2DLCSE100222_L_012:5069;2DLCSE100222_L_012:5077
				FLPSFIDNIDNLMAK	450-464	68	869.61	2DLCSE100222_L_004:8022
				ITANQNLIIAGVPESEK	392-408	85	899.131	2DLCSE100222_L_018:6600;2DLCSE100222_L_018:6606
				VATTDEEPILGQTYLPR	198-214	90	952.387	2DLCSE100222_L_004:6268;2DLCSE100222_L_004:6277
				GTIAEDLNDGLTGGFKGDNFLLIR	30-53	48	846.41	2DLCSE100222_L_047:9484;2DLCSE100222_L_047:9490
				TASEFGYLPLEHTLAVAEAVVTTQR	270-294	30	902.003	2DLCSE100222_L_006:7859;2DLCSE100222_L_006:7869
15801790	2DLCEC8624100222-L-1TO52	606	20100301/F120224.dat	MATAILNAAGR	373-383	32	544.591	2DLCSE100222_L_032:5930;2DLCSE100222_L_032:5935
				DGGIQLSDGVFK	434-445	57	618.721	2DLCSE100222_L_043:6915
				LNGVAGPAFQVIK	567-579	48	657.641	2DLCSE100222_L_045:6472;2DLCSE100222_L_045:6478
				DSLTLGLNALTLTDVTK	580-596	32	888.083	2DLCSE100222_L_029:7935
				TISLLPAAGEAAAQGWSIK	415-433	82	942.694	2DLCSE100222_L_044:7437;2DLCSE100222_L_044:7441
				TWSLTHPVDDAITLLTQGGR	453-472	78	1091.14	2DLCSE100222_L_048:8982;2DLCSE100222_L_048:8992
				APEIKPSPGGNTPSGPSADTSVR	392-414	104	1111.6	2DLCSE100222_L_047:6505;2DLCSE100222_L_047:6512
15800855	2DLCEC8624100222-L-1TO52	603	20100301/F120224.dat	DGGIQLSDGVFK	434-445	57	618.721	2DLCSE100222_L_043:6915
				LNGVAGPAFQVIK	567-579	48	657.641	2DLCSE100222_L_045:6472;2DLCSE100222_L_045:6478
				WGVGKPLYQDLIAR	200-213	28	808.623	2DLCSE100222_L_049:7411;2DLCSE100222_L_049:7417
				DSLTLGLNALTLTDVTK	580-596	32	888.083	2DLCSE100222_L_029:7935
				TISLLPAAGEAAAQGWSIK	415-433	82	942.694	2DLCSE100222_L_044:7437;2DLCSE100222_L_044:7441
				TWSLTHPVDDAITLLTQGGR	453-472	78	1091.14	2DLCSE100222_L_048:8982;2DLCSE100222_L_048:8992
				APEIKPSPGGNTPSGPSADTSVR	392-414	104	1111.6	2DLCSE100222_L_047:6505;2DLCSE100222_L_047:6512
15800381	2DLCEC8624100222-L-1TO52	601	20100301/F120224.dat	IVVSPAAGTIVK	537-548	60	577.95	2DLCSE100222_L_004:5488;2DLCSE100222_L_004:5492
				AVGDGVAVKPTDK	524-536	85	629.094	2DLCSE100222_L_048:5285
				AQGHVVAGQTPLYEIK	632-647	72	855.999	2DLCSE100222_L_009:5839
				IFNTNHAFCLETEK	549-562	45	862.673	2DLCSE100222_L_009:6279
				DSAGAAALAGAVGYFVLTK	67-85	36	891.585	2DLCSE100222_L_004:7834
				SMISPVVCSNIDDFSGLIIK	612-631	103	1098.34	2DLCSE100222_L_004:7674;2DLCSE100222_L_004:7682
				LVEEGAQVSAGQPILEMDLDYLNANAR	585-611	32	972.933	2DLCSE100222_L_043:8001
15803786	2DLCEC8624100222-L-1TO52	597	20100301/F120224.dat	DALAITGK	43-50	32	394.931	2DLCSE100222_L_030:5991;2DLCSE100222_L_030:5997
				LGYQVVAVSGR	170-180	27	574.38	2DLCSE100222_L_032:5961;2DLCSE100222_L_032:5967
				DEFAESRPLEK	199-209	41	661.004	2DLCSE100222_L_022:5351;2DLCSE100222_L_022:5354
				NFPMIPGIDFAGTVR	56-70	31	817.955	2DLCSE100222_L_044:7888
				LVADLPESFYTQAAK	282-296	68	826.934	2DLCSE100222_L_031:7322;2DLCSE100222_L_031:7328
				VKGDWLVAMPQGLDAR	104-119	33	585.715	2DLCSE100222_L_036:7424;2DLCSE100222_L_036:7430
				QVWAGAIDTVGDKVLAK	210-226	26	591.326	2DLCSE100222_L_035:6734
				EISLSEAPNFAEAIINNQIQGR	297-318	140	1207.78	2DLCSE100222_L_031:8750;2DLCSE100222_L_031:8755
15803058	2DLCEC8624100222-L-1TO52	592	20100301/F120224.dat	QGISLSYLEQLFSR	35-48	82	820.852	2DLCSE100222_L_032:9255
				DASSIAVGEVISAVDESVDATR	70-91	133	1096.11	2DLCSE100222_L_017:8068;2DLCSE100222_L_017:8070
15803501	2DLCEC8624100222-L-1TO52	588	20100301/F120224.dat	IYNEISK	30-36	44	433.817	2DLCSE100222_L_033:4541;2DLCSE100222_L_033:4548
				RIYNEISK	29-36	34	511.982	2DLCSE100222_L_038:5277
				EAWAQWQHK	37-45	29	592.372	2DLCSE100222_L_038:5955
				TIFCTFLQR	4-12	58	593.502	2DLCSE100222_L_032:7148;2DLCSE100222_L_032:7154
				KLNMMNAEHR	54-63	50	415.399	2DLCSE100222_L_039:5148;2DLCSE100222_L_039:5155
				EVHIEGYTPEDKK	79-91	55	772.969	2DLCSE100222_L_039:5450
				LLEQEMVNFLFEGK	65-78	67	849.257	2DLCSE100222_L_031:9065;2DLCSE100222_L_031:9070
				EAEGQDFQLYPGELGK	13-28	64	890.999	2DLCSE100222_L_030:7069;2DLCSE100222_L_030:7075
15801508	2DLCEC8624100222-L-1TO52	564	20100301/F120224.dat	MATAILNAAGR	61-71	32	544.591	2DLCSE100222_L_032:5930;2DLCSE100222_L_032:5935
				DGGIQLSDGVFK	122-133	57	618.721	2DLCSE100222_L_043:6915
				TISLLPAAGEAAAQGWSIK	103-121	82	942.694	2DLCSE100222_L_044:7437;2DLCSE100222_L_044:7441
				TWSLTHPVDDAITLLTQGGR	141-160	78	1091.14	2DLCSE100222_L_048:8982;2DLCSE100222_L_048:8992
				APEIKPSPGGNTPSGPSADTSVR	80-102	104	1111.6	2DLCSE100222_L_047:6505;2DLCSE100222_L_047:6512
15800552	2DLCEC8624100222-L-1TO52	564	20100301/F120224.dat	LATPFAEGEALR	187-198	62	638.07	2DLCSE100222_L_019:6049;2DLCSE100222_L_019:6052
				LSSVSHPEYIGR	199-210	50	673.029	2DLCSE100222_L_036:5194
				DPETTAQWIQR	270-280	70	673.035	2DLCSE100222_L_018:6180
				QDPAGSELLPQAK	257-269	57	677.616	2DLCSE100222_L_030:6359;2DLCSE100222_L_030:6365
				LGFPVVVHGVSEDPTR	108-123	54	570.44	2DLCSE100222_L_034:5696
				ALLMHGTEGEVYANPQR	222-238	32	629.672	2DLCSE100222_L_048:5829
				LTPPAGKPMPIVIPSYNGAR	73-92	37	694.059	2DLCSE100222_L_020:5812;2DLCSE100222_L_020:5817
				IQMACCLVATGEAATISDGLAR	294-315	118	1154.97	2DLCSE100222_L_017:7101
				IKGEGEAEMLGFYEAMQNHTIK	51-72	69	832.943	2DLCSE100222_L_024:7461;2DLCSE100222_L_024:7472
15800578	2DLCEC8624100222-L-1TO52	558	20100301/F120224.dat	LADITSGQPLPVAGK	65-79	58	734.567	2DLCSE100222_L_031:6739
[truncated: 9,295 more rows]
