# Supplementary material for: Characterizing the Escherichia coli O157:H7 Proteome Including Protein Associations with Higher Order Assemblies
Source: PLoS One. 2011 Nov 7;6(11):e26554. doi: 10.1371/journal.pone.0026554 (PMC3210124; doi:10.1371/journal.pone.0026554)
Supplement: Table S5 — Shotgun proteomics analysis of STEC strain 86-24 comparing protein profiles in two insoluble, iodixanol density gradient fractions. Legends for worksheets A and B. Column A: MS sample ID - mass spectrometry database search file name. Column B: Accession No - gi| protein accession number in NCBI - Escherichia coli O157:H7 EDL933 protein sequence database (chromosome and pO157 plasmid). Column C: Protein description - according to protein annotations in NCBI - Escherichia coli O157:H7 EDL933. Column D: Mascot protein score - with at least one peptide e-value<0.1. Column E: Total peptides Rank = 1−Rank 1 peptides according to Mascot search results (peptide e-values<0.1). Column F: Protein sequence coverage - according to the Mascot search results (peptide e-values<0.1). Column G: pI - Isoelectric point based on protein sequence annotated in the EDL933 database. Column H: M.W. - Molecular weight in kDa based on protein sequence annotated in the EDL933 database. Column I: TMHMM - Bioinformatic prediction of transmembrane domains with algorithm TMHMM (www.cbs.dtu.dk) to predict integral inner membrane proteins. Column J: LipoP - Bioinformatic prediction of lipoprotein anchor motifs and SpII signal sequences with algorithm LipoP (www.cbs.dtu.dk) to predict lipid-anchored proteins. Column K: Sp I - Bioinformatic prediction of signal cleavage site motifs with algorithm SignalP (www.cbs.dtu.dk) to predict exported (periplasmic/outer membrane) proteins. Column L: PSORTb - Bioinformatic prediction of subcellular localization with the set of algorithms in PSORTb (www.psort.org/psortb/). Column M: Notes about membrane association, aggregation, larger assemblies with protein subunits - to establish protein features causing enrichment in one of the two iodixanol density gradient fractions derived from insoluble EHEC cell lysate matter, we assessed protein biophysical and biochemical traits based on data in the APEX abundance analysis (Table S3) and descriptions for proteins in Ecoc [file pone.0026554.s007.xls]

## Sheet: A - iodx_low density F
Table S5. Shotgun proteomics analysis of STEC strain 86-24 comparing protein profiles in two insoluble, iodixanol density gradient fractions.
Worksheet A: Proteomics analysis of STEC lysate insoluble fraction derived from a lower iodixanol density gradient band of ρ=1.13 g/cm2 (LD)
Experimental analysis included digestion of proteins isolated from the gradient band with trypsin and C18-LC-MS/MS. Database searches for spectral-peptide matches were performed using the Mascot algorithm accepting proteins with a score >40 and the E. coli strain EDL933 protein sequence database.
MS sample ID	Accession No.	Protein description	Mascot Score	Total peptides Rank=1	Sequence coverage	pI	M.W.	TMHMM	LipoP	SpI	PSortB	Notes: association of proteins with membranes, large subcellular assemblies or distinct pathways
2DLCEC8624090929-L-003	gi|15800816	outer membrane protein A [Escherichia coli O157:H7 EDL933]	5797	177	217 (64%)	5.99	37292	0	21-22	Y	OM
2DLCEC8624090929-L-003	gi|15800192	acridine efflux pump [Escherichia coli O157:H7 EDL933]	830	26	225 (59%)	7.68	42228	0	24-25 Pos+2	Y	CM
2DLCEC8624090929-L-003	gi|15800191	acridine efflux pump [Escherichia coli O157:H7 EDL933]	815	38	313 (30%)	5.39	113656	11		N	CM
2DLCEC8624090929-L-003	gi|15804763	FtsH protease regulator HflK [Escherichia coli O157:H7 EDL933]	704	19	138 (33%)	6.19	45517	1		N	U
2DLCEC8624090929-L-003	gi|15804764	FtsH protease regulator HflC [Escherichia coli O157:H7 EDL933]	636	18	180 (53%)	6.3	37627	1		Y	C
2DLCEC8624090929-L-003	gi|15799859	outer membrane protein assembly factor YaeT [Escherichia coli O157:H7 EDL933]	629	19	281 (34%)	4.93	90611	0	20-21	Y	OM
2DLCEC8624090929-L-003	gi|161367526	outer membrane channel protein [Escherichia coli O157:H7 EDL933]	619	15	226 (46%)	5.46	53694	0	22-23	Y	OM
2DLCEC8624090929-L-003	gi|15803767	cytochrome d ubiquinol oxidase subunit III [Escherichia coli O157:H7 EDL933]	617	33	95 (69%)	5.65	15230	1		N	CM
2DLCEC8624090929-L-003	gi|15804058	putative transport system permease protein [Escherichia coli O157:H7 EDL933]	569	14	171 (17%)	5.33	111659	11		N	CM
2DLCEC8624090929-L-003	gi|15804332	F0F1 ATP synthase subunit beta [Escherichia coli O157:H7 EDL933]	530	14	164 (36%)	4.9	50351	0		N	CM	membrane protein complex, CY/IM
2DLCEC8624090929-L-003	gi|15804515	glycerol kinase [Escherichia coli O157:H7 EDL933]	493	16	214 (41%)	5.36	57226	0		N	C	possible membrane protein complex, CY/IM (interaction with glycerol facilitator ?)
2DLCEC8624090929-L-003	gi|15802017	NAD(P) transhydrogenase subunit alpha [Escherichia coli O157:H7 EDL933]	490	18	209 (42%)	5.64	54853	5		N	CM
2DLCEC8624090929-L-003	gi|15803718	ATP-dependent metalloprotease HflB [Escherichia coli O157:H7 EDL933]	449	20	220 (34%)	5.91	70761	2	21-22	Y	CM
2DLCEC8624090929-L-003	gi|15800457	peptidoglycan-associated outer membrane lipoprotein [Escherichia coli O157:H7 EDL933]	444	11	111 (65%)	6.29	18869	0	21-22 Pos+2	Y	OM
2DLCEC8624090929-L-003	gi|15804140	PTS system, mannitol-specific enzyme IIABC components [Escherichia coli O157:H7 EDL933]	440	12	144 (23%)	6.05	68253	8		N	CM
2DLCEC8624090929-L-003	gi|15804334	F0F1 ATP synthase subunit alpha [Escherichia coli O157:H7 EDL933]	413	15	161 (32%)	5.8	55416	0		N	C	membrane protein complex, CY/IM
2DLCEC8624090929-L-003	gi|15804023	hypothetical protein Z4886 YhiI [Escherichia coli O157:H7 EDL933]	388	12	164 (46%)	6.41	38803	1		Y	CM
2DLCEC8624090929-L-003	gi|15800620	putative lipoprotein [Escherichia coli O157:H7 EDL933]	376	16	72 (41%)	6.17	19360	0	20-21 Pos+2	Y	U
2DLCEC8624090929-L-003	gi|15803852	elongation factor Tu [Escherichia coli O157:H7 EDL933]	374	13	195 (49%)	5.3	43427	0		N	C	IM-associated cytoskeletal filaments
2DLCEC8624090929-L-003	gi|15804336	F0F1 ATP synthase subunit B [Escherichia coli O157:H7 EDL933]	373	11	98 (62%)	5.99	17310	1		N	CM
2DLCEC8624090929-L-003	gi|15799879	DL-methionine transporter substrate-binding subunit MetQ [Escherichia coli O157:H7 EDL933]	358	9	111 (41%)	5.23	29456	0	22-23 Pos+2	Y	CM
2DLCEC8624090929-L-003	gi|157267368	lipoprotein [Escherichia coli O157:H7 EDL933]	321	8	143 (43%)	5.31	36877	0	25-26 Pos+2	Y	OM
2DLCEC8624090929-L-003	gi|15804098	putative outer membrane lipoprotein [Escherichia coli O157:H7 EDL933]	314	10	78 (39%)	9.81	22241	3	20-21 Pos+2	Y	OM
2DLCEC8624090929-L-003	gi|15800424	type II citrate synthase [Escherichia coli O157:H7 EDL933]	312	15	141 (32%)	6.15	48333	0		N	C	aggregation-prone cytoplasmic protein
2DLCEC8624090929-L-003	gi|15802089	murein lipoprotein [Escherichia coli O157:H7 EDL933]	301	10	26 (34%)	9.3	8375	0	20-21 Pos+2	Y	OM
2DLCEC8624090929-L-003	gi|15800226	putative protease YbbK [Escherichia coli O157:H7 EDL933]	288	6	118 (38%)	5.6	33779	1		N	U
2DLCEC8624090929-L-003	gi|15800134	preprotein translocase subunit YajC [Escherichia coli O157:H7 EDL933]	285	16	50 (46%)	9.57	11879	1		N	CM
2DLCEC8624090929-L-003	gi|15803035	outer membrane protein assembly complex subunit YfgL [Escherichia coli O157:H7 EDL933]	275	6	65 (17%)	4.72	41860	0	19-20 Pos+2	Y	OM
2DLCEC8624090929-L-003	gi|15800449	cytochrome d terminal oxidase, polypeptide subunit I [Escherichia coli O157:H7 EDL933]	264	8	97 (18%)	6.35	58469	9		N	CM
2DLCEC8624090929-L-003	gi|161367628	macrolide transporter subunit MacA [Escherichia coli O157:H7 EDL933]	253	5	90 (24%)	8.8	40614	1	31-32	Y	CM
2DLCEC8624090929-L-003	gi|161367502	hypothetical protein Z4846, putative lipoprotein [Escherichia coli O157:H7 EDL933]	248	5	73 (40%)	5.09	19832	0	19-20 Pos+2	N	P	pro-phage tail fiber protein, membrane-associated ?
2DLCEC8624090929-L-003	gi|15802506	regulator of length of O-antigen component of lipopolysaccharide chains WzzB [Escherichia coli O157:H7 E	247	5	83 (24%)	5.79	37788	2		N	CM
2DLCEC8624090929-L-003	gi|15804299	putative inner membrane protein translocase component YidC [Escherichia coli O157:H7 EDL933]	240	7	118 (21%)	7.7	61557	4	24-25	Y	CM
2DLCEC8624090929-L-003	gi|15801391	outer membrane protease [Escherichia coli O157:H7 EDL933]	231	9	69 (21%)	5.55	35571	0	20-21	Y	OM
2DLCEC8624090929-L-003	gi|15802016	pyridine nucleotide transhydrogenase [Escherichia coli O157:H7 EDL933]	230	9	131 (30%)	5.72	48806	9		N	CM
2DLCEC8624090929-L-003	gi|15800313	carbon starvation protein, peptide transporter CstA [Escherichia coli O157:H7 EDL933]	215	7	70 (10%)	8.01	75538	18		Y	CM
2DLCEC8624090929-L-003	gi|15800162	cytochrome o ubiquinol oxidase subunit II [Escherichia coli O157:H7 EDL933]	210	4	90 (28%)	7.14	34965	3		Y	CM
2DLCEC8624090929-L-003	gi|15804155	hypothetical protein Z5038 YibN [Escherichia coli O157:H7 EDL933]	196	7	92 (65%)	9.37	15644	1		N	U
2DLCEC8624090929-L-003	gi|15801585	hypothetical protein Z2148,putative lipoprotein [Escherichia coli O157:H7 EDL933]	191	5	48 (52%)	5.3	10142	0		N	U	pro-phage tail fiber protein, membrane-associated ?
2DLCEC8624090929-L-003	gi|15802789	sn-glycerol-3-phosphate transporter [Escherichia coli O157:H7 EDL933]	191	8	94 (20%)	8.9	50709	12		N	CM
2DLCEC8624090929-L-003	gi|161367648	acyl-CoA dehydrogenase FadE [Escherichia coli O157:H7 EDL933]	190	7	110 (14%)	7.98	89581	2		Y	CM
2DLCEC8624090929-L-003	gi|15804811	hypothetical protein Z5831, OM protein YtfM [Escherichia coli O157:H7 EDL933]	185	10	154 (26%)	8.73	64925	0	21-22	Y	OM
2DLCEC8624090929-L-003	gi|15800140	nucleoside channel; receptor of phage T6 and colicin K [Escherichia coli O157:H7 EDL933]	177	6	47 (15%)	5.07	33568	0	22-23	Y	OM
2DLCEC8624090929-L-003	gi|15800519	hypothetical protein Z0984, putative lipoprotein [Escherichia coli O157:H7 EDL933]	177	3	43 (41%)	4.88	11637	0		N	U	pro-phage tail fiber protein, membrane-associated ?
2DLCEC8624090929-L-003	gi|15802412	hypothetical protein Z3073, pro-phage tail fiber protein [Escherichia coli O157:H7 EDL933]	177	4	38 (41%)	5.57	10090	0		N	U	pro-phage tail fiber protein, membrane-associated ?
2DLCEC8624090929-L-003	gi|15802055	putative outer membrane protein [Escherichia coli O157:H7 EDL933]	176	4	60 (42%)	9.36	15649	0	17-18 Pos+2	Y	OM
2DLCEC8624090929-L-003	gi|15801222	hypothetical protein Z1744, collagen-binding surface adhesin SpaP-like, OM lipoprotein YcfM [Escherichia coli O157:H7 EDL933]	169	3	48 (23%)	6.41	22558	0	19-20 Pos+2	Y	U
2DLCEC8624090929-L-003	gi|15802363	hypothetical protein Z3018 YedD [Escherichia coli O157:H7 EDL933]	162	4	89 (65%)	4.87	15163	0	15-16 Pos+2	Y	U
2DLCEC8624090929-L-003	gi|15803119	outer membrane protein assembly complex subunit YfiO [Escherichia coli O157:H7 EDL933]	162	4	64 (25%)	6.16	27869	0	19-20 Pos+2	Y	OM
2DLCEC8624090929-L-003	gi|15801888	enoyl-(acyl carrier protein) reductase FabI [Escherichia coli O157:H7 EDL933]	161	2	68 (27%)	5.58	28074	0		N	CM	membrane protein complex, CY/IM
2DLCEC8624090929-L-003	gi|15800183	glycoprotein/polysaccharide metabolism, outer membrane lipoprotein YbaY [Escherichia coli O157:H7 EDL933]	159	3	64 (36%)	7.88	19486	0	18-19 Pos+2	Y	P
2DLCEC8624090929-L-003	gi|15800161	cytochrome o ubiquinol oxidase subunit I [Escherichia coli O157:H7 EDL933]	157	10	100 (15%)	6.7	74546	14		N	CM
2DLCEC8624090929-L-003	gi|15800428	succinate dehydrogenase iron-sulfur subunit [Escherichia coli O157:H7 EDL933]	156	5	67 (27%)	6.32	27394	0		N	CM	membrane protein complex, CY/IM
2DLCEC8624090929-L-003	gi|15804057	multidrug resistance efflux protein MdtE [Escherichia coli O157:H7 EDL933]	156	4	86 (23%)	6.07	41310	0	20-21 Pos+2	Y	CM
2DLCEC8624090929-L-003	gi|15799795	regulatory protein AmpE [Escherichia coli O157:H7 EDL933]	155	5	88 (30%)	9.82	32234	4		N	CM
2DLCEC8624090929-L-003	gi|15804220	intimin adherence protein [Escherichia coli O157:H7 EDL933]	145	2	61 (7%)	8.68	101944	1	39-40	Y	OM
2DLCEC8624090929-L-003	gi|15802892	lipoprotein precursor [Escherichia coli O157:H7 EDL933]	144	7	69 (27%)	4.89	28047	0	17-18 Pos+2	Y	OM
2DLCEC8624090929-L-003	gi|15799739	organic solvent tolerance protein Imp [Escherichia coli O157:H7 EDL933]	128	5	112 (14%)	4.96	89832	0	24-25	Y	OM
2DLCEC8624090929-L-003	gi|15804041	outer membrane protein induced after carbon starvation [Escherichia coli O157:H7 EDL933]	127	5	84 (42%)	6.28	22253	0	29-30 Pos+2	N	OM
2DLCEC8624090929-L-003	gi|15804574	50S ribosomal protein L1 [Escherichia coli O157:H7 EDL933]	127	3	50 (22%)	9.64	24714	0		N	C	aggregation-prone ribosomal protein
2DLCEC8624090929-L-003	gi|15802890	long-chain fatty acid outer membrane transporter [Escherichia coli O157:H7 EDL933]	126	2	28 (6%)	5.19	48739	0	27-28	Y	OM
2DLCEC8624090929-L-003	gi|15801646	acid sensitivity protein, putative transporter [Escherichia coli O157:H7 EDL933]	125	13	43 (9%)	8.76	55238	12		Y	CM
2DLCEC8624090929-L-003	gi|15804854	hypothetical protein Z5874, predicted permease YjgP/YjgQ [Escherichia coli O157:H7 EDL933]	120	3	51 (14%)	9.48	39724	6		N	CM
2DLCEC8624090929-L-003	gi|15804741	entericidin B membrane lipoprotein [Escherichia coli O157:H7 EDL933]	118	5	22 (50%)	7.93	4864	1	21-22 Pos+2	Y	CM
2DLCEC8624090929-L-003	gi|161367591	hypothetical protein Z2922 yecN [Escherichia coli O157:H7 EDL933]	118	3	16 (11%)	9.39	15330	3		N	CM
2DLCEC8624090929-L-003	gi|15804253	cytoplasmic membrane lipoprotein-28, NlpA [Escherichia coli O157:H7 EDL933]	117	2	31 (12%)	5.32	29461	0	23-24 Pos+2	Y	CM
2DLCEC8624090929-L-003	gi|15803347	prolipoprotein diacylglyceryl transferase [Escherichia coli O157:H7 EDL933]	115	2	27 (9%)	9.52	33086	5		N	CM
2DLCEC8624090929-L-003	gi|75994490	type II secretion protein [Escherichia coli O157:H7 EDL933] EtpO (outer membrane)	112	2	40 (29%)	9.42	15270	0	23-24 Pos+2	Y	U
2DLCEC8624090929-L-003	gi|15800425	succinate dehydrogenase cytochrome b556 large membrane subunit [Escherichia coli O157:H7 EDL933]	108	5	30 (23%)	9.86	14290	3		N	CM
2DLCEC8624090929-L-003	gi|15800566	outer membrane protein X [Escherichia coli O157:H7 EDL933]	107	3	45 (27%)	6.56	18648	1	23-24	Y	OM
2DLCEC8624090929-L-003	gi|15801753	hypothetical protein Z2335 YnaF [Escherichia coli O157:H7 EDL933]	106	5	55 (33%)	5.96	18491	0		N	C	potential IM-associated cytoskeletal filaments
2DLCEC8624090929-L-003	gi|15803733	hypothetical protein Z4556, predicted organic solvent ABC transporter YrbD [Escherichia coli O157:H7 EDL933]	106	2	28 (16%)	4.79	19621	1	28-29	Y	U
2DLCEC8624090929-L-003	gi|15802028	hypothetical protein Z2617, cell swarming protein YdgA [Escherichia coli O157:H7 EDL933]	104	2	26 (5%)	5.07	54689	1	24-25	Y	CM
2DLCEC8624090929-L-003	gi|15804100	hypothetical protein Z4979, YiaF membrane proteins with polar distribution [Escherichia coli O157:H7 EDL933]	102	3	56 (20%)	9.35	30425	0		N	U
2DLCEC8624090929-L-003	gi|15800355	LPS-assembly lipoprotein RplB [Escherichia coli O157:H7 EDL933]	99	2	18 (9%)	6.6	21362	0	18-19 Pos+2	Y	OM
2DLCEC8624090929-L-003	gi|15802114	phosphoenolpyruvate synthase [Escherichia coli O157:H7 EDL933]	98	5	61 (8%)	4.96	87831	0		N	C	aggregation-prone cytoplasmic protein
2DLCEC8624090929-L-003	gi|15802140	part of a kinase, sodium:dicarboxylate symporter family [Escherichia coli O157:H7 EDL933]	98	2	71 (16%)	9.06	48717	9	20-21	Y	CM
2DLCEC8624090929-L-003	gi|15800427	succinate dehydrogenase flavoprotein subunit [Escherichia coli O157:H7 EDL933]	97	4	89 (15%)	5.91	64990	0		N	CM	membrane protein complex, CY/IM
2DLCEC8624090929-L-003	gi|15802231	PTS enzyme IIC, mannose-specific [Escherichia coli O157:H7 EDL933]	97	1	31 (12%)	5	27732	7		N	CM
2DLCEC8624090929-L-003	gi|15799851	30S ribosomal protein S2 [Escherichia coli O157:H7 EDL933]	96	2	44 (18%)	6.61	26784	0		N	C	aggregation-prone ribosomal protein
2DLCEC8624090929-L-003	gi|15804391	putative uroporphyrinogen III C-methyltransferase HemX [Escherichia coli O157:H7 EDL933]	95	1	23 (6%)	4.7	43454	1		N	CM
2DLCEC8624090929-L-003	gi|15799779	cell division protein FtsZ [Escherichia coli O157:H7 EDL933]	92	1	63 (17%)	4.65	40299	0		N	CM	IM-associated cytoskeletal filaments
2DLCEC8624090929-L-003	gi|15802219	putative outer membrane protein [Escherichia coli O157:H7 EDL933]	91	1	17 (9%)	9.59	20911	0	22-23 Pos+2	N	OM
2DLCEC8624090929-L-003	gi|15803402	putative lipoprotein [Escherichia coli O157:H7 EDL933]	90	1	15 (7%)	9.59	23744	0	12-13 Pos+2	Y	U
2DLCEC8624090929-L-003	gi|15803715	preprotein translocase subunit SecG [Escherichia coli O157:H7 EDL933]	90	3	58 (56%)	6.07	11370	2		N	CM
2DLCEC8624090929-L-003	gi|15804376	lipopolysaccharide biosynthesis protein WzzE [Escherichia coli O157:H7 EDL933]	90	2	59 (16%)	6.25	39652	2		N	CM
2DLCEC8624090929-L-003	gi|15801997	hypothetical protein Z2570, putative lipoprotein YnfB [Escherichia coli O157:H7 EDL933]	88	4	41 (35%)	8.5	13065	0	28-29	Y	U
2DLCEC8624090929-L-003	gi|15800381	N-acetyl glucosamine specific PTS system components IIABC [Escherichia coli O157:H7 EDL933]	87	2	65 (10%)	5.78	68667	10		N	CM
2DLCEC8624090929-L-003	gi|15801436	ribose-phosphate pyrophosphokinase [Escherichia coli O157:H7 EDL933]	87	2	29 (9%)	5.23	34401	0		N	C	aggregation-prone cytoplasmic protein
2DLCEC8624090929-L-003	gi|15804306	tryptophan permease TnaB [Escherichia coli O157:H7 EDL933]	85	1	14 (3%)	9.16	45565	11		N	CM
2DLCEC8624090929-L-003	gi|15801435	putative sulfate transporter YchM [Escherichia coli O157:H7 EDL933]	83	3	53 (10%)	8.9	58689	11		N	CM
2DLCEC8624090929-L-003	gi|15799878	outer membrane lipoprotein [Escherichia coli O157:H7 EDL933]	81	2	28 (21%)	9.35	14510	0	15-16 Pos+2	Y	OM
2DLCEC8624090929-L-003	gi|15800765	formate transporter [Escherichia coli O157:H7 EDL933]	81	4	17 (6%)	6.43	31255	6		N	CM
2DLCEC8624090929-L-003	gi|15802196	hypothetical protein Z2822, OM scaffold protein MipA[Escherichia coli O157:H7 EDL933]	81	2	28 (11%)	5.5	27786	0	22-23	Y	OM
2DLCEC8624090929-L-003	gi|15803300	phosphopyruvate hydratase [Escherichia coli O157:H7 EDL933]	80	4	90 (22%)	5.32	45631	0		N	C	abundant cytoplasmic protein
2DLCEC8624090929-L-003	gi|15803692	hypothetical protein Z4509 YraP, OMP folding [Escherichia coli O157:H7 EDL933]	77	1	26 (14%)	9.04	20073	1	18-19 Pos+2	Y	P
2DLCEC8624090929-L-003	gi|15804730	anaerobic C4-dicarboxylate transporter DcuA [Escherichia coli O157:H7 EDL933]	76	4	13 (3%)	7.63	46006	11		N	CM
2DLCEC8624090929-L-003	gi|15800481	putative pectinesterase YbhC [Escherichia coli O157:H7 EDL933]	73	2	21 (5%)	5.66	46124	0	21-22 Pos+2	Y	OM
2DLCEC8624090929-L-003	gi|161367638	hypothetical protein Z0537, lipoprotein YajG [Escherichia coli O157:H7 EDL933]	72	1	14 (7%)	8.71	21022	0	17-18 Pos+2	Y	U
2DLCEC8624090929-L-003	gi|15800187	hypothetical protein Z0570 [Escherichia coli O157:H7 EDL933]	71	4	58 (32%)	9.06	19865	2		N	CM
2DLCEC8624090929-L-003	gi|15800432	succinyl-CoA synthetase subunit beta [Escherichia coli O157:H7 EDL933]	71	1	55 (15%)	5.37	41652	0		N	C	cytoplasmic protein complex
2DLCEC8624090929-L-003	gi|15804072	C4-dicarboxylate transporter DctA [Escherichia coli O157:H7 EDL933]	70	1	35 (8%)	8.9	45607	8		N	CM
2DLCEC8624090929-L-003	gi|15802704	beta-methylgalactoside transporter inner membrane component [Escherichia coli O157:H7 EDL933]	66	3	13 (4%)	9.21	35594	9		N	CM
2DLCEC8624090929-L-003	gi|15802730	hypothetical protein Z3433 [Escherichia coli O157:H7 EDL933]	66	2	19 (7%)	9.94	28232	5		N	CM
2DLCEC8624090929-L-003	gi|15803630	serine/threonine transporter SstT [Escherichia coli O157:H7 EDL933]	66	3	31 (8%)	8.81	43906	8		N	CM
2DLCEC8624090929-L-003	gi|15804333	F0F1 ATP synthase subunit gamma [Escherichia coli O157:H7 EDL933]	65	3	43 (15%)	8.84	31671	0		N	CM	membrane protein complex, CY/IM
2DLCEC8624090929-L-003	gi|15800370	apolipoprotein N-acyltransferase [Escherichia coli O157:H7 EDL933]	62	1	71 (14%)	9.51	57228	6		Y	CM
2DLCEC8624090929-L-003	gi|15804812	hypothetical protein Z5832 YtfN [Escherichia coli O157:H7 EDL933]	62	2	53 (4%)	4.93	137035	1	25-26	Y	U
2DLCEC8624090929-L-003	gi|15801465	global DNA-binding transcriptional dual regulator H-NS [Escherichia coli O157:H7 EDL933]	61	1	29 (20%)	5.43	15587	0		N	C	abundant cytoplasmic protein
2DLCEC8624090929-L-003	gi|15801863	phage shock protein B [Escherichia coli O157:H7 EDL933]	61	1	16 (20%)	6.73	8758	1		N	CM
2DLCEC8624090929-L-003	gi|15802935	permease of transport system for 3 nucleosides NupC [Escherichia coli O157:H7 EDL933]	61	3	81 (20%)	8.41	43567	9		Y	CM
2DLCEC8624090929-L-003	gi|15804516	facilitated diffusion of glycerol GlpF [Escherichia coli O157:H7 EDL933]	58	3	21 (8%)	6.19	30103	6		N	CM
2DLCEC8624090929-L-003	gi|15800820	hypothetical protein Z1312, inner membrane YccF [Escherichia coli O157:H7 EDL933]	56	2	27 (18%)	9.41	16408	3		Y	CM
2DLCEC8624090929-L-003	gi|15803853	elongation factor G [Escherichia coli O157:H7 EDL933]	56	4	83 (12%)	5.24	77704	0		N	C	aggregation-prone cytoplasmic protein
2DLCEC8624090929-L-003	gi|15802233	hypothetical protein Z2863 [Escherichia coli O157:H7 EDL933]	55	3	37 (23%)	10.15	17632	2		Y	CM
2DLCEC8624090929-L-003	gi|15802243	heat shock protein HtpX [Escherichia coli O157:H7 EDL933]	55	1	74 (25%)	6.6	32004	4		Y	CM
2DLCEC8624090929-L-003	gi|15802831	NADH dehydrogenase I subunit F [Escherichia coli O157:H7 EDL933]	55	1	66 (15%)	6.44	49802	0		N	C	membrane protein complex, CY/IM
2DLCEC8624090929-L-003	gi|15804578	DNA-directed RNA polymerase subunit beta' [Escherichia coli O157:H7 EDL933]	53	1	191 (13%)	6.67	155918	0		N	C	cytoplasmic protein complex
2DLCEC8624090929-L-003	gi|15800450	cytochrome d terminal oxidase polypeptide subunit II [Escherichia coli O157:H7 EDL933]	52	2	14 (4%)	6.9	42596	8		N	CM
2DLCEC8624090929-L-003	gi|15803822	DNA-directed RNA polymerase subunit alpha [Escherichia coli O157:H7 EDL933]	52	2	44 (13%)	4.98	36717	0		N	C	cytoplasmic protein complex
2DLCEC8624090929-L-003	gi|15800194	potassium efflux protein KefA [Escherichia coli O157:H7 EDL933]	50	3	102 (9%)	7.67	127423	12	26-27 Pos+2	Y	CM
2DLCEC8624090929-L-003	gi|15804428	twin argininte translocase protein A [Escherichia coli O157:H7 EDL933]	49	1	23 (22%)	7.77	11499	1		N	CM
2DLCEC8624090929-L-003	gi|161367511	sodium/panthothenate symporter [Escherichia coli O157:H7 EDL933]	49	2	39 (8%)	9.57	51797	13		N	CM
2DLCEC8624090929-L-003	gi|15800905	hypothetical protein Z1401 YmcA (Etp-associated) [Escherichia coli O157:H7 EDL933]	48	1	65 (9%)	5.83	78850	0	21-22	Y	OM
2DLCEC8624090929-L-003	gi|15801004	major sodium/proline symporter [Escherichia coli O157:H7 EDL933]	48	2	36 (7%)	8.73	54580	12		N	CM
2DLCEC8624090929-L-003	gi|15801454	nitrite extrusion protein NarK [Escherichia coli O157:H7 EDL933]	47	3	29 (6%)	9.68	49887	12		N	CM
2DLCEC8624090929-L-003	gi|15801669	nitrite extrusion protein 2 [Escherichia coli O157:H7 EDL933]	47	1	26 (6%)	10.21	50221	12		Y	CM
2DLCEC8624090929-L-003	gi|15804375	UDP-GlcNAc:undecaprenylphosphate GlcNAc-1-phosphate transferase Rfe [Escherichia coli O157:H7 EDL933]	46	2	20 (5%)	9.99	41167	11		N	CM
2DLCEC8624090929-L-003	gi|15802825	NADH dehydrogenase subunit L NuoL [Escherichia coli O157:H7 EDL933]	44	1	60 (10%)	8.29	66535	16		Y	CM
2DLCEC8624090929-L-003	gi|15803999	hypothetical protein Z4861, predicted exported [Escherichia coli O157:H7 EDL933]	44	6	138 (18%)	9.33	84581	12		Y	CM
2DLCEC8624090929-L-003	gi|15802723	fructose-specific PTS system IIBC component FruA [Escherichia coli O157:H7 EDL933]	43	2	28 (5%)	8.81	57766	9		N	CM
2DLCEC8624090929-L-003	gi|15804591	transcriptional regulator HU subunit alpha [Escherichia coli O157:H7 EDL933]	43	2	27 (31%)	9.57	9529	0		N	C	abundant cytoplasmic protein
2DLCEC8624090929-L-003	gi|15803039	hypothetical protein Z3779, rod-shape determining membrane protein [Escherichia coli O157:H7 EDL933]	41	3	59 (18%)	5.53	36356	1		N	U

## Sheet: B - iodx_high density F
Table S5. Shotgun proteomics analysis of STEC strain 86-24 comparing protein profiles in two insoluble, iodixanol density gradient fractions.
Worksheet B: Proteomics analysis of STEC lysate insoluble fraction derived from a higher iodixanol density gradient band of ρ=1.21 g/cm2 (HD) .
Experimental analysis included digestion of proteins isolated from the gradient band with trypsin and C18-LC-MS/MS. Database searches for spectral-peptide matches were performed using the Mascot algorithm accepting proteins with a score >40 and the E. coli strain EDL933 protein sequence database.
MS sample ID	Accession No.	Protein description	Mascot Score	Total peptides Rank=1	Sequence coverage	pI	M.W.	TMHMM	LipoP	SpI	PSortB	Notes: association of proteins with aggregates, large subcellular assemblies or distinct pathways
2DLCEC8624090929-L-004	gi|15799802	bifunctional aconitate hydratase 2/2-methylisocitrate dehydratase [Escherichia coli O157:H7 EDL933]	1905	50	501 (59%)	5.24	93995	0		N	C	aggregation-prone cytoplasmic protein
2DLCEC8624090929-L-004	gi|15804578	DNA-directed RNA polymerase subunit beta' [Escherichia coli O157:H7 EDL933]	1549	46	626 (44%)	6.67	155918	0		N	C	aggregation-prone cytoplasmic protein
2DLCEC8624090929-L-004	gi|15803852	elongation factor Tu [Escherichia coli O157:H7 EDL933]	1508	94	313 (79%)	5.3	43427	0		N	C	aggregation-prone cytoplasmic protein
2DLCEC8624090929-L-004	gi|15804570	elongation factor Tu [Escherichia coli O157:H7 EDL933]	1508	91	289 (73%)	5.24	43417	0		N	C	aggregation-prone cytoplasmic protein
2DLCEC8624090929-L-004	gi|15804515	glycerol kinase [Escherichia coli O157:H7 EDL933]	1321	78	329 (63%)	5.36	57226	0		N	C	aggregation-prone cytoplasmic protein
2DLCEC8624090929-L-004	gi|15800430	alpha-ketoglutarate decarboxylase [Escherichia coli O157:H7 EDL933]	1312	66	451 (47%)	6.04	105564	0		N	C	aggregation-prone cytoplasmic protein
2DLCEC8624090929-L-004	gi|15804577	DNA-directed RNA polymerase subunit beta [Escherichia coli O157:H7 EDL933]	942	34	502 (37%)	5.15	150935	0		N	C	aggregation-prone cytoplasmic protein
2DLCEC8624090929-L-004	gi|15802026	fumarase A = fumarate hydratase class I; aerobic isozyme [Escherichia coli O157:H7 EDL933]	904	22	308 (56%)	6.11	60773	0		N	C	aggregation-prone cytoplasmic protein, Fe-S
2DLCEC8624090929-L-004	gi|15800424	type II citrate synthase [Escherichia coli O157:H7 EDL933]	873	40	273 (62%)	6.15	48333	0		N	C	aggregation-prone cytoplasmic protein
2DLCEC8624090929-L-004	gi|15804661	acetyl-CoA synthetase [Escherichia coli O157:H7 EDL933]	719	24	271 (41%)	5.61	72463	0		N	C	aggregation-prone cytoplasmic protein
2DLCEC8624090929-L-004	gi|15800764	formate acetyltransferase 1 [Escherichia coli O157:H7 EDL933]	710	22	348 (45%)	5.69	85581	0		N	C	aggregation-prone cytoplasmic protein
2DLCEC8624090929-L-004	gi|15800427	succinate dehydrogenase flavoprotein subunit [Escherichia coli O157:H7 EDL933]	708	30	352 (60%)	5.91	64990	0		N	CM	membrane protein complex
2DLCEC8624090929-L-004	gi|15804334	F0F1 ATP synthase subunit alpha [Escherichia coli O157:H7 EDL933]	699	18	232 (46%)	5.8	55416	0		N	C	membrane protein complex
2DLCEC8624090929-L-004	gi|15803933	glycerol-3-phosphate dehydrogenase [Escherichia coli O157:H7 EDL933]	697	33	318 (62%)	7.27	56866	0		N	C	membrane protein complex
2DLCEC8624090929-L-004	gi|15802114	phosphoenolpyruvate synthase [Escherichia coli O157:H7 EDL933]	688	22	245 (31%)	4.96	87831	0		N	C	aggregation-prone cytoplasmic protein
2DLCEC8624090929-L-004	gi|15804332	F0F1 ATP synthase subunit beta [Escherichia coli O157:H7 EDL933]	665	21	207 (45%)	4.9	50351	0		N	CM	membrane protein complex
2DLCEC8624090929-L-004	gi|15799798	pyruvate dehydrogenase subunit E1 [Escherichia coli O157:H7 EDL933]	634	22	296 (33%)	5.46	99948	0		N	C	aggregation-prone cytoplasmic protein
2DLCEC8624090929-L-004	gi|15801901	aconitate hydratase [Escherichia coli O157:H7 EDL933]	622	17	269 (30%)	5.55	97997	0		N	C	aggregation-prone cytoplasmic protein, Fe-S
2DLCEC8624090929-L-004	gi|15802514	GDP-mannose dehydratase [Escherichia coli O157:H7 EDL933]	586	14	171 (45%)	5.56	41762	0		N	C	larger assembly, O-antigen syn
2DLCEC8624090929-L-004	gi|15802833	bifunctional NADH:ubiquinone oxidoreductase subunit C/D [Escherichia coli O157:H7 EDL933]	501	16	213 (34%)	6.05	68865	0		N	C	membrane protein complex
2DLCEC8624090929-L-004	gi|15802790	sn-glycerol-3-phosphate dehydrogenase subunit A [Escherichia coli O157:H7 EDL933]	499	19	268 (49%)	6.2	59784	0		N	C	membrane protein complex
2DLCEC8624090929-L-004	gi|161367472	soluble pyridine nucleotide transhydrogenase [Escherichia coli O157:H7 EDL933]	459	10	215 (46%)	6.08	51969	0		N	C	oligomeric in cytoplasm, Fe-S
2DLCEC8624090929-L-004	gi|15801411	D-amino acid dehydrogenase small subunit [Escherichia coli O157:H7 EDL933]	407	11	147 (34%)	6.17	47919	0		N	CM	membrane protein complex
2DLCEC8624090929-L-004	gi|15803853	elongation factor G [Escherichia coli O157:H7 EDL933]	400	9	172 (24%)	5.24	77704	0		N	C	aggregation-prone cytoplasmic protein
2DLCEC8624090929-L-004	gi|15804714	fumarase B= fumarate hydratase class I; anaerobic isozyme [Escherichia coli O157:H7 EDL933]	386	11	237 (43%)	6.08	60669	0		N	C	oligomeric in cytoplasm, Fe-S
2DLCEC8624090929-L-004	gi|15800428	succinate dehydrogenase iron-sulfur subunit [Escherichia coli O157:H7 EDL933]	384	12	124 (50%)	6.32	27394	0		N	CM	membrane protein complex, Fe-S
2DLCEC8624090929-L-004	gi|15804822	fructose-1,6-bisphosphatase [Escherichia coli O157:H7 EDL933]	375	12	148 (44%)	5.56	37143	0		N	C	aggregation-prone cytoplasmic protein
2DLCEC8624090929-L-004	gi|15803830	30S ribosomal protein S5 [Escherichia coli O157:H7 EDL933]	341	8	93 (58%)	10.11	17592	0		N	C	larger assembly, ribosome
2DLCEC8624090929-L-004	gi|15800789	aromatic amino acid aminotransferase [Escherichia coli O157:H7 EDL933]	329	18	173 (43%)	5.44	43903	0		N	C	oligomeric in cytoplasm
2DLCEC8624090929-L-004	gi|15802870	3-oxoacyl-(acyl carrier protein) synthase I [Escherichia coli O157:H7 EDL933]	328	10	159 (41%)	5.26	43036	0		N	C	aggregation-prone cytoplasmic protein
2DLCEC8624090929-L-004	gi|15804962	putative ABC transporter ATP-binding protein [Escherichia coli O157:H7 EDL933]	305	9	149 (26%)	5.43	62518	0		N	C	membrane protein complex
2DLCEC8624090929-L-004	gi|15803841	30S ribosomal protein S3 [Escherichia coli O157:H7 EDL933]	272	9	93 (39%)	10.27	26021	0		N	C	larger assembly, ribosome
2DLCEC8624090929-L-004	gi|15803887	tryptophanyl-tRNA synthetase [Escherichia coli O157:H7 EDL933]	269	9	130 (38%)	6.27	37628	0		N	C	larger assembly, tRNA synthases
2DLCEC8624090929-L-004	gi|15800432	succinyl-CoA synthetase subunit beta [Escherichia coli O157:H7 EDL933]	267	8	121 (32%)	5.37	41652	0		N	C	aggregation-prone cytoplasmic protein
2DLCEC8624090929-L-004	gi|15803031	bifunctional GMP synthase/glutamine amidotransferase protein [Escherichia coli O157:H7 EDL933]	260	6	131 (24%)	5.33	58950	0		N	C	aggregation-prone cytoplasmic protein
2DLCEC8624090929-L-004	gi|15799682	bifunctional aspartokinase I/homeserine dehydrogenase I [Escherichia coli O157:H7 EDL933]	257	11	236 (29%)	5.5	89707	0		N	C	aggregation-prone cytoplasmic protein
2DLCEC8624090929-L-004	gi|15802131	threonyl-tRNA synthetase [Escherichia coli O157:H7 EDL933]	254	15	221 (33%)	5.8	74722	0		N	C	larger assembly, tRNA synthases
2DLCEC8624090929-L-004	gi|15804293	DNA gyrase subunit B [Escherichia coli O157:H7 EDL933]	250	16	248 (30%)	5.77	90173	0		N	C	oligomeric in cytoplasm
2DLCEC8624090929-L-004	gi|15802511	mannose-1-P guanosyltransferase [Escherichia coli O157:H7 EDL933]	237	10	169 (34%)	5.91	54692	0		N	C	larger assembly, O-antigen syn
2DLCEC8624090929-L-004	gi|15804161	2-amino-3-ketobutyrate coenzyme A ligase [Escherichia coli O157:H7 EDL933]	233	6	90 (23%)	5.64	43432	0		N	C	aggregation-prone cytoplasmic protein
2DLCEC8624090929-L-004	gi|15804955	phosphopentomutase [Escherichia coli O157:H7 EDL933]	228	6	71 (17%)	5.11	44684	0		N	C	aggregation-prone cytoplasmic protein
2DLCEC8624090929-L-004	gi|15802516	perosamine synthetase [Escherichia coli O157:H7 EDL933]	220	5	81 (21%)	5.86	41927	0		N	C	larger assembly, O-antigen syn
2DLCEC8624090929-L-004	gi|15802705	galactose/methyl galaxtoside transporter ATP-binding protein [Escherichia coli O157:H7 EDL933]	219	8	166 (32%)	8.2	56549	0		N	CM	membrane protein complex
2DLCEC8624090929-L-004	gi|15804766	adenylosuccinate synthetase [Escherichia coli O157:H7 EDL933]	218	10	170 (39%)	5.31	47519	0		N	C	aggregation-prone cytoplasmic protein
2DLCEC8624090929-L-004	gi|15802781	ribonucleotide-diphosphate reductase subunit alpha [Escherichia coli O157:H7 EDL933]	218	6	139 (18%)	5.79	86291	0		N	C	aggregation-prone cytoplasmic protein
2DLCEC8624090929-L-004	gi|15801888	enoyl-(acyl carrier protein) reductase [Escherichia coli O157:H7 EDL933]	216	6	80 (31%)	5.58	28074	0		N	CM	oligomeric in cytoplasm
2DLCEC8624090929-L-004	gi|15803854	30S ribosomal protein S7 [Escherichia coli O157:H7 EDL933]	214	9	102 (64%)	10.3	17593	0		N	U	larger assembly, ribosome
2DLCEC8624090929-L-004	gi|15802844	phosphate acetyltransferase [Escherichia coli O157:H7 EDL933]	213	8	173 (25%)	5.28	77452	0	22-23	N	U	aggregation-prone cytoplasmic protein
2DLCEC8624090929-L-004	gi|15800393	ornithine decarboxylase [Escherichia coli O157:H7 EDL933]	212	7	120 (16%)	5.47	83258	0		N	C	aggregation-prone cytoplasmic protein
2DLCEC8624090929-L-004	gi|15802533	GDP-D-mannose dehydratase [Escherichia coli O157:H7 EDL933]	211	4	66 (17%)	5.78	42191	0		N	C	larger assembly, O-antigen syn
2DLCEC8624090929-L-004	gi|15801333	isocitrate dehydrogenase [Escherichia coli O157:H7 EDL933]	206	2	97 (23%)	5.22	46084	0		N	C	oligomeric in cytoplasm
2DLCEC8624090929-L-004	gi|15801658	malate dehydrogenase [Escherichia coli O157:H7 EDL933]	204	6	114 (19%)	5.26	64508	0		N	CM	aggregation-prone cytoplasmic protein
2DLCEC8624090929-L-004	gi|161367551	GTP-binding protein EngA [Escherichia coli O157:H7 EDL933]	203	6	162 (32%)	5.6	55058	0		N	C	larger assembly, ribosome
2DLCEC8624090929-L-004	gi|15803824	30S ribosomal protein S11 [Escherichia coli O157:H7 EDL933]	199	4	52 (41%)	11.33	13950	0		N	C	larger assembly, ribosome
2DLCEC8624090929-L-004	gi|15804271	acetolactate synthase catalytic subunit [Escherichia coli O157:H7 EDL933]	190	11	128 (23%)	5.43	60863	0		N	CM	aggregation-prone cytoplasmic protein
2DLCEC8624090929-L-004	gi|15804575	50S ribosomal protein L10 [Escherichia coli O157:H7 EDL933]	188	4	69 (43%)	9.04	17757	0		N	C	larger assembly, ribosome
2DLCEC8624090929-L-004	gi|15801397	cell division inhibitor MinD [Escherichia coli O157:H7 EDL933]	185	6	101 (37%)	5.25	29710	0		N	CM	larger assembly, cell divisome
2DLCEC8624090929-L-004	gi|15802465	AMP nucleosidase [Escherichia coli O157:H7 EDL933]	183	10	139 (28%)	5.9	54246	0		N	C	oligomeric in cytoplasm
2DLCEC8624090929-L-004	gi|15800433	succinyl-CoA synthetase subunit alpha [Escherichia coli O157:H7 EDL933]	181	8	107 (39%)	6.32	30044	0		N	C	aggregation-prone cytoplasmic protein
2DLCEC8624090929-L-004	gi|15804436	multifunctional fatty acid oxidation complex subunit alpha [Escherichia coli O157:H7 EDL933]	179	6	136 (-5%)	5.66	-313440	0		N	C	oligomeric in cytoplasm
2DLCEC8624090929-L-004	gi|15800816	outer membrane protein A [Escherichia coli O157:H7 EDL933]	178	11	98 (29%)	5.99	37292	0	21-22	Y	OM	OM
2DLCEC8624090929-L-004	gi|15803844	50S ribosomal protein L2 [Escherichia coli O157:H7 EDL933]	174	6	73 (27%)	10.93	29956	0		N	C	larger assembly, ribosome
2DLCEC8624090929-L-004	gi|15803835	50S ribosomal protein L5 [Escherichia coli O157:H7 EDL933]	171	8	57 (31%)	9.49	20346	0		N	C	larger assembly, ribosome
2DLCEC8624090929-L-004	gi|15801916	bifunctional indole-3-glycerol phosphate synthase/phosphoribosylanthranilate isomerase [Escherichia	171	5	91 (20%)	5.42	49859	0		N	C	aggregation-prone cytoplasmic protein
2DLCEC8624090929-L-004	gi|15802115	hypothetical protein Z2732 [Escherichia coli O157:H7 EDL933]	167	3	35 (12%)	5.99	31362	0		N	C	aggregation-prone cytoplasmic protein
2DLCEC8624090929-L-004	gi|15804722	lysyl-tRNA synthetase [Escherichia coli O157:H7 EDL933]	166	4	76 (14%)	5.1	57847	0		N	C	larger assembly, tRNA synthases
2DLCEC8624090929-L-004	gi|15801432	translation-associated GTPase [Escherichia coli O157:H7 EDL933]	164	5	98 (27%)	4.87	39970	0		N	C	larger assembly, ribosome
2DLCEC8624090929-L-004	gi|15803477	arginine decarboxylase [Escherichia coli O157:H7 EDL933]	162	6	87 (13%)	4.83	74296	0		N	P	aggregation-prone cytoplasmic protein
2DLCEC8624090929-L-004	gi|15802513	fucose synthetase [Escherichia coli O157:H7 EDL933]	162	7	122 (37%)	6.89	36474	0		N	C	larger assembly, O-antigen syn
2DLCEC8624090929-L-004	gi|75994514	plasmid-partitioning protein SopA [Escherichia coli O157:H7 EDL933]	161	3	109 (27%)	5.53	43917	0		N	C	larger assembly, cell divisome
2DLCEC8624090929-L-004	gi|15799715	carbamoyl phosphate synthase large subunit [Escherichia coli O157:H7 EDL933]	160	5	219 (20%)	5.22	118580	0		Y	U	aggregation-prone cytoplasmic protein
2DLCEC8624090929-L-004	gi|15801327	DNA-binding transcriptional regulator PhoP [Escherichia coli O157:H7 EDL933]	159	5	74 (32%)	5.01	25523	0		N	C	aggregation-prone cytoplasmic protein
2DLCEC8624090929-L-004	gi|15803832	50S ribosomal protein L6 [Escherichia coli O157:H7 EDL933]	158	3	89 (52%)	9.71	18949	0		N	U	larger assembly, ribosome
2DLCEC8624090929-L-004	gi|15804763	FtsH protease regulator HflK [Escherichia coli O157:H7 EDL933]	157	4	126 (30%)	6.19	45517	1		N	U	membrane protein complex
2DLCEC8624090929-L-004	gi|15804105	glycyl-tRNA synthetase subunit alpha [Escherichia coli O157:H7 EDL933]	155	5	86 (27%)	4.94	34979	0		N	C	larger assembly, tRNA synthases
2DLCEC8624090929-L-004	gi|15803846	50S ribosomal protein L4 [Escherichia coli O157:H7 EDL933]	154	5	69 (34%)	9.72	22073	0		N	U	larger assembly, ribosome
2DLCEC8624090929-L-004	gi|15804574	50S ribosomal protein L1 [Escherichia coli O157:H7 EDL933]	152	5	88 (39%)	9.64	24714	0		N	C	larger assembly, ribosome
2DLCEC8624090929-L-004	gi|15803823	30S ribosomal protein S4 [Escherichia coli O157:H7 EDL933]	150	8	77 (36%)	10.05	23512	0		N	C	larger assembly, ribosome
2DLCEC8624090929-L-004	gi|15804373	transcription termination factor Rho [Escherichia coli O157:H7 EDL933]	150	8	137 (32%)	6.5	47024	0		N	C	aggregation-prone cytoplasmic protein
2DLCEC8624090929-L-004	gi|15799851	30S ribosomal protein S2 [Escherichia coli O157:H7 EDL933]	148	4	102 (42%)	6.61	26784	0		N	C	larger assembly, ribosome
2DLCEC8624090929-L-004	gi|15802510	phosphomannomutase [Escherichia coli O157:H7 EDL933]	148	3	71 (15%)	5.79	50593	0		N	C	larger assembly, O-antigen syn
2DLCEC8624090929-L-004	gi|15802528	phosphomannomutase [Escherichia coli O157:H7 EDL933]	148	3	72 (16%)	5.61	50632	0		N	C	larger assembly, O-antigen syn
2DLCEC8624090929-L-004	gi|15804877	hypothetical protein Z5898 [Escherichia coli O157:H7 EDL933]	145	9	279 (13%)	6.4	239017	0		N	CM
2DLCEC8624090929-L-004	gi|15804336	F0F1 ATP synthase subunit B [Escherichia coli O157:H7 EDL933]	144	5	84 (53%)	5.99	17310	1		N	CM	membrane protein complex
2DLCEC8624090929-L-004	gi|15802830	NADH dehydrogenase subunit G [Escherichia coli O157:H7 EDL933]	144	10	222 (24%)	5.84	101453	0		N	C	membrane protein complex
2DLCEC8624090929-L-004	gi|15799769	UDP-N-acetylmuramoylalanyl-D-glutamate--2,6-diaminopimelate ligase [Escherichia coli O157:H7 EDL933	141	5	60 (12%)	5.31	53765	0		N	C	aggregation-prone cytoplasmic protein
2DLCEC8624090929-L-004	gi|15801917	tryptophan synthase subunit beta [Escherichia coli O157:H7 EDL933]	140	5	52 (13%)	5.71	43255	0		N	C	oligomeric in cytoplasm
2DLCEC8624090929-L-004	gi|15803784	regulator of ftsI, penicillin binding protein 3, septation function [Escherichia coli O157:H7 EDL93	139	7	135 (38%)	5.28	39159	0		N	C	larger assembly, cell divisome
2DLCEC8624090929-L-004	gi|15802175	selenophosphate synthetase [Escherichia coli O157:H7 EDL933]	138	7	136 (40%)	5.29	37049	0		N	C	aggregation-prone cytoplasmic protein
2DLCEC8624090929-L-004	gi|15801208	3-oxoacyl-(acyl carrier protein) synthase III [Escherichia coli O157:H7 EDL933]	137	3	67 (22%)	5.08	33779	0		N	C	aggregation-prone cytoplasmic protein
2DLCEC8624090929-L-004	gi|15803305	GDP/GTP pyrophosphokinase [Escherichia coli O157:H7 EDL933]	137	6	136 (18%)	6.29	84450	0		N	C	oligomeric in cytoplasm
2DLCEC8624090929-L-004	gi|15802037	adenosine deaminase [Escherichia coli O157:H7 EDL933]	136	4	107 (32%)	5.3	36607	0		N	C	aggregation-prone cytoplasmic protein
2DLCEC8624090929-L-004	gi|15804305	tryptophanase [Escherichia coli O157:H7 EDL933]	136	3	94 (19%)	5.88	53791	0		N	C	oligomeric in cytoplasm
2DLCEC8624090929-L-004	gi|15804972	two-component response regulator [Escherichia coli O157:H7 EDL933]	136	6	80 (32%)	5.21	27389	0		N	C	aggregation-prone cytoplasmic protein
2DLCEC8624090929-L-004	gi|15802522	putative UDP-galactose 4-epimerase [Escherichia coli O157:H7 EDL933]	135	5	70 (21%)	7.72	37233	0		N	C	larger assembly, O-antigen syn
2DLCEC8624090929-L-004	gi|15804829	trehalose-6-phosphate hydrolase [Escherichia coli O157:H7 EDL933]	134	5	124 (21%)	5.48	64018	0		N	C	aggregation-prone cytoplasmic protein
2DLCEC8624090929-L-004	gi|15800449	cytochrome d terminal oxidase, polypeptide subunit I [Escherichia coli O157:H7 EDL933]	132	2	47 (9%)	6.35	58469	9		N	CM	TMD
2DLCEC8624090929-L-004	gi|15803301	CTP synthetase [Escherichia coli O157:H7 EDL933]	129	7	150 (27%)	5.63	60792	1	26-27	Y	C	aggregation-prone cytoplasmic protein
2DLCEC8624090929-L-004	gi|15803481	S-adenosylmethionine synthetase [Escherichia coli O157:H7 EDL933]	129	4	116 (30%)	5.1	42153	0		N	C	oligomeric in cytoplasm
2DLCEC8624090929-L-004	gi|15799779	cell division protein FtsZ [Escherichia coli O157:H7 EDL933]	128	5	122 (33%)	4.65	40299	0		N	CM	larger assembly, cell divisome
2DLCEC8624090929-L-004	gi|15804456	GTP-binding protein [Escherichia coli O157:H7 EDL933]	128	7	98 (16%)	5.16	67542	0		N	CM	larger assembly, ribosome
2DLCEC8624090929-L-004	gi|15804434	FMN reductase [Escherichia coli O157:H7 EDL933]	125	5	85 (35%)	5.29	26396	0		N	C	aggregation-prone cytoplasmic protein
2DLCEC8624090929-L-004	gi|15803426	lysyl-tRNA synthetase [Escherichia coli O157:H7 EDL933]	125	4	49 (9%)	5.11	57652	0		N	C	larger assembly, tRNA synthases
2DLCEC8624090929-L-004	gi|15801753	hypothetical protein Z2335, YnaF [Escherichia coli O157:H7 EDL933]	124	2	58 (35%)	5.96	18491	0		N	C	aggregation-prone cytoplasmic protein
2DLCEC8624090929-L-004	gi|15801915	bifunctional anthranilate synthase/anthranilate phosphoribosyltransferase [Escherichia coli O157:H7	122	4	81 (16%)	6.08	57168	0		N	C	aggregation-prone cytoplasmic protein
2DLCEC8624090929-L-004	gi|15802089	murein lipoprotein [Escherichia coli O157:H7 EDL933]	122	2	26 (34%)	9.3	8375	0	20-21 Pos+2	Y	OM	LP
2DLCEC8624090929-L-004	gi|15802877	N5-glutamine S-adenosyl-L-methionine-dependent methyltransferase [Escherichia coli O157:H7 EDL933]	121	2	28 (6%)	5.03	48088	0		N	C	larger assembly, ribosome
2DLCEC8624090929-L-004	gi|15804576	50S ribosomal protein L7/L12 [Escherichia coli O157:H7 EDL933]	120	3	39 (35%)	4.6	12288	0		N	U	larger assembly, ribosome
2DLCEC8624090929-L-004	gi|15803741	putative ABC transporter ATP-binding protein YhbG [Escherichia coli O157:H7 EDL933]	120	5	77 (32%)	5.64	26841	0		N	CM	membrane protein complex
2DLCEC8624090929-L-004	gi|15803718	ATP-dependent metalloprotease [Escherichia coli O157:H7 EDL933]	119	4	174 (27%)	5.91	70761	2	21-22	Y	CM	membrane protein complex
2DLCEC8624090929-L-004	gi|15800791	asparaginyl-tRNA synthetase [Escherichia coli O157:H7 EDL933]	117	6	143 (30%)	5.18	52810	0		N	C	larger assembly, tRNA synthases
2DLCEC8624090929-L-004	gi|15799778	cell division protein FtsA [Escherichia coli O157:H7 EDL933]	117	2	96 (23%)	5.84	45815	0		N	C	larger assembly, cell divisome
2DLCEC8624090929-L-004	gi|15802136	hypothetical protein Z2754 [Escherichia coli O157:H7 EDL933]	117	3	36 (12%)	4.98	32720	0		N	U	aggregation-prone cytoplasmic protein
2DLCEC8624090929-L-004	gi|15802791	anaerobic glycerol-3-phosphate dehydrogenase subunit B [Escherichia coli O157:H7 EDL933]	116	7	109 (26%)	5.87	45942	0		N	CM	membrane protein complex
2DLCEC8624090929-L-004	gi|15802804	bifunctional UDP-glucuronic acid decarboxylase/UDP-4-amino-4-deoxy-L-arabinose formyltransferase [E	116	5	119 (17%)	6.34	74847	0		N	C	aggregation-prone cytoplasmic protein
2DLCEC8624090929-L-004	gi|15801436	ribose-phosphate pyrophosphokinase [Escherichia coli O157:H7 EDL933]	115	7	105 (34%)	5.23	34401	0		N	C	aggregation-prone cytoplasmic protein
2DLCEC8624090929-L-004	gi|15803106	autonomous glycyl radical cofactor GrcA [Escherichia coli O157:H7 EDL933]	114	3	60 (46%)	5.09	14283	0		N	C	aggregation-prone cytoplasmic protein
2DLCEC8624090929-L-004	gi|15802515	glycosyl transferase [Escherichia coli O157:H7 EDL933]	113	3	54 (13%)	8.46	47208	0		N	C	larger assembly, O-antigen syn
2DLCEC8624090929-L-004	gi|15804552	phosphoenolpyruvate carboxylase [Escherichia coli O157:H7 EDL933]	113	5	145 (16%)	5.52	99498	0		N	C	oligomeric in cytoplasm
2DLCEC8624090929-L-004	gi|15799838	glutamate-1-semialdehyde aminotransferase [Escherichia coli O157:H7 EDL933]	112	4	104 (25%)	4.74	45897	0		N	C	oligomeric in cytoplasm
2DLCEC8624090929-L-004	gi|15799947	gamma-glutamyl kinase [Escherichia coli O157:H7 EDL933]	110	2	73 (20%)	6.07	39204	0		N	C	aggregation-prone cytoplasmic protein
2DLCEC8624090929-L-004	gi|15799684	threonine synthase [Escherichia coli O157:H7 EDL933]	108	4	73 (17%)	5.24	47282	0		N	C	aggregation-prone cytoplasmic protein
2DLCEC8624090929-L-004	gi|15801464	UTP--glucose-1-phosphate uridylyltransferase subunit GalU [Escherichia coli O157:H7 EDL933]	107	3	45 (15%)	5.11	33206	0		N	C	larger assembly, O-antigen syn
2DLCEC8624090929-L-004	gi|15800099	delta-aminolevulinic acid dehydratase [Escherichia coli O157:H7 EDL933]	105	1	76 (22%)	5.32	37223	0		N	C	oligomeric in cytoplasm
2DLCEC8624090929-L-004	gi|15802578	phosphomethylpyrimidine kinase [Escherichia coli O157:H7 EDL933]	102	2	56 (21%)	5.74	28771	0		N	U	aggregation-prone cytoplasmic protein
2DLCEC8624090929-L-004	gi|15799853	uridylate kinase [Escherichia coli O157:H7 EDL933]	101	4	97 (41%)	6.85	26068	0		N	C	oligomeric in cytoplasm
2DLCEC8624090929-L-004	gi|15800149	putative NAD(P)H-dependent xylose reductase [Escherichia coli O157:H7 EDL933]	99	4	54 (16%)	5.19	36585	0		N	C	aggregation-prone cytoplasmic protein
2DLCEC8624090929-L-004	gi|15800355	LPS-assembly lipoprotein RplB [Escherichia coli O157:H7 EDL933]	98	2	45 (23%)	6.6	21362	0	18-19 Pos+2	Y	OM	LP
2DLCEC8624090929-L-004	gi|15803790	acetyl-CoA carboxylase biotin carboxylase subunit [Escherichia coli O157:H7 EDL933]	96	9	107 (24%)	6.65	49785	0		N	C	oligomeric in cytoplasm
2DLCEC8624090929-L-004	gi|15803871	cAMP-regulatory protein [Escherichia coli O157:H7 EDL933]	96	4	78 (36%)	8.37	23796	0		N	C	aggregation-prone cytoplasmic protein
2DLCEC8624090929-L-004	gi|15800466	galactokinase [Escherichia coli O157:H7 EDL933]	95	4	86 (23%)	5.28	41977	0		N	C	larger assembly, O-antigen syn
2DLCEC8624090929-L-004	gi|161367558	short chain dehydrogenase [Escherichia coli O157:H7 EDL933]	93	3	63 (25%)	5.13	28042	0		N	C	oligomeric in cytoplasm
2DLCEC8624090929-L-004	gi|15803909	osmolarity response regulator [Escherichia coli O157:H7 EDL933]	92	4	88 (35%)	6.04	27393	0		N	C	aggregation-prone cytoplasmic protein
2DLCEC8624090929-L-004	gi|15800169	DNA-binding ATP-dependent protease La [Escherichia coli O157:H7 EDL933]	91	4	192 (24%)	6.02	89488	0		N	C	aggregation-prone cytoplasmic protein
2DLCEC8624090929-L-004	gi|15803937	glycogen phosphorylase [Escherichia coli O157:H7 EDL933]	91	3	29 (3%)	5.57	93415	0		N	C	aggregation-prone cytoplasmic protein
2DLCEC8624090929-L-004	gi|15802321	hypothetical protein Z2969 [Escherichia coli O157:H7 EDL933]	91	2	16 (12%)	7.96	14849	0		N	U
2DLCEC8624090929-L-004	gi|15804346	regulatory ATPase RavA [Escherichia coli O157:H7 EDL933]	91	1	46 (9%)	6.66	57551	0		N	C	aggregation-prone cytoplasmic protein
2DLCEC8624090929-L-004	gi|15804922	putative restriction modification enzyme R subunit (endonuclease) [Escherichia coli O157:H7 EDL933]	90	1	66 (8%)	4.98	92426	0		N	C	aggregation-prone cytoplasmic protein
2DLCEC8624090929-L-004	gi|15800413	putative hydrolase-oxidase [Escherichia coli O157:H7 EDL933]	89	2	28 (11%)	5.07	26990	0		N	C	oligomeric in cytoplasm
2DLCEC8624090929-L-004	gi|15801265	hypothetical protein Z1793 [Escherichia coli O157:H7 EDL933]	87	4	95 (16%)	6.19	66207	0		N	U
2DLCEC8624090929-L-004	gi|15801508	hypothetical protein Z2066 [Escherichia coli O157:H7 EDL933]	87	3	65 (23%)	8.56	31045	0		N	E
2DLCEC8624090929-L-004	gi|15801790	hypothetical protein Z2377 [Escherichia coli O157:H7 EDL933]	87	7	128 (21%)	5.96	66203	0		N	U
2DLCEC8624090929-L-004	gi|157267365	cytidine deaminase [Escherichia coli O157:H7 EDL933]	86	3	32 (11%)	5.42	31693	0		N	U	aggregation-prone cytoplasmic protein
2DLCEC8624090929-L-004	gi|15802495	putative enzyme of sugar metabolism YeeZ [Escherichia coli O157:H7 EDL933]	86	1	23 (8%)	5.28	29886	0	24-25	Y	C	aggregation-prone cytoplasmic protein
2DLCEC8624090929-L-004	gi|15802999	phosphoribosylaminoimidazole-succinocarboxamide synthase [Escherichia coli O157:H7 EDL933]	85	1	16 (6%)	5.07	27149	0		N	C	AGGR pur
2DLCEC8624090929-L-004	gi|15799707	bifunctional riboflavin kinase/FMN adenylyltransferase [Escherichia coli O157:H7 EDL933]	84	1	38 (12%)	9.34	34941	0		N	C
2DLCEC8624090929-L-004	gi|15803733	hypothetical protein Z4556 [Escherichia coli O157:H7 EDL933]	84	1	31 (17%)	4.79	19621	1	28-29	Y	U	membrane protein complex
2DLCEC8624090929-L-004	gi|15802017	NAD(P) transhydrogenase subunit alpha [Escherichia coli O157:H7 EDL933]	83	2	70 (14%)	5.64	54853	5		N	CM	TMD
2DLCEC8624090929-L-004	gi|15801444	2-dehydro-3-deoxyphosphooctonate aldolase [Escherichia coli O157:H7 EDL933]	82	3	70 (25%)	6.32	31069	0		N	C	oligomeric in cytoplasm
2DLCEC8624090929-L-004	gi|15803594	bifunctional heptose 7-phosphate kinase/heptose 1-phosphate adenyltransferase [Escherichia coli O15	82	4	79 (17%)	5.29	51261	0		N	C	aggregation-prone cytoplasmic protein
2DLCEC8624090929-L-004	gi|15801472	oligopeptide transporter ATP-binding component [Escherichia coli O157:H7 EDL933]	81	4	112 (33%)	5.84	37483	0		N	CM	membrane protein complex
2DLCEC8624090929-L-004	gi|15804522	ATP-dependent protease ATP-binding subunit [Escherichia coli O157:H7 EDL933]	80	4	95 (21%)	5.24	49677	0		N	C	membrane protein complex
2DLCEC8624090929-L-004	gi|15799764	DNA-binding transcriptional regulator FruR [Escherichia coli O157:H7 EDL933]	80	3	77 (22%)	6.48	38147	0		N	C	aggregation-prone cytoplasmic protein
2DLCEC8624090929-L-004	gi|15804402	DNA-dependent helicase II [Escherichia coli O157:H7 EDL933]	80	4	153 (20%)	5.86	82294	0		N	C	aggregation-prone cytoplasmic protein
2DLCEC8624090929-L-004	gi|15801834	fumarate/nitrate reduction transcriptional regulator [Escherichia coli O157:H7 EDL933]	80	3	55 (21%)	8.25	28234	0		N	C	aggregation-prone cytoplasmic protein, Fe-S
2DLCEC8624090929-L-004	gi|15804362	dihydroxy-acid dehydratase [Escherichia coli O157:H7 EDL933]	78	3	83 (14%)	5.59	66218	0		N	C	oligomeric in cytoplasm, Fe-S
2DLCEC8624090929-L-004	gi|75994546	hypothetical protein L7100 [Escherichia coli O157:H7 EDL933]	78	2	57 (20%)	5.18	32111	0		N	U	aggregation-prone cytoplasmic protein, Fe-S
2DLCEC8624090929-L-004	gi|15800356	leucyl-tRNA synthetase [Escherichia coli O157:H7 EDL933]	77	4	165 (19%)	5.16	97799	0		N	C	larger assembly, tRNA synthases
2DLCEC8624090929-L-004	gi|15803840	50S ribosomal protein L16 [Escherichia coli O157:H7 EDL933]	76	2	42 (30%)	11.22	15271	0		N	C	larger assembly, ribosome
2DLCEC8624090929-L-004	gi|15804600	malate synthase [Escherichia coli O157:H7 EDL933]	76	6	97 (18%)	5.39	60523	0		N	C	aggregation-prone cytoplasmic protein
2DLCEC8624090929-L-004	gi|15804985	anthranilate synthase component I [Escherichia coli O157:H7 EDL933]	75	7	111 (21%)	5.26	58196	0		N	C	aggregation-prone cytoplasmic protein
2DLCEC8624090929-L-004	gi|15803842	50S ribosomal protein L22 [Escherichia coli O157:H7 EDL933]	74	3	50 (45%)	10.23	12219	0		N	C	larger assembly, ribosome
2DLCEC8624090929-L-004	gi|15804480	formate dehydrogenase accessory protein FdhE [Escherichia coli O157:H7 EDL933]	74	1	29 (9%)	5.1	35123	0		N	C	membrane protein complex
2DLCEC8624090929-L-004	gi|15803833	30S ribosomal protein S8 [Escherichia coli O157:H7 EDL933]	73	2	66 (51%)	9.44	14175	0		N	C	larger assembly, ribosome
2DLCEC8624090929-L-004	gi|15804178	50S ribosomal protein L28 [Escherichia coli O157:H7 EDL933]	73	2	21 (26%)	11.42	9058	0		N	C	larger assembly, ribosome
2DLCEC8624090929-L-004	gi|15799800	dihydrolipoamide dehydrogenase [Escherichia coli O157:H7 EDL933]	71	1	49 (11%)	5.79	50942	0		N	C	oligomeric in cytoplasm
2DLCEC8624090929-L-004	gi|15803041	nucleoside diphosphate kinase [Escherichia coli O157:H7 EDL933]	70	3	60 (43%)	5.54	15511	0		N	C	aggregation-prone cytoplasmic protein
2DLCEC8624090929-L-004	gi|15803653	formate acetyltransferase 3 [Escherichia coli O157:H7 EDL933]	69	6	157 (20%)	5.58	86165	0		N	C
2DLCEC8624090929-L-004	gi|15804221	hypothetical protein Z5111 [Escherichia coli O157:H7 EDL933]	69	2	30 (18%)	4.45	17841	0		N	C	aggregation-prone cytoplasmic protein
2DLCEC8624090929-L-004	gi|15803214	recombinase A [Escherichia coli O157:H7 EDL933]	68	4	64 (18%)	5.16	38174	0		N	C	aggregation-prone cytoplasmic protein
2DLCEC8624090929-L-004	gi|15804739	elongation factor P [Escherichia coli O157:H7 EDL933]	67	3	41 (22%)	4.98	20635	0		N	C	aggregation-prone cytoplasmic protein
2DLCEC8624090929-L-004	gi|15803346	thymidylate synthase [Escherichia coli O157:H7 EDL933]	67	3	45 (16%)	5.62	30745	0		N	C	oligomeric in cytoplasm
2DLCEC8624090929-L-004	gi|15804329	D-fructose-6-phosphate amidotransferase [Escherichia coli O157:H7 EDL933]	66	3	59 (10%)	5.56	67095	0		N	C
2DLCEC8624090929-L-004	gi|15799879	DL-methionine transporter substrate-binding subunit [Escherichia coli O157:H7 EDL933]	66	1	19 (7%)	5.23	29456	0	22-23 Pos+2	Y	CM	membrane protein complex
2DLCEC8624090929-L-004	gi|15802962	hypothetical protein Z3696 [Escherichia coli O157:H7 EDL933]	66	4	95 (31%)	5.34	34181	0		N	C	aggregation-prone cytoplasmic protein
2DLCEC8624090929-L-004	gi|15803825	30S ribosomal protein S13 [Escherichia coli O157:H7 EDL933]	65	4	56 (47%)	10.78	13148	0		N	C	larger assembly, ribosome
2DLCEC8624090929-L-004	gi|15800320	alkyl hydroperoxide reductase subunit C [Escherichia coli O157:H7 EDL933]	65	1	16 (8%)	5.03	20862	0		N	C	oligomeric in cytoplasm
2DLCEC8624090929-L-004	gi|15803745	hypothetical protein Z4568, YhbJ [Escherichia coli O157:H7 EDL933]	65	5	73 (25%)	6.73	32586	0		N	CM	aggregation-prone cytoplasmic protein
2DLCEC8624090929-L-004	gi|15802159	bifunctional succinylornithine transaminase/acetylornithine transaminase [Escherichia coli O157:H7	64	3	66 (17%)	5.72	43995	0		N	C	aggregation-prone cytoplasmic protein
2DLCEC8624090929-L-004	gi|161367574	dihydropyrimidine dehydrogenase [Escherichia coli O157:H7 EDL933]	62	4	79 (19%)	5.33	46065	0		N	C	aggregation-prone cytoplasmic protein, Fe-S
2DLCEC8624090929-L-004	gi|15804764	FtsH protease regulator HflC [Escherichia coli O157:H7 EDL933]	62	3	38 (11%)	6.3	37627	1		Y	C	membrane protein complex
2DLCEC8624090929-L-004	gi|15804946	peptide chain release factor 3 [Escherichia coli O157:H7 EDL933]	62	4	98 (18%)	5.66	59878	0		N	C
2DLCEC8624090929-L-004	gi|15800561	glutamine ABC transporter ATP-binding protein [Escherichia coli O157:H7 EDL933]	61	1	26 (11%)	5.93	26784	0		N	CM	membrane protein complex
2DLCEC8624090929-L-004	gi|15803206	S-ribosylhomocysteinase [Escherichia coli O157:H7 EDL933]	61	1	28 (16%)	5.18	19603	0		N	C	aggregation-prone cytoplasmic protein, Fe
2DLCEC8624090929-L-004	gi|15802218	long-chain-fatty-acid--CoA ligase [Escherichia coli O157:H7 EDL933]	60	1	68 (12%)	6.22	62553	0		N	C	aggregation-prone cytoplasmic protein
2DLCEC8624090929-L-004	gi|15801473	oligopeptide ABC transporter ATP-binding protein [Escherichia coli O157:H7 EDL933]	60	1	45 (13%)	7.64	37557	0		N	CM	membrane protein complex
2DLCEC8624090929-L-004	gi|15804828	anaerobic ribonucleoside triphosphate reductase [Escherichia coli O157:H7 EDL933]	59	1	49 (7%)	6.38	80898	0		N	C	aggregation-prone cytoplasmic protein, Zn
2DLCEC8624090929-L-004	gi|15804567	biotin--protein ligase [Escherichia coli O157:H7 EDL933]	59	3	62 (19%)	6.25	35364	0		N	C	aggregation-prone cytoplasmic protein
2DLCEC8624090929-L-004	gi|15804382	TDP-4-oxo-6-deoxy-D-glucose transaminase [Escherichia coli O157:H7 EDL933]	59	1	44 (11%)	5.95	42302	0		N	C	aggregation-prone cytoplasmic protein
2DLCEC8624090929-L-004	gi|161367498	2-hydroxyacid dehydrogenase [Escherichia coli O157:H7 EDL933]	58	2	42 (13%)	5.42	35602	0		N	C	oligomeric in cytoplasm
2DLCEC8624090929-L-004	gi|15803719	23S rRNA methyltransferase J [Escherichia coli O157:H7 EDL933]	57	1	44 (21%)	9.44	23434	0		N	C	larger assembly, ribosome
2DLCEC8624090929-L-004	gi|15804191	bifunctional (p)ppGpp synthetase II/ guanosine-3',5'-bis pyrophosphate 3'-pyrophosphohydrolase [Esc	57	4	85 (12%)	8.89	79748	0		N	C
2DLCEC8624090929-L-004	gi|15804705	DNA-binding transcriptional regulator BasR [Escherichia coli O157:H7 EDL933]	57	2	37 (16%)	5.66	25042	0		N	C	aggregation-prone cytoplasmic protein
2DLCEC8624090929-L-004	gi|15800345	hypothetical protein Z0776, YbeD [Escherichia coli O157:H7 EDL933]	57	2	34 (38%)	5.5	9821	0		N	C	aggregation-prone cytoplasmic protein
2DLCEC8624090929-L-004	gi|161367618	hypothetical protein Z1747 [Escherichia coli O157:H7 EDL933]	57	1	25 (13%)	6.13	21495	0		N	C	aggregation-prone cytoplasmic protein
2DLCEC8624090929-L-004	gi|15800342	lipoyl synthase [Escherichia coli O157:H7 EDL933]	57	2	55 (17%)	8.57	36486	0		N	C	aggregation-prone cytoplasmic protein, Fe-S
2DLCEC8624090929-L-004	gi|15799876	prolyl-tRNA synthetase [Escherichia coli O157:H7 EDL933]	57	4	129 (22%)	5.16	63669	0		N	C	larger assembly, tRNA synthases
2DLCEC8624090929-L-004	gi|15801750	putative oxidoreductase, Fe-S subunit [Escherichia coli O157:H7 EDL933]	57	3	61 (5%)	5.58	129793	0		N	CM	aggregation-prone cytoplasmic protein, Fe-S
2DLCEC8624090929-L-004	gi|15804222	putative translocated intimin receptor protein [Escherichia coli O157:H7 EDL933]	57	2	103 (20%)	5.01	57988	0		N	E	OM
2DLCEC8624090929-L-004	gi|15803828	50S ribosomal protein L15 [Escherichia coli O157:H7 EDL933]	56	2	48 (35%)	11.18	14957	0		N	C	larger assembly, ribosome
2DLCEC8624090929-L-004	gi|15800366	ATP-binding protein of glutamate/aspartate transport system [Escherichia coli O157:H7 EDL933]	56	1	36 (15%)	6.6	26815	0		N	CM	membrane protein complex
2DLCEC8624090929-L-004	gi|15804573	50S ribosomal protein L11 [Escherichia coli O157:H7 EDL933]	55	3	36 (27%)	9.64	14923	0		N	C	larger assembly, ribosome
2DLCEC8624090929-L-004	gi|15800808	ABC transporter ATPase component [Escherichia coli O157:H7 EDL933]	55	6	156 (24%)	5.32	72282	0		N	C	membrane protein complex
2DLCEC8624090929-L-004	gi|15804331	F0F1 ATP synthase subunit epsilon [Escherichia coli O157:H7 EDL933]	55	1	22 (16%)	5.46	15075	0		N	C	membrane protein complex
2DLCEC8624090929-L-004	gi|15801231	transcription-repair coupling factor Mfd[Escherichia coli O157:H7 EDL933]	54	4	158 (13%)	5.72	130181	0		N	C	aggregation-prone cytoplasmic protein
2DLCEC8624090929-L-004	gi|15799878	outer membrane lipoprotein [Escherichia coli O157:H7 EDL933]	53	1	21 (16%)	9.35	14510	0	15-16 Pos+2	Y	OM	LP
2DLCEC8624090929-L-004	gi|15800596	hypothetical protein Z1071, YbjI [Escherichia coli O157:H7 EDL933]	52	2	28 (10%)	4.83	29391	0		N	C	aggregation-prone cytoplasmic protein
2DLCEC8624090929-L-004	gi|15803112	hypothetical protein Z3869, YfiQ [Escherichia coli O157:H7 EDL933]	52	3	112 (13%)	6.04	98352	0		N	C
2DLCEC8624090929-L-004	gi|15804366	peptidyl-prolyl cis-trans isomerase C (rotamase C) [Escherichia coli O157:H7 EDL933]	52	1	19 (20%)	9.23	10340	0		N	C	aggregation-prone cytoplasmic protein
2DLCEC8624090929-L-004	gi|15802201	hypothetical protein Z2827 [Escherichia coli O157:H7 EDL933]	51	3	50 (31%)	6.51	18010	0		N	C	aggregation-prone cytoplasmic protein
2DLCEC8624090929-L-004	gi|161367567	UDP-4-amino-4-deoxy-L-arabinose--oxoglutarate aminotransferase [Escherichia coli O157:H7 EDL933]	51	3	90 (24%)	6.4	41893	0		N	C	membrane protein complex
2DLCEC8624090929-L-004	gi|15803847	50S ribosomal protein L3 [Escherichia coli O157:H7 EDL933]	50	4	49 (24%)	9.91	22230	0		N	C	larger assembly, ribosome
2DLCEC8624090929-L-004	gi|15800168	ATP-dependent protease ATP-binding subunit [Escherichia coli O157:H7 EDL933]	50	4	82 (19%)	5.24	46726	0		N	C	membrane protein complex
2DLCEC8624090929-L-004	gi|15801918	tryptophan synthase subunit alpha [Escherichia coli O157:H7 EDL933]	50	3	80 (30%)	5.64	28878	0		N	C	aggregation-prone cytoplasmic protein
2DLCEC8624090929-L-004	gi|15803764	30S ribosomal protein S9 [Escherichia coli O157:H7 EDL933]	49	3	29 (21%)	10.94	14847	0		N	C	larger assembly, ribosome
2DLCEC8624090929-L-004	gi|15802128	50S ribosomal protein L20 [Escherichia coli O157:H7 EDL933]	49	1	8 (7%)	11.47	13489	0		N	C	larger assembly, ribosome
2DLCEC8624090929-L-004	gi|15803610	G/U mismatch-specific DNA glycosylase [Escherichia coli O157:H7 EDL933]	49	3	53 (31%)	8.93	18757	0		N	C	aggregation-prone cytoplasmic protein
2DLCEC8624090929-L-004	gi|15800135	preprotein translocase subunit SecD [Escherichia coli O157:H7 EDL933]	49	2	59 (10%)	8.62	66648	6		Y	CM	membrane protein complex
2DLCEC8624090929-L-004	gi|15804967	right origin-binding protein [Escherichia coli O157:H7 EDL933]	49	2	40 (13%)	6.67	33295	0		N	C	aggregation-prone cytoplasmic protein
2DLCEC8624090929-L-004	gi|15803837	50S ribosomal protein L14 [Escherichia coli O157:H7 EDL933]	48	2	64 (52%)	10.43	13646	0		N	C	larger assembly, ribosome
2DLCEC8624090929-L-004	gi|15800204	ferrochelatase [Escherichia coli O157:H7 EDL933]	48	2	53 (16%)	6.2	36059	0		N	C	aggregation-prone cytoplasmic protein, Fe-S
2DLCEC8624090929-L-004	gi|15800955	hypothetical protein Z1456 [Escherichia coli O157:H7 EDL933]	48	2	57 (16%)	9.37	38869	0		N	C	aggregation-prone cytoplasmic protein
2DLCEC8624090929-L-004	gi|161367482	hypothetical protein Z5341, YigI [Escherichia coli O157:H7 EDL933]	48	1	21 (13%)	6.43	17263	0		N	U	aggregation-prone cytoplasmic protein

## Sheet: legends - worksheets A and B
Legends for worksheets A and B
column A: MS sample ID - mass spectrometry database search file name.
column B: Accession No - gi| protein accession number in NCBI - Escherichia coli O157:H7 EDL933 protein sequence database (chromosome and pO157 plasmid).
column C: Protein description - according to protein annotations in NCBI - Escherichia coli O157:H7 EDL933
column D: Mascot protein score - with at least one peptide e-value <0.1.
column E: Total peptides Rank = 1 - Rank 1 peptides according to Mascot search results (peptide e-values <0.1).
column F: Protein sequence coverage - according to the Mascot search results (peptide e-values <0.1).
column G: pI - Isoelectric point based on protein sequence annotated in the EDL933 database.
column H: M.W. - Molecular weight in kDa based on protein sequence annotated in the EDL933 database.
column I: TMHMM - Bioinformatic prediction of transmembrane domains with algorithm TMHMM (www.cbs.dtu.dk) to predict integral inner membrane proteins.
column J: LipoP - Bioinformatic prediction of lipoprotein anchor motifs and SpII signal sequences with algorithm LipoP (www.cbs.dtu.dk) to predict lipid-anchored proteins.
column K: SpI - Bioinformatic prediction of signal cleavage site motifs with algorithm SignalP (www.cbs.dtu.dk) to predict exported (periplasmic/outer membrane) proteins.
column L: PSORTb - Bioinformatic prediction of subcellular localization with the set of algorithms in PSROTb (www.psort.org/psortb/).
column M: Notes about membrane association, aggregation, larger assemblies with protein subunits - to establish protein features causing enrichment in one of the two iodixanol density gradient fractions derived from insoluble EHEC cell lysate matter, we assessed protein biophysical and biochemical traits based on data in the APEX abundance analysis (Table S3) and descriptions for proteins in Ecoc…
	abbreviations: iodx_low density worksheet: CY, cytoplasm; IM, cytoplasmic membrane; CY/IM, peripheral membrane protein;
	abbreviations: iodx_high density worksheet: categories - 'aggregation-prone cytoplasmic protein', 'membrane protein complex' (mostly peripheral or monotopic membrane proteins without transmembane regions), 'larger assembly' (larger protein assembly e.g. ribosome, tRNA synthase complex, 'oligomeric in cytoplasm' (soluble protein complex in cytoplasm) , 'LP' (lipoprotein), 'TMD' (transmembrane doma…
Color themes, worksheet A
	yellow, outer membrane proteins, including outer membrane β-barrel and lipoproteins
	blue, inner membrane proteins, including transmembrane domain and lipoproteins
	gray, peripheral inner membrane proteins and non-membrane contaminant proteins
Color themes, worksheet B
	yellow, proteins part of membrane protein complexes but without transmembrane domains
	orange, proteins part of well or partially characterized larger subcellular assemblies
	gray, soluble cytoplasmic proteins denoted in the literature or shown in this study to be prone to aggregation or subunits of cytoplasmic protein complexes
	The three categories may overlap to some extent.
