# Supplementary material for: Characterizing the Escherichia coli O157:H7 Proteome Including Protein Associations with Higher Order Assemblies
Source: PLoS One. 2011 Nov 7;6(11):e26554. doi: 10.1371/journal.pone.0026554 (PMC3210124; doi:10.1371/journal.pone.0026554)
Supplement: Table S6 — Lipoprotein assignments of STEC 86-24 proteins based on enrichment in a size exclusion chromatography fraction of high Mr and presence of putative lipid anchor motifs. Columns A–E, G: accession numbers, locus tags and gene names derived from the annotated genome database of enterohemorrhagic E. coli strain EDL933 (NCBI); gene name in parentheses are from Swiss-Prot or EcoCyc annotations. Column F: data on lipoprotein participation in multi-protein complexes; L: lipoprotein; IM/OM, inner and outer membrane; L?: no predictive information on IM or OM attachment and unusual lipid anchor motifs; Ht-Mu: hetero-multimeric, ‘2’, ‘3’ etc. indicating a defined number of protein subunits in a membrane-localized complex. Columns I/J: APEXi abundance of protein; column I: the proteins identified in each of the three size exclusion chromatography fractions (F1-sSEC, F2-sSEC, F3-sSEC) and the insoluble pellet (Fp-4) were ranked based on their abundance rank within a given fraction; column J: absolute APEXi protein abundance normalized by 2.5×106 protein molecules per cell in fraction F1-sSEC. Column K: The PSORTb prediction for subcellular localization (http://www.psort.org/psortb/). Column L: The LipoP algorithm predicts lipoprotein anchor motifs based on a hydrophobic N-terminal sequence followed by a moderately conserved five-amino acid motif with a cysteine in core position 4. This cysteine is covalently coupled to a phospholipid in the mature lipoprotein (http://www.cbs.dtu.dk/services/LipoP/). Column M: Δseq, apparently incorrect prediction of translational start site in ORF, as annotated in EDL933 genome; the amino acid (aa) number indicated the predicted aa residue shift. Color codes: experimentally verified lipoproteins (yellow); strongly conserved Sp II motif with hydrophobic leader sequence in N-terminal Sp II signal sequence (no color); putative Sp II motif for a protein enriched in F1-sSEC fraction (gray). Color themes, worksheet A. Yellow, outer membrane proteins inc [file pone.0026554.s008.xls]

## Sheet: Lipop. (extended Table 1)
Table S6. Lipoprotein assignments of STEC 86-24 proteins based on enrichment in a size exclusion chromatography fraction of high Mr and presence of putative lipid anchor motifs.
The spectral counting method APEX was used to quantify STEC proteins as part of the whole proteome. Information on lipoproteins characterized with regard to their membrane anchor and localization in the IM or the OM are derived from studies in various E. coli strains. Conserved (or potential) Sp II lipid anchor motifs and protein abundance data are provided.
gi| Accesssion No.	Swissprot Accession No.	Ref Seq Accession No.	Locus tag	Gene name	Subcellular localization, Pr. Complex	Protein description	M.W.	APEXi abundance ranking of protein in the four fractions	APEXi average abundance, fraction F1-sSEC	PSortB subcellular localization prediction	Sp II site	Notes, protein sequences
15802089	P69778	NP_288111.1	Z2705	lpp	L-OM, Ht-Mu	major OM murein lipoprotein	8323.12	1 / 3 / 43 / 4	216172	Outer Membrane	LAGC21S
15802055	P0A906	NP_288077.1	Z2655	slyB	L-OM	OM lipoprotein SlyB	15601.1	10 / 202 / 655 / 85	31546.6	Outer Membrane	LVGC18V
15800457	P0A913	NP_286469.1	Z0909	pal	L-OM, Ht-7	peptidoglycan-associated OM lipoprotein	18823.4	20 / 258 / 595 / 121	22606.6	Outer Membrane	IAAC22S
15804736	Q8XDR0	NP_290777.1	Z5749	yjeI	L ?	uncharacterized protein YjeI	13064.2	23 / 138 / 494 / 433	20511.5	Unknown	MAGC30S
15802150	P0ADB2	NP_288172.1	Z2769	osmE	L (IM or OM)	osmotically-inducible lipoprotein E	12020.2	33 / 391 / 1040 / 438	14180.1	Unknown	LAGC21T
15804741	P0ADB9	NP_290782.1	Z5754	ecnB	L-IM, Ht-2	entericidin B membrane lipoprotein	4809.33	39 / 271 / 919 / 227	11329.4	Cytoplasmic Membrane	LTAC22N
15799879	Q8X8V9	NP_285891.1	Z0209	metQ	L-IM, Ht-4	D-methionine-binding lipoprotein MetQ	29415.5	44 / 280 / 343 / 455	10496.6	Cytoplasmic Membrane	LVGC23G
15799878	Q8X8W0	NP_285890.1	Z0208	rcsF	L-OM	regulator in colanic acid synthesis	14176.9	52 / 315 / 903 / 228	8780.35	Outer Membrane	LSGC16S
161367638	Q8XE62	NP_286176.2	Z0537	yajG	L (IM or OM)	predicted lipoprotein YajG	20977.2	56 / 482 / - / 636	8499.11	Unknown	LAGC18A	Δseq
15800192	P0AE07	NP_286204.1	Z0578	acrA	L-IM, Ht-3	acridine efflux pump lipoprotein AcrA	42195	62 / 409 / 918 / 541	8011.96	Cytoplasmic Membrane	LTGC25D
15801346	Q8X4P5	NP_287363.1	Z1878	(borD)	L ?	putative Bor protein of prophage CP-933X	10415.9	70 / - / - / -	7222.1	Unknown	ITGC17A
161367502	Q8X6P6	NP_290020.2	Z4846	(dcrB)	L (IM or OM)	conserved protein involved in bacteriophage adsorption DcrB	19786.8	71 / 489 / 1037 / 854	7204.94	Periplasmic	LAAC20D	Δseq
15800620	Q8X6N7	NP_286634.1	Z1095	ybjP	L (IM or OM)	putative lipoprotein YbjP	19150.4	72 / 946 / - / 392	7180.36	Unknown	LSAC21T
15803035	Q8XAA9	NP_289065.1	Z3775	yfgL	L-OM, Ht-5	OM protein assembly complex protein YfgL	41827.5	80 / 415 / 726 / 534	6326.73	Outer Membrane	LSGC20S
15803331	Q8X6P9	NP_289364.1	Z4126	(ygdI)	L (IM or OM)	putative lipoprotein YgdI	8342.37	85 / 345 / - / 230	5911.67	Unknown	LSAC21S
157267368	Q8XBD3	NP_289030.2	Z3736	nlpB	L-OM, Ht-5	OM protein assembly complex protein NlpB	36954	88 / 499 / 386 / 707	5754.42	Outer Membrane	LAAC26S
15800968	A7UQX0	NP_286984.1	Z1474	(borW)	L ?	putative Bor protein of bacteriophage BP-933W	10476.9	91 / - / - / 135	5665.53	Unknown	ITGC17A
15804041	Q8X5P5	NP_290077.1	Z4908	slp	L-OM, Ho-Mu	OM starvation lipoprotein Slp	22209.6	92 / 334 / 1110 / 467	5565.72	Outer Membrane	LAAC19S	Δseq
15804545	Q8X758	NP_290585.1	Z5503	yijI	L ?	uncharacterized protein YijI	16572.3	94 / 130 / 851 / 1101	5531.79	Unknown	CASC49S
15804397	P0ADN8	NP_290437.1	Z5325	(yifI)	L (IM or OM)	uncharacterized lipoprotein YifI	7176.92	100 / 452 / - / 763	5264.85	Unknown	LTGC20G
15801222	P0AB39	NP_287239.1	Z1744	ycfM	L-OM	putative collagen-binding surface adhesin protein YcfM	22514.7	101 / - / - / 1112	5166.1	Unknown	LAGC20V
15802363	Q8XBB5	NP_288389.1	Z3018	yedD	L (IM or OM)	predicted lipoprotein YedD	15000.7	104 / 552 / - / 1039	4964.52	Unknown	LAGC16A
15803692	P64598	NP_289726.1	Z4509	yraP	L (IM or OM)	predicted lipoprotein YraP	20027.1	112 / 530 / 200 / 888	4549.48	Periplasmic	LQGC19V
15800183	Q8XD73	NP_286195.1	Z0565	ybaY	L (IM or OM)	glycoprotein/polysaccharide metabolism protein	19440.3	129 / 764 / 1027 / 1050	3877.91	Periplasmic	LAAC19A
15803353	P65296	NP_289386.1	Z4151	(ygdR)	L (IM or OM)	uncharacterized lipoprotein YgdR	7876.59	135 / 538 / - / 612	3741.71	Unknown	VSGC19S
15804098	Q8XDP2	NP_290137.1	Z4977	yiaD	L (IM or OM)	putative OM lipoprotein YiaD	22196.2	149 / - / 1096 / 546	3322.48	Outer Membrane	VSGC21T
15804100	P0ADK2	NP_290139.1	Z4979	yiaF	L (IM or OM)	conserved putative lipoprotein YiaF	30157.4	151 / 657 / - / 1377	3296.8	Unknown	LSGC26F	Δseq
15800355	Q8XBN9	NP_286367.1	Z0788	lptE	L-OM, Ht-2	OM lipopolysaccharide assembly complex protein LptE	21317.5	160 / 506 / 830 / 567	3056.35	Outer Membrane	TAGC16G
15803119	P0AC04	NP_289150.1	Z3889	yfiO	L-OM, Ht-5	OM protein assembly complex protein YfiO	27828.2	177 / 353 / - / 1302	2807.59	Outer Membrane	LAGC20S
15803474	Q8XCY1	NP_289507.1	Z4280	yggG	L (IM or OM)	predicted metallopeptidase YggG	31826	188 / 559 / - / -	2522.58	Unknown	LTGC19Q	Δseq, 42 aa
15803689	Q8XAA5	NP_289723.1	Z4506	yraM	L (IM or OM) ?	putative glycosylase/lipoprotein YraM	72808.2	193 / 672 / 1094 / 1265	2431.03	Cytoplasmic Membrane	FVGC27G
15804253	Q8XC50	NP_290292.1	Z5147	nlpA	L-IM	cytoplasmic membrane lipoprotein-28	29421.4	216 / 829 / 907 / 1460	2128.57	Cytoplasmic Membrane	LAGC24D
15802053	Q8X646	NP_288075.1	Z2653	ydhA	L (IM or OM)	putative c-type lysozyme inhibitor lipoprotein YdhA	9553.4	226 / 500 / - / 1143	2013.44	Unknown	LTGC18S	Δseq, 27aa
15800347	Q8XBQ1	NP_286359.1	Z0778	rlpA	L-OM	rare lipoprotein A	37551.4	243 / 665 / - / 1390	1870.6	Extracellular	LAAC18T
15800481	Q8X891	NP_286493.1	Z0943	ybhC	L-OM	OM lipoprotein/putative pectinesterase	45979.1	247 / 765 / 1280 / 1310	1830.15	Outer Membrane	LTAC22S
15802963	Q8XBI8	NP_288993.1	Z3697	(yfeY)	L (IM or OM)	predicted outer membrane lipoprotein YfeY	20813.6	252 / - / - / 1435	1774.59	Unknown	LTGC18S
15800491	Q8X881	NP_286503.1	Z0955		L ?	unknown protein encoded by prophage CP-933K	34904.3	272 / - / - / 1629	1563.84	Unknown	FTTC18S
15800904	P0A933	NP_286920.1	Z1400	gfcE	L (IM or OM)	predicted exopolysaccharide export protein GfcE	41739.2	291 / 922 / - / 1036	1385.77	Outer Membrane	LTAC21T
15802892	Q7DBB0	NP_288919.1	Z3610	mlaA	L (IM or OM)	putative OM lipid asymmetry protein MlaA (VacJ)	28006.5	301 / - / - / 1373	1299.75	Outer Membrane	LVGC18A
15801438	P61321	NP_287455.1	Z1980	lolB	L (IM or OM)	OM lipoprotein localization protein LolB	23549.9	312 / 1015 / - / -	1207.43	Periplasmic	LTAC22S
15802219	Q8XDR5	NP_288242.1	Z2849	(yeaY)	L (IM or OM)	putative OM-associated lipoprotein	20866.3	331 / - / - / 782	1039.91	Outer Membrane	LSGC23V
15801711	P64452	NP_287729.1	Z2287	ydcL	L (IM or OM)	uncharacterized lipoprotein YdcL	24426	356 / - / - / -	901.311	Unknown	LSGC21A
75994490	Q7BSV3	YP_325604.1	L7044	etpO	L (IM or OM)	type II secretion protein [Escherichia coli O157:H7 EDL933]	15050.9	357 / 956 / - / 1380	900.636	Unknown/Multiple Localization	ISGC24H
15802661	Q7DBC4	NP_288688.1	Z3360		L ?	unknown protein encoded by prophage CP-933V	19771.5	365 / - / - / -	857.867	Unknown	MKAC44S
15802207	Q8XDS8	NP_288229.1	Z2835	yoaF	L (IM or OM)	conserved membrane lipoprotein YoaF	8899.04	367 / - / - / -	853.268	Unknown	LAGC17S
15801180	Q8X8N6	NP_287197.1	Z1700	yceB	L (IM or OM)	predicted lipoprotein YceB	20469	370 / 830 / - / 1293	832.354	Unknown	LVGC19N
15804057	Q8X4L0	NP_290093.1	Z4926	mdtE	L-IM, Ht-9	multidrug resistance efflux protein MdtE	41219	393 / - / - / 1491	712.922	Cytoplasmic Membrane	LTAC21D
15799874	Q8X8W4	NP_285886.1	Z0204	nlpE	L-OM	OM lipoprotein involved in surface sensing	25853.2	418 / - / - / -	603.228	Cytoplasmic	LMGC21N
15801894	P0ADA9	NP_287914.1	Z2523	osmB	L (IM or OM)	osmotically inducible lipoprotein B	6947.77	429 / - / - / 215	578.432	Cytoplasmic	LSAC24S
15800519	Q8X4S1	NP_286531.1	Z0984		L ?	unknown protein encoded by prophage CP-933K	11415.8	436 / - / - / 734	563.172	Unknown	LCGC27G
15801585	Q7DBK0	NP_287602.1	Z2148		L ?	unknown protein encoded within prophage CP-933O	9985.08	437 / - / - / -	562.41	Unknown	LCGC14G
15803259	Q8X7Z3	NP_289291.1	Z4050	nlpD	L (IM or OM)	putative OM lipoprotein NlpD	40170.4	469 / - / 306 / 1338	460.57	Outer Membrane	LAGC26S
15801749	Q8X9Q5	NP_287767.1	Z2330	hslJ	L (IM or OM)	heat-inducible protein HslJ	15181.1	516 / 995 / - / 1594	349.645	Unknown	MAGC17V
75994538	O82913	YP_325652.1	L7092		L (IM or OM)	uncharacterized protein L7092	16107.8	523 / - / - / -	321.19	Unknown	VAGC31A
15802563	Q8X7H8	NP_288590.1	Z3251	(yegR)	L (IM or OM)	uncharacterized protein YegR	13835.5	546 / 948 / - / -	275.606	Unknown	MSGC38A
15803047	Q8XA93	NP_289077.1	Z3787	(yfhM)	L (IM or OM)	putative α-macroglobulin	181409	555 / - / 1462 / 1869	260.732	Unknown/Multiple Localization	LAGC18D
15802162	Q8XDY3	NP_288184.1	Z2783	ydjY	L ?	uncharacterized protein YdjY	30511.3	597 / - / - / 1757	206.722	Periplasmic	LSGC81D	Δseq 54aa
15800889	Q8X546	NP_286905.1	Z1383		L ?	unknown protein encoded by cryptic prophage CP-933M	14596.3	617 / - / - / 1522	184.869	Unknown	LCGC54G
161367640	Q8XE89	NP_286153.2	Z0513	yajI	L (IM or OM)	uncharacterized lipoprotein YajI	19601.7	642 / - / - / -	168.606	Unknown	LSAC40V	Δseq, 20 aa
15801415	Q8XDJ7	NP_287432.1	Z1956	mltE	L-OM	membrane-bound lytic murein transglycosylase E	26545.5	672 / - / - / -	137.849	Unknown	LAGC16S
15803402	Q8X3L6	NP_289435.1	Z4203	(ygeR)	L (IM or OM)	putative tetratricopeptide repeat lipoprotein	23480.4	686 / 1032 / 1068 / -	130.256	Unknown	LAGC13S
15800905	Q8X542	NP_286921.1	Z1401	ymcA	L (IM or OM)	lipoprotein YmcA associated with G4C polysaccharide synthesis	78668.3	702 / 1146 / - / 1806	119.849	Outer Membrane	SSAC19H
161367525	Q8XBP4	NP_289617.2	Z4394	ygiB	L (IM or OM)	hypothetical protein Z4394 [Escherichia coli O157:H7 EDL933]	23478.3	715 / 904 / - / 1362	110.387	Periplasmic	LAGC37E	Δseq
15801746	Q8X9R4	NP_287764.1	Z2327	ynbE	L (IM or OM)	putative lipoprotein YnbE	6814.87	718 / - / - / -	108.58	Unknown	LVGC17T
15800811	Q8XDA6	NP_286827.1	Z1302	ymbA	L (IM or OM)	conserved lipoprotein YmbA	19948.8	720 / - / - / -	107.352	Unknown	LAGC11S
15803029	P65291	NP_289059.1	Z3769	yfgH	L (IM or OM)	predicted outer membrane lipoprotein YfgH	17704.3	736 / - / - / -	97.1577	Outer Membrane	LAGC22Q
15802457	Q8X4U6	NP_288483.1	Z3128		L ?	putative inhibitor of cell division encoded by prophage CP-933U	6990.83	742 / - / - / -	94.4094	Unknown	SEGC14F
15803216	Q8X872	NP_289248.1	Z4004	mltB	L-OM	membrane-bound lytic murein transglycosylase B	40324.3	752 / - / - / -	87.103	Cytoplasmic Membrane	LAAC19S
15803080	P0AD45	NP_289111.1	Z3831	yfhG	L (IM or OM)	conserved putative lipoprotein YfhG	27346.9	773 / - / - / -	77.6152	Unknown	LLGC26V
15803502	Q8XCS6	NP_289535.1	Z4308	mltC	L-OM	membrane-bound lytic murein transglycosylase C	40184.1	781 / - / - / -	74.7864	Unknown	LISC17S
15800907	Q8XC20	NP_286923.1	Z1403	ymcC	L (IM or OM)	lipoprotein YmcC associated with G4C polysaccharide synthesis	24247.7	834 / - / - / -	60.6321	Cytoplasmic Membrane	LAGC16T
15802767	P0AB86	NP_288794.1	Z3472	yojL	L (IM or OM)	thiamine biosynthesis lipoprotein ApbE	38547.3	860 / - / - / -	52.2875	Unknown	FVGC25D
15804170	Q8XDC0	NP_290209.1	Z5053	rfaI	L ?	UDP-galactose:(Glucosyl) LPS a-1,3-galactosyltransferase	39414.4	884 / - / - / 713	47.376	Unknown	LFGC41G
15804000	Q8X6L1	NP_290036.1	Z4862	_	L (IM or OM)	uncharacterized lipoprotein Z4862	21410.9	929 / 941 / - / -	36.5202	Cytoplasmic Membrane	LTGC21S
15803705	P0AFB3	NP_289739.1	Z4524	nlpI	L (IM or OM)	lipoprotein involved in cell division	33619.5	933 / - / - / -	35.3663	Cytoplasmic Membrane	LAGC19S
15805002	Q8XA66	NP_289101.1	Z3817m	yphC_2	L (IM or OM)	Zn-dependent dehydrogenase	39318.6	1087 / - / - / -	13.654	Cytoplasmic	ISGC24G
15802542	P0A931	NP_288568.1	Z3227	wza	L-OM, Ho-8	putative polysaccharide export lipoprotein Wza	41908.3	1102 / - / - / -	12.1138	Outer Membrane	ISGC21T
15800104	Q8X5H6	NP_286116.1	Z0474	yaiW	L (IM or OM)	uncharacterized protein YaiW	40415.6	861 / - / - / -	52.1562	Unknown	LAGC21S
15801196	P0A6S1	NP_287213.1	Z1717	flgH	L-OM	flagellar basal body outer membrane L-ring protein	24614.5	877 / - / 1146 / -	48.3656	Outer Membrane	LTGC22A
Columns A-E, G: accession numbers, locus tags and gene names derived from the annotated genome database of enterohemorrhagic E. coli strain EDL933 (NCBI); gene name in parentheses are from Swissprot or EcoCyc annotations.
Column F: data on lipoprotein participation in multi-protein complexes; L: lipoprotein; IM/OM, inner and outer membrane; L ?: no predictive information on IM or OM attachment and unusual lipid anchor motifs; Ht-Mu: hetero-multimeric, '2', '3' etc. indicating a defined number of protein subunits in a membrane-localized complex.
Columns I/J: APEXi abundance of protein; column I: the proteins identified in each of the three size exclusion chromatography fractions (F1-sSEC, F2-sSEC, F3-sSEC) and the insoluble pellet (Fp-4) were ranked based on their abundance rank within a given fraction; column J: absolute APEXi protein abundance normalized by 2.5 x 106 protein molecules per cell in fraction F1sSEC.
Column K: The PSORTb prediction for subcellular localization (http://www.psort.org/psortb/).
Column L: The LipoP algorithm predicts lipoportein anchor motifs based on a hydrophobic N-terminal sequence followed by a moderately conserved five-amino acid motif with a cysteine in core position 4. This cysteine is covalently coupled to a phospholipid in the mature lipoprotein (http://www.cbs.dtu.dk/services/LipoP/).
Column M: ∆seq, apparently incorrect prediction of translational start site in ORF, as annotated in EDL933 genome; the amino acid (aa) number indicated the predicted aa residue shift.
Color codes: experimentally verified lipoproteins (yellow); strongly conserved Sp II motif with hydrophobic leader sequence in N-terminal SpII signal sequence (no color); putative Sp II motif for a protein enriched in F1-sSEC fraction (gray).
