# Supplementary material for: Characterizing the Escherichia coli O157:H7 Proteome Including Protein Associations with Higher Order Assemblies
Source: PLoS One. 2011 Nov 7;6(11):e26554. doi: 10.1371/journal.pone.0026554 (PMC3210124; doi:10.1371/journal.pone.0026554)
Supplement: Table S7 — Statistical evaluation of STEC strain 86-24 protein enrichment patterns in different size exclusion chromatography and cell lysate fractions. Legend for worksheet A (KW_F123_p02): Correlation of protein molecular weights and their relative abundances in size exclusion chromatography fractions F1-sSEC, F2-sSEC, F3-sSEC. Column A: protein ID in Multiple Experiment Viewer (MeV) experiment. Column B: descriptive protein input in Multiple Experiment Viewer (MeV) experiment. Column C: GenBank accession number in NCBI - Escherichia coli O157:H7 EDL933 protein sequence database (chromosome and pO157 plasmid). Column D: Locus tag - Escherichia coli O157:H7 EDL933 protein sequence database (chromosome and pO157 plasmid). Column E: Gene name - Escherichia coli O157:H7 EDL933 protein sequence database (chromosome and pO157 plasmid). Column F: Subcellular localization of proteins derived from assignments via a combination of algorithms to predict subcellular localizations - PSORTb (http://www.psort.org/psortb/), Cell PLoc (Chou & Shen, Nature Protocols 3, p. 153–162; 2008), the Ecocyc database (http://ecocyc.org/) and Swiss-Prot; Protein complex assignments in homooligomeric complexes (e.g. ‘Ho-2’) or heterooligomeric complexes (e.g. ‘Ht-7’, if subunit score unknown ‘Ht-Mu’) were made from data in Ecocyc and Swiss-Prot, if available. Abbr.: CY, cytoplasmic; IM, inner membrane; OM, outer membrane; L, lipoprotein; PP, periplasmic; Ex, extracellular; PP or CY/IM, IM/OM periphery; 50S and 30S Rib, ribosome or ribosome subunit. Column G: molecular weight in Da calculated from protein sequence length (in amino acids). Column H: molecular weight in Da calculated from a native protein complex (if subunit composition known); if homooligomeric structure was not known (‘Ho-Mu’), we calculated M.W. for a hexamer; if heterooligomeric structure was not known (‘Ht-‘Mu’), we calculated M.W. from the sum the proteins/subunits; for large assemblies (cytoskeletal elements, cell division septa and [file pone.0026554.s009.xls]

## Sheet: EHEC_1%_MeV_KW_F123_p02
Table S7. Statistical evaluation of STEC strain 86-24 protein enrichment patterns in different size exclusion chromatography and cell lysate fractions.
Worksheet A: Statistical analysis of abundance differences of STEC proteins comparing APEX protein abundances among the three size exclusion chromatography fractions. The statistical analysis was done with a Kruskall Wallis test in the MeV software.
Original row	MeV description	gi| Accession No.	Locus tag	Gene name	Subcell. localization and protein complex assignments	M.W., protein sequence	M.W., native w/ MPCs	Protein abundance ranking in F1, F2, F3 and F4 fractions	pI of protein	Protein description (E. coli EDL933 annotation)	Statistical method	df	Kruskal-Wallis Statistic (H)	p-value	APEXi abundance of proteins in 11 experimental replicates of fraction F1-sSEC											F1-sSEC	APEXi abundance of proteins in 11 experimental replicates of fraction F2-sSEC											F2-sSEC	APEXi abundance of proteins in 11 experimental replicates of fraction F3-sSEC
															F1-13 BR1-1(090924)	F1-13 BR1-2(091229)	F1-13 BR1-3(100222)	F1-13 BR1-4(100706)	F1-13 BR1-5(090930)	F1-13 BR1-6(100106)	F1-13 BR1-7(100510)	F1-13 BR1-8(100504)	F1-13 BR1-9(091103)	F1-13 BR1-10(091028)	F1-13 BR1-11(100714)	Average APEXi	F14-26 BR1-1(090924)	F14-26 BR1-2(091229)	F14-26 BR1-3(100222)	F14-26 BR1-4(100706)	F14-26 BR1-5(090930)	F14-26 BR1-6(100106)	F14-26 BR1-7(100510)	F14-26 BR1-8(100504)	F14-26 BR1-9(091103)	F14-26 BR1-10(091028)	F14-26 BR1-11(100714)	Average APEXi	F27-39 BR1-1(090924)	F27-39 BR1-2(091229)	F27-39 BR1-3(100222)	F27-39 BR1-4(100706)	F27-39 BR1-5(090930)	F27-39 BR1-6(100106)	F27-39 BR1-7(100510)	F27-39 BR1-8(100504)	F27-39 BR1-9(091103)	F27-39 BR1-10(091028)	F27-39 BR1-11(100714)
52	10735_75994458_hypothetical protein L7011 _- / 818 / 383 / -	75994458	L7011	_		10735	10735	- / 818 / 383 / -	9.59	hypothetical protein L7011	(H') Kruskal-Wallis w/ Ties Corr.	2	23.2182	9.08287e-06	0	0	0	0	0	0	0	0	0	0	0	0	0	0	0	0	0	0	0	0	0	0	0	0	3592.45	518.87	523.894	3160.72	697.106	0	1830.6	1687.88	0	1395.09	790.575
1225	327164_75994463_EHEC-catalase/peroxidase _- / 198 / 544 / 1509	75994463	L7017	katP	PP, Ho-4	81790.9	327164	- / 198 / 544 / 1509	6	EHEC-catalase/peroxidase	(H') Kruskal-Wallis w/ Ties Corr.	2	28.3863	6.85461e-07	0	0	0	0	0	0	0	0	0	0	0	0	3464.31	3588.4	2672.07	1061.85	1853	3282.62	1220.56	3147.57	1550.02	4094.52	2337.25	2570.2	262.655	1007.47	1378.65	352.122	1555.75	205.006	667.061	370.181	443.434	609.793	704.361
129	14581_75994464_hypothetical protein L7018 _- / - / 606 / -	75994464	L7018	_	PP or Ex	14581.3	14581	- / - / 606 / -	4.99	hypothetical protein L7018	(H') Kruskal-Wallis w/ Ties Corr.	2	14.0384	0.000894539	0	0	0	0	0	0	0	0	0	0	0	0	0	0	0	0	0	0	0	0	0	0	0	0	0	721.193	1069.03	0	1034.12	1462.57	0	0	1375.53	466.556	0
1069	141752_75994466_putative exoprotein-precursor _285 / 1122 / 1327 / 995	75994466	L7020	espP	Ex/OM	141752	141752	285 / 1122 / 1327 / 995	6.36	putative exoprotein-precursor	(H') Kruskal-Wallis w/ Ties Corr.	2	19.4915	5.8542e-05	861.922	3635.07	2434.48	1022.72	1970.56	298.147	1735.95	0	902.908	0	1556.17	1310.72	152.419	0	0	0	0	0	0	0	0	0	0	13.8563	0	0	0	0	0	174.221	0	0	0	0	0
976	99545_75994477_hypothetical protein L7031 _638 / 238 / 142 / 913	75994477	L7031	stcE	Ex	99544.6	99545	638 / 238 / 142 / 913	6.39	hypothetical protein L7031	(H') Kruskal-Wallis w/ Ties Corr.	2	23.5763	7.59388e-06	0	0	0	0	0	114.808	0	416.196	0	1266.69	0	163.427	2480.39	722.37	943.182	1180.65	429.234	1140.59	0	3767.07	4129.07	5437.86	2831.97	2096.58	5024.88	5571.05	2930.56	3674.81	4896.1	4008.97	5723.39	6295.71	4970.06	5538.41	5308.41
429	31731_75994546_hypothetical protein L7100 _- / 633 / 353 / 84	75994546	L7100	ypt2		31731	31731	- / 633 / 353 / 84	5.18	hypothetical protein L7100	(H') Kruskal-Wallis w/ Ties Corr.	2	21.6038	2.0361e-05	0	0	0	0	0	0	0	0	0	0	0	0	0	2134.5	0	0	0	0	0	0	0	0	0	194.045	2043.75	2211.08	2185.22	1808.15	1152.9	815.279	689.297	317.359	0	526.576	1217.94
1233	356303_15799682_bifunctional aspartokinase I/homeserine dehydrogenase I _668 / 1093 / - / 185	15799682	Z0002	thrA	CY, Ho-4	89075.7	356303	668 / 1093 / - / 185	5.5	bifunctional aspartokinase I/homeserine dehydrogenase I	(H') Kruskal-Wallis w/ Ties Corr.	2	11.3305	0.00346433	566.663	499.955	343.832	0	491.51	391.244	0	0	0	0	0	208.473	0	0	0	0	0	0	0	0	0	0	0	0	0	0	0	0	0	0	0	0	0	0	0
852	70436_15799688_transaldolase B _1058 / 57 / 111 / 332	15799688	Z0008	talB	CY, Ho-2	35217.9	70436	1058 / 57 / 111 / 332	5.11	transaldolase B	(H') Kruskal-Wallis w/ Ties Corr.	2	25.4024	3.04742e-06	325.99	0	0	0	0	0	0	0	0	0	0	29.6354	15202.2	19769	10364.6	21463.5	6056.21	23520.5	8592.1	16815.7	10229.3	18117.5	20069	15472.7	5555.75	9015.9	11610.6	8069.66	7443.37	4986.58	11052.7	7178.36	9640.18	4657.79	12415.7
810	63665_15799689_molybdenum cofactor biosynthesis protein _- / 269 / 990 / 1314	15799689	Z0009	mogA	CY, Ho-3	21221.5	63665	- / 269 / 990 / 1314	4.97	molybdenum cofactor biosynthesis protein	(H') Kruskal-Wallis w/ Ties Corr.	2	27.7576	9.38659e-07	0	0	0	0	0	0	0	0	0	0	0	0	1485.45	2944.41	3001.67	2002.15	725.637	1290.64	948.651	1856.31	3656.55	2575.77	838.926	1938.74	0	322.531	0	0	0	0	572.503	0	0	0	0
1052	131966_15799694_molecular chaperone DnaK _46 / 22 / 251 / 268	15799694	Z0014	dnaK	CY, Ht-3	69112.1	131966	46 / 22 / 251 / 268	4.83	molecular chaperone DnaK	(H) Kruskal-Wallis	2	24.9762	3.7713e-06	12006.1	9823.84	5818.05	13886.8	4203.18	21986.6	5578.04	15315.8	7069.44	15015.5	8075.62	10798.1	16088.1	40707.8	28199.6	19026.7	24513.9	21928.4	26538.9	26901.2	33651.6	25743	30802.4	26736.5	4379.51	2670.54	2894.73	2153.01	4199.89	3843.49	3410.92	4389.69	7558.12	5761.68	8482.14
1053	131966_15799695_chaperone protein DnaJ _217 / 792 / 1156 / 327	15799695	Z0015	dnaJ	CY, Ht-3	41042.8	131966	217 / 792 / 1156 / 327	7.97	chaperone protein DnaJ	(H') Kruskal-Wallis w/ Ties Corr.	2	26.4797	1.77831e-06	2084.79	924.218	366.297	2116.3	2723.61	2884.59	2469.91	5167.03	2547.91	2346.61	2352.51	2362.16	0	347.963	0	0	346.097	0	0	0	0	0	0	63.0963	0	0	0	0	0	0	275.78	0	0	0	0
1341	9999999_15799705_30S ribosomal protein S20 _- / 1037 / 215 / 908	15799705	Z0027	rpsT	CY, Rib	9683.97	9999999	- / 1037 / 215 / 908	11.18	30S ribosomal protein S20	(H') Kruskal-Wallis w/ Ties Corr.	2	19.9716	4.60485e-05	0	0	0	0	0	0	0	0	0	0	0	0	0	0	0	0	0	0	0	0	0	0	0	0	5206.75	6145.12	5465.93	0	0	4984.89	0	6849.75	1167.95	4029.41	4654.3
997	104321_15799708_isoleucyl-tRNA synthetase _257 / 126 / 1445 / 1000	15799708	Z0030	ileS	CY, Ho-1	104321	104321	257 / 126 / 1445 / 1000	5.62	isoleucyl-tRNA synthetase	(H') Kruskal-Wallis w/ Ties Corr.	2	20.5748	3.4059e-05	162.648	0	1381.5	0	0	2819.84	303.304	3838.79	5123.76	5383.11	5592.88	2236.89	8522.35	5541.25	8070.02	7183.53	9140.68	4048.21	6536.99	2661.71	654.723	3000.83	760.182	5101.86	0	0	0	0	70.2794	0	0	0	0	0	0
153	16080_15799710_FKBX-type 16KD peptidyl-prolyl cis-trans isomerase (a rotamase) _- / - / 193 / 581	15799710	Z0033	slpA (fkbP)	CY	16080.3	16080	- / - / 193 / 581	4.3	FKBX-type 16KD peptidyl-prolyl cis-trans isomerase (a rotamase)	(H') Kruskal-Wallis w/ Ties Corr.	2	30.329	2.59505e-07	0	0	0	0	0	0	0	0	0	0	0	0	0	0	0	0	0	0	0	0	0	0	0	0	3426.31	2029.82	1335.79	1517.76	4850.96	5488.6	3494.33	2154.83	3871.47	1772.32	3073.84
1023	115186_15799713_dihydrodipicolinate reductase _855 / 476 / 759 / 1692	15799713	Z0036	dapB	CY, Ho-4	28796.5	115186	855 / 476 / 759 / 1692	5.45	dihydrodipicolinate reductase	(H') Kruskal-Wallis w/ Ties Corr.	2	8.22773	0.0163445	0	0	0	0	0	0	0	0	0	0	453.505	41.2277	362.006	358.598	587.559	1469.95	1426.1	0	1409.04	0	0	0	410.952	547.655	0	0	692.794	0	712.296	0	0	0	0	0	0
1220	318542_15799715_carbamoyl phosphate synthase large subunit _260 / 195 / 1035 / 318	15799715	Z0038	carB	CY, Ht-4	117851	318542	260 / 195 / 1035 / 318	5.22	carbamoyl phosphate synthase large subunit	(H') Kruskal-Wallis w/ Ties Corr.	2	17.6504	0.000146984	985.631	519.347	277.888	0	1888.55	4227.64	2055.17	1954.27	2202.67	5325.2	2313.39	1977.25	315.68	2606.43	765.249	0	3921.13	1827.98	4214.08	438.194	776.838	547.225	961.135	1488.54	0	0	0	0	296.183	0	266.183	0	0	0	0
673	47282_15799738_peptidyl-prolyl cis-trans isomerase SurA _1013 / 678 / 168 / 1356	15799738	Z0062	surA	PP	47281.9	47282	1013 / 678 / 168 / 1356	6.48	peptidyl-prolyl cis-trans isomerase SurA	(H') Kruskal-Wallis w/ Ties Corr.	2	26.6018	1.67299e-06	0	0	0	0	0	0	0	0	0	0	0	0	795.966	0	0	0	0	460.222	0	186.945	0	229.068	0	152.018	4427.8	4149.89	3645.65	5587.39	4187.43	3117.01	5027.26	5384.45	2638.36	3426.59	4889.29
513	36174_15799752_thiamine transporter substrate binding subunit _- / - / 260 / -	15799752	Z0077	tbpA	PP	36174	36174	- / - / 260 / -	6.75	thiamine transporter substrate binding subunit	(H') Kruskal-Wallis w/ Ties Corr.	2	30.329	2.59505e-07	0	0	0	0	0	0	0	0	0	0	0	0	0	0	0	0	0	0	0	0	0	0	0	0	3501.3	3305.85	2246.19	2346.96	2370.14	2234.74	711.375	3619.11	1970.39	2980.55	1251.92
253	21437_15799753_hypothetical protein Z0078 _- / - / 561 / -	15799753	Z0078	_		21437.3	21437	- / - / 561 / -	5.32	hypothetical protein Z0078	(H') Kruskal-Wallis w/ Ties Corr.	2	19.9716	4.60485e-05	0	0	0	0	0	0	0	0	0	0	0	0	0	0	0	0	0	0	0	0	0	0	0	0	0	887.919	1755.07	0	1273.19	799.425	450.769	467.295	560.895	1940.72	0
667	47000_15799772_UDP-N-acetylmuramoyl-L-alanyl-D-glutamate synthetase _- / 423 / 331 / 1701	15799772	Z0098	murD	CY	46999.8	47000	- / 423 / 331 / 1701	5.15	UDP-N-acetylmuramoyl-L-alanyl-D-glutamate synthetase	(H') Kruskal-Wallis w/ Ties Corr.	2	16.5681	0.000252509	0	0	0	0	0	0	0	0	0	0	0	0	2739.25	0	0	0	0	1019.7	0	649.809	0	1356.69	0	524.132	670.762	1993.07	1575.81	0	1143.15	808.385	2401.75	952.118	2280.83	1030.34	905.73
547	37799_15799774_N-acetylglucosaminyl transferase _269 / 664 / - / 1044	15799774	Z0100	murG	CY/IM	37799.2	37799	269 / 664 / - / 1044	9.74	N-acetylglucosaminyl transferase	(H') Kruskal-Wallis w/ Ties Corr.	2	22.2854	1.44805e-05	3923.78	1306.43	1038.79	0	854.351	1357.27	1859.45	1212.2	2397.71	2208.28	1771.07	1629.94	354.192	0	0	0	347.293	0	454.716	0	0	0	402.081	141.662	0	0	0	0	0	0	0	0	0	0	0
1237	368244_15799782_preprotein translocase subunit SecA _249 / 575 / 630 / 858	15799782	Z0108	secA	CY/IM, Ht-9	101961	368244	249 / 575 / 630 / 858	5.46	preprotein translocase subunit SecA	(H') Kruskal-Wallis w/ Ties Corr.	2	14.2657	0.000798457	1648.74	545.164	2037.36	0	1615.46	1283.21	1367.32	2043.15	5037.49	7113.91	3534.89	2384.24	473.817	352.053	478.58	0	813.111	102.549	765.13	0	0	102.268	0	280.683	1122.98	542.196	59.1763	134.221	863.842	977.391	829.677	0	0	0	0
8	7306_15799785_zinc-binding protein _- / - / 523 / -	15799785	Z0111	yacG		7305.88	7306	- / - / 523 / -	4.49	zinc-binding protein	(H') Kruskal-Wallis w/ Ties Corr.	2	16.9153	0.000212267	0	0	0	0	0	0	0	0	0	0	0	0	0	0	0	0	0	0	0	0	0	0	0	0	2060.93	1212.28	587.242	0	0	1648.22	0	961.512	0	1596.2	915.313
824	65542_15799793_quinolinate phosphoribosyltransferase _- / - / 381 / 1374	15799793	Z0119	nadC	CY, Ho-2	32770.8	65542	- / - / 381 / 1374	5.07	quinolinate phosphoribosyltransferase	(H') Kruskal-Wallis w/ Ties Corr.	2	26.6667	1.6196e-06	0	0	0	0	0	0	0	0	0	0	0	0	0	0	0	0	0	0	0	0	0	0	0	0	2104.04	1064.24	525.899	0	1017.35	1199.04	537.29	1412.23	676.541	2093.5	800.252
1283	2391952_15799798_pyruvate dehydrogenase subunit E1 _130 / 109 / 501 / 57	15799798	Z0124	aceE	CY, Ho-24	99664.7	2391952	130 / 109 / 501 / 57	5.46	pyruvate dehydrogenase subunit E1	(H') Kruskal-Wallis w/ Ties Corr.	2	16.2964	0.000289262	3349.87	4898.78	9183.33	1336.07	1544.59	5043.97	933.81	14407.2	9357.76	13899.4	11562.5	6865.21	10013.4	13943.2	9294.03	12774.6	7828.97	5054	7866.45	2592.09	4162.4	2697.54	3244.43	7224.65	2763.17	1379.72	743.774	1567.39	1888.46	338.921	2159.26	0	358.81	80.4686	0
1282	1588349_15799799_dihydrolipoamide acetyltransferase _47 / 172 / 545 / 429	15799799	Z0125	aceF	CY, Ho-24	66181.2	1588349	47 / 172 / 545 / 429	5.06	dihydrolipoamide acetyltransferase	(H) Kruskal-Wallis	2	25.1162	3.51633e-06	7276.77	12598.7	16956.3	8881	9823.41	6544.47	9827.96	7214.03	9147.35	7371.59	11660	9754.68	840.332	693.823	2716.09	566.656	3982.9	1946.42	3618.63	4315.91	6893.07	3156.18	4157.59	2989.78	0	291.067	359.579	661.317	1147.75	1082.18	876.874	695.233	555.152	1240.56	551.134
1338	9999999_15799800_dihydrolipoamide dehydrogenase _48 / 21 / 47 / 246	15799800	Z0126	lpdA	CY, Ho-2, Ht-Mu	50686.6	9999999	48 / 21 / 47 / 246	5.79	dihydrolipoamide dehydrogenase	(H) Kruskal-Wallis	2	22.0924	1.59479e-05	13031.9	3506.28	16312.8	16333.4	9286.48	11747.8	6550.03	16149.5	7860.04	16298.5	7842.93	11356.3	32173.6	32954	27402.9	34302.2	22383.5	40596.9	21624.4	32408.7	32365	38060.8	37975	32022.5	12728.4	19571.3	17878.7	12739.2	14866.1	15590.1	11837.7	9265.26	18563.3	8462.92	13300.9
1134	186961_15799802_bifunctional aconitate hydratase 2/2-methylisocitrate dehydratase _122 / 53 / 285 / 12	15799802	Z0128	acnB	CY, Ho-2	93480.3	186961	122 / 53 / 285 / 12	5.24	bifunctional aconitate hydratase 2/2-methylisocitrate dehydratase	(H) Kruskal-Wallis	2	23.9436	6.31992e-06	9190.77	3562.93	2285.13	10005.7	2931.29	6447.9	2576.46	5614.5	7412.97	5828.19	7478.84	5757.7	12771	27210.2	18081.9	18595.3	15737.5	15215.8	17666.3	14966.3	14601.2	13224.1	17032.9	16827.5	3288.34	3118.64	4520.52	2519.36	3478.1	936.972	5249.42	993.211	3701.09	1545.05	2834.46
901	80458_161367655_hypoxanthine-guanine phosphoribosyltransferase _495 / 601 / 394 / 525	161367655	Z0136	hpt	CY, Ho-4	20114.5	80458	495 / 601 / 394 / 525	5.09	hypoxanthine-guanine phosphoribosyltransferase	(H') Kruskal-Wallis w/ Ties Corr.	2	11.286	0.00354223	0	0	0	0	0	0	0	0	2243.74	1596.59	1105.26	449.598	0	0	0	0	0	899.244	0	913.538	0	951.463	0	251.295	1519.13	2390.54	293.522	0	2142.39	2020	3600.89	951.662	2279.74	2351.25	0
978	100616_15799810_carbonic anhydrase _- / 98 / 151 / 920	15799810	Z0137	yadF	CY, Ho-4	25154	100616	- / 98 / 151 / 920	6.04	carbonic anhydrase	(H') Kruskal-Wallis w/ Ties Corr.	2	23.5856	7.55863e-06	0	0	0	0	0	0	0	0	0	0	0	0	8092.49	6681.59	11988.3	14551.9	2643.9	17572.7	2612.8	10109.8	4978.57	9936.6	10779.5	9086.19	5060.66	9290.88	7214.61	7539.03	10467.5	1099.96	9139.55	2113.51	5062.99	2175.76	6534.26
758	55332_15799815_aspartate alpha-decarboxylase _- / 137 / 552 / 1046	15799815	Z0142	panD	CY, Ht-4, Ht-8	13833.2	55332	- / 137 / 552 / 1046	5.75	aspartate alpha-decarboxylase	(H') Kruskal-Wallis w/ Ties Corr.	2	24.7498	4.2233e-06	0	0	0	0	0	0	0	0	0	0	0	0	5171.84	3363.28	1188.48	4623.37	1621.27	5812.77	4330.27	4325.57	4260.67	9003.98	5871.11	4506.6	0	2805.56	865.744	0	0	0	1592.83	1471.27	0	0	1401.01
807	63133_15799817_pantoate--beta-alanine ligase _479 / 121 / 464 / 1020	15799817	Z0144	panC	CY, Ho-2	31566.5	63133	479 / 121 / 464 / 1020	5.91	pantoate--beta-alanine ligase	(H') Kruskal-Wallis w/ Ties Corr.	2	22.1476	1.55136e-05	0	0	0	0	0	266.098	0	2544.25	1435.69	1233.99	365.226	531.387	5218.54	5909.08	6325.2	4524.41	4020.82	3885.24	6260.07	4346.3	4586.42	4523.11	2553.53	4741.16	1003.15	1632.81	1320.31	0	3192.68	802.663	1788.74	0	1132.46	194.001	0
1207	283085_15799818_3-methyl-2-oxobutanoate hydroxymethyltransferase _113 / 245 / 1085 / 1057	15799818	Z0145	panB	CY, Ho-10	28308.5	283085	113 / 245 / 1085 / 1057	5.29	3-methyl-2-oxobutanoate hydroxymethyltransferase	(H') Kruskal-Wallis w/ Ties Corr.	2	14.8308	0.000601916	7447.91	8501.33	2251.65	0	813.066	8833.03	0	3955.55	3715.27	7984.09	2881.5	4216.67	632.616	5269.64	3683.74	0	2980.33	651.845	4907.82	0	828.305	0	1684	1876.21	0	0	0	0	613.858	0	0	0	0	0	0
176	17527_15799829_DnaK transcriptional regulator DksA _854 / - / 85 / 701	15799829	Z0156	dksA	CY, Ho-1	17527.1	17527	854 / - / 85 / 701	5.06	DnaK transcriptional regulator DksA	(H') Kruskal-Wallis w/ Ties Corr.	2	28.8317	5.4863e-07	0	0	0	0	0	0	0	0	903.075	0	0	82.0978	0	0	0	0	0	0	0	0	0	0	0	0	9854.73	9516.08	9927.29	19218.6	6822.59	7862.35	10011.2	13469.5	9075	10399.6	8809.12
307	24200_15799840_iron-sulfur cluster insertion protein ErpA _603 / 168 / 185 / 976	15799840	Z0167	erpA (yadR)	CY, Ho-2	12100	24200	603 / 168 / 185 / 976	4.11	iron-sulfur cluster insertion protein ErpA	(H') Kruskal-Wallis w/ Ties Corr.	2	18.0209	0.000122126	1219.61	0	0	0	1024.57	0	0	0	0	0	0	204.016	2248.32	0	0	0	1097.96	2928.13	0	4681.32	0	2923.05	0	1261.71	4702.59	1110.02	3291.12	5043.02	3979.17	2995.78	3821.79	3535.15	2110.37	2183.55	2522.18
692	48706_15799843_5'-methylthioadenosine/S-adenosylhomocysteine nucleosidase _- / 367 / 293 / 689	15799843	Z0170	mtnN (pfs)	CY, Ho-2	24353	48706	- / 367 / 293 / 689	5.09	5'-methylthioadenosine/S-adenosylhomocysteine nucleosidase	(H') Kruskal-Wallis w/ Ties Corr.	2	11.6532	0.00294802	0	0	0	0	0	0	0	0	0	0	0	0	764.551	0	0	1025.21	0	2665.4	0	1256.51	0	3993.17	0	882.258	581.277	2932.86	3312.64	0	1201.31	0	1432.73	0	3995.59	1648.37	2538.42
1175	237283_15799844_deoxyguanosinetriphosphate triphosphohydrolase _543 / 1159 / - / 1647	15799844	Z0171	dgt	CY, Ho-4	59320.7	237283	543 / 1159 / - / 1647	6.85	deoxyguanosinetriphosphate triphosphohydrolase	(H') Kruskal-Wallis w/ Ties Corr.	2	14.0384	0.000894539	0	0	0	0	249.046	604.105	0	356.301	200.856	873.495	1313.8	327.055	0	0	0	0	0	0	0	0	0	0	0	0	0	0	0	0	0	0	0	0	0	0	0
1214	296114_15799845_serine endoprotease _456 / 97 / 138 / 575	15799845	Z0173	htrA	PP, Ho-6	49352.3	296114	456 / 97 / 138 / 575	8.65	serine endoprotease	(H') Kruskal-Wallis w/ Ties Corr.	2	22.2073	1.50576e-05	0	0	247.497	0	286.254	779.945	0	2328.47	1049.77	1691.96	1696.22	734.556	5857.02	8994.72	6389.17	8688.97	8328.11	7631.05	7566.44	7073.19	7206.59	8630.06	9362.1	7793.4	11137.4	4969.28	3485.35	10562	5746.36	5851.53	8554.6	8934.01	5503.3	5675.93	7041.81
136	15096_15799847_hypothetical protein Z0175 _402 / 368 / 235 / 434	15799847	Z0175	yaeH	CY	15095.6	15096	402 / 368 / 235 / 434	6.61	hypothetical protein Z0175	(H') Kruskal-Wallis w/ Ties Corr.	2	11.4527	0.00325903	0	0	0	0	0	951.286	0	3471.16	487.579	7356.69	0	1115.16	0	4378.69	3060.92	0	0	2193.53	0	2629.1	1553.64	543.983	5766.67	1829.69	7567.58	4186.61	4689.33	8243.86	3201.71	3773.5	4804.81	2666.66	1597.02	2928.21	2113.95
786	59754_15799848_2,3,4,5-tetrahydropyridine-2-carboxylate N-succinyltransferase _562 / 55 / 119 / 357	15799848	Z0176	dapD	CY, Ho-2	29876.9	59754	562 / 55 / 119 / 357	5.55	2,3,4,5-tetrahydropyridine-2-carboxylate N-succinyltransferase	(H') Kruskal-Wallis w/ Ties Corr.	2	27.0772	1.31906e-06	2543.45	0	0	0	1329.12	349.739	459.613	0	328.502	0	0	455.493	17680.8	18648.1	11060.8	17307	8389.46	16843.6	9578.54	16863.2	11579.2	14088.8	15628.6	14333.5	4516.19	6270.72	8986.22	2849.47	9441.21	2967.28	11064.9	5491.95	6578.07	6784.42	10923.7
392	29330_15799850_methionine aminopeptidase _- / 963 / 712 / 138	15799850	Z0178	map	CY, Ho-1	29329.8	29330	- / 963 / 712 / 138	5.64	methionine aminopeptidase	(H') Kruskal-Wallis w/ Ties Corr.	2	15.9771	0.000339326	0	0	0	0	0	0	0	0	0	0	0	0	438.155	0	0	0	0	0	0	0	0	0	0	39.8322	0	241.457	191.152	0	346.017	322.361	0	1552.4	458.67	638.288	365.425
1342	9999999_15799852_elongation factor Ts _711 / 117 / 41 / 627	15799852	Z0181	tsf	CY, Rib	30421.7	9999999	711 / 117 / 41 / 627	5.22	elongation factor Ts	(H') Kruskal-Wallis w/ Ties Corr.	2	23.8771	6.53348e-06	0	0	779.925	0	0	999.231	0	0	0	0	0	161.742	12980.4	2516.23	6156.39	18267.1	0	17402.1	684.457	11515.8	693.917	11495.1	2255.03	7633.32	13227.5	17314.5	16410.7	19992.1	16076.7	13239.5	19056.8	15593.5	20301.5	17681.3	19563.4
234	20638_15799854_ribosome recycling factor _- / - / 141 / 1106	15799854	Z0183	frr	CY	20637.7	20638	- / - / 141 / 1106	6.44	ribosome recycling factor	(H') Kruskal-Wallis w/ Ties Corr.	2	30.329	2.59505e-07	0	0	0	0	0	0	0	0	0	0	0	0	0	0	0	0	0	0	0	0	0	0	0	0	5764.62	3663.44	4396.45	7134.43	5253.04	3537.82	4955.19	5416.9	4990.91	4117.98	4360.22
183	17688_15799860_periplasmic chaperone _1082 / 663 / 123 / 464	15799860	Z0190	hlpA	PP	17687.5	17688	1082 / 663 / 123 / 464	9.69	periplasmic chaperone	(H') Kruskal-Wallis w/ Ties Corr.	2	27.0322	1.34906e-06	0	0	0	0	0	0	0	0	0	0	0	0	0	0	1160.45	0	0	0	0	0	0	623.125	815.808	236.308	9270.14	7179.92	2365.32	8544.94	1470.76	14791.9	3531.48	9255.4	4564.74	8519.12	2589.55
985	102194_15799862_(3R)-hydroxymyristoyl-ACP dehydratase _756 / 312 / 240 / 576	15799862	Z0192	fabZ	CY, Ho-6, Ho-Mu	17032.3	102194	756 / 312 / 240 / 576	6.84	(3R)-hydroxymyristoyl-ACP dehydratase	(H') Kruskal-Wallis w/ Ties Corr.	2	13.9104	0.000953648	0	0	0	0	0	0	1058.79	0	0	0	0	96.2533	878.211	0	0	0	860.66	3928.35	1127.63	1499.91	1090.47	2263.78	2053.3	1245.67	2168.35	1228.77	3371.94	0	3057.97	4613.24	2936.73	3395.93	733.619	3915.45	0
924	84147_15799863_UDP-N-acetylglucosamine acyltransferase _554 / 140 / 859 / 369	15799863	Z0193	lpxA	CY, Ho-3	28048.9	84147	554 / 140 / 859 / 369	6.63	UDP-N-acetylglucosamine acyltransferase	(H') Kruskal-Wallis w/ Ties Corr.	2	18.6456	8.93611e-05	0	0	0	0	864.87	0	873.878	1151.36	0	0	845.754	339.624	4718.92	4007.51	4357.81	0	3966.41	1756.64	868.008	2807.27	2488.39	2337.18	6157.48	3042.33	0	0	391.031	0	1082.53	0	0	0	0	0	0
38	9698_15799871_Rho-binding antiterminator _- / - / 198 / 365	15799871	Z0201	yaeO	CY	9697.56	9698	- / - / 198 / 365	4.63	Rho-binding antiterminator	(H') Kruskal-Wallis w/ Ties Corr.	2	16.9153	0.000212267	0	0	0	0	0	0	0	0	0	0	0	0	0	0	0	0	0	0	0	0	0	0	0	0	4923.61	0	1437.93	0	2099.34	0	0	1162.16	1389.47	955.952	5575.09
1042	127298_15799876_prolyl-tRNA synthetase _289 / 162 / 435 / 514	15799876	Z0206	proS	CY, Ho-2	63649.1	127298	289 / 162 / 435 / 514	5.16	prolyl-tRNA synthetase	(H') Kruskal-Wallis w/ Ties Corr.	2	13.1498	0.00139492	2531.36	249.672	2681.16	0	0	2626.86	296.599	1568.46	3535.64	4273.91	5712.86	2134.23	7374.56	3517.99	2648.43	8472.26	4285.43	5456.53	5292.72	5459.52	1680.33	4024.48	2182.93	4581.38	1041.74	1229.48	1316.36	0	2938.27	138.174	3174.82	0	586.247	537.455	931.207
395	29438_15799883_2,5-diketo-D-gluconate reductase B _- / - / 338 / -	15799883	Z0229	dkgB	CY	29437.6	29438	- / - / 338 / -	5.27	2,5-diketo-D-gluconate reductase B	(H') Kruskal-Wallis w/ Ties Corr.	2	26.6667	1.6196e-06	0	0	0	0	0	0	0	0	0	0	0	0	0	0	0	0	0	0	0	0	0	0	0	0	1751.18	327.412	1531.96	0	987.659	931.33	1482.48	1097.03	656.797	1129.34	781.2
381	28433_15799888_hydroxyacylglutathione hydrolase _- / - / 438 / 548	15799888	Z0236	gloB	CY	28433.4	28433	- / - / 438 / 548	5.43	hydroxyacylglutathione hydrolase	(H') Kruskal-Wallis w/ Ties Corr.	2	23.2182	9.08287e-06	0	0	0	0	0	0	0	0	0	0	0	0	0	0	0	0	0	0	0	0	0	0	0	0	0	2369.48	1170.89	0	1698.64	1067.41	631.777	605.396	1466.67	3107.38	588.343
390	28950_15799924_hypothetical protein Z0276 _- / - / 889 / -	15799924	Z0276	yafV		28949.8	28950	- / - / 889 / -	6.45	hypothetical protein Z0276	(H') Kruskal-Wallis w/ Ties Corr.	2	11.3305	0.00346433	0	0	0	0	0	0	0	0	0	0	0	0	0	0	0	0	0	0	0	0	0	0	0	0	0	214.738	0	0	308.254	290.411	368.741	0	0	280.451	0
470	33743_15799925_vertebrate C-lysozyme inhibitor _- / 462 / 132 / 492	15799925	Z0277	ivy (ykfE)	PP, Ho-2	16871.6	33743	- / 462 / 132 / 492	6.27	vertebrate C-lysozyme inhibitor	(H') Kruskal-Wallis w/ Ties Corr.	2	25.2898	3.2239e-06	0	0	0	0	0	0	0	0	0	0	0	0	0	0	0	0	0	0	0	0	1143.33	0	7437.65	780.089	11199.4	3084.14	1741.76	14014.6	1895.3	14296.2	6067.81	9822.25	2521.02	8089.21	2669.36
917	83256_15799927_phosphoheptose isomerase _338 / 226 / 195 / 840	15799927	Z0280	gmhA	CY, Ho-4	20814	83256	338 / 226 / 195 / 840	5.97	phosphoheptose isomerase	(H') Kruskal-Wallis w/ Ties Corr.	2	8.86468	0.0118866	0	0	0	0	0	0	0	2368.52	4004.37	2868.45	4601.05	1258.4	4536.52	1997.65	1212.61	1359.59	1977.16	4816.03	1953.51	6716.93	566.183	3495.09	1726.51	2759.8	2951.19	4727.01	4425.85	3391.57	3924.16	2354.53	5139.48	4754.01	3321.61	1957.61	2638.06
1002	105831_15799942_aminoacyl-histidine dipeptidase (peptidase D) _564 / 77 / 334 / 500	15799942	Z0298	pepD	CY, Ho-2	52915.4	105831	564 / 77 / 334 / 500	5.2	aminoacyl-histidine dipeptidase (peptidase D)	(H') Kruskal-Wallis w/ Ties Corr.	2	25.269	3.25759e-06	2035.87	0	0	0	426.661	1054.44	0	0	351.537	616.351	0	407.714	7353.14	11838.7	9655.17	11569.6	6910.2	13838.2	7124.41	15820.6	10555.3	13277.6	16790.8	11339.4	1292.83	2746.77	1960.58	0	2844.55	205.631	5253.94	1214.97	2037.35	1400.84	2080.4
838	67880_15799943_xanthine-guanine phosphoribosyltransferase _- / 163 / 256 / 941	15799943	Z0299	gpt	CY, Ho-4	16970	67880	- / 163 / 256 / 941	5.52	xanthine-guanine phosphoribosyltransferase	(H') Kruskal-Wallis w/ Ties Corr.	2	15.6748	0.000394702	0	0	0	0	0	0	0	0	0	0	0	0	8299.18	3083.51	0	2770.19	1013.23	1788.09	1326.1	6048.03	0	3596.61	2361.07	2753.27	0	977.5	393.067	3304.06	3502.36	0	1682.42	1543.78	0	1279.48	2221.74
1126	178890_15799948_gamma-glutamyl phosphate reductase _1127 / 214 / 397 / 1280	15799948	Z0304	proA	CY, Ho-4	44722.4	178890	1127 / 214 / 397 / 1280	5.52	gamma-glutamyl phosphate reductase	(H') Kruskal-Wallis w/ Ties Corr.	2	24.2561	5.40573e-06	0	0	0	0	0	0	0	0	0	0	0	0	3010.39	4473.97	4560.98	1522.48	3321.06	2941.65	2430.62	1567.01	3704.04	2283.07	4726	3140.12	2270.9	2278.15	264.883	0	2305.87	1087.07	2768.34	0	1277.97	0	405.707
337	26081_15799951_putative cI repressor protein for prophage CP-933H _- / - / 610 / -	15799951	Z0309	_		26080.7	26081	- / - / 610 / -	5.06	putative cI repressor protein for prophage CP-933H	(H') Kruskal-Wallis w/ Ties Corr.	2	14.0384	0.000894539	0	0	0	0	0	0	0	0	0	0	0	0	0	0	0	0	0	0	0	0	0	0	0	0	0	344.829	348.244	0	492.12	953.458	1827.09	1686.67	0	0	0
458	33264_15800007_hypothetical protein Z0370 _- / 185 / 883 / 1335	15800007	Z0370	_		33264.3	33264	- / 185 / 883 / 1335	5.54	hypothetical protein Z0370	(H') Kruskal-Wallis w/ Ties Corr.	2	27.3338	1.1602e-06	0	0	0	0	0	0	0	0	0	0	0	0	2720.91	3466.07	3769.05	3145.33	1143.51	1010.44	4017.18	4208.53	1907.9	3369.03	3106.58	2896.77	0	172.84	1104.43	0	0	0	0	0	0	0	0
102	13188_15800009_hypothetical protein Z0372 _- / - / 49 / 1222	15800009	Z0372	_	PP	13187.5	13188	- / - / 49 / 1222	5.03	hypothetical protein Z0372	(H') Kruskal-Wallis w/ Ties Corr.	2	30.329	2.59505e-07	0	0	0	0	0	0	0	0	0	0	0	0	0	0	0	0	0	0	0	0	0	0	0	0	14726.6	10027.3	15856.1	16707.1	10544	18075.8	4603.19	18096.2	10200	10520	9113.59
457	33202_15800014_putative dehydrogenase _- / 348 / 691 / 1383	15800014	Z0377	_	CY	33201.7	33202	- / 348 / 691 / 1383	5.55	putative dehydrogenase	(H') Kruskal-Wallis w/ Ties Corr.	2	13.1497	0.00139504	0	0	0	0	0	0	0	0	0	0	0	0	1775.83	0	855.456	1436.98	0	305.008	0	2366.42	873.043	2154.85	811.015	961.691	0	293.892	520.291	0	993.617	0	603.761	0	668.859	0	0
1160	211500_15800034_betaine aldehyde dehydrogenase _482 / 299 / 1075 / 1388	15800034	Z0399	betB	CY, Ho-4	52874.9	211500	482 / 299 / 1075 / 1388	5.13	betaine aldehyde dehydrogenase	(H') Kruskal-Wallis w/ Ties Corr.	2	11.6543	0.00294639	1806.93	0	0	0	0	414.521	0	2239.18	0	1807.87	0	569.864	630.248	2498.01	2037.27	0	1854.29	547.483	812.237	1837.36	0	1092.63	2158.96	1224.41	0	0	0	0	226.326	0	266.567	0	0	0	0
499	35652_15800049_putative periplasmic binding protein, substrate ribose _863 / 1074 / 574 / 1662	15800049	Z0415	_	PP	35651.8	35652	863 / 1074 / 574 / 1662	8.48	putative periplasmic binding protein, substrate ribose	(H') Kruskal-Wallis w/ Ties Corr.	2	15.7179	0.000386278	0	0	0	0	0	0	0	432.343	224.613	0	0	59.7233	0	0	0	0	0	0	0	0	0	0	0	0	0	687.836	1019.48	0	222.828	697.043	0	1095.3	655.232	1578.57	781.448
552	37967_15800054_putative oxidoreductase _426 / 246 / 396 / 1128	15800054	Z0420	yahK	CY	37966.9	37967	426 / 246 / 396 / 1128	5.85	putative oxidoreductase	(H') Kruskal-Wallis w/ Ties Corr.	2	8.35205	0.0153594	0	0	0	0	0	0	0	1206.51	3399.68	1460.88	1756.41	711.226	4957.06	701.415	2288.86	1910.09	2083.29	2460.38	914.374	3538.73	871.323	2455.13	808.365	2089.91	1218.28	2156.76	1421.02	1632.76	1804.01	1943.94	1856.42	0	1027.88	470.271	1083.68
42	9930_15800058_hypothetical protein Z0425 _- / - / 449 / -	15800058	Z0425	yahO	PP	9929.98	9930	- / - / 449 / -	5.36	hypothetical protein Z0425	(H') Kruskal-Wallis w/ Ties Corr.	2	23.2182	9.08287e-06	0	0	0	0	0	0	0	0	0	0	0	0	0	0	0	0	0	0	0	0	0	0	0	0	871.02	1664.14	1644.68	0	772.899	747.494	898.501	2649.95	0	1454.93	3361.12
1208	285735_15800066_cytosine deaminase _138 / 186 / - / 1108	15800066	Z0433	codA	CY, Ho-6	47622.4	285735	138 / 186 / - / 1108	5.89	cytosine deaminase	(H') Kruskal-Wallis w/ Ties Corr.	2	17.7929	0.000136877	5106.79	0	2253.75	2596.93	1111.94	9274.06	2420.07	6328.45	5795.43	10538.3	1728.78	4286.77	0	2206.31	3958.61	0	6114.29	1160.52	5753.49	1112	3835.9	3088.12	3050.96	2752.74	0	0	0	0	0	0	0	0	0	0	0
1255	465621_15800073_beta-D-galactosidase _583 / - / - / 1773	15800073	Z0440	lacZ	CY, Ho-4	116405	465621	583 / - / - / 1773	5.2	beta-D-galactosidase	(H') Kruskal-Wallis w/ Ties Corr.	2	16.9153	0.000212267	405.693	177.542	146.183	0	0	733.423	0	525.341	295.436	0	156.224	221.804	0	0	0	0	0	0	0	0	0	0	0	0	0	0	0	0	0	0	0	0	0	0	0
889	78663_15800087_alcohol dehydrogenase class III; formaldehyde dehydrogenase, glutathione-dependent _- / 473 / 1030 / 1162	15800087	Z0456	frmC (adhC)	CY, Ho-2	39331.4	78663	- / 473 / 1030 / 1162	5.85	alcohol dehydrogenase class III; formaldehyde dehydrogenase, glutathione-dependent	(H') Kruskal-Wallis w/ Ties Corr.	2	11.3305	0.00346433	0	0	0	0	0	0	0	0	0	0	0	0	1021.96	0	844.776	0	0	0	0	1322.34	1943.6	1376.14	0	591.71	0	0	0	0	0	0	0	0	0	0	0
63	11227_15800088_regulator protein FrmR _- / - / 416 / -	15800088	Z0457	frmR (yaiN)	CY	11227.4	11227	- / - / 416 / -	5.86	regulator protein FrmR	(H') Kruskal-Wallis w/ Ties Corr.	2	19.9716	4.60485e-05	0	0	0	0	0	0	0	0	0	0	0	0	0	0	0	0	0	0	0	0	0	0	0	0	648.872	898.39	1335.97	0	1937.93	0	0	3587.92	1718.83	1181.95	1364.97
539	37401_15800091_periplasmic ferric iron-binding protein _- / 769 / 258 / 1503	15800091	Z0460	afuA	PP	37401.1	37401	- / 769 / 258 / 1503	8.12	periplasmic ferric iron-binding protein	(H') Kruskal-Wallis w/ Ties Corr.	2	28.8317	5.4863e-07	0	0	0	0	0	0	0	0	0	0	0	0	0	0	0	0	0	0	0	0	0	431.054	0	39.1867	2452.15	2090.17	1271.22	1826.52	2305.47	2173.77	1937.5	4352.45	2759.94	2530.24	3166.19
1212	295283_15800099_delta-aminolevulinic acid dehydratase _185 / 265 / 971 / 1048	15800099	Z0468	hemB	CY, Ho-8	36910.4	295283	185 / 265 / 971 / 1048	5.32	delta-aminolevulinic acid dehydratase	(H') Kruskal-Wallis w/ Ties Corr.	2	14.0195	0.000903016	3253.76	0	0	1761.04	0	12155.4	1219.98	6451.4	2726.78	3906.55	581.523	2914.23	0	3595.99	2933.03	529.511	1972.93	346.004	2605.11	666.159	1984.97	1045.55	920.956	1509.11	0	0	0	0	227.086	0	322.498	0	0	0	0
888	78629_15800107_D-alanyl-alanine synthetase A _904 / 782 / 342 / 204	15800107	Z0477	ddl	CY, Ho-2	39314.3	78629	904 / 782 / 342 / 204	5.02	D-alanyl-alanine synthetase A	(H') Kruskal-Wallis w/ Ties Corr.	2	26.6018	1.67299e-06	0	0	0	0	0	0	0	0	0	0	0	0	0	328.57	0	0	0	319.772	0	314.276	0	326.766	0	117.217	1233.62	3457.88	2877.85	1645.72	2087.7	1968.43	939.904	869.409	1041.35	716.01	2205.47
7	7281_15800115_hypothetical protein Z0485 _- / - / 278 / -	15800115	Z0485	yaiA	PP or Ex	7280.89	7281	- / - / 278 / -	6.08	hypothetical protein Z0485	(H') Kruskal-Wallis w/ Ties Corr.	2	19.9716	4.60485e-05	0	0	0	0	0	0	0	0	0	0	0	0	0	0	0	0	0	0	0	0	0	0	0	0	7292.42	1074.07	2153.74	0	1385.87	0	3698.4	3318.16	0	1400.9	4994.69
45	10234_15800117_hypothetical protein Z0487 _- / - / 210 / 883	15800117	Z0487	yaiE	PP or Ex	10234	10234	- / - / 210 / 883	4.47	hypothetical protein Z0487	(H') Kruskal-Wallis w/ Ties Corr.	2	26.6667	1.6196e-06	0	0	0	0	0	0	0	0	0	0	0	0	0	0	0	0	0	0	0	0	0	0	0	0	0	5133.91	5074.38	8596.98	1834.68	1726.57	4389.39	2026.61	4880.76	1677.62	3858.08
1152	203604_15800120_recombination associated protein _422 / 243 / 853 / 1299	15800120	Z0492	rdgC	CY, Ho-Mu	33934	203604	422 / 243 / 853 / 1299	5.36	recombination associated protein	(H') Kruskal-Wallis w/ Ties Corr.	2	14.3361	0.000770842	2204.2	0	0	0	2687.64	0	2089.11	0	0	0	0	634.632	1848.46	1831.43	2987.27	0	2175.17	1283.55	3820.72	3694.81	1819.5	3524.69	2110.47	2281.46	0	0	347.296	0	755.143	0	600.405	0	0	0	0
171	17228_15800142_transcriptional regulator NrdR _744 / - / 467 / 586	15800142	Z0514	nrdR (ybaD)	CY	17228.2	17228	744 / - / 467 / 586	7.66	transcriptional regulator NrdR	(H') Kruskal-Wallis w/ Ties Corr.	2	16.7067	0.000235601	0	0	0	0	0	0	0	0	906.876	0	0	82.4433	0	0	0	0	0	0	0	0	0	0	0	0	2616.33	409.089	1271.56	0	3320.77	1389.5	1328.93	403.524	0	336.308	0
365	27424_15800145_transcription antitermination protein NusB _483 / 851 / 354 / 1337	15800145	Z0518	nusB	CY, Ht-2	15688.4	27424	483 / 851 / 354 / 1337	6.6	transcription antitermination protein NusB	(H') Kruskal-Wallis w/ Ties Corr.	2	14.2305	0.000812629	961.18	0	0	2518.6	839.414	0	0	0	674.03	0	865.33	532.596	0	824.688	0	0	0	0	0	0	0	0	0	74.9716	2689.93	1190.16	784.398	4507.73	1706.92	2145.88	0	2527.68	0	2602.11	1200.46
966	96000_15800152_exodeoxyribonuclease VII small subunit _746 / 720 / 358 / 671	15800152	Z0525	xseB	CY, Ht-5	8951.58	96000	746 / 720 / 358 / 671	4.43	exodeoxyribonuclease VII small subunit	(H') Kruskal-Wallis w/ Ties Corr.	2	13.5895	0.00111963	0	0	0	0	0	0	0	0	0	0	0	0	0	0	0	0	1272.69	0	0	0	0	0	0	115.699	1040.53	0	1214.31	0	2651.73	0	3161.92	2944.79	3515.89	805.655	0
194	18343_161367639_nucleotide-binding protein _977 / - / 64 / 663	161367639	Z0529	yajQ	CY	18343.1	18343	977 / - / 64 / 663	5.96	nucleotide-binding protein	(H') Kruskal-Wallis w/ Ties Corr.	2	28.8317	5.4863e-07	0	0	395.872	0	0	0	0	0	0	0	0	35.9883	0	0	0	0	0	0	0	0	0	0	0	0	9827.93	8068.97	8223.82	13749.8	7954.48	11931.9	6511.26	6424.42	12504.3	7274.98	8021.24
75	11993_161367637_transcriptional regulator BolA _574 / 690 / 286 / 616	161367637	Z0539	bolA	CY	11993.2	11993	574 / 690 / 286 / 616	6.19	transcriptional regulator BolA	(H') Kruskal-Wallis w/ Ties Corr.	2	10.3319	0.00570777	2835.37	0	0	0	0	0	0	0	0	0	0	257.761	0	0	0	0	0	0	0	0	1392.26	0	0	126.569	2953.77	0	1149.02	0	2501.14	0	0	2762.79	1108.95	6884.47	2627.65
1232	337396_15800166_trigger factor _- / 74 / 143 / 382	15800166	Z0541	tig	CY, Ht-Mu	48190.7	337396	- / 74 / 143 / 382	4.83	trigger factor	(H') Kruskal-Wallis w/ Ties Corr.	2	28.8426	5.45645e-07	0	0	0	0	0	0	0	0	0	0	0	0	18631.6	9748.5	9980.38	20327.9	8622.07	18365.3	7842.85	16563.6	12363.9	17418.9	9799.71	13605.9	4997.36	6754.16	8367.48	3674.33	7775.15	4115.64	6878.09	4847.4	8709.09	3118.85	7781.46
1224	324601_15800167_ATP-dependent Clp protease proteolytic subunit _214 / 40 / 389 / 273	15800167	Z0542	clpP	CY, Ho-14, Ht-26	23185.8	324601	214 / 40 / 389 / 273	5.52	ATP-dependent Clp protease proteolytic subunit	(H') Kruskal-Wallis w/ Ties Corr.	2	14.9471	0.000567898	0	0	0	0	6220.35	0	0	0	5215.16	7471.55	8974.02	2534.64	0	6935.85	21818.3	5126.74	7845.38	11292.3	11627.3	15825.1	19687.7	14735.3	10276.2	11379.1	957.756	1134.56	1121.41	0	810.663	1508.14	0	0	1078.4	0	0
196	18450_15800170_transcriptional regulator HU subunit beta _381 / 132 / 76 / 743	15800170	Z0547	hupB	CY, Ho-2, Ht-2	9225.13	18450	381 / 132 / 76 / 743	9.69	transcriptional regulator HU subunit beta	(H') Kruskal-Wallis w/ Ties Corr.	2	13.8741	0.000971118	6484.35	0	0	0	8471.3	0	4609.33	0	1128.72	0	0	1881.25	7926.85	2945.17	3202.61	2672.37	5829.93	857.207	2560.09	11553.4	18287.5	11164.6	15838.2	7530.72	12341.5	6132.91	12880	14805.1	6595.52	10364.6	6598.61	7324.44	6579.72	11058.9	5806.32
1044	127860_15800182_acyl-CoA thioesterase II _- / 249 / 525 / 1320	15800182	Z0564	tesB	CY, Ho-4	31965.1	127860	- / 249 / 525 / 1320	6.17	acyl-CoA thioesterase II	(H') Kruskal-Wallis w/ Ties Corr.	2	17.8206	0.000134993	0	0	0	0	0	0	0	0	0	0	0	0	1887.16	2369.61	2033.41	0	1230.76	0	1624.48	2095.85	3870.38	2726.4	2151.85	1817.26	0	554.061	889.228	0	870.463	0	1042.54	0	1157.84	1591.89	0
584	39742_15800198_adenine phosphoribosyltransferase _- / - / 161 / 1325	15800198	Z0586	apt	CY, Ho-2	19871.1	39742	- / - / 161 / 1325	5.26	adenine phosphoribosyltransferase	(H') Kruskal-Wallis w/ Ties Corr.	2	30.329	2.59505e-07	0	0	0	0	0	0	0	0	0	0	0	0	0	0	0	0	0	0	0	0	0	0	0	0	2761.61	2933.38	2899.08	2962.12	3271.48	4847.22	3927.62	3114.03	4351.53	4274.32	2468.6
303	24029_15800200_hypothetical protein Z0588 _- / 1028 / 304 / -	15800200	Z0588	ybaB	CY, Ho-2	12014.4	24029	- / 1028 / 304 / -	5.01	hypothetical protein Z0588	(H') Kruskal-Wallis w/ Ties Corr.	2	23.2182	9.08287e-06	0	0	0	0	0	0	0	0	0	0	0	0	0	0	0	0	0	0	0	0	0	0	0	0	1775.72	1397.02	690.273	0	1001.7	2833.42	0	2781.01	1330.8	2748.39	1587.31
1075	142847_15800202_heat shock protein 90 _131 / 60 / 402 / 506	15800202	Z0590	htpG	CY, Ho-2, Ho-Mu	71423.5	142847	131 / 60 / 402 / 506	5.11	heat shock protein 90	(H) Kruskal-Wallis	2	15.4419	0.000443438	5259.68	667.133	397.924	4075.7	654.415	19103.4	534.112	12337.5	1574.23	12686.2	1526.17	5346.95	9205.09	22730.5	14075.2	12605.4	11804.2	7626.44	13172.3	10497.2	13068.6	9451.34	16169	12764.1	1918.64	1061.45	1049.04	1446.99	2333.76	1052.38	2801.83	901.455	1889.53	649.601	1286.3
290	23585_15800203_adenylate kinase _- / 1004 / 26 / 577	15800203	Z0591	adk	CY, Ho-1	23585.1	23585	- / 1004 / 26 / 577	5.55	adenylate kinase	(H') Kruskal-Wallis w/ Ties Corr.	2	28.8317	5.4863e-07	0	0	0	0	0	0	0	0	0	0	0	0	368.183	0	0	0	0	0	0	0	0	0	0	33.4712	16417.7	15916.4	14875.4	27515.2	11907.5	18010.4	17571.8	20110.7	11549	14747.3	13103.3
796	60728_15800209_bifunctional UDP-sugar hydrolase/5'-nucleotidase periplasmic precursor _643 / 241 / 897 / 1746	15800209	Z0599	ushA	PP	60728.5	60728	643 / 241 / 897 / 1746	5.47	bifunctional UDP-sugar hydrolase/5'-nucleotidase periplasmic precursor	(H') Kruskal-Wallis w/ Ties Corr.	2	22.4268	1.34925e-05	286.473	0	0	0	0	627.457	0	657.231	0	449.682	0	183.713	2454.14	3404.13	3371.18	1985.86	1925.26	1065.82	2219.28	1430.76	1207.85	1914.39	2241.6	2110.93	182.546	360.476	236.89	0	0	158.132	389.297	0	0	157.043	0
1055	132221_15800229_putative thioredoxin-like protein _795 / 149 / 191 / 1021	15800229	Z0645	ybbN	CY, Ho-4, Ht-Mu	33055.3	132221	795 / 149 / 191 / 1021	4.53	putative thioredoxin-like protein	(H') Kruskal-Wallis w/ Ties Corr.	2	15.2826	0.000480213	0	0	0	0	0	0	0	0	1029.57	0	0	93.5974	0	2567.46	3350.26	685.822	1014.62	9003.28	0	6043.01	8289.94	7187.26	5325.57	3951.57	838.249	3957.28	4399.88	962.498	4610.43	0	2554.66	2756.9	7075.98	2270.47	4870.51
394	29428_15800230_short chain dehydrogenase _514 / 622 / 1413 / 956	15800230	Z0646	ybbO	CY	29428.1	29428	514 / 622 / 1413 / 956	9.15	short chain dehydrogenase	(H') Kruskal-Wallis w/ Ties Corr.	2	7.87243	0.019522	551.932	0	390.71	0	0	0	520.848	1360.36	0	830.667	496.543	377.369	0	438.831	357.676	0	868.747	0	568.503	0	544.859	0	0	252.601	0	0	0	0	0	0	0	0	0	0	0
962	94349_15800231_multifunctional acyl-CoA thioesterase I and protease I and lysophospholipase L1 _- / - / 725 / -	15800231	Z0647	tesA	PP, Ht-4	23587.3	94349	- / - / 725 / -	6.91	multifunctional acyl-CoA thioesterase I and protease I and lysophospholipase L1	(H') Kruskal-Wallis w/ Ties Corr.	2	16.9153	0.000212267	0	0	0	0	0	0	0	0	0	0	0	0	0	0	0	0	0	0	0	0	0	0	0	0	1137.12	222.714	663.181	0	319.576	0	0	712.068	425.123	0	336.147
387	28731_15800252_hypothetical protein Z0670 _234 / 118 / 842 / 950	15800252	Z0670	allE (ylbA)	CY	28731.4	28731	234 / 118 / 842 / 950	4.91	hypothetical protein Z0670	(H') Kruskal-Wallis w/ Ties Corr.	2	10.464	0.00534276	7629.72	0	0	0	0	5278.38	0	1167.45	0	7156.61	0	1930.2	0	3343.8	4363.3	0	4633.3	4103.98	5231.88	6183.79	4152.54	6435.35	8477.2	4265.92	0	655.206	0	0	0	0	0	0	640.585	0	0
550	37889_15800254_putative malate dehydrogenase _- / 441 / 1099 / -	15800254	Z0672	allD (ylbC)	CY	37889.5	37889	- / 441 / 1099 / -	5.65	putative malate dehydrogenase	(H') Kruskal-Wallis w/ Ties Corr.	2	14.291	0.000788406	0	0	0	0	0	0	0	0	0	0	0	0	0	905.054	1108.52	0	0	395.883	0	1523.41	1687.79	1189.04	516.881	666.052	0	0	0	0	0	0	0	0	474.663	0	0
1071	142236_15800260_phosphoribosylaminoimidazole carboxylase catalytic subunit _- / 196 / - / -	15800260	Z0678	purE	CY, Ho-8	17779.6	142236	- / 196 / - / -	6.04	phosphoribosylaminoimidazole carboxylase catalytic subunit	(H') Kruskal-Wallis w/ Ties Corr.	2	23.2182	9.08287e-06	0	0	0	0	0	0	0	0	0	0	0	0	1973.35	2945.11	796.953	5343.02	5830.39	1721.44	8961.03	2473.44	0	2571.23	0	2965.09	0	0	0	0	0	0	0	0	0	0	0
190	18167_15800262_peptidyl-prolyl cis-trans isomerase B (rotamase B) _- / - / 21 / 260	15800262	Z0680	ppiB	CY	18166.8	18167	- / - / 21 / 260	5.52	peptidyl-prolyl cis-trans isomerase B (rotamase B)	(H') Kruskal-Wallis w/ Ties Corr.	2	30.329	2.59505e-07	0	0	0	0	0	0	0	0	0	0	0	0	0	0	0	0	0	0	0	0	0	0	0	0	9745.9	12178.9	15714.3	12298.3	11642.3	21039.6	15724.5	19932.2	18712.1	29281.4	19986
720	52210_15800263_cysteinyl-tRNA synthetase _1083 / 283 / 388 / 687	15800263	Z0681	cysS	CY, Ho-1	52210	52210	1083 / 283 / 388 / 687	5.33	cysteinyl-tRNA synthetase	(H') Kruskal-Wallis w/ Ties Corr.	2	21.7808	1.8636e-05	0	0	0	0	0	0	0	0	192.137	0	0	17.467	3184.35	2007.73	2339.17	2732.9	851.458	3771.68	1062.8	3375.41	1780.41	2509.09	991.556	2236.96	460.048	1764.79	2414.99	925.22	2919.87	0	4206.58	432.341	1035.69	1068.18	822.555
679	47716_15800291_dihydropteridine reductase _- / 366 / 121 / 907	15800291	Z0717	nfnB	CY, Ho-2	23858.1	47716	- / 366 / 121 / 907	5.8	dihydropteridine reductase	(H') Kruskal-Wallis w/ Ties Corr.	2	26.0827	2.16872e-06	0	0	0	0	0	0	0	0	0	0	0	0	2893.67	0	0	1951.27	0	1256.46	0	4418.35	0	2508.05	0	1184.35	4820.23	9955.65	5622.42	5924.2	6797.85	3525.22	4488.68	5661.84	6781.56	4973.72	7899.46
366	27495_161367635_disulfide isomerase/thiol-disulfide oxidase _- / - / 844 / -	161367635	Z0748	dsbG	PP	27495	27495	- / - / 844 / -	7.65	disulfide isomerase/thiol-disulfide oxidase	(H') Kruskal-Wallis w/ Ties Corr.	2	14.0384	0.000894539	0	0	0	0	0	0	0	0	0	0	0	0	0	0	0	0	0	0	0	0	0	0	0	0	280.963	165.666	0	0	237.908	450.029	0	262.796	0	436.48	0
1096	153876_15800320_alkyl hydroperoxide reductase subunit C _283 / 14 / 6 / 28	15800320	Z0749	ahpC	CY, Ht-4, Ht-12	20760.6	153876	283 / 14 / 6 / 28	5.03	alkyl hydroperoxide reductase subunit C	(H') Kruskal-Wallis w/ Ties Corr.	2	21.0856	2.63833e-05	4541.63	0	1033.17	4105.84	2637.02	2094.66	2151.82	5627.53	0	0	1364.85	2141.5	57376	7257.09	5425.36	85611.9	6584.1	83237.3	10250.9	63036.8	12016.4	51846.2	18119.4	36432.9	29263.5	40113.8	39289.1	50678.9	38174.3	25779.1	38398.7	36950.9	40141.4	37036.5	49047.3
1097	153876_15800321_alkyl hydroperoxide reductase, F52a subunit; detoxification of hydroperoxides _966 / 309 / 245 / 1167	15800321	Z0750	ahpF	CY, Ht-4, Ht-12	57399.4	153876	966 / 309 / 245 / 1167	5.47	alkyl hydroperoxide reductase, F52a subunit; detoxification of hydroperoxides	(H') Kruskal-Wallis w/ Ties Corr.	2	19.8709	4.84283e-05	0	0	0	0	0	0	0	0	368.496	0	0	33.4996	398.376	601.931	1145.8	0	0	3519.03	0	3374.25	2492.47	3335.94	1387.7	1477.77	3319.26	4651.99	2782.75	1668.87	2984.18	2317.17	2528.96	2534.22	3268.9	2729.26	4450.62
135	14926_15800325_nucleoside diphosphate kinase regulator _- / - / 324 / -	15800325	Z0754	rnk	CY	14926.5	14926	- / - / 324 / -	4.48	nucleoside diphosphate kinase regulator	(H') Kruskal-Wallis w/ Ties Corr.	2	14.0384	0.000894539	0	0	0	0	0	0	0	0	0	0	0	0	0	0	0	0	0	0	0	0	0	0	0	0	2421.49	1429.23	1412.52	0	2051.44	0	0	0	0	2814.58	4334.76
11	7463_15800338_cold shock protein CspE _- / - / 83 / 1407	15800338	Z0769	cspE	CY, Ho-1, Ho-2	7463.15	7463	- / - / 83 / 1407	8.09	cold shock protein CspE	(H') Kruskal-Wallis w/ Ties Corr.	2	30.329	2.59505e-07	0	0	0	0	0	0	0	0	0	0	0	0	0	0	0	0	0	0	0	0	0	0	0	0	6055.65	10720.5	6558.9	10438.9	1458.31	4831.35	2634.1	7316.19	6815.74	8703.24	6959.74
40	9827_15800345_hypothetical protein Z0776 _528 / - / 99 / 42	15800345	Z0776	ybeD	CY	9827.01	9827	528 / - / 99 / 42	5.5	hypothetical protein Z0776	(H') Kruskal-Wallis w/ Ties Corr.	2	22.402	1.36605e-05	0	0	0	0	0	0	0	0	0	3829.98	0	348.18	0	0	0	0	0	0	0	0	0	0	0	0	11490.7	2906.05	3829.42	0	11112	9167.56	3287.81	4627.07	1839.81	2540.7	2802.07
1142	194460_15800356_leucyl-tRNA synthetase _237 / 174 / 1154 / 362	15800356	Z0789	leuS	CY, Ho-2	97230	194460	237 / 174 / 1154 / 362	5.16	leucyl-tRNA synthetase	(H') Kruskal-Wallis w/ Ties Corr.	2	22.261	1.46587e-05	3005.7	1255.85	2122.38	1198.8	1231.91	3547.21	1005.44	3505.63	3210.37	4776.26	2074.92	2448.59	3606.92	5956.14	5950.53	2634.92	6337.17	2871.87	6989.45	1752.36	2034.09	1953.91	857.782	3722.29	0	61.8619	188.893	0	0	0	99.9472	0	0	0	0
202	18797_15800357_hypothetical protein Z0790 _- / - / 465 / 947	15800357	Z0790	ybeL	CY	18796.5	18797	- / - / 465 / 947	5.11	hypothetical protein Z0790	(H') Kruskal-Wallis w/ Ties Corr.	2	26.6667	1.6196e-06	0	0	0	0	0	0	0	0	0	0	0	0	0	0	0	0	0	0	0	0	0	0	0	0	1486.84	0	1445.23	1329	1258.11	394.741	490.994	1862.87	1112.07	382.243	439.528
462	33348_15800369_glutamate and aspartate transporter subunit _- / - / 23 / 702	15800369	Z0805	ybeJ	PP	33347.7	33348	- / - / 23 / 702	8.61	glutamate and aspartate transporter subunit	(H') Kruskal-Wallis w/ Ties Corr.	2	30.329	2.59505e-07	0	0	0	0	0	0	0	0	0	0	0	0	0	0	0	0	0	0	0	0	0	0	0	0	10910.8	12317.3	14801.5	15264.7	10035.1	16463.6	10602.1	17162	18687.4	17988.7	16961.9
589	40653_15800373_putative ATP-binding protein in pho regulon _126 / 418 / 705 / 366	15800373	Z0809	ybeZ	CY	40652.9	40653	126 / 418 / 705 / 366	6.24	putative ATP-binding protein in pho regulon	(H') Kruskal-Wallis w/ Ties Corr.	2	21.6884	1.9517e-05	4545.16	4932.31	4992.43	4793.86	2199.22	4891.33	2393.24	8135.78	5643.01	11368.9	4103.07	5272.57	0	974.311	794.369	0	2892.95	1138.87	1693.84	0	0	0	748.282	749.329	1156.14	0	167.995	0	733.712	624.9	587.245	0	650.106	0	0
1108	163790_15800379_N-acetylglucosamine-6-phosphate deacetylase _415 / 192 / 341 / 726	15800379	Z0824	nagA	CY, Ho-4	40947.6	163790	415 / 192 / 341 / 726	5.65	N-acetylglucosamine-6-phosphate deacetylase	(H') Kruskal-Wallis w/ Ties Corr.	2	13.5915	0.00111854	0	0	853.332	0	0	408.438	0	0	2958.32	1618.96	3277.73	828.798	3534.58	1945.56	3490.78	1588.97	2695.85	3411.23	1522.06	3925.07	2899.34	4084.75	2241.99	2849.11	1385.97	2862.57	1212.47	0	2345.52	1382.21	1055.98	1953.56	779.968	2145.16	308.677
1125	178516_15800380_glucosamine-6-phosphate deaminase _474 / 217 / 773 / -	15800380	Z0825	nagB	CY, Ho-6	29752.6	178516	474 / 217 / 773 / -	6.83	glucosamine-6-phosphate deaminase	(H') Kruskal-Wallis w/ Ties Corr.	2	18.6343	8.98694e-05	915.013	0	0	0	0	2542.03	0	0	1929.98	0	823.187	564.565	2255.65	3352.3	1367	2256.46	1658.96	1469.43	3642.48	1408.84	4856.95	3421.36	1931.53	2511	0	0	0	0	760.297	1996.82	0	0	0	0	0
808	63507_15800382_glutaminyl-tRNA synthetase _1105 / 339 / 760 / 451	15800382	Z0827	glnS	CY, Ho-1	63507.4	63507	1105 / 339 / 760 / 451	5.88	glutaminyl-tRNA synthetase	(H') Kruskal-Wallis w/ Ties Corr.	2	22.1824	1.52461e-05	0	0	0	0	0	0	0	0	153.034	0	0	13.9122	1181.62	2508.7	1363.99	434.638	331.029	1612.82	647.402	1124.7	2284.67	1316.77	1349.1	1286.86	0	668.771	578.331	0	359.536	0	575.355	0	637.772	0	0
464	33588_15800386_ferric uptake regulator _537 / 588 / 246 / 271	15800386	Z0831	fur	CY, Ho-2	16794.3	33588	537 / 588 / 246 / 271	5.68	ferric uptake regulator	(H') Kruskal-Wallis w/ Ties Corr.	2	17.6674	0.000145735	0	0	0	0	0	0	0	0	1455.95	1557.68	931.501	358.648	0	0	0	0	0	0	0	2194.45	0	754.464	0	268.083	0	1990.62	2360.8	3618.21	1141.74	3229.55	1370.73	3169.81	3037.35	3654.74	2412.3
216	19736_15800387_flavodoxin FldA _994 / 497 / 135 / 1235	15800387	Z0832	fldA	CY	19736.2	19736	994 / 497 / 135 / 1235	4.21	flavodoxin FldA	(H') Kruskal-Wallis w/ Ties Corr.	2	26.2491	1.99565e-06	0	0	0	0	0	0	0	0	0	0	0	0	1440.3	0	0	0	0	0	0	2520.88	0	653.301	0	419.498	4973.12	2096.21	3314.72	8572.82	2404.62	2834.06	4330.34	8011.1	3998.1	4948.22	7620.79
909	81315_15800390_replication initiation regulator SeqA _303 / 584 / 668 / 1160	15800390	Z0836	seqA	CY, Ho-4	20328.7	81315	303 / 584 / 668 / 1160	8.82	replication initiation regulator SeqA	(H') Kruskal-Wallis w/ Ties Corr.	2	9.02548	0.0109684	2312.15	0	0	1035.07	1341.43	530.787	1451.12	1916.7	2702.84	2320.33	2792.8	1491.2	0	0	1566.72	0	0	0	0	0	0	558.158	1474.49	327.215	1634.2	0	0	724.146	455.586	0	549.616	1023.75	0	843.117	0
779	58304_15800391_phosphoglucomutase _125 / 256 / 441 / 487	15800391	Z0837	pgm	CY, Ho-1	58304.3	58304	125 / 256 / 441 / 487	5.49	phosphoglucomutase	(H') Kruskal-Wallis w/ Ties Corr.	2	13.7121	0.00105308	3589.17	1057.04	3590.37	2027.98	5209.97	3931.51	2551.32	7412.97	6475.29	10773.2	7830.17	4949.91	1939.74	2776.02	3134.78	872.008	4438.35	2246.45	4733.3	0	1325.94	557.333	738.227	2069.29	2067.92	1442.17	548.196	1003.87	1749.8	899.911	2864.65	883.264	846.356	436.365	0
481	34461_15800415_putative carboxylase _613 / - / 616 / 417	15800415	Z0863	ybgK	CY	34461.1	34461	613 / - / 616 / 417	8.59	putative carboxylase	(H') Kruskal-Wallis w/ Ties Corr.	2	11.1792	0.00373661	0	0	0	0	0	0	0	0	1330.37	0	859.755	199.102	0	0	0	0	0	0	0	0	0	0	0	0	1362.9	1206.64	0	1367.61	0	1359.47	337.41	314.281	0	262.39	0
1210	287825_15800424_type II citrate synthase _6 / 9 / 176 / 99	15800424	Z0873	gltA	CY, Ho-6	47970.8	287825	6 / 9 / 176 / 99	6.15	type II citrate synthase	(H) Kruskal-Wallis	2	20.7117	3.18059e-05	64318.9	8306.48	25763.7	47574.9	14666.6	40451.8	10418.7	40577.3	40834.8	42121.7	29770.4	33164.1	35024.6	26802.2	48779.5	27266.2	74555.6	19292	51500.4	6640.43	23474.5	14068	23083.1	31862.4	4229.1	5989.53	3946.33	1511.9	10258.4	899.755	5155.48	525.363	1586.64	872.667	1512.15
1281	1260761_15800430_alpha-ketoglutarate decarboxylase _15 / 72 / 225 / 36	15800430	Z0880	kgd (sucA)	CY, Ho-12	105063	1260761	15 / 72 / 225 / 36	6.04	alpha-ketoglutarate decarboxylase	(H) Kruskal-Wallis	2	20.6767	3.23675e-05	10847.2	10484.3	26953.3	14895.7	8490.62	25362.5	8458.86	23651.2	28191.7	22667.3	28756.6	18978.1	8580.37	18844.5	12711	10993.3	13602.8	5838.06	12747.3	2382.07	8270	2726.88	9959.85	9696.02	7047.88	3609.73	1395.98	6418.53	4613.4	1485.31	4998.32	0	447.438	205.82	594.348
1279	1056229_15800431_dihydrolipoamide acetyltransferase _9 / 52 / 178 / 87	15800431	Z0881	sucB	CY, Ho-24	44009.5	1056229	9 / 52 / 178 / 87	5.58	dihydrolipoamide acetyltransferase	(H) Kruskal-Wallis	2	19.3447	6.30024e-05	19629.9	46756.3	26256	35321.9	16932.2	17889.4	16637.1	19647.7	18322.4	17846.1	21809.9	23368.1	14569.1	18463.2	9582.23	23304.2	24254.3	2942.94	24949.1	2821.86	13757.2	3523.99	11605.2	13615.8	7040.7	958.799	1105.52	6898.37	7103.28	2376.53	8527.93	1781.23	3962.22	1466.95	2178.58
1073	142340_15800433_succinyl-CoA synthetase subunit alpha _27 / 33 / 8 / 24	15800433	Z0883	sucD	CY, Ht-4	29776.3	142340	27 / 33 / 8 / 24	6.32	succinyl-CoA synthetase subunit alpha	(H) Kruskal-Wallis	2	9.82402	0.0073577	9761.27	0	6892.61	7170	5313.47	7034.4	4240.31	37297.2	32664.6	31740.7	28638.5	15523	8548.57	6840.99	35069.4	7094.78	6448.39	5997.3	8495.03	11774.9	33577.7	8264.31	30031.6	14740.3	42250.9	35382.5	12501.8	50400.3	37065.6	54033.3	35031.6	13136.8	25875.1	14906.1	19439.4
1122	177149_15800456_translocation protein TolB _184 / 414 / 147 / 1055	15800456	Z0908	tolB	PP, Ht-7	45953.6	177149	184 / 414 / 147 / 1055	6.98	translocation protein TolB	(H') Kruskal-Wallis w/ Ties Corr.	2	19.2938	6.46247e-05	866.149	3848.24	4896.75	0	3019.9	4497.73	2053.95	0	2421.5	2601.89	3130.12	2485.11	0	0	3390.3	0	1121.99	662.609	967.958	0	0	1322.39	1740.92	836.925	6180.12	3039.13	3203.83	5063.69	3776.79	4382.8	5929.43	7420.48	3864.35	5048.39	6445.13
1123	177149_15800458_hypothetical protein Z0910 _921 / 152 / 498 / 1244	15800458	Z0910	ybgF	PP, Ht-7	28243.2	177149	921 / 152 / 498 / 1244	7.79	hypothetical protein Z0910	(H') Kruskal-Wallis w/ Ties Corr.	2	24.8575	4.00188e-06	0	0	0	0	0	540.961	0	0	0	0	0	49.1783	5446.9	5396.71	6601.99	2754.73	6676.69	2365.57	5277.47	3969.43	4188.73	4721.04	3886.85	4662.37	2803	0	271.067	0	1185.9	0	1898.33	435.256	524.122	723.065	0
99	12881_15800462_putative homeobox protein _- / 362 / 149 / 761	15800462	Z0923	(ybgS)	PP	12881.4	12881	- / 362 / 149 / 761	4.61	putative homeobox protein	(H') Kruskal-Wallis w/ Ties Corr.	2	22.4948	1.30409e-05	0	0	0	0	0	0	0	0	0	0	0	0	4895.81	0	0	2178.9	0	1412.81	0	0	0	1408.95	0	899.679	5792.57	8545.65	6756.57	1925.1	1221.45	3466.09	4413.39	2698.45	3259.82	3362.07	2588.98
1094	152032_15800463_phospho-2-dehydro-3-deoxyheptonate aldolase _441 / 360 / 317 / 705	15800463	Z0924	aroG	CY, Ho-4	38008.1	152032	441 / 360 / 317 / 705	6.14	phospho-2-dehydro-3-deoxyheptonate aldolase	(H') Kruskal-Wallis w/ Ties Corr.	2	8.13446	0.0171247	0	0	590.952	0	0	0	0	1555.66	2045.63	1884.02	747.87	620.376	983.806	1303.83	532.047	0	321.677	571.801	842.016	1371.51	2026.2	1427.31	2632.24	1092.04	3648.39	1656.12	1145.73	1505.11	2137.25	3134.68	1140.4	791.072	1579.36	1085.93	1505.21
772	57111_15800464_phosphoglyceromutase _- / 68 / 109 / 676	15800464	Z0925	gpmA	CY, Ho-2	28555.3	57111	- / 68 / 109 / 676	5.85	phosphoglyceromutase	(H') Kruskal-Wallis w/ Ties Corr.	2	23.4807	7.96597e-06	0	0	0	0	0	0	0	0	0	0	0	0	27882.5	12278	2816.28	21935.5	3417.77	11772.9	6503.65	18061.6	4764.88	16782.5	8400.8	12237.8	3603.72	9038.02	7706.32	4026.43	9402.12	1916.76	6711.68	3386.34	9464.1	3486.07	10737.8
556	38176_15800465_aldose 1-epimerase _- / 1007 / 226 / 143	15800465	Z0926	galM	CY	38175.7	38176	- / 1007 / 226 / 143	4.94	aldose 1-epimerase	(H') Kruskal-Wallis w/ Ties Corr.	2	24.9292	3.86085e-06	0	0	0	0	0	0	0	0	0	0	0	0	0	0	0	0	0	320.89	0	0	0	0	0	29.1718	2596.49	2626.66	3677.59	3481.27	941.597	887.717	0	4531.19	2922.4	5166.98	4642
872	74473_15800468_UDP-galactose-4-epimerase _- / 193 / 565 / 1139	15800468	Z0929	galE	CY, Ho-2	37236.6	74473	- / 193 / 565 / 1139	5.89	UDP-galactose-4-epimerase	(H') Kruskal-Wallis w/ Ties Corr.	2	16.68	0.000238774	0	0	0	0	0	0	0	0	0	0	0	0	4115.08	3669.44	1330.06	0	0	5004.05	1062.58	2741.82	2025.31	2853.36	930.275	2157.45	762.715	900.353	1557.19	0	1291.02	0	384.853	0	1717.24	258.582	0
363	27397_15800472_molybdate transporter periplasmic protein _- / - / 390 / 1824	15800472	Z0933	modA	PP	27396.9	27397	- / - / 390 / 1824	6.85	molybdate transporter periplasmic protein	(H') Kruskal-Wallis w/ Ties Corr.	2	23.2182	9.08287e-06	0	0	0	0	0	0	0	0	0	0	0	0	0	0	0	0	0	0	0	0	0	0	0	0	1474.65	1740.41	1290.05	0	1247.8	1764.77	998.705	1154.75	0	2282.41	1537.88
517	36421_15800476_6-phosphogluconolactonase _- / 673 / 253 / 910	15800476	Z0938	pgl (ybhE)	CY	36421.2	36421	- / 673 / 253 / 910	5.13	6-phosphogluconolactonase	(H') Kruskal-Wallis w/ Ties Corr.	2	16.047	0.000327669	0	0	0	0	0	0	0	0	0	0	0	0	0	0	0	0	0	1118.79	0	532.887	0	0	0	150.152	0	633.532	1565.31	0	1816.85	1284.67	0	4035.29	3020.84	3738.72	2879.02
488	34904_15800491_hypothetical protein Z0955 _272 / - / - / 1629	15800491	Z0955	_	Ex or OM	34904.3	34904	272 / - / - / 1629	5.89	hypothetical protein Z0955	(H') Kruskal-Wallis w/ Ties Corr.	2	19.9716	4.60485e-05	2418.72	8588.36	1707.9	0	4213.16	1671.81	3056.57	0	1689.16	0	1440.94	2253.33	0	0	0	0	0	0	0	0	0	0	0	0	0	0	0	0	0	0	0	0	0	0	0
168	17070_15800524_putative kinase inhibitor protein _- / - / 140 / 979	15800524	Z0992	ybhB	CY	17070.4	17070	- / - / 140 / 979	5.27	putative kinase inhibitor protein	(H') Kruskal-Wallis w/ Ties Corr.	2	30.329	2.59505e-07	0	0	0	0	0	0	0	0	0	0	0	0	0	0	0	0	0	0	0	0	0	0	0	0	5288.65	4161.19	3598.47	1171.76	2237.54	2794.94	886.927	6626.19	1981.97	7503.46	3151.36
1184	248284_15800530_excinuclease ABC subunit B _- / 738 / - / 768	15800530	Z0998	uvrB	CY, Ht-3	76223.2	248284	- / 738 / - / 768	5.14	excinuclease ABC subunit B	(H') Kruskal-Wallis w/ Ties Corr.	2	8.78171	0.0123902	0	0	0	0	0	0	0	0	0	0	0	0	372.911	0	0	0	0	0	0	467.884	0	324.287	178.804	122.171	0	0	0	0	0	0	0	0	0	0	0
1017	111986_15800533_molybdopterin biosynthesis, protein B _350 / 164 / 154 / 811	15800533	Z1001	moaB	CY, Ho-6	18664.3	111986	350 / 164 / 154 / 811	5.73	molybdopterin biosynthesis, protein B	(H') Kruskal-Wallis w/ Ties Corr.	2	13.5031	0.00116905	0	0	0	0	0	0	0	815.689	2881.13	7223.44	1843.32	1160.32	7348.33	4853.74	4948.13	4129.3	2401.98	1063.36	782.777	4080.07	6781.14	4246.05	6292.43	4266.12	12748.9	6214.88	3556.01	8173.38	2814.18	9286.93	3378.59	2604.33	4367.12	3002.74	4459.39
712	51480_15800535_molybdopterin synthase small subunit _- / - / 337 / -	15800535	Z1003	moaD	CY, Ht-4	8739.53	51480	- / - / 337 / -	4.38	molybdopterin synthase small subunit	(H') Kruskal-Wallis w/ Ties Corr.	2	14.0384	0.000894539	0	0	0	0	0	0	0	0	0	0	0	0	0	0	0	0	0	0	0	0	0	0	0	0	0	0	1695.58	1934.38	0	0	2955.84	2711.45	3275.19	3378.27	0
492	35183_15800552_hypothetical protein Z1021 _- / 180 / 769 / 640	15800552	Z1021	ybiB	CY	35183.4	35183	- / 180 / 769 / 640	6.56	hypothetical protein Z1021	(H') Kruskal-Wallis w/ Ties Corr.	2	26.234	2.01073e-06	0	0	0	0	0	0	0	0	0	0	0	0	3875.4	2443.44	2846.81	2375.71	3109.34	3060.13	3185.94	4401.35	2600.93	4275.04	804.493	2998.05	0	375.833	1859.61	0	0	0	264.059	0	0	0	256.409
575	38930_15800553_hypothetical protein Z1022 _566 / 154 / 623 / 305	15800553	Z1022	ybiC	CY	38930.4	38930	566 / 154 / 623 / 305	5.74	hypothetical protein Z1022	(H') Kruskal-Wallis w/ Ties Corr.	2	17.845	0.000133358	781.723	0	0	2053.23	674.319	0	0	0	0	0	0	319.025	1661.04	5514.44	5396.82	743.116	1086.77	5317.79	3595.07	924.126	4793.73	3859.23	7625.57	3683.43	429.048	999.013	1759.14	0	1089.9	0	0	0	966.578	0	0
356	27189_15800563_glutamine ABC transporter periplasmic protein _- / - / 18 / 501	15800563	Z1033	glnH	PP	27189	27189	- / - / 18 / 501	8.44	glutamine ABC transporter periplasmic protein	(H') Kruskal-Wallis w/ Ties Corr.	2	30.329	2.59505e-07	0	0	0	0	0	0	0	0	0	0	0	0	0	0	0	0	0	0	0	0	0	0	0	0	11441.7	14917	23432.8	16767.6	13284	19530.7	13245.2	19002.7	20365	16885.4	22120.4
1168	224335_15800564_DNA starvation/stationary phase protection protein Dps _- / 361 / 65 / 381	15800564	Z1034	dps	CY, Ho-12	18694.6	224335	- / 361 / 65 / 381	5.72	DNA starvation/stationary phase protection protein Dps	(H') Kruskal-Wallis w/ Ties Corr.	2	26.4796	1.77836e-06	0	0	0	0	0	0	0	0	0	0	0	0	2863.47	470.719	0	0	465.75	2901.72	0	2782.34	0	4136.47	0	1238.22	10886.8	7709.3	4232.86	9244.48	6448.41	7817.18	8110.37	10230.1	6535.08	8425.1	8109.73
461	33324_15800571_hypothetical protein Z1041 _- / - / 234 / 1271	15800571	Z1041	ybiS	PP	33324	33324	- / - / 234 / 1271	5.99	hypothetical protein Z1041	(H') Kruskal-Wallis w/ Ties Corr.	2	30.329	2.59505e-07	0	0	0	0	0	0	0	0	0	0	0	0	0	0	0	0	0	0	0	0	0	0	0	0	2195.08	1813.48	2304.35	1756.31	1114.44	1751.29	2675.91	4537.89	1482.36	2378.23	784.872
410	30455_15800574_hypothetical protein Z1044 _- / - / 727 / 1702	15800574	Z1044	_		30454.7	30455	- / - / 727 / 1702	5.62	hypothetical protein Z1044	(H') Kruskal-Wallis w/ Ties Corr.	2	14.0384	0.000894539	0	0	0	0	0	0	0	0	0	0	0	0	0	0	0	0	0	0	0	0	0	0	0	0	0	490.244	655.383	0	706.709	0	0	784.813	437.909	283.84	0
634	44064_15800578_molybdopterin biosynthesis protein MoeA _- / 105 / 801 / 1136	15800578	Z1050	moeA	CY	44064.3	44064	- / 105 / 801 / 1136	5.15	molybdopterin biosynthesis protein MoeA	(H') Kruskal-Wallis w/ Ties Corr.	2	27.0322	1.34906e-06	0	0	0	0	0	0	0	0	0	0	0	0	3014.62	2489.04	4059.9	2710.44	2956.21	2618.48	5841.7	5858.42	3091.04	3483.86	513.937	3330.7	0	255.146	250.462	0	0	0	438.569	0	0	0	0
769	56412_15800580_putative transport protein _- / - / 536 / -	15800580	Z1054	gsiB	PP	56411.8	56412	- / - / 536 / -	8.23	putative transport protein	(H') Kruskal-Wallis w/ Ties Corr.	2	19.9716	4.60485e-05	0	0	0	0	0	0	0	0	0	0	0	0	0	0	0	0	0	0	0	0	0	0	0	0	0	463.005	610.121	0	1327.81	1043.3	0	983.038	1177.45	1619.18	466.263
301	23931_15800590_putative transferase _609 / 262 / 364 / 722	15800590	Z1064	yliJ	CY	23930.5	23931	609 / 262 / 364 / 722	5.05	putative transferase	(H') Kruskal-Wallis w/ Ties Corr.	2	9.51019	0.00860774	2136.4	0	0	0	601.498	0	0	0	0	0	0	248.9	1473.24	0	390.444	3984.13	2898.37	5990.24	1269.45	1230.81	0	3842.65	0	1916.3	429.652	3341.5	3048.39	0	2948.55	0	2212.45	1227.91	960.789	673.293	1168.08
592	40780_15800606_putrescine ABC transporter periplasmic substrate-binding protein _- / - / 683 / -	15800606	Z1081	potF	PP	40779.9	40780	- / - / 683 / -	6.03	putrescine ABC transporter periplasmic substrate-binding protein	(H') Kruskal-Wallis w/ Ties Corr.	2	19.9716	4.60485e-05	0	0	0	0	0	0	0	0	0	0	0	0	0	0	0	0	0	0	0	0	0	0	0	0	1459.61	171.457	646.55	0	239.406	0	294.54	0	327.414	225.62	448.519
386	28726_15800615_arginine 3rd transport system periplasmic binding protein _- / 1108 / 526 / -	15800615	Z1090	artJ	PP	28725.5	28726	- / 1108 / 526 / -	6.83	arginine 3rd transport system periplasmic binding protein	(H') Kruskal-Wallis w/ Ties Corr.	2	19.9716	4.60485e-05	0	0	0	0	0	0	0	0	0	0	0	0	0	0	0	0	0	0	0	0	0	0	0	0	0	603.785	619.611	0	880.259	847.45	0	1665.55	797.496	273.979	281.104
351	26932_15800618_arginine 3rd transport system periplasmic binding protein _- / - / 303 / -	15800618	Z1093	artI	PP	26932.5	26932	- / - / 303 / -	5.79	arginine 3rd transport system periplasmic binding protein	(H') Kruskal-Wallis w/ Ties Corr.	2	26.6667	1.6196e-06	0	0	0	0	0	0	0	0	0	0	0	0	0	0	0	0	0	0	0	0	0	0	0	0	976	1537.4	2848.92	0	2204.49	1039.28	658.878	2448.12	2199.21	2520.22	2911.06
69	11436_15800624_hypothetical protein Z1099 _480 / 629 / 326 / 829	15800624	Z1099	ybjQ		11436.5	11436	480 / 629 / 326 / 829	4.9	hypothetical protein Z1099	(H') Kruskal-Wallis w/ Ties Corr.	2	8.37997	0.0151465	2356.63	0	0	0	0	0	0	0	0	0	0	214.24	0	0	0	2751.73	0	0	0	0	0	0	0	250.157	1731.94	0	0	6904.8	1466.54	0	0	3239.91	0	6727.84	3083.92
1083	145948_15800628_L-threonine aldolase _221 / 220 / 1321 / 1082	15800628	Z1104	ybjU (ltaE)	CY, Ho-4	36486.9	145948	221 / 220 / 1321 / 1082	5.8	L-threonine aldolase	(H') Kruskal-Wallis w/ Ties Corr.	2	17.2404	0.000180424	3486.17	615.754	4102.74	1008.42	0	2947.75	0	1920.06	1893.6	6394.66	2098.06	2224.29	4282.21	1631.82	794.995	3109.72	4845.26	1144.46	10212.9	0	403.396	570.951	1126.13	2556.53	0	0	0	0	0	0	0	0	0	0	0
809	63536_15800634_hypothetical protein Z1110 _608 / - / - / 1024	15800634	Z1110	ybjD	CY	63535.7	63536	608 / - / - / 1024	9.26	hypothetical protein Z1110	(H') Kruskal-Wallis w/ Ties Corr.	2	11.3305	0.00346433	288.703	0	0	0	499.966	199.25	814.135	0	201.581	0	0	182.149	0	0	0	0	0	0	0	0	0	0	0	0	0	0	0	0	0	0	0	0	0	0	0
241	20922_15800692_putative phage inhibition, colicin resistance and tellurite resistance protein _276 / 287 / 35 / 216	15800692	Z1171	terZ	CY	20921.8	20922	276 / 287 / 35 / 216	6.19	putative phage inhibition, colicin resistance and tellurite resistance protein	(H') Kruskal-Wallis w/ Ties Corr.	2	21.8499	1.80031e-05	3582.12	0	0	0	3119.84	0	3395.08	2213.75	623.533	4031.99	0	1542.39	4992.27	615.748	2521.23	0	3671.64	0	797.698	0	4606.94	1622.62	0	1711.65	11919.2	13546.3	11070.7	12429.5	7097.27	26415.1	7623.8	10370.6	13415.2	9224.05	13811.4
611	42183_15800693_putative phage inhibition, colicin resistance and tellurite resistance protein _- / - / 793 / -	15800693	Z1172	terA	CY	42182.7	42183	- / - / 793 / -	5.56	putative phage inhibition, colicin resistance and tellurite resistance protein	(H') Kruskal-Wallis w/ Ties Corr.	2	19.9716	4.60485e-05	0	0	0	0	0	0	0	0	0	0	0	0	0	0	0	0	0	0	0	0	0	0	0	0	203.103	247.279	244.29	0	354.504	165.537	0	196.467	235.251	811.365	0
162	16687_15800694_putative phage inhibition, colicin resistance and tellurite resistance protein _618 / 794 / 192 / 1113	15800694	Z1173	terB	CY	16687.4	16687	618 / 794 / 192 / 1113	5.15	putative phage inhibition, colicin resistance and tellurite resistance protein	(H') Kruskal-Wallis w/ Ties Corr.	2	26.4797	1.77831e-06	0	551.502	0	0	0	0	1167.66	0	0	0	0	156.288	0	0	0	0	464.674	0	0	0	0	0	0	42.2431	6058.29	2553.62	2523.76	5801.93	2563.16	3452.47	3516.83	4472.96	1948.2	5023.29	4641.85
231	20528_15800696_putative phage inhibition, colicin resistance and tellurite resistance protein _- / 222 / 56 / 841	15800696	Z1175	terD	CY	20527.6	20528	- / 222 / 56 / 841	4.64	putative phage inhibition, colicin resistance and tellurite resistance protein	(H') Kruskal-Wallis w/ Ties Corr.	2	28.6125	6.12188e-07	0	0	0	0	0	0	0	0	0	0	0	0	1904.62	3774.13	4617.03	1284.2	462.491	2067.92	2460.5	3965.69	1756.73	2476.21	1086.53	2350.55	8592.87	6826.01	8480.92	16395.2	3355.84	4482.51	7050.56	9006.23	8183.51	5115.29	8567.44
229	20479_15800697_putative phage inhibition, colicin resistance and tellurite resistance protein _1033 / 416 / 27 / 526	15800697	Z1176	terE	CY	20478.8	20479	1033 / 416 / 27 / 526	4.69	putative phage inhibition, colicin resistance and tellurite resistance protein	(H') Kruskal-Wallis w/ Ties Corr.	2	26.4796	1.77836e-06	0	0	0	0	0	0	0	0	0	0	0	0	3396.91	0	783.929	647.264	0	2107.52	620.322	0	0	418.965	0	724.992	15695.4	10843.4	12056.1	11291.8	9393.81	19852.3	13611.2	17986.2	15942	15108.9	18478.7
19	8249_15800747_translation initiation factor IF-1 _- / - / 177 / 443	15800747	Z1228	infA	CY	8249.29	8249	- / - / 177 / 443	9.22	translation initiation factor IF-1	(H') Kruskal-Wallis w/ Ties Corr.	2	26.6667	1.6196e-06	0	0	0	0	0	0	0	0	0	0	0	0	0	0	0	0	0	0	0	0	0	0	0	0	5653.17	1657.99	1648.49	0	1191.21	2251.74	2851.93	3984.13	3177.87	10937.2	1251.34
844	69243_15800751_thioredoxin reductase _- / 56 / 212 / 789	15800751	Z1232	trxB	CY, Ho-2	34621.7	69243	- / 56 / 212 / 789	5.3	thioredoxin reductase	(H') Kruskal-Wallis w/ Ties Corr.	2	28.6023	6.15299e-07	0	0	0	0	0	0	0	0	0	0	0	0	11618	9592.44	8996.67	14362.9	9968.75	14716.5	9380.5	16530.1	13103.7	12167.6	21002.5	12858.2	1665.86	3686.42	3643.31	0	5990.78	331.171	6769.23	1565.38	6093.61	966.887	4095.06
268	22627_15800754_outer-membrane lipoprotein carrier protein _- / - / 160 / 1575	15800754	Z1237	lolA	PP	22627.3	22627	- / - / 160 / 1575	6.28	outer-membrane lipoprotein carrier protein	(H') Kruskal-Wallis w/ Ties Corr.	2	30.329	2.59505e-07	0	0	0	0	0	0	0	0	0	0	0	0	0	0	0	0	0	0	0	0	0	0	0	0	6613.5	4503.12	4450.46	4774.6	5165.64	4870.54	3100.84	4302.4	4580.69	3543.28	2273.77
968	96764_15800756_seryl-tRNA synthetase _253 / 94 / 487 / 716	15800756	Z1239	serS	CY, Ho-2	48382.1	96764	253 / 94 / 487 / 716	5.34	seryl-tRNA synthetase	(H') Kruskal-Wallis w/ Ties Corr.	2	16.394	0.000275484	1715.73	0	263.139	0	365.62	4154.4	0	3189.25	11083.4	3218.68	8518.66	2955.36	9565.57	12879.6	11098.6	7938.82	10582.8	8947.7	10773.1	6945.37	3621.43	7015.33	1960.25	8302.59	1038.34	1715.67	362.944	270.303	3690.16	0	2953.51	0	0	0	0
1132	185194_15800760_hypothetical protein Z1243 _- / 145 / - / 1411	15800760	Z1243	ycaC	CY, Ho-8	23149.2	185194	- / 145 / - / 1411	5.2	hypothetical protein Z1243	(H') Kruskal-Wallis w/ Ties Corr.	2	23.2182	9.08287e-06	0	0	0	0	0	0	0	0	0	0	0	0	1807.81	2732.08	5199.07	0	5397.84	795.425	0	8420.86	5654.79	1593.19	10494.5	3826.87	0	0	0	0	0	0	0	0	0	0	0
1115	170694_15800764_formate acetyltransferase 1 _142 / 70 / 779 / 30	15800764	Z1248	pflB	CY, Ho-2	85346.8	170694	142 / 70 / 779 / 30	5.69	formate acetyltransferase 1	(H') Kruskal-Wallis w/ Ties Corr.	2	26.7086	1.58598e-06	6506.61	481.421	893.363	6372.45	2203.8	5376.67	1370.42	6047.36	5932.46	7323.78	4078.99	4235.21	8714.68	17932.9	13108.6	7775.09	10123.5	6521.42	10392.1	7593.07	7753.34	6158.89	8266.09	9485.43	580.15	487.583	0	0	0	0	1319.01	0	132.467	91.2277	101.018
897	79706_15800768_phosphoserine aminotransferase _- / 104 / 330 / 1133	15800768	Z1253	serC	CY, Ho-2	39852.8	79706	- / 104 / 330 / 1133	5.49	phosphoserine aminotransferase	(H') Kruskal-Wallis w/ Ties Corr.	2	28.6023	6.15299e-07	0	0	0	0	0	0	0	0	0	0	0	0	13317.7	5705.93	6107.74	8737.73	6706.29	8753.9	6044.85	10192.4	8857.48	9047.19	6575.3	8186.05	735.756	2649.04	1745.38	0	3376.43	393.844	4053.61	225.654	3649.04	1351	2452.24
659	46094_15800769_3-phosphoshikimate 1-carboxyvinyltransferase _- / 763 / 690 / -	15800769	Z1254	aroA	CY, Ho-1	46094	46094	- / 763 / 690 / -	5.37	3-phosphoshikimate 1-carboxyvinyltransferase	(H') Kruskal-Wallis w/ Ties Corr.	2	11.4429	0.00327496	0	0	0	0	0	0	0	0	0	0	0	0	0	0	0	0	0	0	0	267.751	0	843.776	0	101.048	0	807.236	378.491	0	459.991	0	275.846	514.067	0	635.175	978.238
316	24745_15800771_cytidylate kinase _- / - / 380 / 358	15800771	Z1256	cmk	CY	24745.3	24745	- / - / 380 / 358	5.56	cytidylate kinase	(H') Kruskal-Wallis w/ Ties Corr.	2	16.9153	0.000212267	0	0	0	0	0	0	0	0	0	0	0	0	0	0	0	0	0	0	0	0	0	0	0	0	0	2015.92	853.522	0	0	1168.08	0	454.689	1098.56	1510.7	1744.98
1289	9999999_15800772_30S ribosomal protein S1 _37 / 43 / 262 / 338	15800772	Z1257	rpsA	CY, 30S Rib	61155.7	9999999	37 / 43 / 262 / 338	4.89	30S ribosomal protein S1	(H) Kruskal-Wallis	2	17.5965	0.000150997	9049.38	8704.27	1996.85	9203.67	7388.94	24781.3	7862.13	19157.6	3423.22	21786.5	3574.02	10629.8	5021.59	21228	24481.2	4966.39	5744.99	9741.15	6487.18	11292.1	28009.9	12912.1	19684.5	13597.2	3776.19	554.976	917.63	2742.43	2662.73	3514.86	2397.58	2069.9	4250.16	2557.03	2672.29
5	6855_15800778_hypothetical protein Z1263 _- / - / 244 / -	15800778	Z1263	ycaR		6854.76	6855	- / - / 244 / -	4.91	hypothetical protein Z1263	(H') Kruskal-Wallis w/ Ties Corr.	2	26.6667	1.6196e-06	0	0	0	0	0	0	0	0	0	0	0	0	0	0	0	0	0	0	0	0	0	0	0	0	1688.22	2989.61	1477.33	0	2143.41	2019.35	1703.87	2380.3	2851.04	3920.63	2264.1
916	82825_15800779_3-deoxy-manno-octulosonate cytidylyltransferase _626 / 236 / 639 / -	15800779	Z1264	kdsB	CY, Ho-3	27608.4	82825	626 / 236 / 639 / -	5.42	3-deoxy-manno-octulosonate cytidylyltransferase	(H') Kruskal-Wallis w/ Ties Corr.	2	21.9465	1.71543e-05	0	0	0	0	0	0	0	0	0	0	598.374	54.3977	1460.47	1447.01	1180.12	3939.32	1432.17	1690.73	1254.29	4054.54	1796.81	1687.79	2223.31	2015.14	1089.53	0	498.14	0	1842.59	0	1327.16	0	0	0	0
1267	545554_15800783_condesin subunit F _670 / - / - / 1367	15800783	Z1269	mukF	CY, Ht-8	50527.4	545554	670 / - / - / 1367	4.77	condesin subunit F	(H') Kruskal-Wallis w/ Ties Corr.	2	11.3305	0.00346433	241.03	0	341.108	0	631.415	0	0	0	506.299	0	208.773	175.33	0	0	0	0	0	0	0	0	0	0	0	0	0	0	0	0	0	0	0	0	0	0	0
1268	545554_15800784_condesin subunit E _761 / 533 / 583 / -	15800784	Z1270	mukE	CY, Ht-8	25997.4	545554	761 / 533 / 583 / -	4.97	condesin subunit E	(H') Kruskal-Wallis w/ Ties Corr.	2	9.79429	0.00746788	0	0	0	0	0	0	0	0	0	0	0	0	0	0	0	0	3342.36	0	0	0	0	0	0	303.851	0	762.919	0	0	729.743	327.232	1319.04	0	484.697	0	1138.94
295	23727_15800788_hypothetical protein Z1274 _- / - / 314 / 868	15800788	Z1274	ycbL		23727.2	23727	- / - / 314 / 868	5.03	hypothetical protein Z1274	(H') Kruskal-Wallis w/ Ties Corr.	2	30.329	2.59505e-07	0	0	0	0	0	0	0	0	0	0	0	0	0	0	0	0	0	0	0	0	0	0	0	0	1690.3	665.776	2631.96	747.335	2386.65	448.261	2292.26	1589.93	3174.58	873.111	490.138
935	87287_15800789_aromatic amino acid aminotransferase _397 / 34 / 220 / 532	15800789	Z1275	aspC	CY, Ho-2	43643.7	87287	397 / 34 / 220 / 532	5.44	aromatic amino acid aminotransferase	(H') Kruskal-Wallis w/ Ties Corr.	2	25.7576	2.55155e-06	936.814	1220.59	992.252	1240.53	0	1296.21	0	0	3598.33	2811.91	421.452	1138.01	12885.8	20340.7	16941.9	16200.2	14563.6	20867.3	16928.7	17644.1	15854.9	16847.5	17455.2	16957.3	1982.63	3743.91	3815.75	1860.76	4697.36	1581.79	3021.15	1676.73	3570.37	2148.05	3190.08
1000	105225_15800791_asparaginyl-tRNA synthetase _565 / 93 / 398 / 311	15800791	Z1278	asnC	CY, Ho-2	52612.3	105225	565 / 93 / 398 / 311	5.18	asparaginyl-tRNA synthetase	(H') Kruskal-Wallis w/ Ties Corr.	2	26.4576	1.79802e-06	2917.96	0	0	432.934	0	0	0	0	0	0	0	304.627	5805.25	19446.4	9158.4	5592.32	5421.67	5522.62	6428.2	12202.5	10204.1	11500.9	12625	9446.12	1545.67	1254.16	1239.5	1295.23	2779.27	153.638	1962.76	544.664	1304.76	448.474	1899.8
975	98886_15800793_aminopeptidase N _401 / 96 / 729 / 292	15800793	Z1280	pepN	CY	98885.6	98886	401 / 96 / 729 / 292	5.09	aminopeptidase N	(H') Kruskal-Wallis w/ Ties Corr.	2	21.8737	1.779e-05	592.282	0	281.385	0	0	1107.17	0	0	3213.26	599.798	3431.22	838.647	5983.04	8976.54	8149.67	9221.73	5699.47	8314.92	8391.75	8827.06	6309.98	7111.86	6831.09	7619.74	0	532.068	300.484	155.687	980.918	0	654.252	0	579.835	199.162	0
867	73546_15800804_dihydroorotate dehydrogenase 2 _336 / 798 / - / 1663	15800804	Z1294	pyrD	CY/IM, Ho-2	36773.2	73546	336 / 798 / - / 1663	7.66	dihydroorotate dehydrogenase 2	(H') Kruskal-Wallis w/ Ties Corr.	2	24.0647	5.94852e-06	989.127	806.645	3492.2	0	3445.91	1710.74	3749.92	602.455	2072.32	711.654	2232.3	1801.21	0	0	0	0	771.356	0	0	0	0	0	0	70.1233	0	0	0	0	0	0	0	0	0	0	0
551	37936_15800813_3-hydroxydecanoyl-(acyl carrier protein) dehydratase _- / - / 158 / -	15800813	Z1304	fabA	CY, Ho-2	18968.4	37936	- / - / 158 / -	6.13	3-hydroxydecanoyl-(acyl carrier protein) dehydratase	(H') Kruskal-Wallis w/ Ties Corr.	2	30.329	2.59505e-07	0	0	0	0	0	0	0	0	0	0	0	0	0	0	0	0	0	0	0	0	0	0	0	0	5752.04	2611.04	4386.85	4152.67	3369.58	4589.12	4494.88	4157.75	3984.01	3424.16	2768.63
981	101508_161367625_methylglyoxal synthase _- / 531 / 451 / -	161367625	Z1314	mgsA	CY, Ho-6	16918	101508	- / 531 / 451 / -	6.12	methylglyoxal synthase	(H') Kruskal-Wallis w/ Ties Corr.	2	8.08769	0.01753	0	0	0	0	0	0	0	0	0	0	0	0	0	0	0	0	0	0	0	1302.52	0	2727.15	0	366.334	1191.52	0	785.73	0	0	0	0	2519.01	3033.31	1044.81	1195.97
131	14701_15800824_hypothetical protein Z1317 _- / - / 261 / 1482	15800824	Z1317	_	CY	14700.5	14701	- / - / 261 / 1482	6.08	hypothetical protein Z1317	(H') Kruskal-Wallis w/ Ties Corr.	2	26.6667	1.6196e-06	0	0	0	0	0	0	0	0	0	0	0	0	0	0	0	0	0	0	0	0	0	0	0	0	1378.58	3257.96	3219.86	0	1751.86	1651.78	2804.28	3890.93	1546.02	3204.41	4935.15
47	10299_15800827_hypothetical protein Z1320 _- / - / 658 / -	15800827	Z1320	_	CY	10299.4	10299	- / - / 658 / -	8.66	hypothetical protein Z1320	(H') Kruskal-Wallis w/ Ties Corr.	2	11.3305	0.00346433	0	0	0	0	0	0	0	0	0	0	0	0	0	0	0	0	0	0	0	0	0	0	0	0	2227.65	0	0	0	606.265	0	0	691.828	752.094	570.566	0
85	12410_161367624_sulfurtransferase TusE _- / - / 648 / -	161367624	Z1321	yccK	CY	12409.9	12410	- / - / 648 / -	6.6	sulfurtransferase TusE	(H') Kruskal-Wallis w/ Ties Corr.	2	8.78171	0.0123902	0	0	0	0	0	0	0	0	0	0	0	0	0	0	0	0	0	0	0	0	0	0	0	0	1528.46	447.505	1334.58	0	0	0	0	1436.12	0	0	0
825	65641_15800855_hypothetical protein Z1349 _- / 709 / 795 / 425	15800855	Z1349	_		65641.4	65641	- / 709 / 795 / 425	6.32	hypothetical protein Z1349	(H') Kruskal-Wallis w/ Ties Corr.	2	9.27415	0.00968598	0	0	0	0	0	0	0	0	0	0	0	0	0	320.069	0	0	0	561.867	0	267.997	0	280.165	0	130.009	286.019	0	334.59	0	242.019	228.262	0	535.051	0	442.913	509.29
374	27914_15800876_putative tail component encoded by cryptic prophage CP-933M _- / 774 / 607 / 815	15800876	Z1370	_		27914	27914	- / 774 / 607 / 815	6.31	putative tail component encoded by cryptic prophage CP-933M	(H') Kruskal-Wallis w/ Ties Corr.	2	17.7756	0.000138061	0	0	0	0	0	0	0	0	0	0	0	0	485.822	0	0	0	476.551	0	0	0	0	0	0	87.4884	823.412	728.564	723.154	0	697.232	657.137	834.047	385.085	463.708	0	366.545
357	27276_15800906_hypothetical protein Z1402 _- / - / 576 / -	15800906	Z1402	ymcB	PP	27276.1	27276	- / - / 576 / -	5.51	hypothetical protein Z1402	(H') Kruskal-Wallis w/ Ties Corr.	2	19.9716	4.60485e-05	0	0	0	0	0	0	0	0	0	0	0	0	0	0	0	0	0	0	0	0	0	0	0	0	0	692.468	689.056	0	498.317	1413.08	596.1	0	662.831	910.126	1047.89
947	91276_15800923_glucose-1-phosphatase/inositol phosphatase _- / 95 / 184 / 818	15800923	Z1421	agp	PP, Ho-2	45638.1	91276	- / 95 / 184 / 818	5.4	glucose-1-phosphatase/inositol phosphatase	(H') Kruskal-Wallis w/ Ties Corr.	2	25.1603	3.43961e-06	0	0	0	0	0	0	0	0	0	0	0	0	7676.54	5604.27	5550.02	8173.38	3565.79	9124.34	4175.58	10767.9	10439.6	11906.4	4612.97	7417.89	6050.23	2578.56	3724.59	5858.59	4835.07	1877.18	5804.81	2526.79	4918.07	2601.2	2704.14
22	8524_15800924_hypothetical protein Z1422 _- / - / 521 / -	15800924	Z1422	yccJ	CY	8524.14	8524	- / - / 521 / -	4.7	hypothetical protein Z1422	(H') Kruskal-Wallis w/ Ties Corr.	2	8.78171	0.0123902	0	0	0	0	0	0	0	0	0	0	0	0	0	0	0	0	0	0	0	0	0	0	0	0	0	3871.37	0	0	0	0	0	1305.91	1999.6	1457.42	0
84	12409_15800990_hypothetical protein Z1498 _- / - / 339 / -	15800990	Z1498	_	PP or Ex	12408.6	12409	- / - / 339 / -	4.86	hypothetical protein Z1498	(H') Kruskal-Wallis w/ Ties Corr.	2	23.2182	9.08287e-06	0	0	0	0	0	0	0	0	0	0	0	0	0	0	0	0	0	0	0	0	0	0	0	0	2387.41	2348.06	1387.21	2133.74	0	2539.64	0	1495.6	1791.38	1231.71	2134.1
1209	287542_15801003_trifunctional transcriptional regulator/proline dehydrogenase/pyrroline-5-carboxylate dehydrogenase _154 / 567 / 1383 / 607	15801003	Z1513	putA	CY/IM, Ho-2	143771	287542	154 / 567 / 1383 / 607	5.58	trifunctional transcriptional regulator/proline dehydrogenase/pyrroline-5-carboxylate dehydrogenase	(H') Kruskal-Wallis w/ Ties Corr.	2	25.5532	2.82609e-06	4622.58	1885.75	4410.93	2880.13	3808.4	2679.39	3907.57	3870.54	2443.01	2812.5	3157.92	3316.25	736.054	0	84.5667	0	1031.13	0	1358.4	0	258.655	0	118.734	326.14	80.3265	0	0	0	0	0	0	0	0	0	0
525	36853_15801150_putative dehydrogenase _790 / 199 / 549 / 1218	15801150	Z1666	(ghrA) ycdW	CY	36852.8	36853	790 / 199 / 549 / 1218	6.76	putative dehydrogenase	(H') Kruskal-Wallis w/ Ties Corr.	2	17.1268	0.000190973	0	0	0	0	0	0	0	0	442.991	0	558.307	91.0271	1813.15	1347.33	1831.38	0	1778.02	2754.13	2328.28	6795.44	3904.14	4321.71	4140.31	2819.45	0	1969.67	1946.64	0	625.62	294.822	374.192	0	416.081	0	323.992
349	26831_15801151_putative hydrolase _- / 374 / 626 / -	15801151	Z1667	ycdX	CY	26831.4	26831	- / 374 / 626 / -	5.63	putative hydrolase	(H') Kruskal-Wallis w/ Ties Corr.	2	10.7694	0.00458625	0	0	0	0	0	0	0	0	0	0	0	0	0	3070.77	405.795	667.601	0	443.741	0	1290.39	546.344	1790.87	1751.63	906.104	0	0	985.58	0	719.798	0	864.076	799.188	0	0	1899.11
238	20782_15801152_putative oxidoreductase component _- / 993 / 503 / 924	15801152	Z1668	ycdY	CY	20781.5	20782	- / 993 / 503 / 924	4.18	putative oxidoreductase component	(H') Kruskal-Wallis w/ Ties Corr.	2	16.9153	0.000212267	0	0	0	0	0	0	0	0	0	0	0	0	0	0	0	0	0	0	0	0	0	0	0	0	0	1466.7	1451.87	0	1575.28	990.291	612.894	0	2100.39	0	1093.52
775	57880_15801165_glucan biosynthesis protein G _- / 483 / 289 / -	15801165	Z1683	mdoG	PP	57880.1	57880	- / 483 / 289 / -	6.7	glucan biosynthesis protein G	(H') Kruskal-Wallis w/ Ties Corr.	2	22.5905	1.24319e-05	0	0	0	0	0	0	0	0	0	0	0	0	411.148	0	0	1102.98	0	1073.72	0	1372.73	0	2500	0	587.326	1406.26	2697.01	2050.36	2121.13	2379.85	841.461	2678.59	1816.97	1978.46	2176.56	2199.84
240	20912_15801173_hypothetical protein Z1692 _- / - / 230 / 1428	15801173	Z1692	yceI	PP	20911.6	20912	- / - / 230 / 1428	5.57	hypothetical protein Z1692	(H') Kruskal-Wallis w/ Ties Corr.	2	30.329	2.59505e-07	0	0	0	0	0	0	0	0	0	0	0	0	0	0	0	0	0	0	0	0	0	0	0	0	1326.66	1826.72	2836.99	1778.73	1870.96	4586.59	2246.2	5817.64	2488.64	5475.63	2767.1
593	40801_15801176_N-methyltryptophan oxidase _- / 336 / 366 / 1164	15801176	Z1696	solA	CY, Ho-1	40801.2	40801	- / 336 / 366 / 1164	5.06	N-methyltryptophan oxidase	(H') Kruskal-Wallis w/ Ties Corr.	2	14.1672	0.000838755	0	0	0	0	0	0	0	0	0	0	0	0	3120.02	0	0	0	1390.29	1724.56	0	3543.45	1046.56	3687.6	0	1319.32	243.896	1188.12	3669.46	0	1916.61	601.53	1010.4	1182.46	2549.36	2531.95	2024.73
883	77686_15801179_dihydroorotase _- / 442 / 430 / 1631	15801179	Z1699	pyrC	CY, Ho-2	38842.9	77686	- / 442 / 430 / 1631	5.96	dihydroorotase	(H') Kruskal-Wallis w/ Ties Corr.	2	9.41363	0.00903349	0	0	0	0	0	0	0	0	0	0	0	0	1287.14	0	0	0	2109.36	0	2217.07	716.032	0	0	0	575.419	0	1310.34	1510.86	0	1252.61	0	1503.83	3129.84	0	2864.01	660.178
309	24349_15801181_glutaredoxin 2 _- / - / 120 / 928	15801181	Z1701	grxB	CY	24349.3	24349	- / - / 120 / 928	7.72	glutaredoxin 2	(H') Kruskal-Wallis w/ Ties Corr.	2	30.329	2.59505e-07	0	0	0	0	0	0	0	0	0	0	0	0	0	0	0	0	0	0	0	0	0	0	0	0	4049.16	4778.91	5812.96	9605.06	4216.94	10934.1	2531.35	4975.66	8063.1	4338.8	9188.06
305	24175_15801184_hypothetical protein Z1704 _- / 445 / 989 / 169	15801184	Z1704	yceH		24175.5	24175	- / 445 / 989 / 169	5.02	hypothetical protein Z1704	(H') Kruskal-Wallis w/ Ties Corr.	2	8.62414	0.0134057	0	0	0	0	0	0	0	0	0	0	0	0	0	1415.97	1154.23	0	0	410.345	0	0	1171.71	1651.58	0	527.621	0	0	0	0	0	0	0	0	731.339	0	0
208	19314_15801205_hypothetical protein Z1727 _- / 626 / 333 / -	15801205	Z1727	yceD	CY	19314.2	19314	- / 626 / 333 / -	4.45	hypothetical protein Z1727	(H') Kruskal-Wallis w/ Ties Corr.	2	18.8915	7.90263e-05	0	0	0	0	0	0	0	0	0	0	0	0	2336.06	0	0	0	0	0	0	0	0	0	0	212.369	955.796	3467.02	1711.01	0	2485.69	1559.49	975.345	2754.05	1076.98	2273.36	0
443	32411_15801209_acyl carrier protein S-malonyltransferase _- / 548 / 93 / 803	15801209	Z1731	fabD	CY	32410.8	32411	- / 548 / 93 / 803	5.02	acyl carrier protein S-malonyltransferase	(H') Kruskal-Wallis w/ Ties Corr.	2	27.0322	1.34906e-06	0	0	0	0	0	0	0	0	0	0	0	0	607.47	0	0	0	0	1586.26	0	2028	0	0	0	383.794	6626.88	4399.42	4347.97	5553.15	3855.11	4295.76	2945.28	13232.7	4195.5	3846.32	4072.58
986	102349_15801210_3-ketoacyl-(acyl-carrier-protein) reductase _320 / 380 / 84 / 528	15801210	Z1732	fabG	CY, Ho-4	25587.3	102349	320 / 380 / 84 / 528	6.76	3-ketoacyl-(acyl-carrier-protein) reductase	(H') Kruskal-Wallis w/ Ties Corr.	2	20.985	2.77442e-05	2842.91	0	0	4812.71	3714.78	0	4042.51	0	0	0	0	1401.17	1561.71	0	0	2106.2	1018.21	1355.41	2690.01	1734.24	0	0	0	951.435	4195.94	6327.74	5438.03	5000.66	4339.44	5579.37	4736.16	8761.87	6296.8	4690.35	7084.73
24	8639_15801211_acyl carrier protein _79 / 69 / 2 / 79	15801211	Z1733	acpP	CY	8639.19	8639	79 / 69 / 2 / 79	3.98	acyl carrier protein	(H) Kruskal-Wallis	2	25.3787	3.08378e-06	10593.6	1166.08	1870.09	8972.25	5766.56	3662.6	2490.54	0	1844.01	5962.04	3585.14	4173.9	21702.5	10751.3	7014.61	17561.4	21281.9	1872.43	19625.6	5422.52	16021.9	9405.2	9911.47	12779.2	27169.6	37896.3	37453.2	52985.9	32394.9	45323.7	36382.9	55703.4	50039.7	34406.3	49677.6
929	86088_15801212_3-oxoacyl-(acyl carrier protein) synthase II _103 / 206 / 421 / 435	15801212	Z1734	fabF	CY, Ho-2	43043.9	86088	103 / 206 / 421 / 435	5.71	3-oxoacyl-(acyl carrier protein) synthase II	(H') Kruskal-Wallis w/ Ties Corr.	2	12.8817	0.00159506	2943.62	0	8314.19	1978.31	2563.74	4582.02	3487.4	9119.51	8222.93	8835.5	7307.61	5214.08	4394.76	2419.03	3551.15	3292.44	4309.59	2968.97	3154.11	0	0	324.367	0	2219.49	1258.2	1734.01	2203.38	0	2486.41	0	1705.77	0	0	0	0
344	26482_15801220_purine nucleoside phosphoramidase _371 / 761 / 88 / 875	15801220	Z1742	ycfF	CY, Ho-2	13240.8	26482	371 / 761 / 88 / 875	5.73	purine nucleoside phosphoramidase	(H') Kruskal-Wallis w/ Ties Corr.	2	20.7181	3.17051e-05	0	0	0	0	0	0	0	0	3879.57	5536.43	1654.74	1006.43	0	0	0	0	0	0	0	1055.6	0	0	0	95.9639	6887.43	7451.3	5355.76	12312.5	968.208	7326.61	3498.38	4314.65	1287.85	5330.06	2052.22
544	37603_15801224_beta-hexosaminidase _853 / 1073 / 601 / -	15801224	Z1746	ycfO	CY, Ho-1	37603.2	37603	853 / 1073 / 601 / -	5.73	beta-hexosaminidase	(H') Kruskal-Wallis w/ Ties Corr.	2	11.6206	0.00299658	0	0	0	0	0	0	0	0	0	0	767.609	69.7826	0	0	0	0	0	0	0	243.105	0	0	0	22.1005	255.705	519.581	1563.02	0	1255.45	1187.89	0	0	649.737	1843.58	0
416	30935_15801237_NAD-dependent deacetylase _732 / 891 / 528 / 890	15801237	Z1761	cobB	CY	30935.3	30935	732 / 891 / 528 / 890	7.21	NAD-dependent deacetylase	(H') Kruskal-Wallis w/ Ties Corr.	2	9.78806	0.00749116	0	0	459.022	0	0	0	0	0	919.201	0	0	125.293	0	0	0	0	0	0	0	0	627.312	0	0	57.0283	1747.55	773.745	0	1748.31	368.717	1046.31	0	809.73	0	1014.91	0
570	38789_15801238_spermidine/putrescine ABC transporter periplasmic substrate-binding protein _- / 1138 / 58 / 1027	15801238	Z1762	potD	PP	38789.4	38789	- / 1138 / 58 / 1027	5.24	spermidine/putrescine ABC transporter periplasmic substrate-binding protein	(H') Kruskal-Wallis w/ Ties Corr.	2	30.329	2.59505e-07	0	0	0	0	0	0	0	0	0	0	0	0	0	0	0	0	0	0	0	0	0	0	0	0	6239.17	9292.17	9183.51	5178.47	6787.76	17303.7	6640.03	10608.9	11703.8	9426.85	8764.14
941	89815_15801302_peptidase T _991 / 257 / 1050 / 399	15801302	Z1832	pepT	Cy, Ho-2	44907.7	89815	991 / 257 / 1050 / 399	5.29	peptidase T	(H') Kruskal-Wallis w/ Ties Corr.	2	26.4509	1.80413e-06	0	0	0	0	367.072	0	0	0	0	0	0	33.3702	2537.13	2513.75	2306.37	850.205	1243.98	824.085	1638.8	2905.46	1116.33	3298.54	3620.93	2077.78	0	0	131.678	0	0	0	0	0	601.269	0	0
620	42952_15801303_hypothetical protein Z1833 _- / 398 / 994 / 1555	15801303	Z1833	ycfD	CY	42951.8	42952	- / 398 / 994 / 1555	4.69	hypothetical protein Z1833	(H') Kruskal-Wallis w/ Ties Corr.	2	13.158	0.00138922	0	0	0	0	0	0	0	0	0	0	0	0	1137.8	2249.67	0	0	555.421	0	724.944	947.626	1397.31	982.33	0	726.828	0	0	0	0	0	0	502.651	0	488.96	0	0
326	25481_15801327_DNA-binding transcriptional regulator PhoP _807 / 570 / 459 / 62	15801327	Z1859	phoP	CY	25481.2	25481	807 / 570 / 459 / 62	5.01	DNA-binding transcriptional regulator PhoP	(H') Kruskal-Wallis w/ Ties Corr.	2	17.5578	0.000153944	0	0	0	0	0	0	0	0	0	0	0	0	0	0	0	0	544.089	0	0	409.583	2741.72	0	633.55	393.54	1704.73	1760.82	234.334	0	1082.08	680.174	2165.17	397.15	959.543	659.696	762.079
714	51568_15801328_adenylosuccinate lyase _178 / 397 / 1366 / 966	15801328	Z1860	purB	CY	51567.9	51568	178 / 397 / 1366 / 966	5.68	adenylosuccinate lyase	(H') Kruskal-Wallis w/ Ties Corr.	2	25.5883	2.77698e-06	4198.06	1490.94	1778.59	2656.66	3656.29	4646.87	3978.86	4161.86	1563.62	3780.23	1515.89	3038.9	233.943	1407.61	1721.99	0	1857.57	410.351	1223.57	394.415	2039.41	204.43	532.638	911.447	0	0	0	0	128.093	0	0	0	0	0	0
595	40986_161367616_tRNA (5-methylaminomethyl-2-thiouridylate)-methyltransferase _961 / 470 / 728 / -	161367616	Z1862	mnmA (trmU)	CY	40986	40986	961 / 470 / 728 / -	4.94	tRNA (5-methylaminomethyl-2-thiouridylate)-methyltransferase	(H') Kruskal-Wallis w/ Ties Corr.	2	10.8989	0.00429871	0	0	0	0	0	0	0	0	0	0	0	0	409.561	401.137	0	1665.72	0	705.69	0	1371.56	0	355.018	1396.07	573.16	369.619	438.425	214.786	0	308.232	0	752.407	0	836.291	0	601.492
949	91538_15801333_isocitrate dehydrogenase _162 / 2 / 22 / 41	15801333	Z1865	icdA	CY, Ho-2	45769.1	91538	162 / 2 / 22 / 41	5.22	isocitrate dehydrogenase	(H) Kruskal-Wallis	2	26.2188	2.02613e-06	5772.5	3237	2359.83	4531.93	3175.29	1471.3	2015.66	2635.47	5516.55	4103.66	4113.97	3539.38	24688.8	30576.6	50843.7	31677.9	19502.8	71928.4	21484.4	61972.3	58434.6	62264.3	71057.9	45857.4	11083.6	14318.5	21663.3	10844.1	14701.5	8484.26	16585	6051.97	27141	4984.16	25572.3
49	10416_15801346_putative Bor protein of prophage CP-933X _70 / - / - / -	15801346	Z1878	(borD)	PP or Ex	10415.9	10416	70 / - / - / -	9.15	putative Bor protein of prophage CP-933X	(H') Kruskal-Wallis w/ Ties Corr.	2	14.0384	0.000894539	7757.22	7273.46	2902.22	45002.7	0	0	15690.5	10276.1	0	0	0	8082.02	0	0	0	0	0	0	0	0	0	0	0	0	0	0	0	0	0	0	0	0	0	0	0
205	19063_15801382_hypothetical protein Z1922 _- / 734 / 506 / 1223	15801382	Z1922	_		19062.8	19063	- / 734 / 506 / 1223	5.05	hypothetical protein Z1922	(H') Kruskal-Wallis w/ Ties Corr.	2	11.4429	0.00327496	0	0	0	0	0	0	0	0	0	0	0	0	0	0	0	0	566.249	0	639.435	0	0	0	0	109.608	0	298.322	296.141	0	0	0	2071.01	2394.6	1719.01	1972.1	438.366
201	18716_15801383_hypothetical protein Z1923 _924 / - / 625 / -	15801383	Z1923	_		18716.5	18716	924 / - / 625 / -	5.08	hypothetical protein Z1923	(H') Kruskal-Wallis w/ Ties Corr.	2	11.3305	0.00346433	0	0	0	0	0	0	0	0	0	0	0	0	0	0	0	0	0	0	0	0	0	0	0	0	0	729.411	721.602	0	0	1972.12	0	1162.66	0	1915.04	0
757	55041_15801390_putative protease encoded within prophage CP-933X _- / 616 / 172 / 1288	15801390	Z1930	_	PP or Ex	55041.2	55041	- / 616 / 172 / 1288	5.67	putative protease encoded within prophage CP-933X	(H') Kruskal-Wallis w/ Ties Corr.	2	27.0322	1.34906e-06	0	0	0	0	0	0	0	0	0	0	0	0	0	0	0	0	0	1170.42	0	444.731	0	934.336	0	231.771	4505.68	3358.55	4287.4	1907.69	4815.85	5486.72	5059.01	4011.06	2402.16	3303.35	2331.78
92	12641_15801393_unknown in IS629 _- / - / 559 / 605	15801393	Z1933	_		12640.7	12641	- / - / 559 / 605	9.38	unknown in IS629	(H') Kruskal-Wallis w/ Ties Corr.	2	11.3305	0.00346433	0	0	0	0	0	0	0	0	0	0	0	0	0	0	0	0	0	0	0	0	0	0	0	0	1709.45	4537.62	498.584	0	0	1351.24	865.764	0	0	0	0
800	61404_15801396_cell division topological specificity factor MinE _635 / 512 / 137 / 162	15801396	Z1936	minE	CY/IM, Ho-6, Ht-Mu	10234.6	61404	635 / 512 / 137 / 162	5.15	cell division topological specificity factor MinE	(H') Kruskal-Wallis w/ Ties Corr.	2	19.4757	5.90084e-05	0	0	0	0	0	1281.8	0	0	681.735	0	0	178.503	787.317	1483.56	0	0	774.095	0	0	1329.13	0	686.757	0	460.078	1924.41	5299.55	4115.24	0	3256.74	5629.59	4561.57	4822.22	7219.86	7446.34	7454.32
1344	9999999_15801397_cell division inhibitor MinD _- / - / 512 / 52	15801397	Z1937	minD	CY/IM, Ht-Mu	29612.9	9999999	- / - / 512 / 52	5.25	cell division inhibitor MinD	(H') Kruskal-Wallis w/ Ties Corr.	2	23.2182	9.08287e-06	0	0	0	0	0	0	0	0	0	0	0	0	0	0	0	0	0	0	0	0	0	0	0	0	848.988	333.998	660.251	0	478.971	1129.02	573.596	490.363	634.231	0	758.985
86	12414_15801401_hypothetical protein Z1941 _- / - / 382 / 461	15801401	Z1941	ycgL		12414.1	12414	- / - / 382 / 461	9.16	hypothetical protein Z1941	(H') Kruskal-Wallis w/ Ties Corr.	2	23.2182	9.08287e-06	0	0	0	0	0	0	0	0	0	0	0	0	0	0	0	0	0	0	0	0	0	0	0	0	0	902.898	2677.02	0	3020.9	1220.71	1550.45	1917.01	2870.16	787.411	451.571
293	23680_15801402_hypothetical protein Z1942 _- / 599 / 206 / 1161	15801402	Z1942	(ycgM)	CY	23680.2	23680	- / 599 / 206 / 1161	5.88	hypothetical protein Z1942	(H') Kruskal-Wallis w/ Ties Corr.	2	26.5012	1.75926e-06	0	0	0	0	0	0	0	0	0	0	0	0	0	0	0	1056.56	0	0	0	0	0	1489.25	0	231.438	2897.41	1709.79	2957.15	2912.38	1838.76	1155.35	730.846	4764.61	2445.08	4484.51	3884.59
884	77714_15801412_alanine racemase _784 / 211 / 180 / 1295	15801412	Z1953	dadX	CY, Ho-2	38857.2	77714	784 / 211 / 180 / 1295	6.56	alanine racemase	(H') Kruskal-Wallis w/ Ties Corr.	2	16.5696	0.000252328	0	0	0	0	0	0	0	0	797.555	0	0	72.505	5022.02	904.227	0	6772.94	0	1981.58	0	5323.34	2246.98	2769.95	0	2274.64	3518.77	3691.5	4332.39	521.372	1984.97	2183.51	5163.35	2939.13	2200.24	2723.12	5941.35
466	33600_15801414_L,D-carboxypeptidase A _- / 461 / 672 / 1660	15801414	Z1955	ldcA	CY	33600.4	33600	- / 461 / 672 / 1660	5.99	L,D-carboxypeptidase A	(H') Kruskal-Wallis w/ Ties Corr.	2	9.50982	0.00860931	0	0	0	0	0	0	0	0	0	0	0	0	0	0	0	0	0	0	0	1634.35	0	4252.53	0	535.171	0	459.511	681.615	0	659.622	0	331.121	0	436.018	603.214	694.81
891	78786_15801430_dihydroxyacetone kinase subunit DhaK _- / 325 / 1006 / -	15801430	Z1971	dhaK	CY, Ho-2, Ht-5	39393.1	78786	- / 325 / 1006 / -	4.83	dihydroxyacetone kinase subunit DhaK	(H') Kruskal-Wallis w/ Ties Corr.	2	19.8886	4.80012e-05	0	0	0	0	0	0	0	0	0	0	0	0	898.96	739.78	1062.79	593.095	1763.25	1171.36	0	2246.34	2212.41	1948.1	0	1148.74	0	0	224.541	0	313.398	0	0	0	0	0	0
581	39675_15801432_translation-associated GTPase _- / - / 507 / 160	15801432	Z1974	ychF	CY	39675	39675	- / - / 507 / 160	4.87	translation-associated GTPase	(H') Kruskal-Wallis w/ Ties Corr.	2	30.329	2.59505e-07	0	0	0	0	0	0	0	0	0	0	0	0	0	0	0	0	0	0	0	0	0	0	0	0	534.923	1580.38	937.137	354.508	679.833	854.661	816.182	754.967	602.728	413.097	717.466
244	21081_15801433_peptidyl-tRNA hydrolase _- / - / 271 / -	15801433	Z1975	pth	CY, Ho-1	21081.5	21081	- / - / 271 / -	9.04	peptidyl-tRNA hydrolase	(H') Kruskal-Wallis w/ Ties Corr.	2	30.329	2.59505e-07	0	0	0	0	0	0	0	0	0	0	0	0	0	0	0	0	0	0	0	0	0	0	0	0	2727.7	1207.24	1391.97	2285.51	2308.08	1904.2	2078.25	2883.56	1918.8	2902.52	2743.07
477	34216_15801436_ribose-phosphate pyrophosphokinase _75 / 182 / 199 / 147	15801436	Z1978	prsA	CY	34216.1	34216	75 / 182 / 199 / 147	5.23	ribose-phosphate pyrophosphokinase	(H') Kruskal-Wallis w/ Ties Corr.	2	8.2356	0.0162803	5327.79	894.52	11286.1	5779.87	5568.27	7003.14	3534.72	10563.7	12650.6	13593	15390.7	8326.58	5269.9	3480.89	4613.16	1768.46	6029.07	7247.54	3403.98	0	4322.79	761.271	1002.01	3445.37	7219.77	4473.49	1894.79	7259.98	4276.38	4320.09	8067.81	0	0	0	0
587	40457_15801440_peptide chain release factor 1 _- / 561 / 685 / -	15801440	Z1982	prfA	CY	40456.6	40457	- / 561 / 685 / -	5.1	peptide chain release factor 1	(H') Kruskal-Wallis w/ Ties Corr.	2	8.15427	0.016956	0	0	0	0	0	0	0	0	0	0	0	0	913.876	0	0	0	0	0	0	1036.29	0	1887.28	0	348.859	488.565	865.443	712.769	0	413.655	0	744.928	0	550.219	188.517	0
1036	123438_15801444_2-dehydro-3-deoxyphosphooctonate aldolase _354 / 144 / 350 / 173	15801444	Z1986	kdsA	CY, Ho-4	30859.5	123438	354 / 144 / 350 / 173	6.32	2-dehydro-3-deoxyphosphooctonate aldolase	(H') Kruskal-Wallis w/ Ties Corr.	2	15.2706	0.000483082	2708.93	0	0	2142.82	1886.52	0	1026.89	2685.57	376.777	1623.77	0	1131.93	2597.23	3676.14	3597.73	1500.73	4002.28	3867.32	5272.55	4017.23	4108.74	3215.89	8472.49	4029.85	4885.84	1153.28	1329.75	431.169	2480.53	1299.35	2647.14	0	730.133	0	2329.3
28	8944_15801448_cation transport regulator _- / - / 636 / -	15801448	Z1992	chaB	CY	8944.42	8944	- / - / 636 / -	6.5	cation transport regulator	(H') Kruskal-Wallis w/ Ties Corr.	2	8.78171	0.0123902	0	0	0	0	0	0	0	0	0	0	0	0	0	0	0	0	0	0	0	0	0	0	0	0	832.634	1502.49	0	0	0	0	0	0	0	1323.26	2256.71
877	76154_15801450_hypothetical protein Z1994 _- / 349 / 202 / 1267	15801450	Z1994	ychN	CY, Ho-6	12692.3	76154	- / 349 / 202 / 1267	5.02	hypothetical protein Z1994	(H') Kruskal-Wallis w/ Ties Corr.	2	8.57741	0.0137227	0	0	0	0	0	0	0	0	0	0	0	0	1555.86	0	0	0	0	0	0	2598.65	1914.36	4063.05	0	921.083	0	1613.07	5618.5	0	0	6588.04	0	0	6195.97	4260.22	4920.91
681	47852_15801452_transcriptional regulator NarL _- / - / 145 / 944	15801452	Z1996	narL	CY, Ho-2	23925.9	47852	- / - / 145 / 944	5.73	transcriptional regulator NarL	(H') Kruskal-Wallis w/ Ties Corr.	2	30.329	2.59505e-07	0	0	0	0	0	0	0	0	0	0	0	0	0	0	0	0	0	0	0	0	0	0	0	0	10814.3	2127.22	6006.69	4833.13	6100.47	2875.98	4708.28	4355.15	5216.45	3985.25	6444.6
1051	131764_15801464_UTP--glucose-1-phosphate uridylyltransferase subunit GalU _476 / 313 / 249 / 152	15801464	Z2012	galU	CY, Ho-4, Ht-Mu	32941.1	131764	476 / 313 / 249 / 152	5.11	UTP--glucose-1-phosphate uridylyltransferase subunit GalU	(H') Kruskal-Wallis w/ Ties Corr.	2	11.7568	0.0027992	567.461	0	0	0	0	0	0	0	2265.85	963.63	1757.35	504.935	0	1031.67	1264.74	2813.39	1022.73	4078.53	666.182	0	1925.84	1807.37	1783.29	1490.34	3713.8	1948.05	4331.85	2058.33	2444.15	2633.74	3353.55	0	2322.19	242.665	2213.17
421	31078_15801465_global DNA-binding transcriptional dual regulator H-NS _96 / 36 / 7 / 107	15801465	Z2013	hns	CY, Ho-2, Ht-Mu	15539	31078	96 / 36 / 7 / 107	5.44	global DNA-binding transcriptional dual regulator H-NS	(H) Kruskal-Wallis	2	19.0724	7.21894e-05	9479.15	935.144	0	12140.2	8714.5	362.431	7486.83	2609.87	1471.1	4742.06	950.701	4444.73	30443.8	6350.15	3884.19	31333.7	18855	32706.1	18629.5	40701.9	15772	28470	38417.8	24142.2	29774.5	21662	30923.6	43201.5	38654	31890	37705.3	28361.7	28462	27776.6	26250.7
1284	3846841_15801467_bifunctional acetaldehyde-CoA/alcohol dehydrogenase _182 / 356 / 1134 / 751	15801467	Z2016	adhE	CY, Ho-40	96171	3846841	182 / 356 / 1134 / 751	6.32	bifunctional acetaldehyde-CoA/alcohol dehydrogenase	(H') Kruskal-Wallis w/ Ties Corr.	2	24.19	5.58746e-06	4033.37	1137.28	2459.66	3231.98	3033.82	2409.85	3649	3407.89	3713.02	4402.34	4634.08	3282.94	982.212	1390.23	907.05	0	2889.53	365.596	2900.29	0	690.59	121.094	0	931.509	0	0	0	0	486.601	0	0	0	0	0	0
798	61044_15801469_oligopeptide transport; periplasmic binding protein _- / 458 / 13 / 220	15801469	Z2019	oppA	PP	61043.9	61044	- / 458 / 13 / 220	5.95	oligopeptide transport; periplasmic binding protein	(H') Kruskal-Wallis w/ Ties Corr.	2	26.6018	1.67299e-06	0	0	0	0	0	0	0	0	0	0	0	0	2763.22	0	0	2484.41	0	1200.05	0	0	0	179.844	0	602.502	16906.5	21154.4	21728.7	29174	15497.8	25478.2	15425.6	25448.2	22728.6	24471.3	23928.5
247	21203_161367612_YciI-like protein _- / 649 / 11 / 1152	161367612	Z2029	yciI	CY, Ho-2	10601.6	21203	- / 649 / 11 / 1152	5.19	YciI-like protein	(H') Kruskal-Wallis w/ Ties Corr.	2	28.8317	5.4863e-07	0	0	0	0	0	0	0	0	0	0	0	0	0	0	0	0	0	0	0	0	0	2122.47	0	192.951	39695.1	3612.8	17058.3	70028.3	19446	38337.1	31835.7	35337.5	21163	40420.2	31748.3
267	22621_15801531_putative repressor protein encoded within prophage CP-933O _- / - / 750 / -	15801531	Z2090	_		22621.2	22621	- / - / 750 / -	5.82	putative repressor protein encoded within prophage CP-933O	(H') Kruskal-Wallis w/ Ties Corr.	2	16.9153	0.000212267	0	0	0	0	0	0	0	0	0	0	0	0	0	0	0	0	0	0	0	0	0	0	0	0	494.781	271.353	0	0	0	381.541	0	463.161	557.723	383.402	440.861
6	7276_15801592_hypothetical protein Z2156 _- / - / 407 / -	15801592	Z2156	ydfZ		7276.09	7276	- / - / 407 / -	7.94	hypothetical protein Z2156	(H') Kruskal-Wallis w/ Ties Corr.	2	14.0384	0.000894539	0	0	0	0	0	0	0	0	0	0	0	0	0	0	0	0	0	0	0	0	0	0	0	0	0	1427.9	1341.77	0	657.852	1278.64	0	2273.75	0	1872.57	0
1011	109048_15801594_3-hydroxy acid dehydrogenase _886 / 396 / 291 / 1115	15801594	Z2158	ydfG	CY, Ho-4	27262	109048	886 / 396 / 291 / 1115	5.65	3-hydroxy acid dehydrogenase	(H') Kruskal-Wallis w/ Ties Corr.	2	16.3922	0.000275733	0	0	0	0	0	0	0	0	0	0	0	0	1402.2	1389.56	468.828	0	0	1834.8	0	581.513	1732.75	1220.59	795.895	856.922	2267.62	1672.69	2314.38	3770.77	1918.78	901.597	2303.62	0	1914.18	0	502.752
882	77447_15801595_dipeptidyl carboxypeptidase II _- / 343 / 582 / -	15801595	Z2160	dcp	PP	77447.5	77447	- / 343 / 582 / -	5.35	dipeptidyl carboxypeptidase II	(H') Kruskal-Wallis w/ Ties Corr.	2	10.6875	0.00477795	0	0	0	0	0	0	0	0	0	0	0	0	2570.55	462.694	0	2521.28	0	2029.78	0	2530.15	0	3645.8	0	1250.93	192.968	684.468	1127.44	0	981.464	0	981.924	362.766	0	1047.23	1036.83
64	11254_15801619_autoinducer-2 (AI-2) modifying protein LsrG _- / - / 589 / 621	15801619	Z2187	lsrG	CY	11254.4	11254	- / - / 589 / 621	5.68	autoinducer-2 (AI-2) modifying protein LsrG	(H') Kruskal-Wallis w/ Ties Corr.	2	19.9716	4.60485e-05	0	0	0	0	0	0	0	0	0	0	0	0	0	0	0	0	0	0	0	0	0	0	0	0	0	687.695	1700.32	1550.28	450.367	463.064	582.75	0	632.324	803.665	0
522	36683_15801621_putative LACI-type transcriptional regulator _- / - / 89 / 1252	15801621	Z2189	lsrB	PP	36683.3	36683	- / - / 89 / 1252	6.76	putative LACI-type transcriptional regulator	(H') Kruskal-Wallis w/ Ties Corr.	2	30.329	2.59505e-07	0	0	0	0	0	0	0	0	0	0	0	0	0	0	0	0	0	0	0	0	0	0	0	0	4148.91	6365.64	5565.29	3337.61	3510.66	6951.23	4636.25	7407.44	4669.68	5458.31	6304.8
345	26488_15801632_putative fimbrial chaperone protein _- / - / 322 / -	15801632	Z2201	_	PP	26487.6	26488	- / - / 322 / -	9.38	putative fimbrial chaperone protein	(H') Kruskal-Wallis w/ Ties Corr.	2	26.6667	1.6196e-06	0	0	0	0	0	0	0	0	0	0	0	0	0	0	0	0	0	0	0	0	0	0	0	0	543.915	966.489	953.276	0	3696.35	1305.38	1664.14	2052.43	1229.17	2535.45	2928.65
814	64097_15801640_putative sulfatase _1081 / 255 / 241 / 965	15801640	Z2210	ydeN	PP	64096.9	64097	1081 / 255 / 241 / 965	5.76	putative sulfatase	(H') Kruskal-Wallis w/ Ties Corr.	2	19.14	6.97929e-05	0	0	0	0	0	0	0	0	0	0	0	0	3921.71	914.251	1118.44	3422.3	0	3005.62	0	3458.35	1419.22	3798.99	526.142	1962.27	2426.07	2863.3	4834.28	2168.52	2052.86	806.492	2669.96	2279.73	2958.13	2190.41	2530.1
1217	315997_15801645_glutamate decarboxylase isozyme _54 / 48 / 163 / 324	15801645	Z2215	gadB	CY/IM, Ho-6	52666.1	315997	54 / 48 / 163 / 324	5.29	glutamate decarboxylase isozyme	(H') Kruskal-Wallis w/ Ties Corr.	2	9.28303	0.00964308	3883.43	609.26	10694.4	2632.83	3382.26	8597.2	4048.72	36574.5	21696.5	1748.46	15074.5	9903.82	574.826	11400.8	16504	8535.3	8180.82	11993.7	8175.89	8385.64	28316.6	13713.5	19378.4	12287.2	4129.62	6164.02	2266.77	3908.35	7399.78	774.685	6909.7	0	5194.78	0	3257.17
137	15118_15801655_osmotically inducible protein _- / - / 164 / 322	15801655	Z2228	osmC	CY	15117.5	15118	- / - / 164 / 322	5.57	osmotically inducible protein	(H') Kruskal-Wallis w/ Ties Corr.	2	19.9716	4.60485e-05	0	0	0	0	0	0	0	0	0	0	0	0	0	0	0	0	0	0	0	0	0	0	0	0	582.64	1035.92	3071.42	0	0	11204.5	0	7148.18	4610.22	8151.16	5230.7
1290	9999999_15801657_30S ribosomal subunit S22 _- / - / 505 / -	15801657	Z2230	rpsV	CY, 30S Rib	5095.63	9999999	- / - / 505 / -	11.04	30S ribosomal subunit S22	(H') Kruskal-Wallis w/ Ties Corr.	2	8.78171	0.0123902	0	0	0	0	0	0	0	0	0	0	0	0	0	0	0	0	0	0	0	0	0	0	0	0	1731.89	2067.38	0	0	0	4192.62	0	0	0	2711.2	0
1192	256817_15801658_malate dehydrogenase _326 / 259 / 538 / 209	15801658	Z2231	sfcA	CY, Ho-4	64204.1	256817	326 / 259 / 538 / 209	5.25	malate dehydrogenase	(H') Kruskal-Wallis w/ Ties Corr.	2	9.34903	0.00933005	1779.4	0	837.644	0	3099.52	2461.79	3372.97	0	4142.25	2670.5	3212.65	1961.52	1977.01	1958.79	1597.51	650.642	2181.04	2790.48	1277.01	2469.85	1520.34	1285.16	1975.08	1789.36	0	1112.54	1099.53	0	1595.28	0	1702.43	0	707.315	0	561.757
496	35368_161367608_alcohol dehydrogenase _- / 463 / - / -	161367608	Z2232	adhP	CY	35368.2	35368	- / 463 / - / -	5.94	alcohol dehydrogenase	(H') Kruskal-Wallis w/ Ties Corr.	2	14.0384	0.000894539	0	0	0	0	0	0	0	0	0	0	0	0	0	0	1586.25	1588.34	0	0	0	1634.97	481.005	678.89	896.534	624.181	0	0	0	0	0	0	0	0	0	0	0
565	38667_15801691_putative receptor _- / 710 / 553 / 1772	15801691	Z2267	yncE	Ex/OM	38666.5	38667	- / 710 / 553 / 1772	9.3	putative receptor	(H') Kruskal-Wallis w/ Ties Corr.	2	11.713	0.0028613	0	0	0	0	0	0	0	0	0	0	0	0	0	0	0	0	0	0	0	0	353.804	1001.93	0	123.249	717.137	0	697.977	316.587	0	0	0	1799.35	1077.6	1481.87	855.842
594	40931_15801694_putative oxidoreductase _- / 526 / - / -	15801694	Z2270	yncB	CY	40931	40931	- / 526 / - / -	5.45	putative oxidoreductase	(H') Kruskal-Wallis w/ Ties Corr.	2	14.0384	0.000894539	0	0	0	0	0	0	0	0	0	0	0	0	1352.05	0	0	0	328.712	0	0	561.851	1247.69	1171.88	382.065	458.569	0	0	0	0	0	0	0	0	0	0	0
25	8800_15801697_hypothetical protein Z2273 _- / - / 483 / -	15801697	Z2273	ydcY	CY	8799.55	8800	- / - / 483 / -	5.59	hypothetical protein Z2273	(H') Kruskal-Wallis w/ Ties Corr.	2	11.3305	0.00346433	0	0	0	0	0	0	0	0	0	0	0	0	0	0	0	0	0	0	0	0	0	0	0	0	0	0	945.013	0	1386.2	0	0	1649.04	0	1272.3	4658.68
264	22407_15801712_tellurite resistance protein TehB _- / - / 482 / 1142	15801712	Z2288	tehB	CY	22406.7	22407	- / - / 482 / 1142	5.69	tellurite resistance protein TehB	(H') Kruskal-Wallis w/ Ties Corr.	2	26.6667	1.6196e-06	0	0	0	0	0	0	0	0	0	0	0	0	0	0	0	0	0	0	0	0	0	0	0	0	861.041	252.2	502.168	0	362.761	686.96	1749.42	1213.65	482.039	1999.03	2693.89
3	6537_15801716_hypothetical protein Z2292 _- / - / 410 / -	15801716	Z2292	ydcH		6537.32	6537	- / - / 410 / -	8.05	hypothetical protein Z2292	(H') Kruskal-Wallis w/ Ties Corr.	2	11.3305	0.00346433	0	0	0	0	0	0	0	0	0	0	0	0	0	0	0	0	0	0	0	0	0	0	0	0	0	1473.56	2138.07	0	0	2924.85	0	4306.55	0	4965.38	0
805	62765_15801718_glucan biosynthesis protein D _- / 355 / 1403 / 1674	15801718	Z2294	mdoD	PP	62765.4	62765	- / 355 / 1403 / 1674	5.89	glucan biosynthesis protein D	(H') Kruskal-Wallis w/ Ties Corr.	2	28.8317	5.4863e-07	0	0	0	0	0	0	0	0	0	0	0	0	2042.06	606.971	825.034	823.23	1201.49	1596.34	261.035	2551.11	753.474	2477.9	699.451	1258.01	0	0	0	0	109.103	0	0	0	0	0	0
506	35761_15801727_glyceraldehyde-3-phosphate dehydrogenase _- / 408 / 1228 / -	15801727	Z2304	gapC	CY	35761.4	35761	- / 408 / 1228 / -	6.01	glyceraldehyde-3-phosphate dehydrogenase	(H') Kruskal-Wallis w/ Ties Corr.	2	17.8486	0.000133116	0	0	0	0	0	0	0	0	0	0	0	0	379.968	376.579	1845.5	0	0	0	1962.28	2536.24	467.566	659.259	1303.82	866.474	314.447	0	0	0	0	0	0	0	0	0	0
1158	208947_15801728_aldehyde dehydrogenase A _58 / 27 / 649 / 287	15801728	Z2306	aldA	CY, Ho-4	52236.7	208947	58 / 27 / 649 / 287	5.07	aldehyde dehydrogenase A	(H') Kruskal-Wallis w/ Ties Corr.	2	15.4781	0.000435489	10620.9	1285.92	0	17348.7	0	21709.3	226.265	16153	674.235	15577.5	870.93	7678.8	7062.04	16131.9	24252.3	10053.3	14619.8	6815.59	13431.3	14050.7	22688.6	11561.8	23965.1	14966.6	1164.98	458.174	225.706	518.933	821.47	139.882	1775.21	180.9	0	0	0
626	43290_15801735_azoreductase _- / 806 / 474 / 1602	15801735	Z2315	acpD	CY, Ho-2	21644.8	43290	- / 806 / 474 / 1602	5.06	azoreductase	(H') Kruskal-Wallis w/ Ties Corr.	2	18.4578	9.81588e-05	0	0	0	0	0	0	0	0	0	0	0	0	0	0	0	0	0	513.176	0	491.765	0	0	0	91.3583	466.383	549.332	1363.68	0	394.439	1492.4	950.137	1757.75	0	1809.51	1253.58
414	30736_15801741_putative oxidoreductase _- / - / 492 / 861	15801741	Z2321	ydbC	CY	30736.4	30736	- / - / 492 / 861	5.71	putative oxidoreductase	(H') Kruskal-Wallis w/ Ties Corr.	2	23.2182	9.08287e-06	0	0	0	0	0	0	0	0	0	0	0	0	0	0	0	0	0	0	0	0	0	0	0	0	785.357	1156.54	455.876	0	664.542	1879.73	0	1473.76	883.933	1823.32	1052.73
518	36519_15801748_D-lactate dehydrogenase _776 / 244 / 985 / 711	15801748	Z2329	ldhA	CY/IM	36519.4	36519	776 / 244 / 985 / 711	5.28	D-lactate dehydrogenase	(H') Kruskal-Wallis w/ Ties Corr.	2	21.7157	1.92532e-05	0	0	0	0	0	1008.38	0	0	0	0	0	91.6707	859.78	3409.81	5561.8	0	1265.56	2989.29	1110.6	2866.3	4234.52	2982.91	1964.67	2476.84	0	0	0	0	0	0	772.978	0	426.833	0	0
526	36889_15801753_hypothetical protein Z2335 _145 / 173 / 28 / 94	15801753	Z2335	ynaF	CY, Ho-2	18444.6	36889	145 / 173 / 28 / 94	5.96	hypothetical protein Z2335	(H') Kruskal-Wallis w/ Ties Corr.	2	17.9724	0.000125126	7729.64	0	4465.67	1682.82	2448.04	971.691	1328.28	6095.56	2944.44	5272.97	7612.16	3686.48	5898.59	0	2647.95	8839.02	6426.98	566.997	5926.78	1632.16	3225.66	1135.32	4489.78	3708.11	22318.3	8994.34	18095.8	16786.3	22569.8	26926.3	17142.7	4092.11	22056.3	9689.03	25302.8
388	28785_15801762_putative copper-zinc superoxide dismutase encoded within prophage CP-933R _- / - / 542 / -	15801762	Z2347	_	PP	28785.1	28785	- / - / 542 / -	7.19	putative copper-zinc superoxide dismutase encoded within prophage CP-933R	(H') Kruskal-Wallis w/ Ties Corr.	2	14.0384	0.000894539	0	0	0	0	0	0	0	0	0	0	0	0	0	0	0	0	0	0	0	0	0	0	0	0	515.192	0	1045.52	0	0	1797.69	0	2255.11	671.763	928.609	0
725	52930_15801796_hypothetical protein Z2386 _309 / 503 / - / 203	15801796	Z2386	_	CY	52929.9	52930	309 / 503 / - / 203	6	hypothetical protein Z2386	(H') Kruskal-Wallis w/ Ties Corr.	2	21.5752	2.06539e-05	2645.2	1467.88	1167.39	417.58	3167.77	684.809	2507.08	2458.5	2770.99	426.812	1483.94	1745.27	868.041	0	173.617	578.902	2340.85	0	1682.08	0	211.421	0	0	532.265	0	0	0	0	0	0	0	0	0	0	0
502	35706_15801835_universal stress protein UspE _913 / 233 / 136 / 240	15801835	Z2435	ydaA	CY	35705.6	35706	913 / 233 / 136 / 240	5.16	universal stress protein UspE	(H') Kruskal-Wallis w/ Ties Corr.	2	15.9446	0.000344884	0	0	0	0	0	0	0	0	536.283	0	0	48.753	3895.67	0	782.481	0	0	3806.72	0	5272.37	1796.95	4220.66	0	1797.71	3489.5	3603.59	5342.17	0	4429.03	1392	2658.67	4918.52	4418.43	4388.25	9747.67
795	60698_15801838_putative transport periplasmic protein _- / - / 627 / -	15801838	Z2438	_	PP	60697.9	60698	- / - / 627 / -	8.76	putative transport periplasmic protein	(H') Kruskal-Wallis w/ Ties Corr.	2	26.6667	1.6196e-06	0	0	0	0	0	0	0	0	0	0	0	0	0	0	0	0	0	0	0	0	0	0	0	0	353.318	729.739	515.146	0	597.93	704.714	717.852	830.014	198.196	683.566	473.65
299	23807_15801843_hypothetical protein Z2446 _- / - / 495 / 1072	15801843	Z2446	(ymjC)	CY	23806.6	23807	- / - / 495 / 1072	5.82	hypothetical protein Z2446	(H') Kruskal-Wallis w/ Ties Corr.	2	14.0384	0.000894539	0	0	0	0	0	0	0	0	0	0	0	0	0	0	0	0	0	0	0	0	0	0	0	0	735.855	1273.09	0	0	628.09	0	0	1391.64	2521.72	3467.77	0
484	34677_15801845_putative muconate cycloisomerase I _- / - / 675 / 878	15801845	Z2450	ycjG	CY, Ho-1	34677.4	34677	- / - / 675 / 878	4.95	putative muconate cycloisomerase I	(H') Kruskal-Wallis w/ Ties Corr.	2	8.78171	0.0123902	0	0	0	0	0	0	0	0	0	0	0	0	0	0	0	0	0	0	0	0	0	0	0	0	0	0	0	0	1115.02	0	1767.15	826.579	0	678.896	0
501	35669_15801846_thiol peroxidase _279 / 26 / 4 / 69	15801846	Z2452	tpx	CY, Ho-2	17834.6	35669	279 / 26 / 4 / 69	4.75	thiol peroxidase	(H') Kruskal-Wallis w/ Ties Corr.	2	22.2657	1.46237e-05	7467.64	0	0	1997.17	6503.92	1027.88	2831.09	0	0	0	0	1802.52	29001.5	4954.18	0	26974.3	8826.05	39957.3	12919.2	24987	4918.48	16468.9	3423.35	15675.5	27439.7	34941.7	46324.8	38726.3	25662.5	53578	14671.2	31212.9	42262.1	35205.6	39374.3
70	11503_15801860_thiosulfate:cyanide sulfurtransferase (rhodanese) _- / - / 229 / -	15801860	Z2477	pspE	PP, Ho-1	11503	11503	- / - / 229 / -	7.86	thiosulfate:cyanide sulfurtransferase (rhodanese)	(H') Kruskal-Wallis w/ Ties Corr.	2	30.329	2.59505e-07	0	0	0	0	0	0	0	0	0	0	0	0	0	0	0	0	0	0	0	0	0	0	0	0	2720.58	3746.42	2115.78	2282.19	1534.71	2170.12	3685.39	847.984	3062.37	2105.62	1621.45
680	47773_15801864_phage shock protein PspA _- / 488 / 443 / 1478	15801864	Z2482	pspA	CY/IM, Ht-3	25491.9	47773	- / 488 / 443 / 1478	5.39	phage shock protein PspA	(H') Kruskal-Wallis w/ Ties Corr.	2	15.2277	0.000493571	0	0	0	0	0	0	0	0	0	0	0	0	783.226	0	0	0	0	1361.02	0	2610.04	0	2716.22	0	679.137	1517.72	1253.87	1239.21	0	2311.64	482.607	925.087	1426.17	2733.15	1174.54	539.311
1016	111451_15801888_enoyl-(acyl carrier protein) reductase _275 / 32 / 106 / 108	15801888	Z2512	fabI	CY/IM, Ho-4	27862.8	111451	275 / 32 / 106 / 108	5.58	enoyl-(acyl carrier protein) reductase	(H') Kruskal-Wallis w/ Ties Corr.	2	25.486	2.92267e-06	4436.94	0	1566.5	0	4508.4	1534.78	645.298	2749.18	4647.93	2218.52	619.966	2084.32	16691.8	9509.34	16185.2	16320.7	10639.4	14135.9	10781.7	18767.5	18484.1	18807.7	25728	16004.7	4264.13	5261.38	6556.34	2598.71	6560.29	7731.89	5513.22	2914.12	10035	4199.92	5544.29
864	72535_15801890_exoribonuclease II _1143 / 319 / 938 / 1119	15801890	Z2514	rnb	CY	72534.7	72535	1143 / 319 / 938 / 1119	5.49	exoribonuclease II	(H') Kruskal-Wallis w/ Ties Corr.	2	26.6018	1.67299e-06	0	0	0	0	0	0	0	0	0	0	0	0	1912.72	1205.97	1264.55	1170.55	2046.17	755.172	2246.34	868.923	1497.65	1657.83	992.654	1419.87	0	327.426	242.698	0	464.756	0	275.208	0	0	0	0
721	52458_15801896_orotidine 5'-phosphate decarboxylase _- / 828 / 440 / -	15801896	Z2525	pyrF	CY, Ho-2	26229	52458	- / 828 / 440 / -	6.09	orotidine 5'-phosphate decarboxylase	(H') Kruskal-Wallis w/ Ties Corr.	2	21.2716	2.40395e-05	0	0	0	0	0	0	0	0	0	0	0	0	0	0	0	0	0	0	0	0	0	409.072	0	37.1884	917.576	498.284	804.238	0	1944.94	0	2802.03	819.894	1550.05	1066	797.947
629	43670_15801900_GTP cyclohydrolase II _- / 819 / 640 / -	15801900	Z2531	ribA	CY, Ho-2	21835.2	43670	- / 819 / 640 / -	5.6	GTP cyclohydrolase II	(H') Kruskal-Wallis w/ Ties Corr.	2	9.70041	0.00782678	0	0	0	0	0	0	0	0	0	0	0	0	0	0	0	0	0	0	0	480.803	0	502.633	0	89.4032	0	793.116	787.069	0	760.53	0	445.656	1690.85	0	1392.52	0
1144	195311_15801901_aconitate hydratase _585 / 329 / 917 / 93	15801901	Z2532	acnA	CY, Ho-2	97655.3	195311	585 / 329 / 917 / 93	5.55	aconitate hydratase	(H') Kruskal-Wallis w/ Ties Corr.	2	15.0138	0.000549277	358.695	0	507.373	0	155.795	113.09	155.783	193.579	752.707	0	324.325	232.85	287.728	2565.69	813.738	0	1269.69	874.715	1300.96	1677.46	885.066	1870.39	821.279	1124.25	0	493.285	417.871	0	303.139	0	0	0	268.812	0	0
35	9385_15801906_hypothetical protein Z2537 _- / - / 78 / 684	15801906	Z2537	yciN	CY	9385.3	9385	- / - / 78 / 684	5.47	hypothetical protein Z2537	(H') Kruskal-Wallis w/ Ties Corr.	2	30.329	2.59505e-07	0	0	0	0	0	0	0	0	0	0	0	0	0	0	0	0	0	0	0	0	0	0	0	0	6078.86	6149.5	3038.79	2328.65	6613.35	4849.87	7057.55	6528.21	6841.87	18817.3	12420.3
1078	143414_15801917_tryptophan synthase subunit beta _194 / 359 / 646 / 504	15801917	Z2550	trpB	CY, Ht-4	42995.4	143414	194 / 359 / 646 / 504	5.71	tryptophan synthase subunit beta	(H') Kruskal-Wallis w/ Ties Corr.	2	10.3726	0.00559256	2963.46	0	4484.04	1148.07	736.843	2343.06	796.553	5246.26	3252.2	3812.16	6114.78	2808.86	2386	336.196	2478.84	2278.94	1002.75	292.513	2201.69	566.578	406.479	0	0	1086.36	2379.88	524.384	693.986	0	755.164	193.196	1208.83	0	0	0	0
536	37193_15801920_putative structural proteins _- / - / 863 / -	15801920	Z2554	yciF	CY, Ho-2	18596.5	37193	- / - / 863 / -	5.47	putative structural proteins	(H') Kruskal-Wallis w/ Ties Corr.	2	8.78171	0.0123902	0	0	0	0	0	0	0	0	0	0	0	0	0	0	0	0	0	0	0	0	0	0	0	0	648.863	0	358.934	0	0	517.419	0	0	0	391.35	0
204	18996_15801921_hypothetical protein Z2555 _- / - / 365 / -	15801921	Z2555	yciE	CY	18995.8	18996	- / - / 365 / -	5.03	hypothetical protein Z2555	(H') Kruskal-Wallis w/ Ties Corr.	2	23.2182	9.08287e-06	0	0	0	0	0	0	0	0	0	0	0	0	0	0	0	0	0	0	0	0	0	0	0	0	981.107	0	2002.27	0	2490.54	390.711	994.189	921.927	1655.72	4555.57	1315.52
100	12901_15801997_hypothetical protein Z2570 _804 / - / 569 / 999	15801997	Z2570	(ynfB)	PP or Ex	12901.1	12901	804 / - / 569 / 999	8.5	hypothetical protein Z2570	(H') Kruskal-Wallis w/ Ties Corr.	2	10.7015	0.00474451	0	941.494	0	0	0	0	0	0	0	0	0	85.5904	0	0	0	0	0	0	0	0	0	0	0	0	0	422.85	389.447	0	0	1140.04	0	2034.87	687.805	2234.45	0
472	33872_15802018_hypothetical protein Z2603 _- / - / 181 / 1318	15802018	Z2603	ydgH	PP	33871.6	33872	- / - / 181 / 1318	9.27	hypothetical protein Z2603	(H') Kruskal-Wallis w/ Ties Corr.	2	30.329	2.59505e-07	0	0	0	0	0	0	0	0	0	0	0	0	0	0	0	0	0	0	0	0	0	0	0	0	4378.01	5511.49	3744.84	3913.23	2716.65	3958.6	3854.5	6582.29	2628.01	4969.16	2609
1149	201840_15802025_fumarate hydratase _235 / 208 / - / 1016	15802025	Z2614	fumC	CY, Ho-4	50459.9	201840	235 / 208 / - / 1016	6.12	fumarate hydratase	(H') Kruskal-Wallis w/ Ties Corr.	2	17.635	0.000148117	5105.03	1021.93	0	3192.88	0	3803.43	0	2433.18	3290.94	4125.45	1418	2217.35	3155.94	2188.8	2550.14	1685.48	6499.05	547.588	6523.25	1577.07	2329.88	3008.92	707.107	2797.57	0	0	0	0	0	0	0	0	0	0	0
1031	120591_15802026_fumarase A = fumarate hydratase class I; aerobic isozyme _- / 277 / 885 / 49	15802026	Z2615	fumA	CY, Ho-2	60295.3	120591	- / 277 / 885 / 49	6.11	fumarase A = fumarate hydratase class I; aerobic isozyme	(H') Kruskal-Wallis w/ Ties Corr.	2	27.0322	1.34906e-06	0	0	0	0	0	0	0	0	0	0	0	0	2923.44	3379.25	2362.26	1620.94	3344.59	2539.28	2203.06	2231.91	2697.79	2533.86	1947.06	2525.77	0	261.135	166.205	0	624.073	0	0	0	0	0	0
619	42848_15802027_mannose-6-phosphate isomerase _- / 437 / 223 / 1083	15802027	Z2616	manA	CY	42848.3	42848	- / 437 / 223 / 1083	5.37	mannose-6-phosphate isomerase	(H') Kruskal-Wallis w/ Ties Corr.	2	23.1329	9.47869e-06	0	0	0	0	0	0	0	0	0	0	0	0	2374.99	0	0	0	0	1375.27	0	2307.7	0	1715.41	0	706.67	1649.38	4866.59	3462.97	1326.59	2791.3	3684.57	3016.01	4649.67	2970.25	4339.85	1474.38
1004	107110_15802033_7-alpha-hydroxysteroid dehydrogenase _- / 7 / 194 / 315	15802033	Z2624	hdhA	CY, Ho-4	26777.5	107110	- / 7 / 194 / 315	5.22	7-alpha-hydroxysteroid dehydrogenase	(H') Kruskal-Wallis w/ Ties Corr.	2	28.6023	6.15299e-07	0	0	0	0	0	0	0	0	0	0	0	0	20807.4	25655.1	31011.2	17460.7	17230.2	23695.9	19114.8	31193.3	43807.6	26450.8	36427	26623.1	2710.04	3198.46	4214.74	0	4968.48	1780.52	2294.22	3395.43	4575.3	2097.26	5652.51
558	38241_161367600_putative oxidoreductase _493 / 314 / 713 / -	161367600	Z2629	_	CY	38240.9	38241	493 / 314 / 713 / -	5.49	putative oxidoreductase	(H') Kruskal-Wallis w/ Ties Corr.	2	11.1902	0.00371605	0	0	744.512	0	0	705.142	0	640.691	1841.03	0	474.387	400.524	2179.33	1726.71	1408.79	2351.32	1704.38	1506.03	1686.87	2178.09	0	2266.69	0	1546.2	0	1259.14	0	0	601.106	0	720.87	662.659	0	0	307.78
859	71865_15802039_oriC-binding nucleoid-associated protein _- / - / 580 / -	15802039	Z2631	cnu	CY, Ht-Mu	8416.29	71865	- / - / 580 / -	6.25	oriC-binding nucleoid-associated protein	(H') Kruskal-Wallis w/ Ties Corr.	2	8.78171	0.0123902	0	0	0	0	0	0	0	0	0	0	0	0	0	0	0	0	0	0	0	0	0	0	0	0	0	432.564	0	0	1362.63	0	730.666	0	0	1246.48	0
967	96024_15802051_tyrosyl-tRNA synthetase _259 / 101 / 645 / 450	15802051	Z2650	tyrS	CY, Ho-2	48011.8	96024	259 / 101 / 645 / 450	5.49	tyrosyl-tRNA synthetase	(H') Kruskal-Wallis w/ Ties Corr.	2	23.0301	9.97859e-06	5066.09	0	0	4007.47	3676.91	583.902	4001.3	1039.64	588.663	1900.78	378.71	1931.22	5811.87	4742.14	6077.48	4149.62	6704.99	5642.04	6624.8	7403.05	7992.33	6518.95	9367.99	6457.75	2246.51	0	327.253	0	1188.07	0	1426.36	0	0	0	238.192
158	16352_161367599_transcriptional regulator SlyA _- / 693 / 279 / 700	161367599	Z2657	slyA	CY	16352.5	16352	- / 693 / 279 / 700	6.6	transcriptional regulator SlyA	(H') Kruskal-Wallis w/ Ties Corr.	2	28.3735	6.89894e-07	0	0	0	0	0	0	0	0	0	0	0	0	0	0	0	0	0	0	0	0	868.191	0	0	78.9264	1257.31	2225.85	2199.82	3371.49	2659.72	2507.78	1915.9	2362.93	705.296	2432.52	2247.81
182	17680_15802060_superoxide dismutase _- / - / 362 / -	15802060	Z2661	sodC	PP	17680.2	17680	- / - / 362 / -	5.95	superoxide dismutase	(H') Kruskal-Wallis w/ Ties Corr.	2	30.329	2.59505e-07	0	0	0	0	0	0	0	0	0	0	0	0	0	0	0	0	0	0	0	0	0	0	0	0	1048.83	932.02	613.221	2652.92	888.102	1260.08	1604.47	490.504	1777.64	1222.27	933.778
579	39545_15802064_N-ethylmaleimide reductase _- / - / 756 / -	15802064	Z2668	nemA	CY	39544.8	39545	- / - / 756 / -	5.8	N-ethylmaleimide reductase	(H') Kruskal-Wallis w/ Ties Corr.	2	14.0384	0.000894539	0	0	0	0	0	0	0	0	0	0	0	0	0	0	0	0	0	0	0	0	0	0	0	0	0	0	306.732	0	0	0	263.697	988.426	590.058	407.014	234.339
329	25757_15802068_hypothetical protein Z2676 _508 / 586 / 48 / 105	15802068	Z2676	ydhD	CY, Ho-2	12878.3	25757	508 / 586 / 48 / 105	4.75	hypothetical protein Z2676	(H') Kruskal-Wallis w/ Ties Corr.	2	24.1042	5.83227e-06	1192.18	0	0	0	2073.3	0	1134.6	0	0	0	0	400.007	0	0	0	0	932.013	816.502	1219.81	0	0	0	0	269.848	7857.85	8346.61	9165.57	5267.21	4654.33	12538.4	7982.58	10337.4	10613	7297.27	7024.12
616	42530_15802070_superoxide dismutase _691 / 29 / 5 / 115	15802070	Z2678	sodB	CY, Ho-2	21264.9	42530	691 / 29 / 5 / 115	5.58	superoxide dismutase	(H') Kruskal-Wallis w/ Ties Corr.	2	17.4831	0.000159809	0	0	0	0	0	0	0	0	0	1821.89	0	165.626	32077.1	0	0	50895	0	47529.2	0	51859.8	0	58875.8	0	21930.6	19842.1	50348.9	56703.4	37244.8	24065.2	48547	23516.6	57178.7	93797.1	68075.9	56757.8
288	23434_15802076_riboflavin synthase subunit alpha _- / 521 / 489 / 231	15802076	Z2688	ribE	CY	23434	23434	- / 521 / 489 / 231	5.64	riboflavin synthase subunit alpha	(H') Kruskal-Wallis w/ Ties Corr.	2	13.0657	0.00145486	0	0	0	0	0	0	0	0	0	0	0	0	0	507.395	0	0	0	891.514	0	776.173	630.242	1337.63	581.473	429.493	946.131	1076.78	1931.28	0	800.502	753.941	2402.87	0	1597.33	0	845.322
65	11273_15802079_hypothetical protein Z2694 _- / - / 33 / 846	15802079	Z2694	(ydhR)	CY	11273.5	11273	- / - / 33 / 846	5.09	hypothetical protein Z2694	(H') Kruskal-Wallis w/ Ties Corr.	2	30.329	2.59505e-07	0	0	0	0	0	0	0	0	0	0	0	0	0	0	0	0	0	0	0	0	0	0	0	0	13041.8	7696.14	7606.14	23314.6	8828.44	14567.2	10599.1	12255.2	10764.5	11438.6	13989.7
1151	202910_15802088_pyruvate kinase _176 / 136 / 1362 / 1219	15802088	Z2704	pykF	CY, Ho-4	50727.5	202910	176 / 136 / 1362 / 1219	5.77	pyruvate kinase	(H') Kruskal-Wallis w/ Ties Corr.	2	16.5373	0.000256431	5023.26	1561.01	709.403	3746.53	0	5734.05	0	10582.4	1403.23	7915.78	1587.14	3478.44	1972.67	5668.03	5419.61	0	4449.22	685.379	6116.19	1314.36	6068.03	854.725	4729.8	3388.91	0	0	0	0	144.492	0	0	0	0	0	0
1020	113289_15802099_putative oxidase _630 / - / 1419 / 557	15802099	Z2715	ydiJ	CY	113289	113289	630 / - / 1419 / 557	7.1	putative oxidase	(H') Kruskal-Wallis w/ Ties Corr.	2	11.3444	0.00344027	301.746	269.34	211.14	0	792.615	0	718.785	0	80.8641	0	0	215.863	0	0	0	0	0	0	0	0	0	0	0	0	0	0	0	0	0	0	87.3946	0	0	0	0
1119	174853_15802114_phosphoenolpyruvate synthase _53 / 65 / 242 / 22	15802114	Z2731	ppsA	CY, Ho-2	87426.6	174853	53 / 65 / 242 / 22	4.96	phosphoenolpyruvate synthase	(H) Kruskal-Wallis	2	14.8896	0.00058446	12962.4	4185.08	10817.2	20507.5	7697.42	11549.2	6701.21	14603	5760.69	8547.87	7623.77	10086.8	15733.8	11841.5	12835.8	17750.8	17950.9	4993.43	20325.8	4283.99	5584.36	4458.27	6218.27	11088.8	5402.33	3907.84	2642.52	7243.22	5161.1	973.252	5488.08	1310.06	2942.14	1213.77	1713.56
260	22004_15802124_integration host factor subunit alpha _577 / 161 / 46 / 919	15802124	Z2741	ihfA	CY, Ht-2	11353.5	22004	577 / 161 / 46 / 919	9.34	integration host factor subunit alpha	(H') Kruskal-Wallis w/ Ties Corr.	2	26.029	2.22777e-06	2277.63	0	0	0	0	0	0	0	0	0	677.758	268.672	5501.25	2043.96	2222.62	4634.25	4720.31	590.962	8883.54	5727.19	1690.69	2980.09	5495.89	4044.61	4357.11	8999.12	16199.6	11683.7	11521.3	16077.5	15491.9	15865.4	7356	12223.1	8276.47
1187	248420_15802125_phenylalanyl-tRNA synthetase subunit beta _233 / 176 / 765 / 776	15802125	Z2742	pheT	CY, Ht-4	87428.9	248420	233 / 176 / 765 / 776	5.12	phenylalanyl-tRNA synthetase subunit beta	(H') Kruskal-Wallis w/ Ties Corr.	2	17.3494	0.000170857	1344.44	0	2576.77	0	334.554	4251.93	0	5474.21	2950.88	6341.41	2427.35	2336.5	4017.77	5686.78	3246.53	7998.82	4127.53	2991.26	6920.52	3027.54	3766.51	2155.74	3931.94	4351.9	481.965	123.805	0	0	815.643	92.8432	979.23	0	0	0	0
1310	9999999_15802128_50S ribosomal protein L20 _148 / 541 / 1141 / 130	15802128	Z2745	rplT	CY, 50S Rib	13496.4	9999999	148 / 541 / 1141 / 130	11.47	50S ribosomal protein L20	(H') Kruskal-Wallis w/ Ties Corr.	2	16.7445	0.000231199	9071.64	0	4002.73	10761.9	8888.53	0	7523.22	1377.96	3167.67	5104.96	5118.3	5001.54	0	0	0	0	2587.37	0	2272.38	0	0	0	989.202	531.723	0	0	0	0	0	488.458	0	0	0	0	0
1088	148051_15802131_threonyl-tRNA synthetase _155 / 316 / 684 / 202	15802131	Z2748	thrS	CY, Ho-2	74025.6	148051	155 / 316 / 684 / 202	5.8	threonyl-tRNA synthetase	(H') Kruskal-Wallis w/ Ties Corr.	2	17.6577	0.000146447	4053.18	1711.62	4906.33	3402.52	3530.11	3338.18	1463.45	1913.45	4313.32	6082.96	4878.6	3599.43	2184.1	2829.8	2036.35	1132.91	2636.03	1021.51	2604.5	0	0	0	0	1313.2	1752.34	397.72	156.269	722.91	798.411	316.144	410.804	0	0	0	0
819	64909_15802134_6-phosphofructokinase 2 _- / 187 / 426 / 736	15802134	Z2752	pfkB	CY, Ho-2	32454.7	64909	- / 187 / 426 / 736	5.15	6-phosphofructokinase 2	(H') Kruskal-Wallis w/ Ties Corr.	2	20.7319	3.14859e-05	0	0	0	0	0	0	0	0	0	0	0	0	4201.11	2312.44	3394.67	1888.61	1373.23	3243.6	596.695	1166.31	2297.39	1213.76	3197.73	2262.32	1846.47	1307.55	1723.01	490.926	1874.91	0	4126.72	0	1246.94	0	327.504
445	32527_15802136_hypothetical protein Z2754 _451 / 536 / 224 / 166	15802136	Z2754	yniA	CY	32527	32527	451 / 536 / 224 / 166	4.98	hypothetical protein Z2754	(H') Kruskal-Wallis w/ Ties Corr.	2	10.8712	0.00435852	2428.9	0	567.521	0	2810.99	0	0	0	1131.18	0	0	630.781	559.941	0	0	0	2758.14	944.574	0	0	0	0	0	387.514	2644.88	5982.96	5398.82	1180.27	1864.82	2461.84	0	396.453	2480.71	339.875	5516.59
308	24344_15802138_2-deoxyglucose-6-phosphatase _- / 467 / 372 / 1457	15802138	Z2756	(yniC)	CY	24344.3	24344	- / 467 / 372 / 1457	4.87	2-deoxyglucose-6-phosphatase	(H') Kruskal-Wallis w/ Ties Corr.	2	14.4823	0.00071648	0	0	0	0	0	0	0	0	0	0	0	0	411.317	0	0	0	0	2209.9	0	1059.49	0	3307.77	0	635.316	0	2542.02	2931.01	0	3037.51	1145.59	1094.02	673.9	2424.19	1389.02	1925.32
1259	504701_15802143_hydroperoxidase II _496 / 487 / 1143 / -	15802143	Z2761	katE	CY, Ho-6	84116.8	504701	496 / 487 / 1143 / -	5.47	hydroperoxidase II	(H') Kruskal-Wallis w/ Ties Corr.	2	8.48787	0.014351	570.581	0	0	0	0	526.423	0	1885.92	0	1427.49	0	400.946	0	1328.23	676.962	0	292.171	0	432.918	1814.34	618.308	215.859	1147.95	593.34	0	0	0	376.705	0	0	0	0	0	0	0
412	30683_15802151_NAD synthetase _- / - / 871 / 154	15802151	Z2770	nadE		30682.7	30683	- / - / 871 / 154	5.41	NAD synthetase	(H') Kruskal-Wallis w/ Ties Corr.	2	8.78171	0.0123902	0	0	0	0	0	0	0	0	0	0	0	0	0	0	0	0	0	0	0	0	0	0	0	0	0	201.788	198.947	0	0	273.116	674.579	0	0	0	0
191	18170_15802154_periplasmic protein _572 / 331 / 592 / 1694	15802154	Z2775	spy	PP	18170.3	18170	572 / 331 / 592 / 1694	9.66	periplasmic protein	(H') Kruskal-Wallis w/ Ties Corr.	2	8.23479	0.0162869	0	0	0	0	0	0	0	0	0	1853.3	0	168.482	2327.29	543.544	2820.82	0	1711.64	0	0	1938.3	2147.65	4538.59	0	1457.08	455.066	548.263	1083.7	0	1965.4	1482.35	385.084	0	0	718.14	0
726	52983_15802157_succinylglutamic semialdehyde dehydrogenase _- / 218 / 1013 / 1719	15802157	Z2778	astD	CY	52982.7	52983	- / 218 / 1013 / 1719	5.84	succinylglutamic semialdehyde dehydrogenase	(H') Kruskal-Wallis w/ Ties Corr.	2	27.0322	1.34906e-06	0	0	0	0	0	0	0	0	0	0	0	0	2404.12	3969.95	954.318	1550.64	3929.23	2784.27	3623.42	5005.73	1479.04	2431.04	3202.37	2848.56	0	0	0	0	255.649	0	324.288	0	365.531	0	0
936	87357_15802159_bifunctional succinylornithine transaminase/acetylornithine transaminase _- / 466 / 939 / 159	15802159	Z2780	argD	CY, Ho-2	43678.6	87357	- / 466 / 939 / 159	5.72	bifunctional succinylornithine transaminase/acetylornithine transaminase	(H') Kruskal-Wallis w/ Ties Corr.	2	19.9716	4.60485e-05	0	0	0	0	0	0	0	0	0	0	0	0	645.888	645.748	526.539	0	0	1132.22	0	542.818	399.241	1129.8	365.445	489.791	0	0	0	0	0	0	0	0	0	0	0
691	48598_15802168_putative thiosulfate sulfur transferase _- / - / 680 / -	15802168	Z2789	_	PP or Ex	48597.9	48598	- / - / 680 / -	6.32	putative thiosulfate sulfur transferase	(H') Kruskal-Wallis w/ Ties Corr.	2	19.9716	4.60485e-05	0	0	0	0	0	0	0	0	0	0	0	0	0	0	0	0	0	0	0	0	0	0	0	0	242.953	719.652	426.742	0	410.578	0	0	687.231	273.64	1132.52	216.303
1211	291404_15802172_glutamate dehydrogenase _63 / 166 / 1248 / 759	15802172	Z2793	gdhA	CY, Ho-6	48567.4	291404	63 / 166 / 1248 / 759	5.98	glutamate dehydrogenase	(H') Kruskal-Wallis w/ Ties Corr.	2	24.9225	3.87391e-06	12791	1986.65	7225.6	10407.3	5848.67	10840.1	4243.11	13077	6029.68	16797	5196.12	8585.67	2387.9	3844.57	5788.56	1207.66	10830	2074.11	7712.06	1740.18	3672.64	2328.39	3067.16	4059.39	0	253.121	0	0	0	0	0	0	0	0	0
586	40116_15802176_hypothetical protein Z2798 _698 / 229 / 167 / 490	15802176	Z2798	ydjA	CY, Ho-2	20058.2	40116	698 / 229 / 167 / 490	6.31	hypothetical protein Z2798	(H') Kruskal-Wallis w/ Ties Corr.	2	21.0315	2.71056e-05	0	0	0	768.798	0	0	0	0	431.853	0	0	109.15	4780.27	1042.28	1286.52	3581.61	517.932	1845.38	0	2211.82	5228.21	5524.33	1212.73	2475.56	3451.71	3819.17	3774.51	5206.39	2920.71	2753.86	3944.81	2432.63	5341.82	4340.73	3085.48
871	74308_15802179_cytoplasmic asparaginase I _- / - / 747 / -	15802179	Z2801	ansA	CY, Ho-2	37154.1	74308	- / - / 747 / -	5.42	cytoplasmic asparaginase I	(H') Kruskal-Wallis w/ Ties Corr.	2	8.78171	0.0123902	0	0	0	0	0	0	0	0	0	0	0	0	0	0	0	0	0	0	0	0	0	0	0	0	0	958.532	0	0	456.132	863.346	0	0	603.794	0	0
283	23338_161367596_nicotinamidase/pyrazinamidase _- / - / 466 / 820	161367596	Z2802	ydjB	CY	23338.1	23338	- / - / 466 / 820	4.54	nicotinamidase/pyrazinamidase	(H') Kruskal-Wallis w/ Ties Corr.	2	14.0384	0.000894539	0	0	0	0	0	0	0	0	0	0	0	0	0	0	0	0	0	0	0	0	0	0	0	0	1334.32	0	1866.41	0	0	1272.48	0	1520.16	2728.2	0	1440.32
142	15451_15802192_methionine sulfoxide reductase B _811 / 509 / 67 / 254	15802192	Z2817	msrB (yeaA)	CY	15450.6	15451	811 / 509 / 67 / 254	5.58	methionine sulfoxide reductase B	(H') Kruskal-Wallis w/ Ties Corr.	2	26.4797	1.77831e-06	0	0	0	0	0	0	0	0	828.121	0	0	75.2837	0	0	0	0	0	0	0	0	0	2083.83	1854.31	358.013	11202.5	12780.7	8275.67	6007.94	3159.72	16087.8	4552.13	6316.06	8405.74	5201.66	7343.53
1070	142124_15802193_glyceraldehyde-3-phosphate dehydrogenase _34 / 6 / 29 / 129	15802193	Z2818	gapA	CY, Ho-4	35531	142124	34 / 6 / 29 / 129	6.61	glyceraldehyde-3-phosphate dehydrogenase	(H) Kruskal-Wallis	2	13.2018	0.00135918	16145.2	9556.62	9500.36	32841	11048.4	10371.7	12751.8	23818.5	20134.5	14422.9	29843.8	17312.3	16663.8	25602.8	46054.3	30941.9	20603.7	31255.5	25583.1	43445.8	33875.2	37677.7	35845.6	31595.4	26987.2	10956.7	7051.17	43420	19730	4995.21	22809.8	2231.62	4130.94	2506.19	2894.86
465	33589_15802194_hypothetical protein Z2820 _481 / 729 / 201 / 180	15802194	Z2820	yeaD	CY	33589.1	33589	481 / 729 / 201 / 180	5.94	hypothetical protein Z2820	(H') Kruskal-Wallis w/ Ties Corr.	2	23.5119	7.84268e-06	0	0	429.888	0	0	478.63	0	0	971.373	1039.66	3139.08	550.785	0	913.401	0	0	0	0	0	0	0	0	0	83.0364	1891.98	3349.43	3586.12	1697.8	4002.31	2264.2	3363.52	2666.78	2661.82	4026.47	4650.9
420	31028_15802195_putative an aldehyde reductase _- / - / 804 / -	15802195	Z2821	_	CY	31027.5	31028	- / - / 804 / -	5.71	putative an aldehyde reductase	(H') Kruskal-Wallis w/ Ties Corr.	2	8.78171	0.0123902	0	0	0	0	0	0	0	0	0	0	0	0	0	0	0	0	0	0	0	0	0	0	0	0	573.966	0	0	0	489.725	0	689.843	0	0	0	591.162
120	14145_15802206_hypothetical protein Z2834 _- / - / 417 / 1117	15802206	Z2834	yeaO		14144.6	14145	- / - / 417 / 1117	7.86	hypothetical protein Z2834	(H') Kruskal-Wallis w/ Ties Corr.	2	26.6667	1.6196e-06	0	0	0	0	0	0	0	0	0	0	0	0	0	0	0	0	0	0	0	0	0	0	0	0	1370.84	1348.24	1598.97	0	1546.6	724.823	461.042	2146.91	1542.9	2121.73	815.373
320	25196_15802220_hypothetical protein Z2850 _- / - / 535 / -	15802220	Z2850	yeaZ	PP or Ex	25195.9	25196	- / - / 535 / -	5.02	hypothetical protein Z2850	(H') Kruskal-Wallis w/ Ties Corr.	2	19.9716	4.60485e-05	0	0	0	0	0	0	0	0	0	0	0	0	0	0	0	0	0	0	0	0	0	0	0	0	1684.43	500.426	991.639	0	0	660.153	859.226	791.492	0	657.92	614.389
126	14415_15802222_hypothetical protein Z2852 _- / - / 546 / -	15802222	Z2852	(yoaB)		14414.9	14415	- / - / 546 / -	5.29	hypothetical protein Z2852	(H') Kruskal-Wallis w/ Ties Corr.	2	14.0384	0.000894539	0	0	0	0	0	0	0	0	0	0	0	0	0	0	0	0	0	0	0	0	0	0	0	0	0	451.57	0	0	0	1843.17	0	671.957	2556.53	2381.66	1363.8
1173	230230_15802230_PTS system, mannose-specific IIAB component _332 / 127 / 254 / 493	15802230	Z2860	manX	CY/IM, Ht-7	35108	230230	332 / 127 / 254 / 493	5.74	PTS system, mannose-specific IIAB component	(H') Kruskal-Wallis w/ Ties Corr.	2	15.7052	0.00038874	0	0	678.74	0	1674.36	1308.18	2277.36	2977.94	3356.45	718.197	867.561	1259.89	5056.41	3936.28	4377.63	8280.59	1770.86	2509.69	1866.33	6016.09	6665.89	5634.75	8659.67	4979.47	3022.22	2107.71	1762.59	2578.59	3254.74	1315.2	3349.3	1549.05	1855.4	1913.6	2210.36
10	7402_15802236_cold shock-like protein CspC _- / - / 12 / 1369	15802236	Z2868	cspC	CY	7402.08	7402	- / - / 12 / 1369	6.54	cold shock-like protein CspC	(H') Kruskal-Wallis w/ Ties Corr.	2	30.329	2.59505e-07	0	0	0	0	0	0	0	0	0	0	0	0	0	0	0	0	0	0	0	0	0	0	0	0	23863.3	43654.2	33401.6	25595.9	17163.4	45692.9	20605.8	36999.4	18801	32317.9	24531
405	30028_15802241_putative regulator _892 / 254 / 287 / 1098	15802241	Z2874	(kdgR)	CY	30027.7	30028	892 / 254 / 287 / 1098	5.57	putative regulator	(H') Kruskal-Wallis w/ Ties Corr.	2	20.085	4.351e-05	0	0	0	0	304.37	0	0	0	0	0	0	27.67	2829.86	2492.25	991.186	3392.43	1541.68	3823.55	1218.59	3928.12	0	3270.34	357.813	2167.8	1463.56	3166.76	2702.95	978.096	2683.22	583.773	1982.38	1604.49	1647.26	2076.47	1744.36
879	76630_15802244_carboxy-terminal protease _- / 717 / 689 / -	15802244	Z2877	prc	PP	76629.9	76630	- / 717 / 689 / -	6.19	carboxy-terminal protease	(H') Kruskal-Wallis w/ Ties Corr.	2	16.8083	0.000223931	0	0	0	0	0	0	0	0	0	0	0	0	337.685	0	0	0	0	0	0	281.609	415.951	292.948	0	120.745	781.499	538.033	303.852	0	991.915	102.794	396.912	121.965	586.394	201.556	92.8413
33	9329_15802249_hypothetical protein Z2883 _- / - / 457 / -	15802249	Z2883	(yebV)		9329.09	9329	- / - / 457 / -	4.53	hypothetical protein Z2883	(H') Kruskal-Wallis w/ Ties Corr.	2	16.9153	0.000212267	0	0	0	0	0	0	0	0	0	0	0	0	0	0	0	0	0	0	0	0	0	0	0	0	1307.29	771.136	758.98	0	0	1043.62	2305.44	0	2944.82	0	2327.78
81	12378_15802252_hypothetical protein Z2887 _- / - / 92 / -	15802252	Z2887	(yebC)	PP	12378	12378	- / - / 92 / -	8.62	hypothetical protein Z2887	(H') Kruskal-Wallis w/ Ties Corr.	2	30.329	2.59505e-07	0	0	0	0	0	0	0	0	0	0	0	0	0	0	0	0	0	0	0	0	0	0	0	0	14889.3	6150.46	7815.26	3990.21	6299.42	7126.74	4537.71	5596.49	3351.64	3456.78	1157
300	23824_15802259_hypothetical protein Z2897 _- / - / 571 / 422	15802259	Z2897	yebE		23823.7	23824	- / - / 571 / 422	5.13	hypothetical protein Z2897	(H') Kruskal-Wallis w/ Ties Corr.	2	19.9716	4.60485e-05	0	0	0	0	0	0	0	0	0	0	0	0	0	0	0	0	0	0	0	0	0	0	0	0	1395.07	823.249	542.414	0	786.975	1313.52	938.387	0	0	1079.62	412.401
104	13411_15802260_hypothetical protein Z2899 _- / - / 593 / 1434	15802260	Z2899	yebF	PP or Ex	13411.4	13411	- / - / 593 / 1434	9.05	hypothetical protein Z2899	(H') Kruskal-Wallis w/ Ties Corr.	2	11.3305	0.00346433	0	0	0	0	0	0	0	0	0	0	0	0	0	0	0	0	0	0	0	0	0	0	0	0	0	0	646.493	0	0	805.269	0	1650.43	0	903.072	519.206
830	66849_15802263_keto-hydroxyglutarate-aldolase/keto-deoxy-phosphogluconate aldolase _- / 89 / 189 / 898	15802263	Z2902	eda	CY, Ho-3	22283.1	66849	- / 89 / 189 / 898	5.57	keto-hydroxyglutarate-aldolase/keto-deoxy-phosphogluconate aldolase	(H') Kruskal-Wallis w/ Ties Corr.	2	23.7409	6.99406e-06	0	0	0	0	0	0	0	0	0	0	0	0	8225.91	2173.36	3988.13	9614.68	3764.37	4763.31	695.695	8221.21	4048.53	7605.03	5009	5282.66	2781.67	2735.83	2703.83	0	3922.92	1479.52	3767.77	1742.59	3130.82	2511.47	4144.22
1155	205487_15802267_pyruvate kinase _132 / 91 / 577 / 678	15802267	Z2906	pykA	CY, Ho-4	51371.8	205487	132 / 91 / 577 / 678	6.44	pyruvate kinase	(H') Kruskal-Wallis w/ Ties Corr.	2	18.2057	0.000111347	4299.53	0	0	5466.04	2340.41	12827.5	3565.65	10323.1	2064.32	9275.71	1455.5	4692.53	4172.88	20672.1	14082.5	3641.48	5054.84	5330.19	5390.77	9404.06	13591	8510.11	14012.8	9442.07	1694.56	331.726	767.667	751.273	1752.52	0	1530.18	0	635.752	144.879	0
473	33885_161367594_high-affinity zinc transporter periplasmic component _- / - / 568 / -	161367594	Z2909	znuA	PP	33885.1	33885	- / - / 568 / -	5.45	high-affinity zinc transporter periplasmic component	(H') Kruskal-Wallis w/ Ties Corr.	2	19.9716	4.60485e-05	0	0	0	0	0	0	0	0	0	0	0	0	0	0	0	0	0	0	0	0	0	0	0	0	1112.61	721.112	473.552	0	342.153	650.023	0	765.599	917.009	945.774	0
1050	131516_15802279_aspartyl-tRNA synthetase _361 / 124 / 527 / 880	15802279	Z2919	aspS	CY, Ho-2	65758.2	131516	361 / 124 / 527 / 880	5.47	aspartyl-tRNA synthetase	(H') Kruskal-Wallis w/ Ties Corr.	2	20.9489	2.8249e-05	1417.85	0	0	0	0	700.642	0	4267.09	848.729	3343.84	914.248	1044.76	7050.39	6268.96	5843.09	5851.38	5318.28	6752.01	5371.45	3011.26	6228.16	4857.34	5985.7	5685.27	534.275	1024.67	701.088	0	2938.55	319.662	2306.71	0	300.217	0	955.175
728	53259_15804982_copper homeostasis protein CutC _- / 609 / 432 / -	15804982	Z2927m	cutC	CY, Ho-2	26629.5	53259	- / 609 / 432 / -	5.75	copper homeostasis protein CutC	(H') Kruskal-Wallis w/ Ties Corr.	2	13.1734	0.00137859	0	0	0	0	0	0	0	0	0	0	0	0	486.988	0	0	0	0	847.942	0	742.069	0	421.921	0	227.175	1265.08	1493.08	1967.49	0	3568.22	670.453	2141.94	0	473.104	650.463	0
1045	129284_15802288_arginyl-tRNA synthetase _280 / 284 / 898 / 1215	15802288	Z2929	argS	CY, Ho-2	64641.9	129284	280 / 284 / 898 / 1215	5.36	arginyl-tRNA synthetase	(H') Kruskal-Wallis w/ Ties Corr.	2	16.5097	0.000259997	2248.25	0	1270.03	0	1370.68	4666.15	1065.43	2507.48	2669.18	2699.32	1217.75	1792.2	3230.27	1955.86	1885.14	2178.25	2463.74	1714.65	2550.19	2241.96	1104.05	1710.99	614.566	1968.15	0	0	73.6841	0	535.401	0	1124.87	0	0	0	0
119	14097_15802294_chemotaxis regulatory protein CheY _- / - / 259 / 599	15802294	Z2936	cheY	CY	14096.8	14097	- / - / 259 / 599	4.89	chemotaxis regulatory protein CheY	(H') Kruskal-Wallis w/ Ties Corr.	2	19.9716	4.60485e-05	0	0	0	0	0	0	0	0	0	0	0	0	0	0	0	0	0	0	0	0	0	0	0	0	0	1611.65	0	0	3081.89	2177.84	2772.5	3422.49	3074.5	2818.62	4068.86
146	15668_15802306_universal stress protein UspC _- / - / 711 / -	15802306	Z2948	yecG	CY	15668.4	15668	- / - / 711 / -	5.26	universal stress protein UspC	(H') Kruskal-Wallis w/ Ties Corr.	2	8.78171	0.0123902	0	0	0	0	0	0	0	0	0	0	0	0	0	0	0	0	0	0	0	0	0	0	0	0	0	476.819	0	0	687.788	0	0	759.582	0	612.047	0
1256	466155_15802314_ferritin _4 / 59 / 79 / 191	15802314	Z2960	ftn	CY, Ho-24	19423.1	466155	4 / 59 / 79 / 191	4.77	ferritin	(H) Kruskal-Wallis	2	20.7584	3.10723e-05	64843.5	14804.5	59523.4	60296.3	40339.5	85874.8	31606.8	79207.6	54988.5	87584.6	45156.8	56747.8	17041	9367.75	31364.5	3830.37	29708	4933.88	25683.6	1576.49	13978.3	5743.91	15132.7	14396.4	12999.1	15341.9	1262.28	12587.4	8555.1	3457.01	5135.47	6107.52	2438.46	6706.54	2582.2
318	24980_15802317_hypothetical protein Z2964 _540 / 322 / 227 / 247	15802317	Z2964	yecA	CY	24980.3	24980	540 / 322 / 227 / 247	4.55	hypothetical protein Z2964	(H') Kruskal-Wallis w/ Ties Corr.	2	13.6096	0.00110845	0	0	0	0	0	0	0	2148.3	1388.5	0	0	321.527	0	0	2343.63	0	2844.18	601.408	773.45	2415.6	1782.56	1885.4	819.594	1224.17	1800.24	1770.57	2799.79	0	2538.84	2872.56	2438.43	2255.54	2026.21	2786.36	2145.65
95	12858_15802319_hypothetical protein Z2967 _- / 842 / 73 / -	15802319	Z2967	_	PP	12858.4	12858	- / 842 / 73 / -	6.17	hypothetical protein Z2967	(H') Kruskal-Wallis w/ Ties Corr.	2	26.6667	1.6196e-06	0	0	0	0	0	0	0	0	0	0	0	0	0	0	0	0	0	0	0	0	0	0	0	0	1107.38	1962.8	7146.37	2985.59	2827.77	10664.9	0	15701.4	6268.88	8620.7	6970.34
851	70360_161367589_D-cysteine desulfhydrase _559 / 213 / 834 / 914	161367589	Z3008	yedO	CY, Ho-2	35180	70360	559 / 213 / 834 / 914	4.94	D-cysteine desulfhydrase	(H') Kruskal-Wallis w/ Ties Corr.	2	23.7137	7.08983e-06	0	0	0	0	0	0	0	1466.23	411.951	884.479	0	251.151	3726.67	2307.7	2634.89	3139.97	3654.45	1618.15	2407.16	2327.84	1146.23	3633.8	1595.59	2562.95	0	254.741	0	0	733.191	0	878.921	0	0	0	0
1348	9999999_15802358_flagellin _607 / 328 / 1036 / -	15802358	Z3013	fliC	OM, Ht-Mu	59956.6	9999999	607 / 328 / 1036 / -	4.7	flagellin	(H') Kruskal-Wallis w/ Ties Corr.	2	10.3236	0.00573124	0	372.916	0	0	0	290.687	0	0	146.455	0	759.758	142.711	0	2341.56	0	0	2152.01	686.875	3271.18	1546.54	2700.19	877.886	1734.64	1391.9	0	0	0	0	261.109	0	151.332	434.906	0	0	0
23	8639_15802365_hypothetical protein Z3020 _- / - / 166 / -	15802365	Z3020	yedF	CY	8638.7	8639	- / - / 166 / -	4.83	hypothetical protein Z3020	(H') Kruskal-Wallis w/ Ties Corr.	2	26.6667	1.6196e-06	0	0	0	0	0	0	0	0	0	0	0	0	0	0	0	0	0	0	0	0	0	0	0	0	2430.21	3585.24	2103.88	0	3084.54	965.274	2468.79	6850.87	2735.25	4701.75	4341.69
804	62342_15802400_chaperone protein HchA _520 / 153 / 63 / 496	15802400	Z3059	hchA (yedU)	CY, Ho-2	31170.9	62342	520 / 153 / 63 / 496	5.54	chaperone protein HchA	(H') Kruskal-Wallis w/ Ties Corr.	2	24.3891	5.05789e-06	0	0	0	0	0	0	0	0	2200.64	0	1689.54	353.653	5148.53	1530.33	831.63	6249.2	0	4919.17	0	7289.59	3800.91	8032.38	2351.32	3650.28	6514.75	11533.3	12275.2	8062.8	9328.93	7596.54	7127.25	8947.22	7896.5	8532.02	9855.19
764	55579_15802466_hypothetical protein Z3140 _- / - / 516 / 1378	15802466	Z3140	yeeN	CY, Ht-3	25838	55579	- / - / 516 / 1378	4.71	hypothetical protein Z3140	(H') Kruskal-Wallis w/ Ties Corr.	2	14.0384	0.000894539	0	0	0	0	0	0	0	0	0	0	0	0	0	0	0	0	0	0	0	0	0	0	0	0	0	1094.76	1622.94	0	0	1850.14	0	434.555	1566.03	2512.46	0
189	18061_15802488_DNA gyrase inhibitor _- / - / 448 / -	15802488	Z3170	sbmC	CY	18060.7	18061	- / - / 448 / -	4.6	DNA gyrase inhibitor	(H') Kruskal-Wallis w/ Ties Corr.	2	11.3305	0.00346433	0	0	0	0	0	0	0	0	0	0	0	0	0	0	0	0	0	0	0	0	0	0	0	0	0	0	696.4	0	2151.66	0	0	1004.58	0	2990.59	1148.91
763	55579_15802495_putative enzyme of sugar metabolism _- / - / 617 / 163	15802495	Z3178	yeeZ	CY, Ht-2	29740.6	55579	- / - / 617 / 163	5.28	putative enzyme of sugar metabolism	(H') Kruskal-Wallis w/ Ties Corr.	2	11.3305	0.00346433	0	0	0	0	0	0	0	0	0	0	0	0	0	0	0	0	0	0	0	0	0	0	0	0	0	467.052	1160.24	1489.42	335.225	933.93	0	0	0	0	0
953	92268_15802499_histidinol dehydrogenase _- / 514 / 1024 / 1477	15802499	Z3182	hisD	CY, Ho-2	46134.2	92268	- / 514 / 1024 / 1477	5.16	histidinol dehydrogenase	(H') Kruskal-Wallis w/ Ties Corr.	2	8.33194	0.0155146	0	0	0	0	0	0	0	0	0	0	0	0	0	0	916.795	0	0	651.74	0	937.012	457.708	1638.99	0	418.386	0	0	0	0	801.237	0	0	0	0	0	0
890	78773_15802500_histidinol-phosphate aminotransferase _- / 376 / 1313 / 1771	15802500	Z3183	hisC	CY, Ho-2	39386.7	78773	- / 376 / 1313 / 1771	5.02	histidinol-phosphate aminotransferase	(H') Kruskal-Wallis w/ Ties Corr.	2	21.2716	2.40395e-05	0	0	0	0	0	0	0	0	0	0	0	0	1719.25	339.284	1111.38	1381.18	0	895.457	426.037	1145.05	1269.24	2384.22	0	970.099	0	171.938	0	0	0	0	0	0	0	0	0
903	80577_161367583_imidazole glycerol-phosphate dehydratase/histidinol phosphatase _400 / 631 / 1375 / 770	161367583	Z3184	hisB	CY, Ho-2	40288.5	80577	400 / 631 / 1375 / 770	5.86	imidazole glycerol-phosphate dehydratase/histidinol phosphatase	(H') Kruskal-Wallis w/ Ties Corr.	2	11.2357	0.00363237	800.556	0	1131.59	0	1395.46	831.175	371.859	0	2797.93	0	1446.68	797.75	281.801	330.619	255.509	0	297.325	0	0	0	819.275	0	0	180.412	0	0	0	0	0	0	0	0	0	0	0
624	43188_15802502_imidazole glycerol phosphate synthase subunit HisH _- / - / 740 / 1353	15802502	Z3185	hisH	CY, Ht-2	21594	43188	- / - / 740 / 1353	5.54	imidazole glycerol phosphate synthase subunit HisH	(H') Kruskal-Wallis w/ Ties Corr.	2	8.78171	0.0123902	0	0	0	0	0	0	0	0	0	0	0	0	0	0	0	0	0	0	0	0	0	0	0	0	0	0	254.03	0	0	0	0	1257.19	499.679	1380.49	0
334	26030_161367582_1-(5-phosphoribosyl)-5-[(5-phosphoribosylamino)methylideneamino] imidazole-4-carboxamide isomerase _- / - / 696 / 1049	161367582	Z3186	hisA	CY, Ho-1	26029.7	26030	- / - / 696 / 1049	5.05	1-(5-phosphoribosyl)-5-[(5-phosphoribosylamino)methylideneamino] imidazole-4-carboxamide isomerase	(H') Kruskal-Wallis w/ Ties Corr.	2	16.9153	0.000212267	0	0	0	0	0	0	0	0	0	0	0	0	0	0	0	0	0	0	0	0	0	0	0	0	727.781	644.336	636.802	0	613.359	570.246	334.874	0	0	280.707	0
700	50107_15802504_imidazole glycerol phosphate synthase subunit HisF _998 / 990 / 203 / 524	15802504	Z3187	hisF	CY, Ht-2	28453.4	50107	998 / 990 / 203 / 524	5.03	imidazole glycerol phosphate synthase subunit HisF	(H') Kruskal-Wallis w/ Ties Corr.	2	28.8317	5.4863e-07	0	0	0	0	0	0	0	0	0	0	0	0	339.522	0	0	0	0	0	0	0	0	0	0	30.8657	5491.1	2558.18	2696.82	3099.89	3179.1	2766.91	1761.56	2987.3	1951.68	3354.84	2325.07
988	102951_15802508_6-phosphogluconate dehydrogenase _536 / 35 / 356 / 692	15802508	Z3191	gnd	CY, Ho-2	51475.3	102951	536 / 35 / 356 / 692	5.05	6-phosphogluconate dehydrogenase	(H') Kruskal-Wallis w/ Ties Corr.	2	25.2654	3.2635e-06	285.095	0	0	0	249.356	195.58	264.149	0	1609.06	0	1299.96	354.836	12588.8	16278.1	12758.5	17553.4	18831.2	16123.8	18192.5	16171.3	11289	13870.2	15834.9	15408.3	383.017	1245.24	1678.2	0	2759.5	459.152	2923.2	1622.37	2806.87	1039.2	2915.17
918	83345_15802514_GDP-mannose dehydratase _329 / 537 / 955 / 48	15802514	Z3198	gmd	CY, Ho-2	41672.7	83345	329 / 537 / 955 / 48	5.56	GDP-mannose dehydratase	(H') Kruskal-Wallis w/ Ties Corr.	2	8.78706	0.0123571	1152.32	0	814.489	0	1000.4	0	1090.4	705.986	3624.97	3462.23	1561.92	1219.34	314.463	798.86	0	0	1582.6	0	0	333.208	461.783	348.337	0	349.023	325.041	396.637	0	0	0	0	0	0	377.117	0	0
663	46609_15802515_glycosyl transferase _588 / - / 1256 / 272	15802515	Z3199	wbdP	CY	46609.1	46609	588 / - / 1256 / 272	8.46	glycosyl transferase	(H') Kruskal-Wallis w/ Ties Corr.	2	8.92494	0.0115339	0	0	725.029	0	0	204.106	0	1198.1	195.904	0	610.464	266.691	0	0	0	0	0	0	0	0	0	0	0	0	0	0	0	0	156.736	0	0	0	0	0	0
842	68949_157267361_putative assembly protein _545 / - / 1384 / -	157267361	Z3232	asmA	PP	68949.3	68949	545 / - / 1384 / -	5.26	putative assembly protein	(H') Kruskal-Wallis w/ Ties Corr.	2	14.0384	0.000894539	511.182	225.81	949.582	0	702.746	0	0	0	751.328	0	227.235	306.171	0	0	0	0	0	0	0	0	0	0	0	0	0	0	0	0	0	0	0	0	0	0	0
106	13487_15802561_hypothetical protein Z3249 _- / - / 585 / -	15802561	Z3249	yegP	PP or Ex	13487.5	13487	- / - / 585 / -	9.6	hypothetical protein Z3249	(H') Kruskal-Wallis w/ Ties Corr.	2	14.0384	0.000894539	0	0	0	0	0	0	0	0	0	0	0	0	0	0	0	0	0	0	0	0	0	0	0	0	0	0	389.149	0	564.493	1068.34	0	1258.29	0	1036.28	1196.98
1241	381077_161367576_fructose-bisphosphate aldolase _17 / 41 / 766 / 386	161367576	Z3260	fbaB	CY, Ho-10	38107.7	381077	17 / 41 / 766 / 386	6.25	fructose-bisphosphate aldolase	(H') Kruskal-Wallis w/ Ties Corr.	2	22.5588	1.26306e-05	34155.7	17863.2	10241.9	50758.7	8150.08	47582.7	6208.37	44065.9	11436.5	28087.9	12671.3	24656.6	7241.02	15653	14361.7	6658.36	18074.5	4288.29	25937.1	9868.48	13769.2	7131.9	15783.2	12615.2	0	193.104	383.339	0	0	0	0	306.197	368.713	0	274.974
27	8940_15802580_hypothetical protein Z3269 _- / - / 357 / -	15802580	Z3269	_		8939.98	8940	- / - / 357 / -	8.82	hypothetical protein Z3269	(H') Kruskal-Wallis w/ Ties Corr.	2	23.2182	9.08287e-06	0	0	0	0	0	0	0	0	0	0	0	0	0	0	0	0	0	0	0	0	0	0	0	0	2099.87	1654.36	1635.02	0	1779.15	546.421	706.654	1317.18	1577.52	2711.95	0
88	12515_15802582_hypothetical protein Z3271 _- / - / 311 / -	15802582	Z3271	_	PP or Ex	12514.7	12515	- / - / 311 / -	5.52	hypothetical protein Z3271	(H') Kruskal-Wallis w/ Ties Corr.	2	26.6667	1.6196e-06	0	0	0	0	0	0	0	0	0	0	0	0	0	0	0	0	0	0	0	0	0	0	0	0	1905.03	2331.85	2304.81	0	736.43	3152.95	1957.55	2785.17	2119.68	2293.75	1716.86
210	19383_15802586_hypothetical protein Z3275 _- / - / 68 / 1203	15802586	Z3275	(yohN)	PP	19383.2	19383	- / - / 68 / 1203	6.36	hypothetical protein Z3275	(H') Kruskal-Wallis w/ Ties Corr.	2	30.329	2.59505e-07	0	0	0	0	0	0	0	0	0	0	0	0	0	0	0	0	0	0	0	0	0	0	0	0	5608.9	7092.58	7009.64	7520.17	4068.04	9589.11	3255.96	15811.7	13527.7	15502.2	11460.1
585	39942_161367575_putative ATPase _838 / 731 / 349 / 421	161367575	Z3281	mrp	CY	39942.3	39942	838 / 731 / 349 / 421	5.85	putative ATPase	(H') Kruskal-Wallis w/ Ties Corr.	2	21.2513	2.42852e-05	0	0	0	0	0	0	0	771.982	0	0	0	70.1802	0	0	1266.62	0	0	0	0	0	0	0	0	115.147	2515.74	1237.14	1711.74	1120.17	1773.94	2007.12	809.468	0	1887.68	316.402	2623.62
1095	152504_15802593_methionyl-tRNA synthetase _231 / 302 / - / 412	15802593	Z3282	metG	CY, Ho-2	76251.8	152504	231 / 302 / - / 412	5.56	methionyl-tRNA synthetase	(H') Kruskal-Wallis w/ Ties Corr.	2	21.6246	2.01502e-05	3748.62	1566	1393.14	1872.82	1031.01	3002.85	934.971	3422.91	2617.92	3849.29	2315.38	2341.36	919.131	2276.65	3713.48	0	2854.18	531.275	2572.67	203.267	1319.4	663.739	0	1368.53	0	0	0	0	0	0	0	0	0	0	0
34	9378_15802613_hypothetical protein Z3305 _- / - / 437 / -	15802613	Z3305	(dinI)		9378.26	9378	- / - / 437 / -	5.46	hypothetical protein Z3305	(H') Kruskal-Wallis w/ Ties Corr.	2	26.6667	1.6196e-06	0	0	0	0	0	0	0	0	0	0	0	0	0	0	0	0	0	0	0	0	0	0	0	0	2014.28	2378.01	1171.11	0	1704.92	531.448	1364.44	1260.72	1507.02	1039.52	2997.93
282	23308_15802659_putative repressor protein CI of prophage CP-933V _- / - / 818 / -	15802659	Z3358	_		23308	23308	- / - / 818 / -	5.48	putative repressor protein CI of prophage CP-933V	(H') Kruskal-Wallis w/ Ties Corr.	2	8.78171	0.0123902	0	0	0	0	0	0	0	0	0	0	0	0	0	0	0	0	0	0	0	0	0	0	0	0	1085.44	0	425.343	0	301.956	0	0	0	0	564.29	0
921	83484_15802682_beta-D-glucoside glucohydrolase, periplasmic _- / 429 / 637 / 1837	15802682	Z3381	bglX	PP	83484.2	83484	- / 429 / 637 / 1837	5.95	beta-D-glucoside glucohydrolase, periplasmic	(H') Kruskal-Wallis w/ Ties Corr.	2	20.7144	3.17636e-05	0	0	0	0	0	0	0	0	0	0	0	0	531.213	394.462	858.485	1074.63	911.608	692.111	514.689	1659.09	325.86	1151.06	0	737.564	230.551	682.507	607.073	619.716	978.652	184.512	469.973	326.043	911.221	537.032	516.93
818	64683_15802683_D-lactate dehydrogenase _406 / 1081 / 1308 / 540	15802683	Z3382	dld	CY/IM	64683	64683	406 / 1081 / 1308 / 540	6.24	D-lactate dehydrogenase	(H') Kruskal-Wallis w/ Ties Corr.	2	28.8317	5.4863e-07	933.326	309.786	924.318	1597.42	487.092	256.595	167.064	926.391	652.981	841.107	844.066	721.832	0	0	103.086	0	0	0	0	0	0	0	0	9.37148	0	0	0	0	0	0	0	0	0	0	0
333	25890_15802693_putative isomerase-decarboxylase _- / 516 / 422 / 229	15802693	Z3392	_	CY	25890.5	25890	- / 516 / 422 / 229	5.04	putative isomerase-decarboxylase	(H') Kruskal-Wallis w/ Ties Corr.	2	11.6232	0.00299257	0	0	0	0	0	0	0	0	0	0	0	0	882.758	0	0	0	0	0	0	1473.23	0	2305.27	0	423.751	0	1329.19	1313.64	0	1270.62	0	3050.92	2115.51	836.094	1158.71	663.7
504	35741_15802706_galactose-binding transport protein; receptor for galactose taxis _- / 747 / 40 / 602	15802706	Z3405	mglB	PP	35741.1	35741	- / 747 / 40 / 602	5.68	galactose-binding transport protein; receptor for galactose taxis	(H') Kruskal-Wallis w/ Ties Corr.	2	27.0322	1.34906e-06	0	0	0	0	0	0	0	0	0	0	0	0	226.767	0	0	613.686	0	355.204	0	0	0	0	0	108.696	10522.8	10866.9	10849.4	13100.8	8904.05	18140	8780.96	14832.1	9517.2	12796.8	10582.1
1186	248297_15802709_GTP cyclohydrolase I _251 / 234 / 925 / 921	15802709	Z3409	folE	CY, Ho-10	24829.7	248297	251 / 234 / 925 / 921	6.8	GTP cyclohydrolase I	(H') Kruskal-Wallis w/ Ties Corr.	2	8.08106	0.0175882	691.152	0	0	0	0	417.52	0	5151.31	2903.04	6238.6	3127.14	1684.43	0	1271.6	6229.87	0	0	1085.65	776.881	5350.99	2371.58	2784.34	6601.99	2406.63	471.504	0	0	0	823.4	0	0	0	0	0	0
425	31479_15802715_endonuclease IV _- / - / 783 / -	15802715	Z3416	nfo	CY, Ho-1	31478.8	31479	- / - / 783 / -	5.43	endonuclease IV	(H') Kruskal-Wallis w/ Ties Corr.	2	8.78171	0.0123902	0	0	0	0	0	0	0	0	0	0	0	0	0	0	0	0	0	0	0	0	0	0	0	0	0	624.825	0	0	0	0	0	328.932	792.18	819.653	0
254	21532_161367572_elongation factor P _- / - / 460 / 647	161367572	Z3430	yeiP	CY	21531.8	21532	- / - / 460 / 647	4.92	elongation factor P	(H') Kruskal-Wallis w/ Ties Corr.	2	26.6667	1.6196e-06	0	0	0	0	0	0	0	0	0	0	0	0	0	0	0	0	0	0	0	0	0	0	0	0	1118.69	994.102	982.477	2257.06	473.63	895.115	0	523.177	1264.03	1303.68	995.977
1311	9999999_15802741_50S ribosomal protein L25 _738 / 572 / 484 / 128	15802741	Z3444	rplY	CY, 50S Rib	10675	9999999	738 / 572 / 484 / 128	9.6	50S ribosomal protein L25	(H') Kruskal-Wallis w/ Ties Corr.	2	12.4258	0.00200339	757.519	0	0	0	0	0	0	0	701.971	0	0	132.681	0	0	0	0	823.048	0	2177.72	0	0	0	0	272.797	0	405.831	802.413	0	1170.06	1102.22	2108.57	1947.88	775.988	2140.43	1226.66
548	37822_15802742_nucleoid-associated protein NdpA _505 / 292 / 1258 / 794	15802742	Z3445	yejK	CY	37822	37822	505 / 292 / 1258 / 794	4.8	nucleoid-associated protein NdpA	(H') Kruskal-Wallis w/ Ties Corr.	2	22.0501	1.62885e-05	0	0	0	0	0	340.547	0	0	725.484	774.618	1875.57	337.838	376.722	2249.17	2751.49	495.717	1855.08	985.596	967.282	1890.66	3258.69	1639.65	4319.77	1889.99	0	0	0	0	234.452	0	0	0	0	0	0
20	8288_15802743_hypothetical protein Z3446 _- / 852 / 473 / -	15802743	Z3446	yejL		8288.15	8288	- / 852 / 473 / -	5.5	hypothetical protein Z3446	(H') Kruskal-Wallis w/ Ties Corr.	2	14.0384	0.000894539	0	0	0	0	0	0	0	0	0	0	0	0	0	0	0	0	0	0	0	0	0	0	0	0	1364.71	1605.43	2427.31	1842.59	0	0	1398.78	1292.56	0	0	0
291	23615_15802746_transcriptional regulator NarP _1088 / - / 345 / 472	15802746	Z3450	narP	CY	23615.1	23615	1088 / - / 345 / 472	4.81	transcriptional regulator NarP	(H') Kruskal-Wallis w/ Ties Corr.	2	26.6667	1.6196e-06	0	0	0	0	0	0	0	0	0	0	0	0	0	0	0	0	0	0	0	0	0	0	0	0	2169.61	319.054	949.005	0	1835.85	1298.23	2755.06	1529.06	4273.39	1259.27	3392.95
956	93073_15802759_nitrate reductase _940 / 603 / 849 / 1326	15802759	Z3463	napA	PP	93073.1	93073	940 / 603 / 849 / 1326	8.07	nitrate reductase	(H') Kruskal-Wallis w/ Ties Corr.	2	8.62644	0.0133904	0	0	0	0	0	114.641	0	0	0	250.177	0	33.1652	534.881	663.103	215.303	178.717	0	231.529	0	557.351	0	345.196	152.323	261.673	218.133	516.908	255.1	0	92.2328	174.085	102.233	0	0	168.894	293.629
192	18194_15802762_ecotin precursor _- / 522 / 32 / 644	15802762	Z3467	eco	PP	18194.3	18194	- / 522 / 32 / 644	6.6	ecotin precursor	(H') Kruskal-Wallis w/ Ties Corr.	2	27.0322	1.34906e-06	0	0	0	0	0	0	0	0	0	0	0	0	0	0	0	0	0	984.377	0	2047.61	0	1598.66	0	420.969	11328.3	11884.4	14192.4	10125.7	5325.35	12050.7	6393.42	10645	11805.8	8766.8	12001.6
675	47351_15802770_transcriptional regulator RcsB _- / - / 656 / 635	15802770	Z3476	rcsB	CY, Ho-2	23675.5	47351	- / - / 656 / 635	6.85	transcriptional regulator RcsB	(H') Kruskal-Wallis w/ Ties Corr.	2	11.3305	0.00346433	0	0	0	0	0	0	0	0	0	0	0	0	0	0	0	0	0	0	0	0	0	0	0	0	0	796.607	524.017	0	0	720.888	0	0	506.353	699.464	0
1239	373826_15802778_DNA gyrase subunit A _127 / 435 / - / 1058	15802778	Z3484	gyrA	CY, Ht-4	96985.2	373826	127 / 435 / - / 1058	5.09	DNA gyrase subunit A	(H') Kruskal-Wallis w/ Ties Corr.	2	27.8093	9.1474e-07	4780.55	3951.8	5121.65	4023.77	2727.88	7412.85	2343.59	6537.01	4604.94	6184.98	2976.25	4605.93	977.588	1106.95	902.78	0	2191.19	216.43	1623.74	0	1374.68	205.316	158.35	796.092	0	0	0	0	0	0	0	0	0	0	0
1194	258584_15802782_ribonucleotide-diphosphate reductase subunit beta _517 / 143 / 1278 / 905	15802782	Z3491	nrdB	CY, Ht-4	43515.7	258584	517 / 143 / 1278 / 905	4.69	ribonucleotide-diphosphate reductase subunit beta	(H') Kruskal-Wallis w/ Ties Corr.	2	24.4143	4.99462e-06	1634.01	0	0	2173.06	0	0	378.383	0	274.215	0	0	405.424	2407.86	6134.59	4169.26	905.828	5059.72	2091.24	3110.62	4297.3	3385.92	4173.98	5891.06	3784.31	0	0	0	0	236.453	0	0	0	0	0	0
911	81710_15802788_glycerophosphodiester phosphodiesterase _- / 11 / 38 / 236	15802788	Z3497	glpQ	PP, Ho-2	40854.8	81710	- / 11 / 38 / 236	5.44	glycerophosphodiester phosphodiesterase	(H') Kruskal-Wallis w/ Ties Corr.	2	26.5331	1.73146e-06	0	0	0	0	0	0	0	0	0	0	0	0	37442	25720.6	19564.7	52852.6	9056.72	48782.8	11931.2	46152.1	22420.4	48678.7	32204.4	32255.1	6497.92	12102.6	17171.9	11706.9	13230.3	4212.16	13408.4	8204.89	21712	7542.94	18877.5
635	44190_15802798_competence damage-inducible protein A _- / 293 / 1025 / 1514	15802798	Z3507	yfaY		44189.9	44190	- / 293 / 1025 / 1514	5.46	competence damage-inducible protein A	(H') Kruskal-Wallis w/ Ties Corr.	2	19.8886	4.80012e-05	0	0	0	0	0	0	0	0	0	0	0	0	2367.25	1954.53	1594.03	0	1160.69	1370.78	0	1642.98	3398.16	2393.75	1351.39	1566.69	0	568.464	157.477	0	0	0	0	0	0	0	0
262	22276_15802801_protein induced by aluminum _- / - / 257 / 1609	15802801	Z3510	fua	PP	22275.7	22276	- / - / 257 / 1609	9.18	protein induced by aluminum	(H') Kruskal-Wallis w/ Ties Corr.	2	30.329	2.59505e-07	0	0	0	0	0	0	0	0	0	0	0	0	0	0	0	0	0	0	0	0	0	0	0	0	5346.47	1147.28	1700.79	2606.66	409.257	1163.33	488.08	2283.62	3282.3	3385.26	3041.31
920	83394_161367567_UDP-4-amino-4-deoxy-L-arabinose--oxoglutarate aminotransferase _697 / 228 / 462 / 610	161367567	Z3511	arnB	CY, Ho-2	41697	83394	697 / 228 / 462 / 610	6.4	UDP-4-amino-4-deoxy-L-arabinose--oxoglutarate aminotransferase	(H') Kruskal-Wallis w/ Ties Corr.	2	15.8496	0.000361662	0	0	309.886	0	0	0	0	0	922.222	0	324.3	141.492	5345.2	2269.69	1233.92	3089.48	370.545	4311.17	0	3179.85	2348.87	4632.89	871.835	2513.95	278.598	374.388	1667.04	0	2149.93	0	2258.48	596.883	2144.78	736.689	851.703
59	11034_15802809_polymyxin resistance protein B _- / - / 444 / 699	15802809	Z3519	pmrD		11033.5	11034	- / - / 444 / 699	8.77	polymyxin resistance protein B	(H') Kruskal-Wallis w/ Ties Corr.	2	11.3305	0.00346433	0	0	0	0	0	0	0	0	0	0	0	0	0	0	0	0	0	0	0	0	0	0	0	0	0	0	440.89	0	1920.57	1211.11	1531.62	0	4271.37	0	0
1137	189727_15802813_naphthoate synthase _878 / 129 / 895 / 633	15802813	Z3522	menB	CY, Ho-6	31621.2	189727	878 / 129 / 895 / 633	6.53	naphthoate synthase	(H') Kruskal-Wallis w/ Ties Corr.	2	27.4557	1.09161e-06	683.495	0	0	0	0	0	0	0	0	0	0	62.1359	2868.22	6630.83	7339.19	3868.21	3750.18	2906.53	2470.22	3981.36	5293.66	3728.99	7095.32	4539.34	0	0	0	0	0	0	840.727	0	0	0	0
67	11305_15802817_hypothetical protein Z3526 _304 / 886 / - / 779	15802817	Z3526	elaB		11305.2	11305	304 / 886 / - / 779	5.35	hypothetical protein Z3526	(H') Kruskal-Wallis w/ Ties Corr.	2	8.78171	0.0123902	2183.21	0	0	0	2219.07	0	2389.45	0	1781.68	0	0	779.4	0	0	0	0	0	0	0	0	0	0	0	0	0	0	0	0	0	0	0	0	0	0	0
1263	540415_15802830_NADH dehydrogenase subunit G _158 / 167 / 624 / 200	15802830	Z3542	nuoG	CY/IM, Ht-13	100544	540415	158 / 167 / 624 / 200	5.85	NADH dehydrogenase subunit G	(H') Kruskal-Wallis w/ Ties Corr.	2	17.4418	0.000163138	3173.83	563.537	3585.76	285.781	736.91	4245.05	1804.87	6555.15	6797.28	5715.9	7067.32	3684.67	1922.89	4543.11	6693.2	1595.88	2320.78	2569.55	2484.11	3572.57	2911.96	2179.46	2195.45	2999	1086.05	925.729	0	647.168	1225.3	0	490.35	0	0	0	0
1264	540415_15802831_NADH dehydrogenase I subunit F _265 / 194 / 290 / 194	15802831	Z3543	nuoF	CY/IM, Ht-13	49318.7	540415	265 / 194 / 290 / 194	6.44	NADH dehydrogenase I subunit F	(H') Kruskal-Wallis w/ Ties Corr.	2	11.8759	0.00263737	2949.02	0	832.944	0	1284.22	2244.21	1956.53	2192.7	3501.16	3983.27	3460.84	2036.81	3867.11	3284.12	5356.78	1862.63	4333.91	3838.79	6779.96	2760.64	3058.82	3351.78	4415.25	3900.89	2010.79	3667.63	2238.81	0	1856.13	2479.3	2599.8	0	1645.95	282.533	2451.05
1265	540415_15802832_NADH dehydrogenase subunit E _473 / 189 / 144 / 677	15802832	Z3544	nuoE	CY/IM, Ht-13	18566.3	540415	473 / 189 / 144 / 677	5.29	NADH dehydrogenase subunit E	(H') Kruskal-Wallis w/ Ties Corr.	2	16.4815	0.000263689	0	0	0	0	0	0	0	0	1360.43	2900.95	0	387.398	1157.43	5852.65	4773.65	0	1152.61	0	1485.32	4920.25	2895.94	5120.41	2388.02	2704.21	4517.71	4665.41	1976.08	1424.49	2867.04	3604.34	3442.06	7429.1	7627.14	6992.35	3028.78
1266	540415_15802833_bifunctional NADH:ubiquinone oxidoreductase subunit C/D _95 / 286 / 1053 / 132	15802833	Z3545	nuoC	CY/IM, Ht-13	68678.1	540415	95 / 286 / 1053 / 132	6.05	bifunctional NADH:ubiquinone oxidoreductase subunit C/D	(H') Kruskal-Wallis w/ Ties Corr.	2	28.7395	5.74497e-07	8406.72	4976.07	7153.81	9646.22	5444.43	6114.18	4698.94	5075.34	4817.22	5499.58	4281	6010.32	1780.21	2645.7	574.817	1200.44	3665.99	309.255	2759.73	1482.66	2409.44	1697.27	2235.79	1887.39	0	174.666	0	0	251.487	0	124.418	0	166.319	0	0
275	23025_15802840_putative phosphatase _- / - / 532 / 328	15802840	Z3554	yfbT	CY	23024.6	23025	- / - / 532 / 328	5.63	putative phosphatase	(H') Kruskal-Wallis w/ Ties Corr.	2	14.0384	0.000894539	0	0	0	0	0	0	0	0	0	0	0	0	0	0	0	0	0	0	0	0	0	0	0	0	0	1542.07	609.066	0	0	833.195	523.234	0	1764.71	0	1868.18
211	19536_161367562_hypothetical protein Z3555 _932 / 46 / 657 / 901	161367562	Z3555	yfbU	CY	19535.5	19536	932 / 46 / 657 / 901	6.07	hypothetical protein Z3555	(H') Kruskal-Wallis w/ Ties Corr.	2	25.4245	3.01396e-06	0	0	0	0	0	475.907	0	0	0	0	0	43.2643	13538.6	16767.3	12893.3	13042	13750.4	10499.6	11243.5	16510.9	7139.21	12572.6	16009.7	13087.9	522.651	944.247	932.831	0	1805.28	0	973.033	0	0	0	458.186
932	86589_15802843_acetate kinase _256 / 81 / 175 / 520	15802843	Z3558	ackA	CY, Ho-2	43294.5	86589	256 / 81 / 175 / 520	5.85	acetate kinase	(H') Kruskal-Wallis w/ Ties Corr.	2	20.4598	3.6075e-05	0	0	0	0	0	1274.21	0	6199.3	3930.34	6569.32	6774	2249.74	10197.7	8419.74	8240.14	11460.9	8333.38	12917.4	10429.4	6723.78	8887.74	5892.48	8247.21	9068.16	3554.7	3775.8	3731.65	0	4511.79	3686.83	3611.12	2004.17	4000.87	825.276	4130.8
1098	154310_15802844_phosphate acetyltransferase _60 / 142 / 862 / 104	15802844	Z3559	pta	CY, Ho-2	77154.9	154310	60 / 142 / 862 / 104	5.28	phosphate acetyltransferase	(H') Kruskal-Wallis w/ Ties Corr.	2	23.8067	6.76762e-06	6462.45	12295.4	7822.72	5946.67	1809.15	9899.72	2187.5	13442.7	5802.65	12469.8	8542.47	7880.11	2894.35	8220.68	4209.76	2342.08	5865.74	1173.21	6730.37	2249.88	3323.85	1337.94	4626.45	3906.75	298.161	0	521.934	0	252.193	0	302.985	0	0	0	235.967
225	20375_15802846_putative regulator _- / - / 734 / 1229	15802846	Z3561	_		20375.1	20375	- / - / 734 / 1229	4.7	putative regulator	(H') Kruskal-Wallis w/ Ties Corr.	2	8.78171	0.0123902	0	0	0	0	0	0	0	0	0	0	0	0	0	0	0	0	0	0	0	0	0	0	0	0	779.953	0	1344.5	0	0	0	0	0	0	476.022	708.627
902	80485_15802847_phosphodiesterase _- / 178 / 336 / 261	15802847	Z3562	yfcE	CY, Ho-4	20121.4	80485	- / 178 / 336 / 261	5.63	phosphodiesterase	(H') Kruskal-Wallis w/ Ties Corr.	2	14.81	0.000608213	0	0	0	0	0	0	0	0	0	0	0	0	0	2361.12	4872.58	0	3549.73	3115.9	3101.99	996.505	5938.62	5229.15	2747.32	2901.17	0	3191.41	0	0	1826.63	0	3295.41	3049.77	0	2511.66	959.42
1018	112652_15802850_D-erythro-7,8-dihydroneopterin triphosphate 2'-epimerase _- / 221 / 643 / -	15802850	Z3565	folX	CY, Ho-8	14081.5	112652	- / 221 / 643 / -	6.51	D-erythro-7,8-dihydroneopterin triphosphate 2'-epimerase	(H') Kruskal-Wallis w/ Ties Corr.	2	24.4205	4.97919e-06	0	0	0	0	0	0	0	0	0	0	0	0	2069.23	2733.27	3902.17	3684.41	672.994	4793.8	881.87	3447.43	1697.68	4783.57	3150.67	2892.46	0	343.039	1362.51	0	1482.63	463.366	1178.59	544.162	0	0	1044.17
383	28482_15802856_histidine-binding periplasmic protein of high-affinity histidine transport system _- / - / 114 / 1507	15802856	Z3571	hisJ	PP	28482.2	28482	- / - / 114 / 1507	5.47	histidine-binding periplasmic protein of high-affinity histidine transport system	(H') Kruskal-Wallis w/ Ties Corr.	2	30.329	2.59505e-07	0	0	0	0	0	0	0	0	0	0	0	0	0	0	0	0	0	0	0	0	0	0	0	0	3722.71	5492.03	5582.89	6417.33	2250.02	7000.88	6483.09	6996.31	3591.41	6790.79	6180.06
375	27960_15802857_lysine-, arginine-, ornithine-binding periplasmic protein _- / - / 87 / 1409	15802857	Z3572	argT	PP	27960.4	27960	- / - / 87 / 1409	5.62	lysine-, arginine-, ornithine-binding periplasmic protein	(H') Kruskal-Wallis w/ Ties Corr.	2	30.329	2.59505e-07	0	0	0	0	0	0	0	0	0	0	0	0	0	0	0	0	0	0	0	0	0	0	0	0	4709.07	8954.16	6103.07	12627.5	5976.98	10644.9	6378.43	6145.86	5889.05	8503.3	7249.58
652	45396_15802862_bifunctional folylpolyglutamate synthase/ dihydrofolate synthase _827 / 523 / 445 / 849	15802862	Z3577	folC	CY, Ho-1	45395.8	45396	827 / 523 / 445 / 849	5.42	bifunctional folylpolyglutamate synthase/ dihydrofolate synthase	(H') Kruskal-Wallis w/ Ties Corr.	2	12.4798	0.00195007	479.486	0	0	0	0	332.285	0	0	0	0	0	73.7973	1095.81	360.275	293.766	0	1074.57	316.097	1414.92	0	0	315.359	0	442.8	1244.78	1101.83	362.983	0	2369.89	993.114	1580.67	289.937	2802.03	195.432	1112.7
915	82602_15802867_erythronate-4-phosphate dehydrogenase _- / 240 / 792 / -	15802867	Z3582	pdxB	CY, Ho-2	41301.8	82602	- / 240 / 792 / -	6.02	erythronate-4-phosphate dehydrogenase	(H') Kruskal-Wallis w/ Ties Corr.	2	26.6018	1.67299e-06	0	0	0	0	0	0	0	0	0	0	0	0	1086.8	2422.76	1097.72	1098.51	2131.47	1887.97	2807.97	3846.87	3343.04	3296.89	2791.89	2346.53	0	907.644	0	0	929.626	0	446.385	0	0	0	194.862
66	11285_15802889_hypothetical protein Z3606 _709 / 382 / 156 / 205	15802889	Z3606	yfcZ	CY	11285.3	11285	709 / 382 / 156 / 205	4.57	hypothetical protein Z3606	(H') Kruskal-Wallis w/ Ties Corr.	2	24.4648	4.87011e-06	0	0	0	0	0	0	0	0	0	0	0	0	1329.26	1291.87	0	0	1270.24	0	0	0	0	0	3049.68	631.005	2578.4	3803.86	3007.5	5185.51	3272.62	3085.67	5238.65	4845.74	5804.06	3990.76	1143.31
485	34722_15802930_glucokinase _920 / 827 / 731 / 343	15802930	Z3654	glk	CY	34721.8	34722	920 / 827 / 731 / 343	6.06	glucokinase	(H') Kruskal-Wallis w/ Ties Corr.	2	11.3305	0.00346433	0	0	0	0	0	0	0	0	0	0	0	0	0	0	0	0	0	0	0	0	0	0	0	0	0	1337.18	440.515	481.848	0	594.423	377.443	0	0	0	0
736	53754_15802940_glutamyl-tRNA synthetase _947 / 800 / 272 / 1190	15802940	Z3665	gltX	CY, Ho-1	53753.7	53754	947 / 800 / 272 / 1190	5.65	glutamyl-tRNA synthetase	(H') Kruskal-Wallis w/ Ties Corr.	2	15.1831	0.000504697	0	0	0	0	0	0	0	0	410.602	0	0	37.3275	0	0	0	0	0	0	0	0	0	626.641	0	56.9674	0	713.513	3525.84	0	326.168	3858.65	0	5112.82	2721.76	4990.47	3782.89
868	73674_15802944_NAD-dependent DNA ligase LigA _- / 480 / 1388 / 1778	15802944	Z3677	ligA	CY, Ho-1	73674.2	73674	- / 480 / 1388 / 1778	5.24	NAD-dependent DNA ligase LigA	(H') Kruskal-Wallis w/ Ties Corr.	2	24.9292	3.86085e-06	0	0	0	0	0	0	0	0	0	0	0	0	517.168	1537.21	696.489	0	507.146	598.944	668.107	287.151	1272.67	448.249	393.609	629.703	0	0	0	0	121.709	0	0	0	0	0	0
843	68977_15802947_cysteine synthase A _363 / 15 / 77 / 356	15802947	Z3680	cysK	CY, Ho-2, Ht-8	34488.3	68977	363 / 15 / 77 / 356	5.83	cysteine synthase A	(H') Kruskal-Wallis w/ Ties Corr.	2	28.3319	7.04368e-07	0	0	1692.92	0	0	2653.82	0	3565.25	1674.34	2155.43	427.192	1106.27	24052.8	16681.8	25509.3	39737.5	10908.8	31860.4	17478.5	26042.3	22566.2	29968.3	19223.5	24002.7	4755.23	7758.08	15824.1	7125.68	9940.92	3570.67	10229.7	3679.85	8500.38	4329.4	7501.22
30	9119_15802948_phosphohistidinoprotein-hexose phosphotransferase component of PTS system (Hpr) _- / - / 25 / 1284	15802948	Z3681	ptsH	CY, Ht-Mu	9119.02	9119	- / - / 25 / 1284	5.65	phosphohistidinoprotein-hexose phosphotransferase component of PTS system (Hpr)	(H') Kruskal-Wallis w/ Ties Corr.	2	30.329	2.59505e-07	0	0	0	0	0	0	0	0	0	0	0	0	0	0	0	0	0	0	0	0	0	0	0	0	10360.6	15284.8	10574.2	10416.2	9862.64	8265.97	9209.44	20688.3	24779.8	50111.9	28941.7
1057	135124_15802949_phosphoenolpyruvate-protein phosphotransferase _205 / 112 / 604 / 257	15802949	Z3682	ptsI	CY, Ho-2, Ht-Mu	63531.4	135124	205 / 112 / 604 / 257	4.78	phosphoenolpyruvate-protein phosphotransferase	(H') Kruskal-Wallis w/ Ties Corr.	2	19.4724	5.91052e-05	2938.99	1660.56	943.307	1449.26	1163.5	4621.02	1266.15	7946.32	178.175	7217.67	482.339	2715.21	4874.94	7341.62	9926.67	7363.53	4780.47	3556.84	4030.55	3248.1	3838.86	3211.23	5788.56	5269.21	1179.96	0	393.237	904.022	1141.07	268.918	1541.17	151.856	379.447	0	301.361
874	74494_15802950_glucose-specific PTS system component _405 / - / 24 / 296	15802950	Z3683	crr	CY, Ht-2, Ht-Mu	18265.4	74494	405 / - / 24 / 296	4.73	glucose-specific PTS system component	(H') Kruskal-Wallis w/ Ties Corr.	2	26.4272	1.82556e-06	0	0	0	0	0	1232.59	0	1090.69	1239.28	2673.62	1608.37	713.14	0	0	0	0	0	0	0	0	0	0	0	0	10123.9	13520.6	13984	16431.2	10820.8	15303.9	12991	17524.3	11394.6	18143.5	9525.99
1035	123433_157267367_pyridoxal kinase _- / 399 / 348 / 1328	157267367	Z3684	pdxK	CY, Ho-4	30858.3	123433	- / 399 / 348 / 1328	5.14	pyridoxal kinase	(H') Kruskal-Wallis w/ Ties Corr.	2	10.3245	0.00572873	0	0	0	0	0	0	0	0	0	0	0	0	2396.1	0	0	0	0	1560.92	0	1995.61	0	2076.79	0	729.947	0	1127.32	1392.67	0	2020.59	761.532	2425.85	0	2150.14	736.461	423.202
545	37627_15802956_thiosulfate transporter subunit _- / - / 204 / 1616	15802956	Z3690	cysP	PP	37627.1	37627	- / - / 204 / 1616	7.78	thiosulfate transporter subunit	(H') Kruskal-Wallis w/ Ties Corr.	2	30.329	2.59505e-07	0	0	0	0	0	0	0	0	0	0	0	0	0	0	0	0	0	0	0	0	0	0	0	0	3221.99	2236.86	2652.84	2287.01	2726.33	3477.85	2502.98	4986.7	2559.82	3226.81	4066.07
373	27831_161367558_short chain dehydrogenase _114 / 141 / 265 / 274	161367558	Z3691	ucpA	CY	27830.8	27831	114 / 141 / 265 / 274	5.13	short chain dehydrogenase	(H) Kruskal-Wallis	2	11.8094	0.00272656	7462.54	1189.91	2305.38	2529.92	5687.04	640.759	6630.83	8669.76	3582.97	9099.74	5473.57	4842.95	5450.86	6646.93	5420.95	5089.36	4522.89	4370.38	3250.03	3841.36	8770.48	3270.79	4787.29	5038.3	3148.22	3546.71	2336.82	4221.01	1210.87	1370.04	872.235	806.815	966.376	442.664	2558.36
1258	494916_15802985_malic enzyme _26 / 111 / 802 / 509	15802985	Z3719	maeB	CY, Ho-6	82485.9	494916	26 / 111 / 802 / 509	5.34	malic enzyme	(H') Kruskal-Wallis w/ Ties Corr.	2	27.9457	8.54431e-07	14953.8	42393.5	22600.3	27393.5	15080.4	35573.3	16410.8	29909.8	14290.8	21261.3	15630.8	23227.1	11726.5	5809.24	3722.54	12426.1	11910	1636.97	15149	3662.45	3607.14	3266.95	5977.1	7172.19	0	0	226.306	0	755.415	0	1209.23	138.628	0	114.606	0
500	35657_15802986_transaldolase A _- / 562 / 745 / 1584	15802986	Z3720	talA	CY	35657.4	35657	- / 562 / 745 / 1584	5.89	transaldolase A	(H') Kruskal-Wallis w/ Ties Corr.	2	9.64301	0.00805468	0	0	0	0	0	0	0	0	0	0	0	0	498.398	507.092	0	0	0	889.195	0	852.612	627.409	665.473	0	367.289	0	522.37	516.21	0	373.804	0	448.505	0	246.239	342.249	777.991
1084	146095_15802987_transketolase _- / 327 / 1209 / 1849	15802987	Z3721	tktB	CY, Ho-2	73047.6	146095	- / 327 / 1209 / 1849	5.86	transketolase	(H') Kruskal-Wallis w/ Ties Corr.	2	28.3735	6.89894e-07	0	0	0	0	0	0	0	0	0	0	0	0	813.694	1003.11	2136.87	271.658	996.51	2650.38	525.589	2202.49	1251.23	1763.15	1385.88	1363.69	0	0	0	0	0	0	316.601	0	0	0	0
109	13572_15802993_hypothetical protein Z3729 _- / 730 / 228 / -	15802993	Z3729	yffB	CY	13572.1	13572	- / 730 / 228 / -	6.72	hypothetical protein Z3729	(H') Kruskal-Wallis w/ Ties Corr.	2	26.6667	1.6196e-06	0	0	0	0	0	0	0	0	0	0	0	0	0	0	0	0	0	0	0	0	0	0	0	0	0	1934.16	4473.27	4324.27	1855.44	4380.62	2225.57	2057.4	6179.88	2549.5	2940.46
1041	125394_15803001_dihydrodipicolinate synthase _882 / 71 / 305 / 777	15803001	Z3737	dapA	CY, Ho-4	31348.4	125394	882 / 71 / 305 / 777	5.98	dihydrodipicolinate synthase	(H') Kruskal-Wallis w/ Ties Corr.	2	29.5573	3.81702e-07	0	0	0	0	0	0	0	0	0	0	0	0	9208.28	8163.06	11356.8	18301.3	9505.09	7577.28	10643.6	7265.54	6559.49	8821.29	8300.12	9609.26	1976.56	2099.5	1383.3	497.793	2341.49	946.169	3212.7	1485.87	4004.37	917.775	2120.21
179	17633_15803003_thioredoxin-dependent thiol peroxidase _- / 929 / 107 / 53	15803003	Z3739	bcp	CY	17633.3	17633	- / 929 / 107 / 53	5.03	thioredoxin-dependent thiol peroxidase	(H') Kruskal-Wallis w/ Ties Corr.	2	28.8317	5.4863e-07	0	0	0	0	0	0	0	0	0	0	0	0	0	0	0	0	0	0	0	0	0	513.898	0	46.718	2979.27	6739.38	4054.26	3328.73	4621.74	6338.49	4539.84	5132.52	13412.9	6532.54	7545.62
740	53933_15803017_hypothetical protein Z3757 _- / - / 252 / 1484	15803017	Z3757	(yfgC)	PP or Ex	53932.8	53933	- / - / 252 / 1484	7.08	hypothetical protein Z3757	(H') Kruskal-Wallis w/ Ties Corr.	2	30.329	2.59505e-07	0	0	0	0	0	0	0	0	0	0	0	0	0	0	0	0	0	0	0	0	0	0	0	0	2785.4	1150.59	2111.82	2987.64	2121.22	444.453	1131.85	4449.56	1881.01	3017.8	1991.89
105	13416_15803018_putative oxidoreductase _- / - / 113 / 1297	15803018	Z3758	(yfgD)	CY	13416.1	13416	- / - / 113 / 1297	5.89	putative oxidoreductase	(H') Kruskal-Wallis w/ Ties Corr.	2	30.329	2.59505e-07	0	0	0	0	0	0	0	0	0	0	0	0	0	0	0	0	0	0	0	0	0	0	0	0	7193.26	2829.88	6991.98	5356.41	2705.19	3188.31	3247.75	15771.9	4495.16	8659.38	5001.15
837	67597_161367552_uracil phosphoribosyltransferase _- / 175 / 101 / 373	161367552	Z3761	upp	CY, Ho-3	22532.5	67597	- / 175 / 101 / 373	5.32	uracil phosphoribosyltransferase	(H') Kruskal-Wallis w/ Ties Corr.	2	24.3003	5.28759e-06	0	0	0	0	0	0	0	0	0	0	0	0	4668.77	3469.31	469.354	2755.36	569.312	2027.63	1505.89	6318.68	2151.19	7587.39	1332.63	2986.87	3851.57	4261.6	3930.98	4518.52	7332.89	2688.77	7825.41	5428.86	5418.76	2980.66	5594.73
1027	117219_15803031_bifunctional GMP synthase/glutamine amidotransferase protein _1039 / 216 / 798 / 113	15803031	Z3771	guaA	CY, Ho-2	58609.7	117219	1039 / 216 / 798 / 113	5.33	bifunctional GMP synthase/glutamine amidotransferase protein	(H') Kruskal-Wallis w/ Ties Corr.	2	15.6803	0.000393616	0	0	195.665	0	0	0	0	0	0	0	0	17.7878	0	3277.09	3919.9	0	2594.78	1340.7	281.87	2203.79	1627.88	1337.84	2265.84	1713.61	488.469	0	414.527	237.571	756.092	0	363.094	0	0	130.625	0
1157	208081_15803032_inositol-5-monophosphate dehydrogenase _225 / 114 / 788 / 808	15803032	Z3772	guaB	CY, Ho-4	52020.4	208081	225 / 114 / 788 / 808	6.02	inositol-5-monophosphate dehydrogenase	(H') Kruskal-Wallis w/ Ties Corr.	2	16.8156	0.000223116	2633.1	584.465	0	0	0	5009.47	0	5302.36	2528.45	5927.57	1188.49	2106.72	3227.64	6928.78	4998.8	3264.71	7912.74	3504.38	6949.42	3360.2	4964.19	1865.01	4299.33	4661.38	0	251.179	123.699	0	540.251	848.979	432.317	0	0	0	0
960	94055_15803037_histidyl-tRNA synthetase _330 / 148 / 541 / 984	15803037	Z3777	hisS	CY, Ho-2	47027.7	94055	330 / 148 / 541 / 984	5.65	histidyl-tRNA synthetase	(H') Kruskal-Wallis w/ Ties Corr.	2	20.1418	4.2292e-05	623.35	277.313	0	0	254.181	0	594.489	2721.88	2848.71	4709.12	1699.55	1248.05	3038.16	4378.41	5356.28	3724.92	4604.35	5037.94	3924.87	4830.67	5437.39	5266.58	6622.25	4747.44	391.085	1500.24	570.269	786.29	2316.69	468.073	1390.66	0	0	0	0
802	61851_15803041_nucleoside diphosphate kinase _311 / 23 / 20 / 43	15803041	Z3781	ndk	CY, Ho-4	15462.8	61851	311 / 23 / 20 / 43	5.54	nucleoside diphosphate kinase	(H') Kruskal-Wallis w/ Ties Corr.	2	20.6831	3.22639e-05	0	0	0	0	0	0	0	0	9381.69	0	7717.25	1554.45	15065.8	21997.6	14736.7	38498.1	12441.1	33059.4	15365.4	25755.7	10732.1	17869	14485.3	20000.6	6220.93	20190.7	22494.3	17515.6	12633.4	6452.18	18327.1	16367.9	20305.1	10110	21687.4
415	30825_161367549_3-mercaptopyruvate sulfurtransferase _- / 179 / 66 / 146	161367549	Z3788	sseA	CY, Ho-1	30824.6	30825	- / 179 / 66 / 146	4.56	3-mercaptopyruvate sulfurtransferase	(H') Kruskal-Wallis w/ Ties Corr.	2	20.147	4.21829e-05	0	0	0	0	0	0	0	0	0	0	0	0	7777.55	697.382	0	7628.49	0	9212.07	0	5888.71	0	3676.96	0	3171.02	5023.38	12516.2	11067.7	4490.1	5195.19	6234.33	3969.09	8391.78	10051.4	6911.13	9978.65
1198	277526_161367548_aminopeptidase B _150 / 102 / 368 / 569	161367548	Z3790	pepB	CY, Ho-6	46254.3	277526	150 / 102 / 368 / 569	5.49	aminopeptidase B	(H') Kruskal-Wallis w/ Ties Corr.	2	13.9659	0.000927575	5377.27	0	1998.42	2302.72	1232.45	8810.76	1072.95	5260.77	5534.15	5521.67	6642.66	3977.62	6490.51	11832.5	7552.23	4901.91	6110.15	3833.57	7714.04	4324.53	2874.98	3600.37	5335.56	5870.03	2226.5	1313.88	1652.66	1628.29	2911.62	807.436	2056.22	0	1822.52	140.632	1266.53
78	12330_15803052_[2FE-2S] ferredoxin, electron carrer protein _- / 668 / 104 / 643	15803052	Z3792	fdx	CY	12330.4	12330	- / 668 / 104 / 643	4.49	[2FE-2S] ferredoxin, electron carrer protein	(H') Kruskal-Wallis w/ Ties Corr.	2	27.7576	9.38659e-07	0	0	0	0	0	0	0	0	0	0	0	0	0	0	0	0	989	0	0	0	0	891.648	0	170.968	10473	2809.21	6107.99	3829.59	7250.67	8355.66	7737.67	8051.99	10716	8841.72	5957.53
992	103789_15803053_chaperone protein HscA _1112 / 203 / 1100 / 484	15803053	Z3793	hscA	CY, Ht-3	65612.4	103789	1112 / 203 / 1100 / 484	4.95	chaperone protein HscA	(H') Kruskal-Wallis w/ Ties Corr.	2	27.7576	9.38659e-07	0	0	0	0	0	0	0	0	0	0	0	0	3156.52	3127.43	3531.6	982.392	3571.56	2109.02	3450.42	2831.15	2987.57	1894.07	3049.48	2790.11	0	0	115.06	0	0	0	0	0	0	0	159.753
993	103789_15803054_co-chaperone HscB _- / - / 384 / -	15803054	Z3794	hscB	CY, Ht-3	20232.6	103789	- / - / 384 / -	5.05	co-chaperone HscB	(H') Kruskal-Wallis w/ Ties Corr.	2	30.329	2.59505e-07	0	0	0	0	0	0	0	0	0	0	0	0	0	0	0	0	0	0	0	0	0	0	0	0	2647.1	776.741	1931.51	879.731	558.457	1050.99	668.309	4356.91	1486.25	2050.39	587.414
994	103789_15803056_scaffold protein _843 / 337 / 152 / 410	15803056	Z3796	iscU	CY, Ht-3	13848	103789	843 / 337 / 152 / 410	4.82	scaffold protein	(H') Kruskal-Wallis w/ Ties Corr.	2	25.7553	2.55452e-06	0	0	0	0	0	0	0	0	0	0	0	0	2581	3195.88	1037.88	0	1265.24	0	1649.64	1074.69	790.514	557.082	1472.68	1238.6	5386.17	2542.75	5654.29	2166.46	3646.07	5586.39	2735.83	3036.77	4243.56	2500.96	6740.56
943	90686_15803076_serine hydroxymethyltransferase _119 / 63 / 208 / 335	15803076	Z3827	glyA	CY, Ho-2	45342.9	90686	119 / 63 / 208 / 335	6.03	serine hydroxymethyltransferase	(H') Kruskal-Wallis w/ Ties Corr.	2	10.3579	0.00563386	419.592	2629.11	5077.92	0	0	3511.83	0	9960.08	14180.3	5713.75	15275	5160.68	11329.2	10775.8	11900.8	16195.9	8665.53	10824.5	12001.3	6227.5	4181.9	6873.62	3880.51	9350.59	1694.1	5141.35	5222.37	958.65	5733.94	2510.1	6392.24	454.831	1634.35	936.452	1077.35
534	37142_15803078_nitrogen regulatory protein P-II 1 _420 / - / 134 / 790	15803078	Z3829	glnB	CY, Ho-3	12380.7	37142	420 / - / 134 / 790	5.17	nitrogen regulatory protein P-II 1	(H') Kruskal-Wallis w/ Ties Corr.	2	25.4852	2.92391e-06	0	3196.6	1379.95	0	0	0	0	0	1770.71	0	0	577.023	0	0	0	0	0	0	0	0	0	0	0	0	4708.01	6598.34	3088.98	3942.03	1493.91	2817.12	5380.58	5530.02	5961.31	5009.74	6312.72
1067	141443_15803082_phosphoribosylformylglycinamidine synthase _348 / 278 / 1325 / 262	15803082	Z3835	purL	CY, Ho-1	141443	141443	348 / 278 / 1325 / 262	5.23	phosphoribosylformylglycinamidine synthase	(H') Kruskal-Wallis w/ Ties Corr.	2	19.9387	4.68131e-05	2707.31	423.724	112.002	0	1525.71	1211.92	1509.38	393.319	1890.7	1195.03	1725.16	1154.02	1036.11	3535.92	3907.01	620.979	2257.84	1199.94	1338.5	1246.45	991.546	1097.6	1051.53	1662.13	93.9613	0	0	0	79.8805	0	0	0	0	0	0
505	35748_15803098_periplasmic negative regulator of sigmaE _- / - / 674 / 1670	15803098	Z3853	rseB	PP	35748.3	35748	- / - / 674 / 1670	8.6	periplasmic negative regulator of sigmaE	(H') Kruskal-Wallis w/ Ties Corr.	2	16.9153	0.000212267	0	0	0	0	0	0	0	0	0	0	0	0	0	0	0	0	0	0	0	0	0	0	0	0	0	591.965	0	0	565.882	260.614	338.397	1256.84	748.336	0	592.603
123	14299_15803106_autonomous glycyl radical cofactor GrcA _782 / 707 / 71 / 56	15803106	Z3862	yfiD	CY	14299.4	14299	782 / 707 / 71 / 56	5.09	autonomous glycyl radical cofactor GrcA	(H') Kruskal-Wallis w/ Ties Corr.	2	26.4797	1.77831e-06	0	0	0	0	0	372.082	0	0	0	0	0	33.8256	1074.9	469.548	0	0	0	0	0	0	0	0	0	140.404	4446.45	6559.75	5618.63	7452.02	5643.64	4434.36	4517.03	7660.11	6672.74	7168.81	9936.68
328	25661_15803107_uracil-DNA glycosylase _- / - / 493 / 772	15803107	Z3864	ung	CY, Ho-2	25661.2	25661	- / - / 493 / 772	6.53	uracil-DNA glycosylase	(H') Kruskal-Wallis w/ Ties Corr.	2	14.0384	0.000894539	0	0	0	0	0	0	0	0	0	0	0	0	0	0	0	0	0	0	0	0	0	0	0	0	1691.94	312.749	0	0	0	1802.17	0	1590.36	1271.19	2622.13	0
143	15554_15803110_thioredoxin 2 _- / - / 280 / 909	15803110	Z3867	trxC	CY	15554.2	15554	- / - / 280 / 909	5	thioredoxin 2	(H') Kruskal-Wallis w/ Ties Corr.	2	26.6667	1.6196e-06	0	0	0	0	0	0	0	0	0	0	0	0	0	0	0	0	0	0	0	0	0	0	0	0	4618.84	2119.93	1496.53	1789.91	4342.55	1637.62	1562.49	2893.49	1675.16	1985.8	0
1242	383704_15803116_protein disaggregation chaperone _384 / 30 / 297 / 409	15803116	Z3886	clpB	CY, Ho-4	95925.9	383704	384 / 30 / 297 / 409	5.37	protein disaggregation chaperone	(H') Kruskal-Wallis w/ Ties Corr.	2	25.4212	3.01897e-06	986.687	0	0	1146.87	0	2730.43	0	1222.72	787.509	2538.52	254.491	878.84	9868.93	15339.8	14559	12577.1	12252.5	10616.8	16258.2	12819.3	16042	10829.6	20364.7	13775.2	2778.61	2030.09	2006.35	1064.41	4590.37	1794.59	4570.12	1989.34	3723.07	2355.11	2720.35
94	12784_15803120_translation inhibitor protein RaiA _900 / 615 / 16 / 478	15803120	Z3890	yfiA	CY	12784.1	12784	900 / 615 / 16 / 478	6.2	translation inhibitor protein RaiA	(H') Kruskal-Wallis w/ Ties Corr.	2	27.7576	9.38659e-07	0	0	0	0	0	0	0	0	0	0	0	0	0	0	0	0	0	0	0	0	1247	1763.02	0	273.638	8621.92	15687.7	22208.7	1926.65	12159.3	30954.5	14598	24305.5	46903.3	32805.7	33397.5
1287	20605_161367544_16S rRNA-processing protein _- / - / 573 / 1392	161367544	Z3902	rimM	CY, 30S Rib	20604.7	9999999	- / - / 573 / 1392	4.61	16S rRNA-processing protein	(H') Kruskal-Wallis w/ Ties Corr.	2	16.9153	0.000212267	0	0	0	0	0	0	0	0	0	0	0	0	0	0	0	0	0	0	0	0	0	0	0	0	1338.16	0	848.235	0	2185.96	0	489.642	910.673	539.429	751.572	0
1054	131966_15803134_heat shock protein GrpE _36 / 79 / 707 / 442	15803134	Z3907	grpE	CY, Ht-3	21811	131966	36 / 79 / 707 / 442	4.68	heat shock protein GrpE	(H') Kruskal-Wallis w/ Ties Corr.	2	23.1808	9.25453e-06	15412.5	30409.7	11487.7	33672.9	8949	24879.6	4869.25	25466.1	9567.66	11565.5	9275.62	16868.7	3372.39	8019.16	14715.2	4548.17	13228.2	2929.24	11327.3	3370.47	19087.5	5845.97	13861.5	9118.64	0	0	0	0	435.079	0	1582.37	483.748	1168.77	400.444	0
151	16039_15803183_hypothetical protein Z3964 _- / - / 316 / -	15803183	Z3964	ygaU		16039.2	16039	- / - / 316 / -	6.12	hypothetical protein Z3964	(H') Kruskal-Wallis w/ Ties Corr.	2	30.329	2.59505e-07	0	0	0	0	0	0	0	0	0	0	0	0	0	0	0	0	0	0	0	0	0	0	0	0	2464.45	1662.06	1642.62	2832.2	2383.23	1404.43	1430.61	3308.28	1583.59	2997.02	313.734
512	36136_15803199_glycine betaine transporter periplasmic subunit _- / - / 117 / 1150	15803199	Z3981	proX	PP	36135.5	36136	- / - / 117 / 1150	5.9	glycine betaine transporter periplasmic subunit	(H') Kruskal-Wallis w/ Ties Corr.	2	26.6667	1.6196e-06	0	0	0	0	0	0	0	0	0	0	0	0	0	0	0	0	0	0	0	0	0	0	0	0	1942.83	2579.6	4532.32	0	3698.9	10850.3	3947.34	11410.3	4373.38	6765.86	8249.29
597	41161_15803203_transcriptional repressor MprA _745 / - / 534 / 270	15803203	Z3985	emrR	CY, Ho-2	20580.5	41161	745 / - / 534 / 270	5.82	transcriptional repressor MprA	(H') Kruskal-Wallis w/ Ties Corr.	2	8.04834	0.0178782	0	0	0	0	0	0	0	0	0	1332.64	0	121.149	0	0	0	0	0	0	0	0	0	0	0	0	3340.98	0	974.151	0	469.663	1777.01	554.243	0	0	0	0
573	38887_15803206_S-ribosylhomocysteinase _770 / 675 / 369 / 86	15803206	Z3988	ygaG (luxS)	CY, Ho-2	19443.6	38887	770 / 675 / 369 / 86	5.18	S-ribosylhomocysteinase	(H') Kruskal-Wallis w/ Ties Corr.	2	22.6927	1.18128e-05	0	0	1113.65	0	0	0	0	0	0	0	0	101.241	1283.96	0	0	0	0	0	0	0	0	0	0	116.724	501.207	2074.11	585.672	4039.25	2124.34	2002.98	1018.53	1887.29	563.326	1165.72	395.289
778	58253_15803207_glutamate--cysteine ligase _- / 494 / 411 / 1301	15803207	Z3989	gshA	CY	58253	58253	- / 494 / 411 / 1301	5.27	glutamate--cysteine ligase	(H') Kruskal-Wallis w/ Ties Corr.	2	16.68	0.000238774	0	0	0	0	0	0	0	0	0	0	0	0	1308.91	0	0	1765.26	0	454.765	0	1308.16	0	1588.28	0	584.126	416.157	491.158	1092.18	1673.9	1232.48	830.052	1479.67	586.582	1639.37	805.142	930.005
112	13771_15803210_carbon storage regulator _501 / 250 / 169 / 618	15803210	Z3998	csrA	CY, Ht-19	6855.67	13771	501 / 250 / 169 / 618	8.16	carbon storage regulator	(H') Kruskal-Wallis w/ Ties Corr.	2	9.86902	0.00719398	1476.68	0	0	0	3030.23	0	0	0	0	0	0	409.719	2848.86	0	1131.78	7371.45	2793.66	1134.3	3680.7	1171.52	0	1185.22	0	1937.95	5567.82	2628.24	2597.51	2580.83	3769.03	0	3393.72	6277.74	1246.07	5170.61	0
1140	192802_15803211_alanyl-tRNA synthetase _97 / 253 / 763 / 753	15803211	Z3999	alaS	CY, Ho-2, Ho-10	96401	192802	97 / 253 / 763 / 753	5.5	alanyl-tRNA synthetase	(H') Kruskal-Wallis w/ Ties Corr.	2	27.7869	9.25044e-07	5944.43	8036.81	4388.27	5129.75	4824.29	6449.1	6018.18	6529.37	4057.05	6690.99	4634.49	5700.25	1965.91	3756.47	3857.89	1325.66	4406.44	1829.55	4172.34	2689.89	2073.34	2434.19	1763.59	2752.3	473.503	167.333	386.613	0	320.529	302.218	384.815	355.953	0	293.149	164.142
553	38033_15803214_recombinase A _296 / 424 / 865 / 155	15803214	Z4002	recA	CY	38032.7	38033	296 / 424 / 865 / 155	5.16	recombinase A	(H') Kruskal-Wallis w/ Ties Corr.	2	14.8523	0.000595472	2881.29	852.57	2034.53	641.239	2091.21	663.446	2275.7	2380.37	1676.83	717.889	1287.38	1591.13	1801.28	1070.16	581.912	0	1059.82	0	3723.19	0	441.359	0	0	788.884	282.669	0	0	0	733.696	0	292.882	269.285	0	222.086	0
177	17538_15803215_competence damage-inducible protein A _- / - / 463 / -	15803215	Z4003	ygaD		17537.9	17538	- / - / 463 / -	4.91	competence damage-inducible protein A	(H') Kruskal-Wallis w/ Ties Corr.	2	19.9716	4.60485e-05	0	0	0	0	0	0	0	0	0	0	0	0	0	0	0	0	0	0	0	0	0	0	0	0	591.193	346.668	0	0	1496.38	0	542.397	1667.93	1333.2	2749.76	527.778
160	16627_15803257_putative regulator _- / - / 520 / -	15803257	Z4048	hosA	CY	16626.6	16627	- / - / 520 / -	6.92	putative regulator	(H') Kruskal-Wallis w/ Ties Corr.	2	14.0384	0.000894539	0	0	0	0	0	0	0	0	0	0	0	0	0	0	0	0	0	0	0	0	0	0	0	0	0	0	1204.58	0	0	548.953	2105.37	2596.62	775.048	532.8	0
1006	107597_15803261_stationary phase survival protein SurE _- / 628 / 401 / 879	15803261	Z4052	surE	CY, Ho-4, Ho-Mu	26899.3	107597	- / 628 / 401 / 879	5.41	stationary phase survival protein SurE	(H') Kruskal-Wallis w/ Ties Corr.	2	24.5072	4.76781e-06	0	0	0	0	0	0	0	0	0	0	0	0	0	0	0	0	0	1089.72	0	0	768.511	0	0	168.93	484.315	861.018	851.034	576.214	823.491	1552.89	1977.11	1829	1643.04	1129.72	869.772
706	50691_15803263_2-C-methyl-D-erythritol 2,4-cyclodiphosphate synthase _- / - / 237 / 1450	15803263	Z4054	ispF	CY, Ho-3	16896.9	50691	- / - / 237 / 1450	6.04	2-C-methyl-D-erythritol 2,4-cyclodiphosphate synthase	(H') Kruskal-Wallis w/ Ties Corr.	2	30.329	2.59505e-07	0	0	0	0	0	0	0	0	0	0	0	0	0	0	0	0	0	0	0	0	0	0	0	0	1627.71	2401.32	3322.54	1069.14	2047.17	4545.2	1653.55	2274.79	4580.04	6298.28	7275.03
711	51465_15803264_2-C-methyl-D-erythritol 4-phosphate cytidylyltransferase _- / 838 / 614 / -	15803264	Z4055	ispD	CY, Ho-2	25732.2	51465	- / 838 / 614 / -	6.11	2-C-methyl-D-erythritol 4-phosphate cytidylyltransferase	(H') Kruskal-Wallis w/ Ties Corr.	2	8.62414	0.0134057	0	0	0	0	0	0	0	0	0	0	0	0	0	0	0	0	0	0	0	433.004	0	0	0	39.364	0	0	851.916	0	782.703	0	1484.96	1373.59	0	375.417	0
766	55902_15803280_phosphoadenosine phosphosulfate reductase _- / 471 / 694 / 860	15803280	Z4072	cysH	CY, Ho-2	27950.8	55902	- / 471 / 694 / 860	5.54	phosphoadenosine phosphosulfate reductase	(H') Kruskal-Wallis w/ Ties Corr.	2	9.66926	0.00794964	0	0	0	0	0	0	0	0	0	0	0	0	1137.74	0	0	506.357	0	1317.65	0	947.578	0	1643.54	857.347	582.747	0	784.547	174.245	0	839.422	0	335.352	309.669	1122.27	0	891.321
1191	255831_15803281_sulfite reductase subunit beta _392 / 546 / 910 / 747	15803281	Z4073	cysI	CY, Ho-4, Ht-12	63957.7	255831	392 / 546 / 910 / 747	7.28	sulfite reductase subunit beta	(H') Kruskal-Wallis w/ Ties Corr.	2	8.12682	0.0171903	1092.04	0	1388	0	378.655	755.493	0	1082.62	1677.82	1638.92	1380.15	853.972	678.378	0	959.276	424.099	997.848	0	876.368	272.467	205.333	293.929	0	427.973	0	416.79	163.432	0	597.638	0	286.197	0	0	0	0
1272	796551_15803282_sulfite reductase subunit alpha _220 / 383 / 1204 / 978	15803282	Z4074	cysJ	CY, Ho-8, Ht-12	66379.2	796551	220 / 383 / 1204 / 978	4.9	sulfite reductase subunit alpha	(H') Kruskal-Wallis w/ Ties Corr.	2	22.9833	1.02152e-05	2643.17	518.175	2903.28	1123.68	1023.14	3454.02	835.053	2911.54	3076.51	3526.08	3181.45	2290.55	1802.54	1339.45	910.332	1519.37	1988.57	0	2037.55	750.631	276.043	194.53	254.683	1006.7	176.814	0	0	0	157.731	0	0	0	0	0	0
946	91218_15803300_phosphopyruvate hydratase _195 / 67 / 55 / 285	15803300	Z4094	eno	CY, Ho-2	45608.8	91218	195 / 67 / 55 / 285	5.32	phosphopyruvate hydratase	(H) Kruskal-Wallis	2	20.0467	4.43528e-05	6763.22	948.14	754.048	4827.04	4960.35	1231.3	3373.73	1764.45	3231.68	4807.97	2570.69	3202.96	12908.1	9135.09	10430.3	15276.8	11883	14415.2	12931.9	4826.79	8427.36	9133.01	6917.7	10571.4	7503.97	11070.5	8023.39	9725.65	10794.3	5986.86	8131.29	8696.65	22240.7	9872.23	14533.5
923	83873_15803305_GDP/GTP pyrophosphokinase _683 / - / - / 333	15803305	Z4099	relA	CY	83872.5	83873	683 / - / - / 333	6.29	GDP/GTP pyrophosphokinase	(H') Kruskal-Wallis w/ Ties Corr.	2	8.78171	0.0123902	569.747	0	0	0	0	0	0	231.764	368.595	567.819	0	157.993	0	0	0	0	0	0	0	0	0	0	0	0	0	0	0	0	0	0	0	0	0	0	0
694	49139_15803308_putative glucarate dehydratase _1050 / 658 / - / -	15803308	Z4102	ygcX	CY	49138.7	49139	1050 / 658 / - / -	5.77	putative glucarate dehydratase	(H') Kruskal-Wallis w/ Ties Corr.	2	11.3305	0.00346433	0	0	0	0	0	0	0	0	0	0	0	0	0	0	685.405	0	274.741	391.173	358.032	230.681	0	0	0	176.367	0	0	0	0	0	0	0	0	0	0	0
154	16274_15803312_flavodoxin _- / - / 273 / 895	15803312	Z4106	yqcA	CY	16273.6	16274	- / - / 273 / 895	3.97	flavodoxin	(H') Kruskal-Wallis w/ Ties Corr.	2	23.2182	9.08287e-06	0	0	0	0	0	0	0	0	0	0	0	0	0	0	0	0	0	0	0	0	0	0	0	0	2656.14	2333.96	3872.72	0	2247.53	0	4043.4	1235.23	1489.53	2055.54	1176.83
93	12771_15803314_hypothetical protein Z4108 _- / - / 481 / -	15803314	Z4108	(yqcC)		12771	12771	- / - / 481 / -	4.85	hypothetical protein Z4108	(H') Kruskal-Wallis w/ Ties Corr.	2	11.3305	0.00346433	0	0	0	0	0	0	0	0	0	0	0	0	0	0	0	0	0	0	0	0	0	0	0	0	0	0	0	0	0	2309.75	2936.28	2710.85	1633.64	0	1256.33
822	65076_15803316_7-cyano-7-deazaguanine reductase _- / 708 / 650 / 918	15803316	Z4111	queF	CY, Ho-2	32538	65076	- / 708 / 650 / 918	5.51	7-cyano-7-deazaguanine reductase	(H') Kruskal-Wallis w/ Ties Corr.	2	8.60014	0.0135676	0	0	0	0	0	0	0	0	0	0	0	0	0	0	0	0	0	341.278	0	349.42	0	632.773	0	120.316	0	656.013	0	0	614.691	0	1129.32	280.411	0	860.222	993.329
707	50970_15803317_hypothetical protein Z4112 _297 / 370 / 892 / 802	15803317	Z4112	ygdH	CY	50970	50970	297 / 370 / 892 / 802	6.05	hypothetical protein Z4112	(H') Kruskal-Wallis w/ Ties Corr.	2	9.59911	0.00823343	2390.58	0	2110.04	1620.41	1821.81	2067.31	1416.1	0	1460.82	1345.41	2158.06	1490.05	1742.67	1479.95	2413.97	312.582	3661.92	201.274	2251.28	0	0	0	0	1096.69	606.429	111.616	0	0	855.317	0	0	0	0	0	0
908	81286_15803321_L-1,2-propanediol oxidoreductase _506 / 275 / 243 / 645	15803321	Z4116	fucO	CY, Ho-2	40642.9	81286	506 / 275 / 243 / 645	5.1	L-1,2-propanediol oxidoreductase	(H') Kruskal-Wallis w/ Ties Corr.	2	13.8635	0.00097627	0	0	0	0	0	0	0	596.378	1369.28	664.508	2654.98	480.468	1846.48	1097.68	895.218	3486.34	711.675	2245.37	944.612	3383.27	2271.94	3200.82	2529.84	2055.75	2341.15	4662.69	2901.43	0	1981	1167.39	2081.02	1924.94	3952.5	2944.13	4970.27
1243	389760_15803324_L-fucose isomerase _325 / 591 / - / -	15803324	Z4119	fucI	CY, Ho-6	64960	389760	325 / 591 / - / -	5.52	L-fucose isomerase	(H') Kruskal-Wallis w/ Ties Corr.	2	11.6532	0.00294802	1437.27	316.126	507.29	0	311.101	2983	0	2671.65	0	3774.82	317.59	1119.9	0	492.188	1173.02	0	569.421	0	0	0	355.7	0	317.236	264.324	0	0	0	0	0	0	0	0	0	0	0
955	92835_15803326_protein of fucose operon _902 / 272 / 877 / 1102	15803326	Z4121	fucU	CY, Ho-6	15472.5	92835	902 / 272 / 877 / 1102	5.57	protein of fucose operon	(H') Kruskal-Wallis w/ Ties Corr.	2	21.2716	2.40395e-05	0	0	0	0	0	0	0	0	0	0	0	0	3271.44	2127.36	0	0	4278.67	1894.74	5636.67	3633.94	1230.21	1882.76	2490.84	2404.24	0	0	0	0	0	0	0	0	1098.76	0	0
432	31879_15803333_hypothetical protein Z4128 _- / - / 562 / 1488	15803333	Z4128	csdE (ygdK)	CY, Ho-2	15939.7	31879	- / - / 562 / 1488	6.11	hypothetical protein Z4128	(H') Kruskal-Wallis w/ Ties Corr.	2	23.2182	9.08287e-06	0	0	0	0	0	0	0	0	0	0	0	0	0	0	0	0	0	0	0	0	0	0	0	0	440.229	1044.46	774.033	0	1461.27	697.721	895.873	414.59	0	1369.73	388.101
797	60957_15803346_thymidylate synthase _478 / 171 / 408 / 710	15803346	Z4144	thyA	CY, Ho-2	30478.7	60957	478 / 171 / 408 / 710	5.62	thymidylate synthase	(H') Kruskal-Wallis w/ Ties Corr.	2	18.6517	8.90907e-05	607.463	0	0	0	531.579	0	0	0	1284.52	1826.29	550.648	436.409	4902.21	2428.52	2376.72	2644.54	2884.33	3832.22	609.928	3674.56	3015.89	4673.83	4477.65	3229.13	1240.78	3416.92	1688.48	0	1399.87	0	1260.47	384.992	931.012	318.984	1109.02
559	38454_15803354_putative aldo-keto reductase _- / 332 / 385 / 1290	15803354	Z4152	tas	CY	38454	38454	- / 332 / 385 / 1290	6.42	putative aldo-keto reductase	(H') Kruskal-Wallis w/ Ties Corr.	2	10.7547	0.00461994	0	0	0	0	0	0	0	0	0	0	0	0	2188.04	539.584	0	2936.14	0	1900.7	0	4100.64	0	2844.97	0	1319.1	0	2480.67	734.908	0	1778.52	0	845.549	391.658	3785.09	975.957	1126.97
1131	184878_15803358_diaminopimelate decarboxylase _- / 587 / 450 / 1531	15803358	Z4156	lysA	CY, Ho-4	46219.6	184878	- / 587 / 450 / 1531	5.63	diaminopimelate decarboxylase	(H') Kruskal-Wallis w/ Ties Corr.	2	19.5829	5.59291e-05	0	0	0	0	0	0	0	0	0	0	0	0	0	0	447.223	0	0	962.823	0	926.267	0	963.853	0	300.015	424.463	1257.81	745.339	566.187	1082.15	677.975	865.346	800.763	1919.21	2309.32	762.13
1024	115259_15803426_lysyl-tRNA synthetase _293 / 85 / 584 / 491	15803426	Z4228	lysS	CY, Ho-2	57629.2	115259	293 / 85 / 584 / 491	5.11	lysyl-tRNA synthetase	(H') Kruskal-Wallis w/ Ties Corr.	2	20.9743	2.78928e-05	2127.52	0	0	1599.93	2882.38	654.159	3360.72	3222.35	825.44	1773.86	422.145	1533.5	7178.66	14021.8	6795.06	1936.3	8648.59	9085.77	8478.92	9907.73	9589.85	7821.98	7727.83	8290.23	684.52	912.614	177.382	228.568	2908.01	136.82	1571.06	0	0	210.188	460.808
327	25626_15803429_thiol:disulfide interchange protein DsbC _- / - / 374 / -	15803429	Z4231	dsbC	PP	25626.4	25626	- / - / 374 / -	6.3	thiol:disulfide interchange protein DsbC	(H') Kruskal-Wallis w/ Ties Corr.	2	23.2182	9.08287e-06	0	0	0	0	0	0	0	0	0	0	0	0	0	0	0	0	0	0	0	0	0	0	0	0	923.874	822.636	813.016	0	1572.78	1482.93	0	2619.89	1569.01	5753.7	1661.5
215	19700_15803431_flavodoxin FldB _- / - / 313 / -	15803431	Z4233	fldB	CY	19699.5	19700	- / - / 313 / -	4.09	flavodoxin FldB	(H') Kruskal-Wallis w/ Ties Corr.	2	14.0384	0.000894539	0	0	0	0	0	0	0	0	0	0	0	0	0	0	0	0	0	0	0	0	0	0	0	0	0	790.073	764.658	0	0	0	0	5051.1	1510.54	3125.85	8424.77
510	36057_15803434_putative global regulator _- / 453 / 214 / 969	15803434	Z4236	ygfZ	CY	36056.6	36057	- / 453 / 214 / 969	5.1	putative global regulator	(H') Kruskal-Wallis w/ Ties Corr.	2	25.522	2.87056e-06	0	0	0	0	0	0	0	0	0	0	0	0	672.542	1665.86	815.164	0	0	1168.33	0	1960.46	0	874.378	0	650.612	4293.72	2692.13	2347.63	2518.62	2724.89	1284.61	2453.55	4539.06	1812.25	3738.19	4317.91
74	11905_15803436_hypothetical protein Z4238 _- / - / 419 / 1213	15803436	Z4238	yqfB		11905	11905	- / - / 419 / 1213	4.68	hypothetical protein Z4238	(H') Kruskal-Wallis w/ Ties Corr.	2	19.9716	4.60485e-05	0	0	0	0	0	0	0	0	0	0	0	0	0	0	0	0	0	0	0	0	0	0	0	0	0	1434.91	1416.85	0	2743.92	0	815.737	3807.44	1758.65	1254.64	625.034
760	55384_15803437_6-phospho-beta-glucosidase BglA _- / 201 / 784 / 1641	15803437	Z4239	bglA	PP	55384.2	55384	- / 201 / 784 / 1641	5.58	6-phospho-beta-glucosidase BglA	(H') Kruskal-Wallis w/ Ties Corr.	2	26.7375	1.56327e-06	0	0	0	0	0	0	0	0	0	0	0	0	2080.68	2290.56	2054.89	2806.1	2040.36	4016.14	3882.58	4043.45	3129.02	3005.67	1319.78	2788.11	0	219.191	1083.14	0	314.3	0	187.121	0	418.062	431.004	149.114
1235	364094_15803438_glycine dehydrogenase _76 / 50 / 847 / 375	15803438	Z4240	gcvP	CY, Ht-6	104342	364094	76 / 50 / 847 / 375	5.66	glycine dehydrogenase	(H') Kruskal-Wallis w/ Ties Corr.	2	21.9674	1.69765e-05	12397	2522.44	2006.07	15410.2	3149.17	25908.1	3182.21	11522	3246.63	13566.3	1398.9	8573.56	5230.65	14042.8	16633.7	7509.43	12906	6888.24	10898.8	6042.73	11418.5	5411.08	10595.6	9779.77	0	0	350.284	0	635.271	0	457.61	0	337.628	0	0
114	13811_15803439_glycine cleavage system protein H _- / - / 115 / 559	15803439	Z4241	gcvH	CY, Ht-Mu	13810.6	13811	- / - / 115 / 559	4.01	glycine cleavage system protein H	(H') Kruskal-Wallis w/ Ties Corr.	2	23.2182	9.08287e-06	0	0	0	0	0	0	0	0	0	0	0	0	0	0	0	0	0	0	0	0	0	0	0	0	23341.5	3593.82	1937.72	0	14109.1	0	8466.04	3101.72	1870.7	3865.35	1478.73
1236	364094_15803440_glycine cleavage system aminomethyltransferase T _1012 / 251 / 53 / 97	15803440	Z4242	gcvT	CY, Ht-6	40188.2	364094	1012 / 251 / 53 / 97	5.46	glycine cleavage system aminomethyltransferase T	(H') Kruskal-Wallis w/ Ties Corr.	2	23.4889	7.9333e-06	0	0	0	0	0	0	0	0	0	0	0	0	7297.51	0	0	10497.9	0	3380.57	0	2025.93	0	1686.68	0	2262.6	16299.1	15044	9262.07	19051.5	14499	7002.07	10614	5498.03	9878.04	5821.66	8592.41
1146	199262_15803443_proline aminopeptidase P II _141 / 108 / 335 / 694	15803443	Z4245	pepP	CY, Ho-4	49815.5	199262	141 / 108 / 335 / 694	5.2	proline aminopeptidase P II	(H) Kruskal-Wallis	2	12.3034	0.00212991	5046.45	797.369	0	4089.15	4395.19	7680.69	3826.36	6253.67	1057.28	6058.91	447.36	3604.77	2762.68	3763.68	7534.21	2244.61	3047.78	1499.78	1784.49	7477.98	5948.69	5986.3	9462.8	4683	1440.68	2041	840.473	772.797	1463.3	403.886	1463.99	1083.35	323.362	669.152	1030.57
249	21229_161367534_hypothetical protein Z4246 _- / 651 / 292 / -	161367534	Z4246	ygfB	CY	21228.8	21229	- / 651 / 292 / -	4.19	hypothetical protein Z4246	(H') Kruskal-Wallis w/ Ties Corr.	2	11.0192	0.00404779	0	0	0	0	0	0	0	0	0	0	0	0	0	0	0	0	0	1733.19	0	0	0	0	0	157.563	0	1147.26	3468.54	0	0	0	0	7497.18	4489.94	1536.8	3565.96
1346	9999999_15803445_Z-ring-associated protein _722 / 513 / 428 / 277	15803445	Z4247	ygfE (zapA)	CY/IM, Ht-Mu	12593.7	9999999	722 / 513 / 428 / 277	5.22	Z-ring-associated protein	(H') Kruskal-Wallis w/ Ties Corr.	2	12.5073	0.00192339	997.004	0	0	0	0	0	0	0	0	0	0	90.6368	816.397	701.273	659.02	0	798.887	706.979	0	0	995.629	694.664	0	488.441	1297.86	1152.86	1519.78	1732.08	1652.27	516.018	1983.85	606.972	2160.79	0	0
655	45719_15803449_ribose-5-phosphate isomerase A _- / 150 / 81 / 963	15803449	Z4252	rpiA	CY, Ho-2	22859.5	45719	- / 150 / 81 / 963	5.2	ribose-5-phosphate isomerase A	(H') Kruskal-Wallis w/ Ties Corr.	2	20.0795	4.36303e-05	0	0	0	0	0	0	0	0	0	0	0	0	12149.7	665.751	0	17295.9	0	5276.55	0	6745.95	1660.85	4680.26	762.948	4476.17	5939.01	7885.52	9525.15	6635.64	2512.69	8686.86	9552.69	5580.77	7798.53	3830.08	5751.27
347	26634_15803456_hypothetical protein Z4259 _282 / 110 / 1206 / 1567	15803456	Z4259	yggE	PP	26634.1	26634	282 / 110 / 1206 / 1567	6.1	hypothetical protein Z4259	(H') Kruskal-Wallis w/ Ties Corr.	2	23.1038	9.61776e-06	3325.01	0	0	745.476	0	4600.6	0	4120.42	0	4158.44	0	1540.9	4895.7	6790.82	5933.9	1979.78	7201.25	3401.9	6324.55	7339.36	5421.39	8486.59	7825.49	5963.7	0	0	0	0	0	0	0	0	0	0	335.873
886	78292_161367532_fructose-bisphosphate aldolase _- / 17 / 91 / 300	161367532	Z4263	fba	CY, Ho-2	39145.8	78292	- / 17 / 91 / 300	5.52	fructose-bisphosphate aldolase	(H') Kruskal-Wallis w/ Ties Corr.	2	29.315	4.30853e-07	0	0	0	0	0	0	0	0	0	0	0	0	8054.97	13966.3	21153.5	19554	14218	27636.1	14047.9	25157.4	18830.9	24784.5	23451.6	19168.6	3076.5	6743.2	12047.1	2357.05	5206.45	3155.8	6250.66	4955.87	6925.3	2380.85	6678.76
1081	144425_15803473_transketolase _389 / 20 / 309 / 320	15803473	Z4279	tktA	CY, Ho-2	72212.5	144425	389 / 20 / 309 / 320	5.48	transketolase	(H') Kruskal-Wallis w/ Ties Corr.	2	24.2759	5.35259e-06	2981.04	0	0	1837.5	0	0	512.628	330.528	946.302	813.356	1467.87	808.111	14934.6	29963.9	25493.2	19386.2	18489.6	25619.9	18811.1	22855.5	17227.3	22652.7	24085.2	21774.5	1177.1	2431.17	2974.82	1578.21	3984.08	782.6	3388.06	1106.1	1545.66	1214.58	1753.68
834	67111_15803475_agmatinase _386 / 115 / - / 1355	15803475	Z4281	speB	CY, Ho-2	33555.7	67111	386 / 115 / - / 1355	5.14	agmatinase	(H') Kruskal-Wallis w/ Ties Corr.	2	24.7405	4.24299e-06	0	0	0	0	0	5156.86	0	0	1735.23	2484.99	0	852.461	3040.63	7832.78	5405.31	1640.3	5963.42	7394.99	7070.51	5064.82	5237.75	3689.61	6248.91	5326.28	0	0	0	0	0	0	0	0	0	0	0
1213	295535_15803477_arginine decarboxylase _404 / 215 / 1003 / 167	15803477	Z4283	speA	PP, Ho-4	73883.6	295535	404 / 215 / 1003 / 167	4.83	arginine decarboxylase	(H') Kruskal-Wallis w/ Ties Corr.	2	21.3327	2.33169e-05	1430.04	0	0	0	310.064	1236.66	334.741	885.623	1747.71	1609.63	968.207	774.788	2943.99	2386.52	1297.57	701.319	4461.64	1394.8	4148.97	1560.32	3293.04	1855.76	3666.85	2519.16	0	0	121.81	0	178.923	0	428.194	0	0	0	0
1111	167800_15803481_S-adenosylmethionine synthetase _224 / 341 / 654 / 291	15803481	Z4287	metK	CY, Ho-4	41949.9	167800	224 / 341 / 654 / 291	5.1	S-adenosylmethionine synthetase	(H') Kruskal-Wallis w/ Ties Corr.	2	11.4049	0.00333778	2156.91	735.463	3655.29	0	2629.98	3282.82	2044.29	3207.48	3012.64	644.888	3504.82	2261.33	1412.5	698.903	1997.38	0	2770.26	607.31	3649.5	882.309	1303.48	611.278	0	1266.63	1568.22	462.712	0	0	1105.81	0	1593.11	0	0	0	0
1068	141726_15803486_glutathione synthetase _- / 147 / 605 / 1071	15803486	Z4292	gshB	CY, Ho-4	35431.5	141726	- / 147 / 605 / 1071	5.11	glutathione synthetase	(H') Kruskal-Wallis w/ Ties Corr.	2	27.1847	1.25005e-06	0	0	0	0	0	0	0	0	0	0	0	0	2741.87	4414.48	4984.98	2311.14	2352.64	4465.44	1771.05	5138.07	3373.65	7723.57	4695.77	3997.51	1708.3	334.92	332.132	375.627	1445.65	0	531.09	533.586	640.906	0	0
235	20685_161367530_hypothetical protein Z4293 _- / - / 537 / 1296	161367530	Z4293	yqgE	PP or Ex	20685.2	20685	- / - / 537 / 1296	5.34	hypothetical protein Z4293	(H') Kruskal-Wallis w/ Ties Corr.	2	19.9716	4.60485e-05	0	0	0	0	0	0	0	0	0	0	0	0	0	0	0	0	0	0	0	0	0	0	0	0	0	999.731	1317.39	0	954.725	438.288	1147.35	1591.95	0	874.044	500.808
141	15200_15803488_Holliday junction resolvase-like protein _- / - / 796 / -	15803488	Z4294	yqgF	CY, Ho-1	15199.8	15200	- / - / 796 / -	6.74	Holliday junction resolvase-like protein	(H') Kruskal-Wallis w/ Ties Corr.	2	8.78171	0.0123902	0	0	0	0	0	0	0	0	0	0	0	0	0	0	0	0	0	0	0	0	0	0	0	0	0	264.821	316.938	0	915.224	0	501.861	0	0	0	0
330	25786_15803490_hypothetical protein Z4296 _- / 955 / 298 / -	15803490	Z4296	yggS	CY	25786.4	25786	- / 955 / 298 / -	6.09	hypothetical protein Z4296	(H') Kruskal-Wallis w/ Ties Corr.	2	28.8317	5.4863e-07	0	0	0	0	0	0	0	0	0	0	0	0	0	0	0	0	0	0	0	0	0	426.699	0	38.7908	894.116	2638.14	1825.1	1198.79	1513.14	1783.37	907.31	3360.73	2012.69	4497.62	1998.12
609	41984_15803493_putative deoxyribonucleotide triphosphate pyrophosphatase _- / 386 / 477 / 637	15803493	Z4299	yggV	CY, Ho-2	20991.9	41984	- / 386 / 477 / 637	5.23	putative deoxyribonucleotide triphosphate pyrophosphatase	(H') Kruskal-Wallis w/ Ties Corr.	2	8.8163	0.0121777	0	0	0	0	0	0	0	0	0	0	0	0	4119.8	0	0	2341.92	0	1022.41	0	1470.07	0	1530.34	0	953.14	2006.92	590.02	0	0	2122.73	383.72	4587.24	0	504.225	0	429.209
524	36849_15803496_L-asparaginase II _647 / 351 / 19 / 398	15803496	Z4302	ansB	PP	36849.1	36849	647 / 351 / 19 / 398	5.68	L-asparaginase II	(H') Kruskal-Wallis w/ Ties Corr.	2	24.0061	6.12543e-06	0	0	0	0	0	594.036	0	0	300.493	645.173	385.662	175.033	334.372	331.224	1628.12	0	0	2916.87	0	1957.81	1652.78	2328.52	1150.25	1118.18	16462.2	17895.2	12295.9	27105.8	7820.2	15207.7	11149	19811.4	21129	25479.6	15748.2
343	26476_15803497_hypothetical protein Z4303 _- / 850 / 513 / 1636	15803497	Z4303	yggN		26476	26476	- / 850 / 513 / 1636	8.97	hypothetical protein Z4303	(H') Kruskal-Wallis w/ Ties Corr.	2	23.6786	7.2154e-06	0	0	0	0	0	0	0	0	0	0	0	0	0	0	0	0	0	0	0	316.099	0	330.318	0	58.7652	1705.53	402.581	1790.43	427.11	564.91	816.428	1386.08	641.061	0	791.927	609.827
97	12866_161367528_hypothetical protein Z4304 _- / - / 209 / 767	161367528	Z4304	yggL	CY	12866	12866	- / - / 209 / 767	4.81	hypothetical protein Z4304	(H') Kruskal-Wallis w/ Ties Corr.	2	26.6667	1.6196e-06	0	0	0	0	0	0	0	0	0	0	0	0	0	0	0	0	0	0	0	0	0	0	0	0	1589.77	2814.42	3245.09	3195.64	2690.41	2536.71	2422.51	2240.81	2675.38	0	3552.73
58	10952_15803501_hypothetical protein Z4307 _- / - / 62 / 1494	15803501	Z4307	yggX	CY, Ho-1	10952.2	10952	- / - / 62 / 1494	5.91	hypothetical protein Z4307	(H') Kruskal-Wallis w/ Ties Corr.	2	30.329	2.59505e-07	0	0	0	0	0	0	0	0	0	0	0	0	0	0	0	0	0	0	0	0	0	0	0	0	12050.6	6755.66	10542.1	12925.6	7137.78	8652.88	6120.97	11889.9	7459.77	13522.4	9694.85
1066	141061_15803533_bifunctional glutathionylspermidine amidase/glutathionylspermidine synthetase _- / 493 / 1345 / 1389	15803533	Z4342	gsp	CY, Ho-2	70530.4	141061	- / 493 / 1345 / 1389	5.08	bifunctional glutathionylspermidine amidase/glutathionylspermidine synthetase	(H') Kruskal-Wallis w/ Ties Corr.	2	17.8486	0.000133116	0	0	0	0	0	0	0	0	0	0	0	0	0	1013.21	594.692	0	0	532.95	1056.88	340.58	1006.61	531.812	933.972	546.427	0	0	0	0	0	0	0	0	145.613	0	0
478	34228_15803534_putative glutathione S-transferase YghU _1038 / 365 / 447 / 1346	15803534	Z4343	yghU	CY	34227.5	34228	1038 / 365 / 447 / 1346	6.56	putative glutathione S-transferase YghU	(H') Kruskal-Wallis w/ Ties Corr.	2	13.584	0.00112271	0	0	0	0	0	0	0	0	0	0	0	0	3773.13	400.669	0	2261.61	0	1456.58	0	2793.31	0	2543.58	0	1202.63	1385.36	201.947	1413.92	0	1465.3	828.955	1055.51	976.345	1169.43	1876.18	1547.96
185	17723_15803538_hydrogenase 2 maturation endopeptidase _- / - / 586 / 725	15803538	Z4347	hybD	CY	17723	17723	- / - / 586 / 725	4.67	hydrogenase 2 maturation endopeptidase	(H') Kruskal-Wallis w/ Ties Corr.	2	14.0384	0.000894539	0	0	0	0	0	0	0	0	0	0	0	0	0	0	0	0	0	0	0	0	0	0	0	0	0	272.314	335.393	0	0	0	0	1626.71	1298.94	2232.82	514.064
1128	181748_15803539_hydrogenase 2 large subunit _378 / 638 / 724 / 585	15803539	Z4348	hybC	PP/IM, Ht-4	62488.8	181748	378 / 638 / 724 / 585	5.84	hydrogenase 2 large subunit	(H') Kruskal-Wallis w/ Ties Corr.	2	9.25112	0.00979819	1399.43	0	988.166	0	303.429	968.155	327.943	866.151	1710.31	1048.76	1579.15	835.591	247.508	246.393	0	0	0	212.35	0	205.492	615.672	0	0	138.856	628.854	247.173	244.625	0	532.38	0	1065.26	0	0	0	374.942
1130	181748_15803542_hydrogenase 2 small subunit _290 / 951 / - / 1281	15803542	Z4351	hybO	PP/IM, Ht-4	39650.5	181748	290 / 951 / - / 1281	6.28	hydrogenase 2 small subunit	(H') Kruskal-Wallis w/ Ties Corr.	2	23.2182	9.08287e-06	691.368	562.086	1967.31	0	1819.9	479.362	650.779	0	2918.57	3127.21	4394.83	1510.13	0	0	0	0	0	0	0	0	0	0	0	0	0	0	0	0	0	0	0	0	0	0	0
571	38804_15803545_aldo-keto reductase _147 / 427 / - / -	15803545	Z4354	yghZ	CY	38804.3	38804	147 / 427 / - / -	5.88	aldo-keto reductase	(H') Kruskal-Wallis w/ Ties Corr.	2	21.5752	2.06539e-05	6098.82	5028.2	2460.85	1181.49	748.653	6328.91	1238.53	6478.11	1521.15	1961.36	1179.54	3111.42	0	1366.72	1671.96	0	1352.7	0	0	574.435	1272.96	0	389.054	602.53	0	0	0	0	0	0	0	0	0	0	0
925	84163_15803555_putative oxidoreductase _689 / 177 / 217 / 591	15803555	Z4364	yqhD	CY, Ho-2	42081.4	84163	689 / 177 / 217 / 591	5.72	putative oxidoreductase	(H') Kruskal-Wallis w/ Ties Corr.	2	18.1539	0.000114267	0	0	0	0	0	0	0	0	1209.79	0	519.602	157.217	2629.25	1116.44	607.013	1518.02	736.363	6198.75	2911.39	4692.41	2772.93	6511.07	2144.24	2894.35	629.3	1382.27	2537.06	0	1415.75	977.125	2379.57	3773.31	6779.32	3366.51	3888.59
422	31129_161367527_2,5-diketo-D-gluconate reductase A _- / - / 219 / 1093	161367527	Z4365	dkgA	CY	31128.5	31129	- / - / 219 / 1093	5.86	2,5-diketo-D-gluconate reductase A	(H') Kruskal-Wallis w/ Ties Corr.	2	30.329	2.59505e-07	0	0	0	0	0	0	0	0	0	0	0	0	0	0	0	0	0	0	0	0	0	0	0	0	2701.47	2550.67	2520.84	724.114	2743.07	1724.24	3842.09	2792.37	2432.44	3554.06	6037.1
632	43780_15803569_modulator of drug activity B _- / 953 / 359 / -	15803569	Z4379	mdaB	CY, Ho-2	21890.1	43780	- / 953 / 359 / -	5.85	modulator of drug activity B	(H') Kruskal-Wallis w/ Ties Corr.	2	17.081	0.000195389	0	0	0	0	0	0	0	0	0	0	0	0	0	0	0	0	0	478.415	0	0	0	0	0	43.4922	0	1653.27	1906.25	0	310.236	0	467.944	3510.16	523.863	3974.89	3339.15
276	23064_15803570_hypothetical protein Z4380 _- / 372 / 310 / 827	15803570	Z4380	ygiN	CY, Ho-2	11532	23064	- / 372 / 310 / 827	5.79	hypothetical protein Z4380	(H') Kruskal-Wallis w/ Ties Corr.	2	15.0001	0.000553046	0	0	0	0	0	0	0	0	0	0	0	0	2234.13	1036.77	0	3059.66	0	862.34	0	1802.16	1125.95	2872.82	0	1181.26	1528.4	1645.37	2212.89	2366.78	1599.05	743.553	858.271	1458.5	0	1397.83	1641.41
849	70274_15803577_DNA topoisomerase IV subunit B _- / 1046 / 710 / 650	15803577	Z4387	parE	CY	70274	70274	- / 1046 / 710 / 650	5.44	DNA topoisomerase IV subunit B	(H') Kruskal-Wallis w/ Ties Corr.	2	17.081	0.000195389	0	0	0	0	0	0	0	0	0	0	0	0	0	0	0	0	0	0	0	0	0	297.044	0	27.004	780.078	402.328	232.946	555.417	577.155	0	0	352.867	0	447.456	254.958
417	30937_15803579_cyclic 3',5'-adenosine monophosphate phosphodiesterase _- / - / 611 / 738	15803579	Z4389	cpdA (icc)	CY	30936.9	30937	- / - / 611 / 738	5.54	cyclic 3',5'-adenosine monophosphate phosphodiesterase	(H') Kruskal-Wallis w/ Ties Corr.	2	14.0384	0.000894539	0	0	0	0	0	0	0	0	0	0	0	0	0	0	0	0	0	0	0	0	0	0	0	0	642.87	374.376	0	0	1087.95	0	0	561.276	1443.78	998.807	0
649	45024_15803585_putative synthetase/amidase _- / 420 / 613 / 1643	15803585	Z4395	ygiC	CY	45024.4	45024	- / 420 / 613 / 1643	4.69	putative synthetase/amidase	(H') Kruskal-Wallis w/ Ties Corr.	2	10.7836	0.00455383	0	0	0	0	0	0	0	0	0	0	0	0	1459.36	351.68	0	0	345.962	1584.48	0	1823.34	0	2213.76	412.428	744.637	0	882.835	1047.12	0	1266.03	0	904.308	0	1009.89	222.082	802.148
664	46705_15803589_3,4-dihydroxy-2-butanone 4-phosphate synthase _- / - / 597 / 239	15803589	Z4399	ribB	CY, Ho-2	23352.5	46705	- / - / 597 / 239	4.9	3,4-dihydroxy-2-butanone 4-phosphate synthase	(H') Kruskal-Wallis w/ Ties Corr.	2	14.0384	0.000894539	0	0	0	0	0	0	0	0	0	0	0	0	0	0	0	0	0	0	0	0	0	0	0	0	645.506	0	1134.73	0	1646.35	513.035	1308.87	0	0	0	570.176
96	12861_15803590_hypothetical protein Z4400 _- / - / 716 / 1084	15803590	Z4400	_		12861.2	12861	- / - / 716 / 1084	5.54	hypothetical protein Z4400	(H') Kruskal-Wallis w/ Ties Corr.	2	8.78171	0.0123902	0	0	0	0	0	0	0	0	0	0	0	0	0	0	0	0	0	0	0	0	0	0	0	0	950.572	257.148	0	0	676.69	0	479.492	0	0	0	0
1014	109994_15803600_bifunctional dihydroneopterin aldolase/dihydroneopterin triphosphate 2'-epimerase _- / 296 / 997 / 981	15803600	Z4411	folB	CY, Ho-8	13749.2	109994	- / 296 / 997 / 981	4.77	bifunctional dihydroneopterin aldolase/dihydroneopterin triphosphate 2'-epimerase	(H') Kruskal-Wallis w/ Ties Corr.	2	20.8602	2.95295e-05	0	0	0	0	0	0	0	0	0	0	0	0	985.876	1013.12	826.094	0	986.715	1778.49	0	2566.45	2526.43	3561.15	4691.05	1721.4	0	0	0	0	0	0	0	0	960.895	0	0
1254	449077_15803609_RNA polymerase sigma factor RpoD _146 / 209 / 963 / 600	15803609	Z4420	rpoD	CY, Ht-5	70204.5	449077	146 / 209 / 963 / 600	4.71	RNA polymerase sigma factor RpoD	(H') Kruskal-Wallis w/ Ties Corr.	2	22.3827	1.37927e-05	6712.62	3228.31	1974.96	4172.1	5359.14	4256.92	4506.5	4852.42	976.641	5037.1	1262.44	3849.01	2853.94	6307.81	3547.85	1776.44	2583.36	1525.48	3119.67	1462.72	2971.3	1141.67	4261.07	2868.3	0	84.7916	0	0	318.974	0	380.259	0	0	292.663	142.809
739	53927_15803633_glucuronate isomerase _- / 517 / - / 489	15803633	Z4445	uxaC	CY	53927.5	53927	- / 517 / - / 489	5.37	glucuronate isomerase	(H') Kruskal-Wallis w/ Ties Corr.	2	19.9716	4.60485e-05	0	0	0	0	0	0	0	0	0	0	0	0	211.536	844.51	1377.49	0	626.885	174.946	0	709.614	260.959	923.472	0	466.311	0	0	0	0	0	0	0	0	0	0	0
60	11051_15803639_hypothetical protein Z4452 _163 / 619 / - / 639	15803639	Z4452	yqjD		11051	11051	163 / 619 / - / 639	9.05	hypothetical protein Z4452	(H') Kruskal-Wallis w/ Ties Corr.	2	22.102	1.58715e-05	2312.87	993.689	0	1492.1	4055.95	2416.32	4413.77	7125.72	2431.87	5241.8	4161.52	3149.6	1186.25	0	0	0	1164.08	838.329	0	0	0	0	0	289.878	0	0	0	0	0	0	0	0	0	0	0
411	30658_161367520_tartronate semialdehyde reductase _763 / 139 / 1108 / 781	161367520	Z4477	garR	CY	30658.5	30658	763 / 139 / 1108 / 781	5.59	tartronate semialdehyde reductase	(H') Kruskal-Wallis w/ Ties Corr.	2	26.4509	1.80413e-06	0	0	0	0	0	758.944	0	0	366.167	0	0	102.283	4906.66	4456.32	3964.78	2757.23	6415.43	2486.1	4225.8	5789.27	3521.72	4607.19	5602.14	4430.24	0	0	0	0	0	0	0	0	410.635	0	0
198	18533_15803698_hypothetical protein Z4517 _- / - / 211 / 117	15803698	Z4517	yhbS	CY	18533.1	18533	- / - / 211 / 117	4.57	hypothetical protein Z4517	(H') Kruskal-Wallis w/ Ties Corr.	2	26.6667	1.6196e-06	0	0	0	0	0	0	0	0	0	0	0	0	0	0	0	0	0	0	0	0	0	0	0	0	0	4272.82	2111.43	1162.42	2297.56	2166.31	2758.37	838.927	1017.16	1393.86	12135.9
1179	239532_15803706_polynucleotide phosphorylase/polyadenylase _68 / 116 / 1060 / 592	15803706	Z4525	pnp	CY, Ho-3	79844	239532	68 / 116 / 1060 / 592	5.35	polynucleotide phosphorylase/polyadenylase	(H') Kruskal-Wallis w/ Ties Corr.	2	24.2026	5.5523e-06	9424.02	2789.12	7098.11	10507.7	7660.64	10721.3	6550.09	10121.3	6727.69	7857.47	6238.76	7790.56	4661.26	7347.3	7704.19	3428.94	6440.85	2576.46	7937.67	4588.01	6256.69	3856.45	4596.23	5399.46	0	0	0	0	484.299	0	0	0	0	0	0
491	35086_15803708_tRNA pseudouridine synthase B _995 / 449 / 1065 / -	15803708	Z4527	truB	CY	35085.7	35086	995 / 449 / 1065 / -	5.71	tRNA pseudouridine synthase B	(H') Kruskal-Wallis w/ Ties Corr.	2	17.081	0.000195389	0	0	0	0	0	0	0	0	0	0	0	0	1168.07	363.919	0	0	1148.31	1356.16	0	515.791	959.874	676.634	1263.85	677.51	0	0	0	0	564.892	0	0	0	0	0	0
794	60612_15803709_ribosome-binding factor A _- / - / 250 / 1518	15803709	Z4528	rbfA	CY, Ho-4	15153.9	60612	- / - / 250 / 1518	5.93	ribosome-binding factor A	(H') Kruskal-Wallis w/ Ties Corr.	2	30.329	2.59505e-07	0	0	0	0	0	0	0	0	0	0	0	0	0	0	0	0	0	0	0	0	0	0	0	0	3750	3477.44	937.303	2839.73	1359.91	2137.03	4897.96	3523.8	1205.91	3731.22	1436.62
970	97323_15803710_translation initiation factor IF-2 _453 / 344 / 312 / 404	15803710	Z4529	infB	CY	97323.3	97323	453 / 344 / 312 / 404	5.85	translation initiation factor IF-2	(H') Kruskal-Wallis w/ Ties Corr.	2	8.20828	0.0165042	166.993	0	0	0	275.183	0	0	1255.08	1650.38	2279.98	1066.67	608.571	2297.44	535.592	1856.43	2004.87	265.049	1526	523.758	562.776	2494.24	585.67	2005.89	1332.52	3079.74	3096.29	2195.28	2293.99	1544.27	2002.07	2201.62	1179.02	513.474	140.159	713.733
753	54869_15803711_transcription elongation factor NusA _865 / 88 / 653 / 253	15803711	Z4530	nusA	CY, Ho-1	54868.7	54869	865 / 88 / 653 / 253	4.53	transcription elongation factor NusA	(H') Kruskal-Wallis w/ Ties Corr.	2	25.3736	3.09163e-06	307.193	0	425.302	0	0	0	0	0	0	0	0	66.5904	5795.53	10527.2	4878.16	6839.12	9235.24	3565.72	7798.96	5229.09	8616.54	6697.62	9925.51	7191.7	381.232	0	221.315	0	645.558	0	775.032	1075.35	429.341	442.544	1363.95
1286	16650_161367518_hypothetical protein Z4531 _- / - / 414 / 1568	161367518	Z4531	rimP (yhbC)	CY, 30S Rib	16650.3	9999999	- / - / 414 / 1568	4.6	hypothetical protein Z4531	(H') Kruskal-Wallis w/ Ties Corr.	2	11.3305	0.00346433	0	0	0	0	0	0	0	0	0	0	0	0	0	0	0	0	0	0	0	0	0	0	0	0	0	2150	1061.58	0	0	555.106	0	0	1973.86	3522.33	0
677	47545_15803716_phosphoglucosamine mutase _118 / 282 / 927 / 742	15803716	Z4538	glmM	CY	47544.7	47545	118 / 282 / 927 / 742	5.71	phosphoglucosamine mutase	(H') Kruskal-Wallis w/ Ties Corr.	2	26.172	2.07406e-06	4183.19	4704.58	2756.9	2647.25	2914.67	5980.95	3436.13	8639.83	2531.88	11719.1	3272.8	4798.84	1653.89	1638.65	2100.08	637.226	2780.3	1436.55	915.681	1180.67	2616.4	2047.84	5664.95	2061.11	0	226.887	0	0	162.667	0	388.316	0	0	0	511.969
180	17640_161367516_transcription elongation factor GreA _- / - / 148 / 752	161367516	Z4543	greA	CY	17640.3	17640	- / - / 148 / 752	4.71	transcription elongation factor GreA	(H') Kruskal-Wallis w/ Ties Corr.	2	30.329	2.59505e-07	0	0	0	0	0	0	0	0	0	0	0	0	0	0	0	0	0	0	0	0	0	0	0	0	5343.26	5578.59	4794.22	3857.55	3130.11	5574.67	3340.35	5793.41	3700.88	7952.03	8083.02
1314	9999999_15803726_50S ribosomal protein L21 _308 / 797 / 105 / 96	15803726	Z4549	rplU	CY, 50S Rib	11563.9	9999999	308 / 797 / 105 / 96	9.85	50S ribosomal protein L21	(H') Kruskal-Wallis w/ Ties Corr.	2	21.8732	1.77952e-05	2295.2	0	0	0	989.632	0	2165.06	1336.03	2422.27	1730.98	4174.81	1374	906.378	0	0	0	0	0	0	0	0	0	0	82.398	6911.94	4532.02	6718.53	10295.9	7148.34	8578.15	4681.11	4330.01	861.019	2377.35	2059.52
124	14380_15803731_hypothetical protein Z4554 _- / - / 642 / -	15803731	Z4554	mlaB (yrbB)	CY-IM, Ht-9	14379.9	14380	- / - / 642 / -	5.11	hypothetical protein Z4554	(H') Kruskal-Wallis w/ Ties Corr.	2	11.3305	0.00346433	0	0	0	0	0	0	0	0	0	0	0	0	0	0	0	0	0	0	0	0	0	0	0	0	0	1276.45	0	0	0	587.335	712.73	0	0	1133.93	584.158
302	23948_15803732_hypothetical protein Z4555 _- / 1003 / 59 / 646	15803732	Z4555	mlaC (yrbC)	PP	23947.7	23948	- / 1003 / 59 / 646	9.35	hypothetical protein Z4555	(H') Kruskal-Wallis w/ Ties Corr.	2	30.329	2.59505e-07	0	0	0	0	0	0	0	0	0	0	0	0	0	0	0	0	0	0	0	0	0	0	0	0	7689.53	7497.03	6239.46	12999.3	5657.92	8002.04	5434.15	8168.18	2634.04	3880.95	4781.67
898	79985_15803738_3-deoxy-D-manno-octulosonate 8-phosphate phosphatase _- / 285 / 899 / 1496	15803738	Z4561	kdsC (yrbI)	CY, Ho-4	19996.3	79985	- / 285 / 899 / 1496	4.94	3-deoxy-D-manno-octulosonate 8-phosphate phosphatase	(H') Kruskal-Wallis w/ Ties Corr.	2	22.8195	1.10866e-05	0	0	0	0	0	0	0	0	0	0	0	0	2165.06	2155.24	1757.19	0	707.631	2519.25	888.385	4227.3	2676.51	2513.87	825.14	1857.78	0	330.399	0	0	0	0	0	0	625.359	0	498.677
221	20126_15803740_hypothetical protein Z4563 _- / - / 572 / -	15803740	Z4563	yhbN (lptA)	PP	20126.2	20126	- / - / 572 / -	8.96	hypothetical protein Z4563	(H') Kruskal-Wallis w/ Ties Corr.	2	16.9153	0.000212267	0	0	0	0	0	0	0	0	0	0	0	0	0	0	0	0	0	0	0	0	0	0	0	0	1783.31	523.912	484.556	0	752.071	710.031	0	1276.07	0	676.234	0
1251	432804_15803742_RNA polymerase factor sigma-54 _- / 582 / 1195 / 666	15803742	Z4565	rpoN	CY, Ht-5	53991.8	432804	- / 582 / 1195 / 666	4.62	RNA polymerase factor sigma-54	(H') Kruskal-Wallis w/ Ties Corr.	2	13.9368	0.00094115	0	0	0	0	0	0	0	0	0	0	0	0	827.363	816.459	260.825	0	0	358.171	0	317.351	494.188	0	461.217	321.416	0	0	0	0	0	0	0	0	348.496	0	0
54	10750_15803743_putative sigma(54) modulation protein _- / - / 186 / 1446	15803743	Z4566	yhbH	CY	10749.9	10750	- / - / 186 / 1446	6.5	putative sigma(54) modulation protein	(H') Kruskal-Wallis w/ Ties Corr.	2	16.9153	0.000212267	0	0	0	0	0	0	0	0	0	0	0	0	0	0	0	0	0	0	0	0	0	0	0	0	0	3949.14	8586.5	0	0	7474.88	0	6288.52	1501.16	4142.35	2389.51
187	17958_15803744_sugar-specific enzyme IIA component of PTS _- / - / 277 / 342	15803744	Z4567	ptsN	CY	17958	17958	- / - / 277 / 342	6.08	sugar-specific enzyme IIA component of PTS	(H') Kruskal-Wallis w/ Ties Corr.	2	23.2182	9.08287e-06	0	0	0	0	0	0	0	0	0	0	0	0	0	0	0	0	0	0	0	0	0	0	0	0	2487.72	1836.14	1813.58	0	1579.72	0	627.884	4093.37	4902.9	1926.36	2781.38
286	23407_15803749_isoprenoid biosynthesis protein _- / 80 / 70 / 590	15803749	Z4573	elbB	CY	23407.3	23407	- / 80 / 70 / 590	4.75	isoprenoid biosynthesis protein	(H') Kruskal-Wallis w/ Ties Corr.	2	22.7862	1.1273e-05	0	0	0	0	0	0	0	0	0	0	0	0	11641	10646.5	5788.56	12076.6	844.389	10111.3	2098.68	16407.4	7712.55	13194.2	8179.09	8972.76	1441.66	7305.83	9344.05	964.802	11092.1	1161.82	9617.67	4105.99	10655.7	5072.3	13019.8
1047	130369_15803759_N-acetylneuraminate lyase _466 / 205 / 799 / 1679	15803759	Z4583	nanA	CY, Ho-4	32592.3	130369	466 / 205 / 799 / 1679	5.61	N-acetylneuraminate lyase	(H') Kruskal-Wallis w/ Ties Corr.	2	19.2836	6.49567e-05	0	542.896	871.717	0	0	0	0	1529.84	697.532	0	2786.67	584.423	5004.26	2478.82	2830.56	2698.78	5398.01	869.332	4525.36	2500.7	1847.2	2168.69	2285.43	2964.29	0	239.382	473.783	0	300.452	0	411.225	379.731	0	0	727.415
1082	145824_15803763_stringent starvation protein A _- / 165 / 30 / 615	15803763	Z4587	sspA	CY	24304	145824	- / 165 / 30 / 615	5.22	stringent starvation protein A	(H') Kruskal-Wallis w/ Ties Corr.	2	24.7498	4.2233e-06	0	0	0	0	0	0	0	0	0	0	0	0	9022.63	0	0	4563.13	0	5877.74	0	7984.22	0	14663	0	3828.25	10819.4	13073.4	19230.5	9670.82	13514.5	21374.5	14131.5	20817.7	18556.1	26315	22106.2
1294	9999999_15803764_30S ribosomal protein S9 _245 / 640 / 983 / 44	15803764	Z4588	rpsI	CY, 30S Rib	14855.6	9999999	245 / 640 / 983 / 44	10.94	30S ribosomal protein S9	(H') Kruskal-Wallis w/ Ties Corr.	2	15.1831	0.000504697	0	1318.97	1577.39	3028.08	580.954	0	1395.97	5536.55	3120.14	0	2016.6	1688.6	0	0	0	0	0	0	0	0	853.293	0	0	77.5721	0	0	0	754.13	0	0	0	0	0	0	0
1270	566676_15803768_serine endoprotease _1048 / 120 / 404 / 783	15803768	Z4593	degQ	PP, Ho-12	47223	566676	1048 / 120 / 404 / 783	6.09	serine endoprotease	(H') Kruskal-Wallis w/ Ties Corr.	2	26.9328	1.4178e-06	0	0	0	0	0	0	0	0	226.49	0	0	20.59	2672.22	4706.83	4078.61	1601.73	4367.39	4384.24	6520.69	3709.29	6941.22	5146.92	5423.98	4504.83	2074.73	408.066	537.779	0	2340.75	1287.43	3512.77	1732.96	518.921	713.598	1236.4
1019	112756_15803769_serine endoprotease _417 / - / - / -	15803769	Z4594	degS	PP/IM, Ho-3	37585.4	112756	417 / - / - / -	5.39	serine endoprotease	(H') Kruskal-Wallis w/ Ties Corr.	2	11.3305	0.00346433	661.016	0	815.175	0	2337.2	0	2543.39	0	2342.6	0	0	790.852	0	0	0	0	0	0	0	0	0	0	0	0	0	0	0	0	0	0	0	0	0	0	0
817	64672_15803770_malate dehydrogenase _- / 16 / 9 / 145	15803770	Z4595	mdh	CY, Ho-2	32336	64672	- / 16 / 9 / 145	5.61	malate dehydrogenase	(H') Kruskal-Wallis w/ Ties Corr.	2	22.229	1.48947e-05	0	0	0	0	0	0	0	0	0	0	0	0	42508.5	14038.9	7951.07	65291.3	2315.82	54358.2	1006.27	39992.8	12107.2	41619.8	13481.6	26788.3	16261.3	23364.2	28863.7	24330.3	23132.4	15794.1	28250.7	17495	22016	14590.6	23173.3
983	101964_15803771_arginine repressor _- / - / 367 / -	15803771	Z4596	argR	CY, Ho-6	16993.9	101964	- / - / 367 / -	4.93	arginine repressor	(H') Kruskal-Wallis w/ Ties Corr.	2	8.78171	0.0123902	0	0	0	0	0	0	0	0	0	0	0	0	0	0	0	0	0	0	0	0	0	0	0	0	1529.74	0	1422.24	0	0	0	0	6116.28	0	0	2164.84
710	51376_15803778_protease TldD _- / 544 / 1020 / 480	15803778	Z4603	tldD	CY	51376.1	51376	- / 544 / 1020 / 480	4.93	protease TldD	(H') Kruskal-Wallis w/ Ties Corr.	2	14.8413	0.000598748	0	0	0	0	0	0	0	0	0	0	0	0	627.516	280.371	507.059	418.918	306.447	543.584	0	0	772.107	815.839	0	388.349	0	155.825	154.204	0	223.775	0	267.686	0	0	0	0
846	69473_15803786_putative dehydrogenase _- / 181 / 332 / 601	15803786	Z4612	yhdH	CY, Ho-2	34736.4	69473	- / 181 / 332 / 601	5.63	putative dehydrogenase	(H') Kruskal-Wallis w/ Ties Corr.	2	22.6184	1.22594e-05	0	0	0	0	0	0	0	0	0	0	0	0	3383.89	2095.44	2392.53	5704.59	1659.16	3674.02	2185.75	3522.87	6245.4	5499.27	965.882	3393.53	2081.79	2456.97	2225.89	0	2348.71	0	3172.25	1304.14	780.092	1342.55	1550.75
463	33373_15803789_acetyl-CoA carboxylase biotin carboxyl carrier protein subunit _794 / 307 / 131 / 691	15803789	Z4615	accB	CY, Ho-2, Ht-8	16686.5	33373	794 / 307 / 131 / 691	4.66	acetyl-CoA carboxylase biotin carboxyl carrier protein subunit	(H') Kruskal-Wallis w/ Ties Corr.	2	23.7147	7.0863e-06	0	0	0	0	0	0	0	0	898.492	0	0	81.6811	1729.89	851.629	0	3449.87	0	2990.32	0	2168.09	0	1502.69	983.969	1243.31	4274.16	5548.91	8973.85	5730.62	5062.8	2000.8	8684.02	4819.62	2885.81	2645.1	6877.2
1196	269144_15803790_acetyl-CoA carboxylase biotin carboxylase subunit _210 / 346 / 491 / 564	15803790	Z4616	accC	CY, Ho-2, Ht-8	49366.7	269144	210 / 346 / 491 / 564	6.65	acetyl-CoA carboxylase biotin carboxylase subunit	(H') Kruskal-Wallis w/ Ties Corr.	2	10.3428	0.00567666	3752.07	1758.96	1236.39	1356.81	2832.14	1038.3	2607.84	1859.86	3668.45	3003.23	2032.27	2286.03	2392.05	1077.28	1054.3	871.821	2985.43	1133.3	1966.48	0	1605.39	565.441	191.277	1258.43	1691.85	998.378	1644.5	1260.07	1908.77	299.955	1336.77	0	0	0	0
380	28396_15803807_putative transferase _- / 428 / 496 / -	15803807	Z4650	(yrdA)		28395.9	28396	- / 428 / 496 / -	7.64	putative transferase	(H') Kruskal-Wallis w/ Ties Corr.	2	14.1672	0.000838755	0	0	0	0	0	0	0	0	0	0	0	0	1794.35	0	0	1208.64	0	1168.1	0	1868.05	0	1166.42	413.835	692.673	297.319	426.542	1477.36	0	2143.46	834.966	1470.34	300.74	813.46	839.818	639.913
391	29293_15803809_shikimate 5-dehydrogenase _- / - / 670 / 731	15803809	Z4652	aroE	CY, Ho-1	29293.4	29293	- / - / 670 / 731	5.35	shikimate 5-dehydrogenase	(H') Kruskal-Wallis w/ Ties Corr.	2	11.3305	0.00346433	0	0	0	0	0	0	0	0	0	0	0	0	0	0	0	0	0	0	0	0	0	0	0	0	0	262.976	0	0	1516.83	714.873	909.067	0	0	1040.44	0
209	19328_15803814_peptide deformylase _- / - / 112 / 198	15803814	Z4657	def	CY, Ho-1	19327.8	19328	- / - / 112 / 198	5.23	peptide deformylase	(H') Kruskal-Wallis w/ Ties Corr.	2	30.329	2.59505e-07	0	0	0	0	0	0	0	0	0	0	0	0	0	0	0	0	0	0	0	0	0	0	0	0	7090.48	6694.68	3308.19	1859.87	5399.74	7354.05	5042.12	7329.06	9576.55	8230.8	5070.53
476	34139_15803815_methionyl-tRNA formyltransferase _- / 869 / 344 / 1182	15803815	Z4658	fmt	CY, Ho-1	34139.1	34139	- / 869 / 344 / 1182	5.55	methionyl-tRNA formyltransferase	(H') Kruskal-Wallis w/ Ties Corr.	2	24.4942	4.79895e-06	0	0	0	0	0	0	0	0	0	0	0	0	0	0	0	0	0	0	0	650.394	0	0	0	59.1267	950.828	1689.87	1113.41	0	807.707	2284.69	646.468	1494.95	1432.48	1723.66	1137.69
1316	9999999_15803821_50S ribosomal protein L17 _67 / 122 / 395 / 51	15803821	Z4664	rplQ	Cy, 50S Rib	14364	9999999	67 / 122 / 395 / 51	11.05	50S ribosomal protein L17	(H') Kruskal-Wallis w/ Ties Corr.	2	10.8103	0.00449346	5623.78	0	1701.03	18520.8	11195.5	1104.61	11421.7	12942.6	9538.13	8440.08	12329.3	8437.96	1921.84	1847.98	8857.52	2587.46	3161.55	2800.37	3331.99	3759.22	8727.2	3353.27	15460.3	5073.51	2532.08	371.161	1476.74	3375.22	1065.06	3535.27	1275.59	1179.56	0	979.766	1129.33
1246	400510_15803822_DNA-directed RNA polymerase subunit alpha _61 / 38 / 96 / 214	15803822	Z4665	rpoA	CY, Ht-5	36510.4	400510	61 / 38 / 96 / 214	4.98	DNA-directed RNA polymerase subunit alpha	(H) Kruskal-Wallis	2	14.1935	0.000827797	9846.89	1140.25	12394.6	6386.24	5220.25	5331.34	7303.88	13263.6	7474.73	9637.88	13140.5	8285.46	17331.5	20544.8	11253.7	32139.3	10318.8	19086.3	13593.8	9537.18	12185.7	6169.7	13427.6	15053.5	5866.29	8407.15	5865.06	8239.82	8509.46	2451.57	10216.1	1312.49	3458.51	1297.09	6991.82
1296	9999999_15803824_30S ribosomal protein S11 _281 / 589 / 566 / 29	15803824	Z4667	rpsK	CY, 30S Rib	13844.3	9999999	281 / 589 / 566 / 29	11.33	30S ribosomal protein S11	(H') Kruskal-Wallis w/ Ties Corr.	2	9.65269	0.00801577	1065.48	894.964	754.248	0	1868.47	2214.7	5083.29	3987.82	2996.46	0	864.432	1793.62	732.159	0	0	0	2173.26	0	0	0	0	0	0	264.129	2060.34	1215.83	0	1841.42	0	545.573	0	0	0	1062.97	0
1297	9999999_15803825_30S ribosomal protein S13 _51 / 197 / 182 / 19	15803825	Z4668	rpsM	CY, 30S Rib	13098.9	9999999	51 / 197 / 182 / 19	10.78	30S ribosomal protein S13	(H') Kruskal-Wallis w/ Ties Corr.	2	10.1419	0.00627637	11945.6	0	3936.34	18358.9	11097.6	4407.57	12831.4	15790.1	8342.43	11951.9	15097.2	10341.7	3686.06	0	5956.97	0	4337.55	1908.52	3809.49	1841.97	6349.55	1277.94	9258.76	3493.35	4669.88	5167.03	3404.4	1540.09	2963.61	6054.34	3558	6582.29	1971.01	4065.68	4174.39
1318	9999999_15803828_50S ribosomal protein L15 _318 / 696 / 248 / 75	15803828	Z4671	rplO	CY, 50S Rib	14965.8	9999999	318 / 696 / 248 / 75	11.18	50S ribosomal protein L15	(H') Kruskal-Wallis w/ Ties Corr.	2	19.5428	5.70618e-05	2809	1127.55	1487.46	0	1216.52	1449.18	1996.74	1740.49	977.915	1044.02	1882.63	1430.14	0	0	0	0	0	0	0	0	1196.78	0	681.94	170.793	1875.48	3596.9	2734.49	3143.2	395.471	2992.6	475.121	2643.52	3166.32	2539.95	1676.48
1298	9999999_15803830_30S ribosomal protein S5 _50 / 191 / 183 / 7	15803830	Z4673	rpsE	CY, 30S Rib	17602.7	9999999	50 / 191 / 183 / 7	10.11	30S ribosomal protein S5	(H) Kruskal-Wallis	2	19.0783	7.19791e-05	13170	4127.04	6564.39	12606.6	8771.44	4823.59	7342.53	14400.5	5951.31	12789.3	9091.58	9058.02	5570.97	1219.59	2500.88	1661.1	4249.01	1075.31	3998.28	511.205	5331.38	1609.53	4240.41	2906.15	4323.93	3118.62	1400.98	2576.6	4065.28	3449.74	3416.44	450.147	1622.22	1115.4	2576.77
1320	9999999_15803832_50S ribosomal protein L6 _179 / 289 / 80 / 20	15803832	Z4675	rplF	CY, 50S Rib	18903	9999999	179 / 289 / 80 / 20	9.71	50S ribosomal protein L6	(H') Kruskal-Wallis w/ Ties Corr.	2	8.85246	0.0119595	2480.57	1099.57	435.311	3362.47	1080.22	0	1763.29	9221.94	4763.97	8376.31	6158.07	3521.97	1197.83	0	8227.97	2380.29	0	0	0	0	6632.93	967.811	6838.77	2385.96	14297.8	10810.3	7556.88	14976.5	1890.36	16754.2	2269.49	5038.26	5531.77	3803.53	5990.99
1299	9999999_15803833_30S ribosomal protein S8 _499 / 697 / 159 / 33	15803833	Z4676	rpsH	CY, 30S Rib	14126	9999999	499 / 697 / 159 / 33	9.44	30S ribosomal protein S8	(H') Kruskal-Wallis w/ Ties Corr.	2	22.3301	1.41604e-05	0	0	0	0	0	0	4680.72	0	0	0	0	425.52	1696.93	0	0	0	0	0	0	0	0	0	0	154.266	4568.22	4492.93	3256.28	2702.29	858.219	5669.44	2062.55	1907.66	3427.74	1571.23	1814.35
1300	9999999_15803834_30S ribosomal protein S14 _- / - / 550 / 158	15803834	Z4677	rpsN	CY, 30S Rib	11580	9999999	- / - / 550 / 158	11.16	30S ribosomal protein S14	(H') Kruskal-Wallis w/ Ties Corr.	2	11.3305	0.00346433	0	0	0	0	0	0	0	0	0	0	0	0	0	0	0	0	0	0	0	0	0	0	0	0	2726.47	0	528.074	0	2287.43	2900.33	0	0	0	0	805.977
1321	9999999_15803835_50S ribosomal protein L5 _218 / 440 / 233 / 15	15803835	Z4678	rplE	CY, 50S Rib	20300.8	9999999	218 / 440 / 233 / 15	9.49	50S ribosomal protein L5	(H') Kruskal-Wallis w/ Ties Corr.	2	11.0442	0.00399746	4217.99	0	2978.4	0	4132.86	1822.35	3997.75	3266.9	2209.28	0	4283.7	2446.29	1299.74	424.533	343.886	0	1274.56	0	3917.86	0	1061.57	0	0	756.559	2242.09	5512.83	2615.22	2483.79	2529.56	6558.9	2657.29	2106.84	5047.01	2024.3	1670.16
1322	9999999_15803836_50S ribosomal protein L24 _- / 634 / 170 / 256	15803836	Z4679	rplX	CY, 50S Rib	11315.8	9999999	- / 634 / 170 / 256	10.21	50S ribosomal protein L24	(H') Kruskal-Wallis w/ Ties Corr.	2	16.382	0.000277136	0	0	0	0	0	0	0	0	0	0	0	0	0	0	0	0	0	0	0	642.431	0	0	1835.17	225.237	2226.35	2627.58	2164.05	3489.65	0	13617.8	0	6276.16	0	16655	2653.5
1324	9999999_15803839_50S ribosomal protein L29 _667 / - / 44 / 157	15803839	Z4683	rpmC	CY, 50S Rib	7273.21	9999999	667 / - / 44 / 157	9.98	50S ribosomal protein L29	(H') Kruskal-Wallis w/ Ties Corr.	2	28.8317	5.4863e-07	0	0	0	0	1673.07	0	0	0	0	0	0	152.097	0	0	0	0	0	0	0	0	0	0	0	0	12852.8	9480.73	11243.8	8616.25	4077.53	29481.1	6528.41	16606.6	5424.77	21136.5	7180.69
1325	9999999_15803840_50S ribosomal protein L16 _362 / 779 / 377 / 90	15803840	Z4684	rplP	CY, 50S Rib	15280.6	9999999	362 / 779 / 377 / 90	11.22	50S ribosomal protein L16	(H') Kruskal-Wallis w/ Ties Corr.	2	8.81058	0.0122126	3341.27	0	0	2978.66	1937.33	1529.94	1043.99	0	765.366	0	923.182	1138.16	0	0	0	0	0	0	1268.82	0	0	0	0	115.347	1485.73	1762.49	1300.27	0	629.536	1787.15	0	0	837.707	574.141	602.242
1302	9999999_15803841_30S ribosomal protein S3 _90 / 266 / 500 / 6	15803841	Z4685	rpsC	CY, 30S Rib	26044	9999999	90 / 266 / 500 / 6	10.27	30S ribosomal protein S3	(H') Kruskal-Wallis w/ Ties Corr.	2	16.3209	0.000285733	4477.83	6954.08	4347.58	3035.21	3899.95	2710.61	7427.03	12485.3	6645.24	2520.1	8084.59	5689.78	484.818	964.849	5114.78	0	2864.86	843.825	0	803.512	3594.63	841.94	7227.06	2067.3	2026.14	717.39	1181.67	1077.39	0	1293.21	408.861	377.548	908.991	0	724.466
1326	9999999_15803842_50S ribosomal protein L22 _346 / 535 / 103 / 35	15803842	Z4686	rplV	CY, 50S Rib	12225.8	9999999	346 / 535 / 103 / 35	10.23	50S ribosomal protein L22	(H') Kruskal-Wallis w/ Ties Corr.	2	20.0927	4.33443e-05	2026.81	0	0	0	4413.11	0	4802.45	0	1415.46	1514.37	0	1288.38	0	0	0	0	863.923	0	0	0	4159.82	0	1019.05	549.344	7169.33	2278.07	2894.7	8133.52	4666.49	5719.87	3361.45	8291.55	5586.38	8108.94	8873.52
1327	9999999_15803844_50S ribosomal protein L2 _77 / 227 / 486 / 18	15803844	Z4688	rplB	Cy, 50S Rib	29859.3	9999999	77 / 227 / 486 / 18	10.93	50S ribosomal protein L2	(H') Kruskal-Wallis w/ Ties Corr.	2	16.893	0.000214655	4372.35	4658.51	2469.92	7707.95	7235.36	1512.44	7459.28	17338.6	10687.3	12467.7	9472.97	7762.04	748.609	0	6049.07	1001.13	4037.56	1625.59	3868.38	623.422	3684.41	648.848	7265.11	2686.56	0	1944.91	1572.68	1154.66	759.902	1195.23	912.401	844.644	336.15	1391.23	230.495
1330	9999999_15803847_50S ribosomal protein L3 _349 / 495 / 247 / 111	15803847	Z4691	rplC	CY, 50S Rib	22242.6	9999999	349 / 495 / 247 / 111	9.9	50S ribosomal protein L3	(H') Kruskal-Wallis w/ Ties Corr.	2	9.14552	0.0103294	1117.97	0	788.711	0	0	0	0	4157.09	1952.28	1668.95	2523.59	1109.87	0	0	713.615	0	0	0	0	0	3284.2	0	2031.68	548.136	2064.21	1827.17	2407.74	4612.68	1455.55	1921.36	1397.98	1293.13	1936.09	1863.7	1845.19
1304	9999999_15803848_30S ribosomal protein S10 _64 / 190 / 162 / 13	15803848	Z4692	rpsJ	CY, 30S Rib	11735.1	9999999	64 / 190 / 162 / 13	9.68	30S ribosomal protein S10	(H') Kruskal-Wallis w/ Ties Corr.	2	9.14481	0.0103331	14515.4	2187.44	6029.15	15052.3	5205.57	2953.53	5664.82	9522.93	9540.76	10251.5	9249.54	8197.54	10799.7	621.88	0	6372.18	1831.02	0	6103.85	0	1661.02	0	3082.62	2770.2	11636.1	1716.65	2035.9	12481	3938.44	1392.54	3546.25	1639.48	0	2701.5	1558.98
1343	9999999_15803853_elongation factor G _32 / 4 / 127 / 102	15803853	Z4698	fusA	CY, Rib	77578.2	9999999	32 / 4 / 127 / 102	5.24	elongation factor G	(H) Kruskal-Wallis	2	21.2368	2.44623e-05	7798.19	13452	10698.2	6344.92	4463.19	27591.2	4856.95	24849.5	26140.8	22738.1	33589.4	16593	29159.4	36839.4	34906.7	46192.2	36007.7	28409.8	32288.4	27883.5	19173	24203.8	24132.7	30836.1	4446.73	5791.04	8316.7	3494.96	9212.05	3547.71	9190.4	2881.73	3969.38	4271.9	5071.46
1305	9999999_15803854_30S ribosomal protein S7 _465 / 549 / 165 / 9	15803854	Z4699	rpsG	CY, 30S Rib	17603.6	9999999	465 / 549 / 165 / 9	10.3	30S ribosomal protein S7	(H') Kruskal-Wallis w/ Ties Corr.	2	16.7637	0.000228985	1848.4	0	1307.15	0	1605.99	0	867.869	0	1933.97	0	0	687.579	669.515	0	1087.61	0	0	0	0	0	835.532	0	2335.99	448.059	3378.17	5648.25	4925.47	0	1905.66	6288.78	2287.86	5290.67	4435.89	4792.9	4026.32
774	57833_15803860_FKBP-type peptidyl-prolyl cis-trans isomerase _- / 51 / 187 / 656	15803860	Z4705	fkpA	PP, Ho-2	28916.4	57833	- / 51 / 187 / 656	8.39	FKBP-type peptidyl-prolyl cis-trans isomerase	(H') Kruskal-Wallis w/ Ties Corr.	2	29.5573	3.81702e-07	0	0	0	0	0	0	0	0	0	0	0	0	13640.4	14415.6	13226.4	22892.9	10106.3	11058.1	12139.2	14389.9	8951.13	11559.9	13151.2	13230.1	1850.74	4550.6	4677.28	1239.58	4698.1	1968.76	5640.36	3768.06	3818.91	1909.68	5514.58
17	8214_15803861_hypothetical protein Z4706 _733 / 160 / 299 / 844	15803861	Z4706	slyX	CY	8214.02	8214	733 / 160 / 299 / 844	4.89	hypothetical protein Z4706	(H') Kruskal-Wallis w/ Ties Corr.	2	14.4204	0.000739008	0	0	0	0	0	1092.34	0	0	0	0	0	99.3039	4002.87	6611.95	3235.46	1782.03	0	3477.9	0	5558.03	4926.68	3470.48	3047.44	3282.99	0	0	2859.86	0	2072.57	1947.71	6226.85	2303.7	998.549	927.839	0
127	14516_15803870_hypothetical protein Z4717 _- / 474 / 371 / -	15803870	Z4717	yhfA	CY	14516.1	14516	- / 474 / 371 / -	5.52	hypothetical protein Z4717	(H') Kruskal-Wallis w/ Ties Corr.	2	12.0569	0.00240925	0	0	0	0	0	0	0	0	0	0	0	0	4201.9	0	0	0	0	839.439	0	1743.32	0	0	0	616.786	2986.19	0	855.195	0	1894.73	507.182	2273.83	1402.75	1679.5	0	2002.62
227	20430_15803877_peptidyl-prolyl cis-trans isomerase A (rotamase A) _- / - / 54 / 906	15803877	Z4724	ppiA	PP	20430.5	20430	- / - / 54 / 906	8.8	peptidyl-prolyl cis-trans isomerase A (rotamase A)	(H') Kruskal-Wallis w/ Ties Corr.	2	30.329	2.59505e-07	0	0	0	0	0	0	0	0	0	0	0	0	0	0	0	0	0	0	0	0	0	0	0	0	10774.2	3366	5174.77	8495.74	9653.06	13652.4	1931.52	6551.05	7846.62	7847.53	10764.1
977	99899_15803881_siroheme synthase _- / 457 / 1397 / -	15803881	Z4729	cysG	CY, Ho-2	49949.6	99899	- / 457 / 1397 / -	5.84	siroheme synthase	(H') Kruskal-Wallis w/ Ties Corr.	2	16.9153	0.000212267	0	0	0	0	0	0	0	0	0	0	0	0	0	798.202	213.239	0	1053.35	1399.52	0	670.569	1321.68	1396.54	0	623.009	0	0	0	0	0	0	0	0	0	0	0
875	74845_15803887_tryptophanyl-tRNA synthetase _302 / 350 / 867 / 88	15803887	Z4737	trpS	CY, Ho-2	37422.4	74845	302 / 350 / 867 / 88	6.26	tryptophanyl-tRNA synthetase	(H') Kruskal-Wallis w/ Ties Corr.	2	10.6976	0.0047538	3869.95	855.057	317.397	646.871	3370.53	998.769	3667.88	571.112	2026.99	0	435.077	1523.6	0	4717.3	641.077	0	1945.38	3101.64	507.182	991.345	0	2063.35	903.832	1351.92	0	754.732	481.165	0	212.547	0	0	0	0	0	283.33
361	27346_15803888_phosphoglycolate phosphatase _- / 889 / 619 / -	15803888	Z4738	gph	CY, Ho-1	27346.1	27346	- / 889 / 619 / -	4.58	phosphoglycolate phosphatase	(H') Kruskal-Wallis w/ Ties Corr.	2	8.78171	0.0123902	0	0	0	0	0	0	0	0	0	0	0	0	0	0	0	0	0	0	0	0	0	0	0	0	0	971.776	0	0	2094.34	0	832.431	0	0	1915.44	0
312	24553_15803889_ribulose-phosphate 3-epimerase _653 / 135 / 1055 / 1540	15803889	Z4739	rpe	CY	24553.3	24553	653 / 135 / 1055 / 1540	5.13	ribulose-phosphate 3-epimerase	(H') Kruskal-Wallis w/ Ties Corr.	2	26.1206	2.1281e-06	0	0	0	0	0	2567.4	0	0	0	0	0	233.4	2171.04	5019.07	5848.22	3889.9	3548.63	2514.33	2804.95	3013.91	6233.62	2509.21	10742.4	4390.48	0	0	0	0	0	0	0	0	746.343	0	0
212	19537_161367509_shikimate kinase I _- / - / 281 / 877	161367509	Z4743	aroK	CY, Ho-1	19537.3	19537	- / - / 281 / 877	5.26	shikimate kinase I	(H') Kruskal-Wallis w/ Ties Corr.	2	30.329	2.59505e-07	0	0	0	0	0	0	0	0	0	0	0	0	0	0	0	0	0	0	0	0	0	0	0	0	3470.31	1791.89	1264.82	1021.88	2569.4	647.461	2644.05	2853.36	4394.13	2685.61	2326.58
821	65067_161367508_Hsp33-like chaperonin _- / 237 / 564 / 460	161367508	Z4755	hslO	CY, Ho-2	32533.3	65067	- / 237 / 564 / 460	4.35	Hsp33-like chaperonin	(H') Kruskal-Wallis w/ Ties Corr.	2	15.4391	0.000444065	0	0	0	0	0	0	0	0	0	0	0	0	4009.16	4629.61	1611.52	0	1310.88	1741.69	1726.94	2226.71	818.539	2317.29	0	1853.85	0	2023.24	665.793	0	1450.57	0	1741.5	0	622.443	0	0
785	59633_15803907_phosphoenolpyruvate carboxykinase _108 / 54 / 82 / 150	15803907	Z4758	pckA	CY, Ho-1	59632.9	59633	108 / 54 / 82 / 150	5.54	phosphoenolpyruvate carboxykinase	(H) Kruskal-Wallis	2	8.31502	0.0156465	2267.71	226.285	3602.86	0	987.527	7059.79	537.325	8430.58	10294	8933.78	11259.3	4872.65	17341.1	13516	5044.45	15279.6	4761.42	27714.8	4181.76	14635.2	8250.25	12625.4	10559.5	12173.6	4997.49	5898.16	10530.1	2809.86	8593.82	1800.64	8352.19	5301.99	6169.1	4241.75	6052.4
750	54705_15803909_osmolarity response regulator _- / - / 294 / 114	15803909	Z4760	ompR	CY, Ho-2	27352.6	54705	- / - / 294 / 114	6.04	osmolarity response regulator	(H') Kruskal-Wallis w/ Ties Corr.	2	26.6667	1.6196e-06	0	0	0	0	0	0	0	0	0	0	0	0	0	0	0	0	0	0	0	0	0	0	0	0	5113.76	3420.04	3976.53	0	2596.25	1087.97	692.38	1601.77	1534.83	2110.64	912.407
910	81425_15803911_hypothetical protein Z4762 _1027 / 479 / 1456 / 275	15803911	Z4762	yhgF	CY	81425.3	81425	1027 / 479 / 1456 / 275	6.05	hypothetical protein Z4762	(H') Kruskal-Wallis w/ Ties Corr.	2	19.8886	4.80012e-05	142.642	0	0	0	131.872	0	0	0	0	0	0	24.9558	559.705	1525	222.243	0	823.288	729.233	1265.35	579.954	688.672	727.677	0	647.376	0	0	0	0	0	0	0	0	0	0	0
384	28608_15803916_carboxylesterase BioH _729 / 915 / 681 / -	15803916	Z4767	bioH	CY, Ho-1	28608.2	28608	729 / 915 / 681 / -	7.14	carboxylesterase BioH	(H') Kruskal-Wallis w/ Ties Corr.	2	14.0384	0.000894539	0	0	0	0	0	0	0	0	0	0	0	0	0	0	0	0	0	0	0	0	0	0	0	0	0	428.418	699.462	0	1011.38	293.755	0	0	353.17	1237.52	0
610	41994_15803918_putative DNA uptake protein _553 / 188 / 126 / 171	15803918	Z4769	nfuA (yhgI)	CY, Ho-2	20996.9	41994	553 / 188 / 126 / 171	4.52	putative DNA uptake protein	(H') Kruskal-Wallis w/ Ties Corr.	2	22.4214	1.35285e-05	2139.36	0	0	0	0	741.141	0	0	749.812	0	0	330.028	4358.66	2591.1	1405.13	7053.96	2564.52	3785.9	5630.77	5808.23	2144.98	2266.69	0	3419.09	8655.65	4714.89	4659.75	5355.14	4507.14	5843.28	7440.27	6256.57	2997.56	4122.13	8332.44
1021	113472_15803933_glycerol-3-phosphate dehydrogenase _30 / 210 / 888 / 3	15803933	Z4786	glpD	CY/IM, Ho-2	56736.2	113472	30 / 210 / 888 / 3	7.27	glycerol-3-phosphate dehydrogenase	(H') Kruskal-Wallis w/ Ties Corr.	2	28.8759	5.36625e-07	14384.4	20518.2	19148.6	15349.1	11706.5	23165.5	11174.9	12857.7	16797.6	18402.8	21287.4	16799.3	1562.55	6708.65	2665.5	1170.51	3575.3	753.558	3812.9	867.587	1922.59	1655.28	3766.29	2587.34	0	715.863	707.704	0	0	0	0	0	0	0	134.518
1133	186370_15803937_glycogen phosphorylase _605 / - / - / 376	15803937	Z4790	glgP	CY, Ho-2	93185.2	186370	605 / - / - / 376	5.57	glycogen phosphorylase	(H') Kruskal-Wallis w/ Ties Corr.	2	11.3305	0.00346433	338.33	0	767.973	0	0	132.742	0	266.267	0	649.048	0	195.851	0	0	0	0	0	0	0	0	0	0	0	0	0	0	0	0	0	0	0	0	0	0	0
1001	105641_15803938_glycogen synthase _242 / 614 / 1282 / 477	15803938	Z4791	glgA	CY, Ho-2, Ho-4	52820.4	105641	242 / 614 / 1282 / 477	6.14	glycogen synthase	(H') Kruskal-Wallis w/ Ties Corr.	2	18.6198	9.05257e-05	3723.64	0	3213.63	0	3243.1	1717.05	4705.62	1538.14	2600.47	1239.75	1867.48	2168.08	748.815	0	0	0	718.449	0	1457.31	0	0	0	0	265.87	0	0	0	0	0	0	0	0	0	0	0
1143	194783_15803939_glucose-1-phosphate adenylyltransferase _316 / 123 / 833 / 1819	15803939	Z4792	glgC	CY, Ho-4	48695.8	194783	316 / 123 / 833 / 1819	5.77	glucose-1-phosphate adenylyltransferase	(H') Kruskal-Wallis w/ Ties Corr.	2	14.4525	0.00072723	0	0	0	0	0	2742.74	0	1473.88	2491.84	3569.96	3936.82	1292.3	2888.81	4770.31	6743.47	1298.53	4406.62	1394	2902.61	2138.64	1579.75	2782.05	730.312	2875.92	536.171	316.686	145.667	0	411.78	0	544.955	0	0	0	0
926	84366_15803941_glycogen branching enzyme _1022 / 534 / 319 / 1246	15803941	Z4796	glgB	CY, Ho-1	84365.8	84366	1022 / 534 / 319 / 1246	5.91	glycogen branching enzyme	(H') Kruskal-Wallis w/ Ties Corr.	2	17.4714	0.000160747	0	0	0	0	0	0	236.051	0	0	0	0	21.4592	933.604	0	0	0	0	0	0	933.071	0	2427.57	0	390.386	1725.15	1758.41	1646.38	0	2255.99	1251.24	1593.21	1621.09	1059.1	1699.17	700.957
899	80033_15803942_aspartate-semialdehyde dehydrogenase _927 / 84 / 376 / 698	15803942	Z4797	asd	CY, Ho-2	40016.4	80033	927 / 84 / 376 / 698	5.37	aspartate-semialdehyde dehydrogenase	(H') Kruskal-Wallis w/ Ties Corr.	2	26.4758	1.78175e-06	0	0	0	0	0	0	0	0	527.738	0	0	47.9761	6328.21	11092.9	7473.51	8534.52	7637.63	10993.3	3144.29	8919.29	8385.29	10126	7225.18	8169.09	0	1386.48	2055.4	0	1988.09	0	1193.41	735.934	2203.69	606.086	2100.24
569	38781_15803952_putative dehydrogenase _413 / 377 / 739 / 1534	15803952	Z4808	yhhX	CY	38780.5	38781	413 / 377 / 739 / 1534	6.17	putative dehydrogenase	(H') Kruskal-Wallis w/ Ties Corr.	2	9.5661	0.00837041	0	0	0	0	0	0	0	0	1204.16	4528.53	1945.68	698.034	2798.26	2376.41	968.758	533.733	784.011	1388.89	514.564	1997.62	489.55	1385.92	365.953	1236.7	0	880.66	522.217	800.359	998.105	0	0	0	0	0	0
159	16593_15803957_hypothetical protein Z4815 _- / - / 524 / -	15803957	Z4815	yhhA	PP	16593.3	16593	- / - / 524 / -	10.89	hypothetical protein Z4815	(H') Kruskal-Wallis w/ Ties Corr.	2	14.0384	0.000894539	0	0	0	0	0	0	0	0	0	0	0	0	0	0	0	0	0	0	0	0	0	0	0	0	3618.64	0	843.581	0	0	0	733.452	674.36	0	2240.55	1290.9
360	27331_15803958_cytoplasmic glycerophosphodiester phosphodiesterase _- / - / 591 / 1158	15803958	Z4817	ugpQ	CY	27331.5	27331	- / - / 591 / 1158	5.89	cytoplasmic glycerophosphodiester phosphodiesterase	(H') Kruskal-Wallis w/ Ties Corr.	2	19.9716	4.60485e-05	0	0	0	0	0	0	0	0	0	0	0	0	0	0	0	0	0	0	0	0	0	0	0	0	1003.59	0	399.923	0	272.826	1094.29	0	644.429	771.875	1592.18	1226.06
688	48447_15803962_glycerol-3-phosphate transporter periplasmic binding protein _- / - / 425 / 1638	15803962	Z4822	ugpB	PP	48446.7	48447	- / - / 425 / 1638	6.29	glycerol-3-phosphate transporter periplasmic binding protein	(H') Kruskal-Wallis w/ Ties Corr.	2	30.329	2.59505e-07	0	0	0	0	0	0	0	0	0	0	0	0	0	0	0	0	0	0	0	0	0	0	0	0	791.828	1869.07	692.704	796.158	1005.03	473.805	1608.79	1488.13	668.412	1531.96	1415.63
600	41310_15803972_high-affinity amino acid transport system; periplasmic binding protein _- / - / 560 / -	15803972	Z4834	livJ	PP	41310.4	41310	- / - / 560 / -	6.25	high-affinity amino acid transport system; periplasmic binding protein	(H') Kruskal-Wallis w/ Ties Corr.	2	30.329	2.59505e-07	0	0	0	0	0	0	0	0	0	0	0	0	0	0	0	0	0	0	0	0	0	0	0	0	284.983	1012.98	1001.03	760.657	241.312	913.026	288.663	1075.36	312.22	885.627	508.314
1029	117814_15803976_cell division protein FtsY _701 / 326 / 836 / 1664	15803976	Z4838	ftsY	CY/IM, Ht-3	54728.3	117814	701 / 326 / 836 / 1664	4.46	cell division protein FtsY	(H') Kruskal-Wallis w/ Ties Corr.	2	9.83464	0.00731873	0	0	0	0	0	744.791	0	855.421	0	0	0	145.474	0	1606.54	3057.19	0	1855.07	938.938	698.242	2475.85	1662.59	2810.8	0	1373.2	215.895	0	200.737	0	182.885	0	0	406.316	243.262	335.598	192.291
780	58728_15804006_periplasmic binding protein for nickel _- / - / 820 / -	15804006	Z4868	nikA	PP	58728.4	58728	- / - / 820 / -	5.8	periplasmic binding protein for nickel	(H') Kruskal-Wallis w/ Ties Corr.	2	8.78171	0.0123902	0	0	0	0	0	0	0	0	0	0	0	0	0	0	0	0	0	0	0	0	0	0	0	0	0	613.569	349.339	0	160.016	0	0	0	0	975.437	0
152	16066_15804030_universal stress protein; broad regulatory function? _620 / 87 / 10 / 81	15804030	Z4895	uspA	CY	16065.8	16066	620 / 87 / 10 / 81	5.11	universal stress protein; broad regulatory function?	(H') Kruskal-Wallis w/ Ties Corr.	2	21.884	1.76991e-05	0	0	0	0	0	0	0	0	0	0	2236.63	203.33	13889.6	0	0	18732.2	0	16047.3	0	11568.1	0	12029	0	6569.65	20141.4	24514.2	16151.7	43882.7	12782.2	11047.6	19182.3	15377.8	41088.4	21432.2	50637.2
881	77192_15804033_oligopeptidase A _- / 106 / 436 / 1087	15804033	Z4898	prlC	CY, Ho-1	77192.3	77192	- / 106 / 436 / 1087	5.15	oligopeptidase A	(H') Kruskal-Wallis w/ Ties Corr.	2	29.5573	3.81702e-07	0	0	0	0	0	0	0	0	0	0	0	0	6262.85	5141.39	7084.9	5791.8	5615.07	6838.68	4854.43	6408.3	5944.57	7599.55	7967.77	6319.03	402.178	1423.98	2267.36	157.777	3062.78	106.496	1634.25	881.811	603.545	310.025	1557.86
972	97485_15804035_glutathione reductase _- / 128 / 1002 / 1519	15804035	Z4900	gor	CY, Ho-2	48742.3	97485	- / 128 / 1002 / 1519	5.64	glutathione reductase	(H') Kruskal-Wallis w/ Ties Corr.	2	27.7576	9.38659e-07	0	0	0	0	0	0	0	0	0	0	0	0	3993.82	5144.11	4518.04	1615.88	4308.06	5203.49	3095.67	7317.81	8845.32	7961.67	8207.84	5473.79	0	0	156.724	0	471.368	0	0	0	0	0	0
73	11857_15804054_acid-resistance protein _- / - / 100 / 380	15804054	Z4922	hdeA	PP	11857.1	11857	- / - / 100 / 380	5.06	acid-resistance protein	(H') Kruskal-Wallis w/ Ties Corr.	2	11.3305	0.00346433	0	0	0	0	0	0	0	0	0	0	0	0	0	0	0	0	0	0	0	0	0	0	0	0	0	0	0	0	0	2408.34	3065	5709.06	13661.2	0	16292.7
713	51524_15804062_putative cytochrome C peroxidase _447 / 788 / 1177 / 1067	15804062	Z4931	yhjA	PP	51524.5	51524	447 / 788 / 1177 / 1067	5.98	putative cytochrome C peroxidase	(H') Kruskal-Wallis w/ Ties Corr.	2	11.9899	0.00249136	250.058	447.534	1424.96	0	1098.49	872.564	238.125	0	704.66	0	455.434	499.257	203.26	0	0	0	650.102	0	0	0	0	0	0	77.5784	170.539	0	0	0	0	0	0	0	0	139.072	0
762	55497_15804071_hypothetical protein Z4941 _- / 660 / 590 / 1718	15804071	Z4941	yhjJ	PP	55497.2	55497	- / 660 / 590 / 1718	5.73	hypothetical protein Z4941	(H') Kruskal-Wallis w/ Ties Corr.	2	17.3032	0.000174846	0	0	0	0	0	0	0	0	0	0	0	0	229.309	0	0	0	0	199.036	0	959.032	0	598.828	0	180.564	392.533	579.095	686.788	0	498.221	469.759	597.966	552.287	441.803	1063.21	350.884
791	60329_15804087_dipeptide transport protein _- / - / 288 / -	15804087	Z4961	dppA	PP	60329.1	60329	- / - / 288 / -	6.21	dipeptide transport protein	(H') Kruskal-Wallis w/ Ties Corr.	2	30.329	2.59505e-07	0	0	0	0	0	0	0	0	0	0	0	0	0	0	0	0	0	0	0	0	0	0	0	0	1495.46	2143.19	1744.34	282.799	1265.41	1704.45	1302.17	3613.52	2404.53	2645.29	2673.58
854	70790_161367498_2-hydroxyacid dehydrogenase _898 / 170 / 458 / 207	161367498	Z4978	ghrB (yiaE)	CY, Ho-2	35395.1	70790	898 / 170 / 458 / 207	5.42	2-hydroxyacid dehydrogenase	(H') Kruskal-Wallis w/ Ties Corr.	2	24.5627	4.63751e-06	572.897	0	0	0	0	0	0	0	0	0	0	52.0815	1951.27	3384.26	5520.13	3278.94	927.538	5086.09	1891.14	4470.44	4202.79	5075.24	4457.03	3658.62	1619.11	1194.08	1416.42	0	2397.56	643.751	1644.32	0	911.168	0	717.942
1164	223174_15804104_glycyl-tRNA synthetase subunit beta _509 / 125 / 733 / 609	15804104	Z4983	glyS	CY, Ht-4	76799.3	223174	509 / 125 / 733 / 609	5.29	glycyl-tRNA synthetase subunit beta	(H') Kruskal-Wallis w/ Ties Corr.	2	21.483	2.16288e-05	1358.68	0	117.633	0	0	704.97	0	419.79	830.251	253.484	1073.21	432.547	5148.63	6755.62	5284.72	4504.02	6004.05	5801.59	5752.48	5331.12	4109.17	3738.87	5242.91	5243.02	682.192	335.474	132.581	0	577.247	0	462.014	320.521	224.254	175.961	609.81
1145	198656_15804111_xylose isomerase _1060 / 598 / - / 1410	15804111	Z4990	xylA	CY, Ho-4	49664.1	198656	1060 / 598 / - / 1410	5.63	xylose isomerase	(H') Kruskal-Wallis w/ Ties Corr.	2	8.92494	0.0115339	0	0	0	0	0	0	0	0	217.091	0	0	19.7355	0	608.309	1491.02	0	588.258	266.243	393.123	0	0	0	0	304.268	0	0	0	0	0	0	0	0	0	0	0
503	35719_15804112_D-xylose transporter subunit XylF _- / - / 197 / -	15804112	Z4991	xylF	PP	35718.6	35719	- / - / 197 / -	5.3	D-xylose transporter subunit XylF	(H') Kruskal-Wallis w/ Ties Corr.	2	30.329	2.59505e-07	0	0	0	0	0	0	0	0	0	0	0	0	0	0	0	0	0	0	0	0	0	0	0	0	4144.11	2096.13	4488.51	714.216	3506.6	2597.79	3307.77	4728.6	1665.81	3436.13	3439.81
266	22574_15804133_putative glutathione S-transferase _- / - / 723 / 764	15804133	Z5013	yibF	CY	22574.2	22574	- / - / 723 / 764	5.1	putative glutathione S-transferase	(H') Kruskal-Wallis w/ Ties Corr.	2	8.78171	0.0123902	0	0	0	0	0	0	0	0	0	0	0	0	0	0	0	0	0	0	0	0	0	0	0	0	0	604.18	0	0	1341.91	0	0	0	528.279	0	462.897
914	82393_15804141_mannitol-1-phosphate 5-dehydrogenase _- / 635 / 547 / 1358	15804141	Z5024	mtlD	CY, Ho-2	41196.4	82393	- / 635 / 547 / 1358	5.27	mannitol-1-phosphate 5-dehydrogenase	(H') Kruskal-Wallis w/ Ties Corr.	2	13.4904	0.00117653	0	0	0	0	0	0	0	0	0	0	0	0	696.662	0	0	0	0	0	0	527.811	0	909.008	0	193.953	0	829.122	819.427	0	1188.88	0	1427.33	527.477	1581.38	869.861	748.898
498	35501_15804150_putative tRNA/rRNA methyltransferase YibK _- / - / 772 / -	15804150	Z5033	yibK	CY, Ho-2	17750.6	35501	- / - / 772 / -	6.2	putative tRNA/rRNA methyltransferase YibK	(H') Kruskal-Wallis w/ Ties Corr.	2	8.78171	0.0123902	0	0	0	0	0	0	0	0	0	0	0	0	0	0	0	0	0	0	0	0	0	0	0	0	462.799	548.683	0	0	0	0	0	0	0	1443.29	345.052
865	72720_15804152_NAD(P)H-dependent glycerol-3-phosphate dehydrogenase _573 / 934 / 472 / 1558	15804152	Z5035	gpsA	CY, Ho-2	36360.2	72720	573 / 934 / 472 / 1558	6.09	NAD(P)H-dependent glycerol-3-phosphate dehydrogenase	(H') Kruskal-Wallis w/ Ties Corr.	2	10.4258	0.0054458	0	0	0	0	0	0	0	831.038	0	2032.27	0	260.301	0	0	0	0	0	0	0	0	0	0	0	0	1532.65	451.764	1117.32	1026.43	323.18	304.596	1167.73	0	0	0	0
1238	368244_15804153_preprotein translocase subunit SecB _66 / 31 / 340 / 70	15804153	Z5036	secB	CY/IM, Ht-9	17276.7	368244	66 / 31 / 340 / 70	4.26	preprotein translocase subunit SecB	(H') Kruskal-Wallis w/ Ties Corr.	2	22.344	1.40625e-05	10593.6	0	6233.63	19146.5	6150.38	23208.1	5013.21	6556.05	3698.75	2639.46	6375.49	8146.84	10753.2	23971.8	26067.2	21753.5	14499.2	30355.6	10418.7	13433.9	11577.1	20970.6	13812.1	17964.8	1161.23	1366.38	2034.78	0	3940.61	0	2349.39	0	2116.54	0	4161.23
31	9137_15804154_glutaredoxin 3 _- / 621 / 86 / -	15804154	Z5037	grxC	CY, Ho-1	9137.15	9137	- / 621 / 86 / -	6.71	glutaredoxin 3	(H') Kruskal-Wallis w/ Ties Corr.	2	27.7576	9.38659e-07	0	0	0	0	0	0	0	0	0	0	0	0	0	0	0	0	0	0	0	971.87	1606.58	0	0	234.405	4638.03	3284.34	3786.92	11193.2	4709.44	4440.4	4711.65	3486.61	7308.25	3589.29	9121.03
144	15596_15804155_hypothetical protein Z5038 _109 / 581 / - / 648	15804155	Z5038	yibN		15595.7	15596	109 / 581 / - / 648	9.37	hypothetical protein Z5038	(H') Kruskal-Wallis w/ Ties Corr.	2	23.2832	8.7926e-06	4736.84	7009.53	3344.77	0	6188.3	4369.38	8230.75	1956.66	5513.43	1111.61	6414.16	4443.22	0	686.021	0	0	1363.42	0	0	0	0	0	0	186.313	0	0	0	0	0	0	0	0	0	0	0
768	56107_15804156_phosphoglyceromutase _- / 433 / 531 / 668	15804156	Z5039	gpmM (yibO)	CY, Ho-1	56107.4	56107	- / 433 / 531 / 668	5.18	phosphoglyceromutase	(H') Kruskal-Wallis w/ Ties Corr.	2	13.0797	0.00144474	0	0	0	0	0	0	0	0	0	0	0	0	1974.6	222.527	0	753.261	0	735.053	0	1409.62	1041.25	977.979	318.849	675.741	0	1217.13	1603.86	0	581.168	182.564	1164.04	0	773.808	886.758	819.422
931	86231_15804161_2-amino-3-ketobutyrate coenzyme A ligase _83 / 103 / 499 / 45	15804161	Z5044	kbl	CY, Ho-2	43115.3	86231	83 / 103 / 499 / 45	5.64	2-amino-3-ketobutyrate coenzyme A ligase	(H') Kruskal-Wallis w/ Ties Corr.	2	17.9728	0.000125102	7679.67	7895.2	6564.39	4384.9	7040.62	5872.2	4597.06	9015.94	5363.24	8492.51	6932.71	6712.59	12937	7477.06	4065.32	11147	14448.3	5930.65	13463.1	1197.19	2653	2180.31	1230.65	6975.43	881.975	693.952	0	0	4726.54	0	2986.58	0	0	0	0
1262	521236_161367497_bifunctional phosphopantothenoylcysteine decarboxylase/phosphopantothenate synthase _274 / 560 / - / 1174	161367497	Z5063	dfp	CY, Ho-12	43436.3	521236	274 / 560 / - / 1174	7.06	bifunctional phosphopantothenoylcysteine decarboxylase/phosphopantothenate synthase	(H') Kruskal-Wallis w/ Ties Corr.	2	20.6759	3.23802e-05	1574.46	1863.89	1852.92	0	455.17	2541.56	994.832	3902.21	2199.1	3150.57	1895.09	1857.26	0	0	307.106	0	1498.58	0	984.046	0	0	0	1305.2	372.267	0	0	0	0	0	0	0	0	0	0	0
689	48468_15804181_deoxyuridine 5'-triphosphate nucleotidohydrolase _- / 260 / 400 / 1187	15804181	Z5064	dut	CY, Ho-3	16155.8	48468	- / 260 / 400 / 1187	4.89	deoxyuridine 5'-triphosphate nucleotidohydrolase	(H') Kruskal-Wallis w/ Ties Corr.	2	11.6532	0.00294802	0	0	0	0	0	0	0	0	0	0	0	0	5353.59	5304.26	1018	5355.52	1258.65	3487.57	0	3315.99	0	1155.05	0	2386.24	0	1849.31	3655.36	0	880.463	0	2107.95	0	3527.17	0	0
668	47072_15804183_orotate phosphoribosyltransferase _- / 320 / 274 / 960	15804183	Z5066	pyrE	CY, Ho-2	23536.1	47072	- / 320 / 274 / 960	5.33	orotate phosphoribosyltransferase	(H') Kruskal-Wallis w/ Ties Corr.	2	12.369	0.00206109	0	0	0	0	0	0	0	0	0	0	0	0	0	2044.81	0	688.742	0	3139.61	0	3870.57	0	5818.26	0	1414.73	0	2767	745.587	0	3246.23	1360.35	2165.17	2403.33	2878.63	1319.52	3048.32
456	33158_15804185_hypothetical protein Z5069 _197 / 385 / - / -	15804185	Z5069	yicC	CY	33157.7	33158	197 / 385 / - / -	5.1	hypothetical protein Z5069	(H') Kruskal-Wallis w/ Ties Corr.	2	17.7656	0.000138754	1527.33	4049.51	805.863	2588.95	0	6603.97	0	3785.4	533.105	4584.39	1723.47	2382	276.254	565.046	671.68	761.446	1118.5	0	1473.5	0	701.64	446.108	975.145	635.393	0	0	0	0	0	0	0	0	0	0	0
674	47300_15804189_guanylate kinase _- / 422 / 515 / 1387	15804189	Z5074	gmk	CY, Ho-2, Ho-4	23649.8	47300	- / 422 / 515 / 1387	5.91	guanylate kinase	(H') Kruskal-Wallis w/ Ties Corr.	2	11.7257	0.00284306	0	0	0	0	0	0	0	0	0	0	0	0	3400.47	0	0	0	0	1772.17	0	2263.19	0	1178.93	0	783.16	0	1377.11	2722.02	0	987.326	444.608	1185.35	1095.57	1278.35	447.7	506.127
1249	410747_15804190_DNA-directed RNA polymerase subunit omega _- / - / 205 / 1469	15804190	Z5075	rpoZ	CY, Ht-5	10236.2	410747	- / - / 205 / 1469	4.87	DNA-directed RNA polymerase subunit omega	(H') Kruskal-Wallis w/ Ties Corr.	2	30.329	2.59505e-07	0	0	0	0	0	0	0	0	0	0	0	0	0	0	0	0	0	0	0	0	0	0	0	0	2134.21	4198.06	4148.97	3763.77	3009.82	2837.87	1435.56	2005.47	4804.17	3853.79	2543.68
982	101832_15804220_intimin adherence protein _374 / - / 543 / 1210	15804220	Z5110	eae	Ex/OM	101832	101832	374 / - / 543 / 1210	8.68	intimin adherence protein	(H') Kruskal-Wallis w/ Ties Corr.	2	14.8619	0.000592618	337.856	2494.33	743.894	0	1376.31	0	2496.22	0	613.107	0	951.029	819.34	0	0	0	0	0	0	0	0	0	0	0	0	428.086	821.01	0	286.98	724.463	256.153	869.763	1307.36	963.637	1407.98	860.997
776	58020_15804222_putative translocated intimin receptor protein _298 / 436 / 697 / 396	15804222	Z5112	tir	Ex/OM	58019.9	58020	298 / 436 / 697 / 396	5.01	putative translocated intimin receptor protein	(H') Kruskal-Wallis w/ Ties Corr.	2	8.13024	0.017161	279.707	1833.19	833.097	0	1798.24	2448.68	559.111	722.115	1029.94	3984	1863.87	1395.63	433.756	1506.11	877.373	0	1064.76	943.118	561.08	530.328	265.167	752.885	0	630.416	195.274	578.424	228.664	0	497.644	782.024	197.797	182.648	440.011	758.556	0
1076	143094_15804270_acetolactate synthase 1 regulatory subunit _703 / 569 / 363 / 402	15804270	Z5164	ilvN	CY, Ht-4	11105.4	143094	703 / 569 / 363 / 402	5.69	acetolactate synthase 1 regulatory subunit	(H') Kruskal-Wallis w/ Ties Corr.	2	14.7761	0.000618611	0	0	0	0	0	0	0	0	0	1762.23	0	160.203	0	0	1316.92	0	0	0	0	0	2177.79	765.503	0	387.292	711.975	2178.95	860.352	0	1874.64	2945.91	1496.82	681.034	4987.08	1143	1320.26
661	46312_15804288_hypothetical protein Z5185 _- / 1058 / 664 / 739	15804288	Z5185	yidR	PP / Ex ?	46312.1	46312	- / 1058 / 664 / 739	5.94	hypothetical protein Z5185	(H') Kruskal-Wallis w/ Ties Corr.	2	23.2182	9.08287e-06	0	0	0	0	0	0	0	0	0	0	0	0	0	0	0	0	0	0	0	0	0	0	0	0	894.979	541.124	152.987	0	254.58	726.547	931.543	569.567	0	469.735	271.072
1161	213697_15804305_tryptophanase _99 / 5 / 74 / 139	15804305	Z5203	tnaA	CY, Ho-4	53424.2	213697	99 / 5 / 74 / 139	5.88	tryptophanase	(H') Kruskal-Wallis w/ Ties Corr.	2	14.6004	0.000675404	924.944	5691	0	0	8262.11	11174.5	5589.01	4448.1	7520.22	5002.18	8332.21	5176.76	7712	77103.9	7364.64	9140.07	65083.8	70030.6	73664.4	39511.1	29904.7	39498.1	36554.6	41415.3	541.138	10965.9	1262.64	482.238	18930	6765.17	18144.6	3221.12	7716.3	3909.37	10644
591	40750_15804310_hypothetical protein Z5208 _- / 45 / 124 / 712	15804310	Z5208	yieF	CY, Ho-2	20374.8	40750	- / 45 / 124 / 712	5.01	hypothetical protein Z5208	(H') Kruskal-Wallis w/ Ties Corr.	2	28.346	6.99423e-07	0	0	0	0	0	0	0	0	0	0	0	0	13427.1	13303.4	17359.5	9035.21	13166.9	11662.7	17345.9	14537.7	11564.7	17456.7	10731.2	13599.2	3780.01	5204.8	5143.93	0	7463.2	3015.49	7680.03	5920	2836.31	4875.48	10136.8
531	37048_15804321_phosphate transporter subunit _- / - / 318 / 1276	15804321	Z5219	pstS	PP	37048.4	37048	- / - / 318 / 1276	8.39	phosphate transporter subunit	(H') Kruskal-Wallis w/ Ties Corr.	2	30.329	2.59505e-07	0	0	0	0	0	0	0	0	0	0	0	0	0	0	0	0	0	0	0	0	0	0	0	0	2783.15	1010.69	1748.02	2009.08	1630.39	1366.44	1087.43	2615.27	1204.8	2485.19	1722.36
1056	133812_15804329_D-fructose-6-phosphate amidotransferase _157 / 200 / 379 / 578	15804329	Z5227	glmS	CY, Ho-2	66905.9	133812	157 / 200 / 379 / 578	5.56	D-fructose-6-phosphate amidotransferase	(H) Kruskal-Wallis	2	14.5863	0.000680185	2867.2	760.124	2429.5	1165.03	3246.33	4562.23	2445.74	5329.64	5406.37	5163.66	9059.12	3857.72	4936.63	4619.41	4210.61	2589.14	7530.39	3335.05	6731.73	913.668	2362.16	2139.38	2504.8	3806.63	1669.05	1860.42	973.409	497.089	2196.9	1183.65	2072.33	522.792	626.182	1148.13	828.868
1087	147578_15804330_bifunctional N-acetylglucosamine-1-phosphate uridyltransferase/glucosamine-1-phosphate acetyltransferase _395 / 300 / 912 / 1630	15804330	Z5228	glmU	CY, Ho-3	49192.6	147578	395 / 300 / 912 / 1630	6.2	bifunctional N-acetylglucosamine-1-phosphate uridyltransferase/glucosamine-1-phosphate acetyltransferase	(H') Kruskal-Wallis w/ Ties Corr.	2	10.2397	0.00597679	801.277	711.291	0	0	0	1663.01	0	493.452	0	3607.64	1083.93	760.054	301.273	1215.25	2973.32	0	898.481	1331.05	0	2553.86	2641.06	2391.98	3851.13	1650.67	1054.39	143.404	0	0	0	0	265.962	0	0	0	0
1202	281968_15804332_F0F1 ATP synthase subunit beta _24 / 25 / 139 / 60	15804332	Z5230	atpD	CY/IM, Ht-9	50323.5	281968	24 / 25 / 139 / 60	4.9	F0F1 ATP synthase subunit beta	(H) Kruskal-Wallis	2	18.0632	0.000119571	24119.9	8681.93	30380.5	39338.2	17316.7	28186.8	17917.7	29486	23673.4	23969.5	31189.6	24932.7	24540.9	22623.3	15001.9	30794.6	21344.9	18535.7	26741.1	4087.81	7351.97	2034.58	7553.06	16419.1	6476.1	5670.79	4995.29	7002.33	9192	1000.02	11672.2	981.526	705.384	485.007	1120.45
1205	281968_15804335_F0F1 ATP synthase subunit delta _- / 778 / 51 / 561	15804335	Z5233	atpH	CY/IM, Ht-9	19331.4	281968	- / 778 / 51 / 561	4.94	F0F1 ATP synthase subunit delta	(H') Kruskal-Wallis w/ Ties Corr.	2	30.329	2.59505e-07	0	0	0	0	0	0	0	0	0	0	0	0	0	0	0	0	0	0	0	0	0	0	0	0	6854.05	12501.6	7631.31	14202.1	8435.86	11930.9	8861.8	8197.14	8415.65	10126.3	9468.72
428	31622_15804342_flavodoxin _- / - / 270 / 885	15804342	Z5243	mioC	CY, Ho-2	15811	31622	- / - / 270 / 885	4.3	flavodoxin	(H') Kruskal-Wallis w/ Ties Corr.	2	16.9153	0.000212267	0	0	0	0	0	0	0	0	0	0	0	0	0	0	0	0	0	0	0	0	0	0	0	0	1285.67	0	1534.58	0	0	0	4074.16	1315.56	3142.56	6562.34	7580.04
418	30937_15804351_D-ribose transporter subunit RbsB _- / - / 45 / 769	15804351	Z5252	rbsB	PP	30937.1	30937	- / - / 45 / 769	6.85	D-ribose transporter subunit RbsB	(H') Kruskal-Wallis w/ Ties Corr.	2	30.329	2.59505e-07	0	0	0	0	0	0	0	0	0	0	0	0	0	0	0	0	0	0	0	0	0	0	0	0	12414.4	9593.39	10860.3	18626.2	9003.95	12498.5	6906.26	12776.5	9647.75	13267.2	7133.91
101	13133_15804356_hypothetical protein Z5276 _347 / 340 / 116 / 727	15804356	Z5276	yifE	CY	13133	13133	347 / 340 / 116 / 727	6.1	hypothetical protein Z5276	(H') Kruskal-Wallis w/ Ties Corr.	2	15.854	0.000360862	0	0	0	0	0	0	0	3935.13	3886.34	3579.3	2118.53	1229.03	0	0	2060.04	0	0	0	0	6369.9	1319.83	1104.84	5093.86	1449.86	8032.57	5417.27	7027.02	10000.5	1456.47	15563.7	1748.59	9165.48	2583.08	10656.5	10257.6
1153	204554_15804361_branched-chain amino acid aminotransferase _369 / 155 / 578 / 864	15804361	Z5281	ilvE	CY, Ho-6	34092.3	204554	369 / 155 / 578 / 864	5.54	branched-chain amino acid aminotransferase	(H') Kruskal-Wallis w/ Ties Corr.	2	15.8083	0.000369212	538.115	0	762.011	0	413.465	3373.1	506.68	2685.37	376.521	0	1467.01	920.206	2236.71	2659.32	3976.18	1809.92	2193.37	3497.02	2889.51	1117.72	2201.67	1937.48	5618.24	2739.74	339.404	0	793.203	0	2301.68	0	1381.65	0	0	0	0
1048	131146_15804362_dihydroxy-acid dehydratase _557 / 447 / 949 / 617	15804362	Z5282	ilvD	CY, Ho-2	65572.9	131146	557 / 447 / 949 / 617	5.59	dihydroxy-acid dehydratase	(H') Kruskal-Wallis w/ Ties Corr.	2	10.3282	0.00571826	452.57	0	958.703	0	196.077	468.987	428.724	0	315.333	332.643	0	286.64	1650.47	816.812	500.118	0	1213.87	357.214	799.565	859.129	506.982	894.079	0	690.749	332.662	163.328	193.41	0	138.308	256.09	167.822	0	0	0	0
1162	216248_15804365_ketol-acid reductoisomerase _602 / 478 / 1249 / -	15804365	Z5285	ilvC	CY, Ho-4	54061.9	216248	602 / 478 / 1249 / -	5.2	ketol-acid reductoisomerase	(H') Kruskal-Wallis w/ Ties Corr.	2	11.239	0.00362644	556.411	0	0	0	483.099	771.413	0	0	0	836.058	0	240.635	208.634	834.609	1531.66	568.088	201.266	0	0	525.655	1036.57	179.353	1202.34	571.653	0	0	0	0	137.056	103.18	0	0	0	0	0
118	14035_15804371_thioredoxin _- / 885 / 15 / 872	15804371	Z5291	trxA	CY	14034.7	14035	- / 885 / 15 / 872	5.25	thioredoxin	(H') Kruskal-Wallis w/ Ties Corr.	2	28.8317	5.4863e-07	0	0	0	0	0	0	0	0	0	0	0	0	0	0	0	0	0	0	0	0	699.304	0	0	63.5731	18570.8	22260.2	26061.3	29567.5	19151.4	31947.6	23582	36537.2	25474	28743.3	32163.3
1206	282066_15804373_transcription termination factor Rho _170 / 347 / 375 / 197	15804373	Z5293	rho	CY, Ho-6	47010.9	282066	170 / 347 / 375 / 197	6.5	transcription termination factor Rho	(H') Kruskal-Wallis w/ Ties Corr.	2	10.7496	0.00463182	4973.66	1859.17	4436.2	2484.86	4787.77	3078.67	3473.44	1946.36	3290.63	3142.9	3072.03	3322.34	2335.67	230.28	754.927	2834.99	2977.53	1825.87	3620.82	0	0	0	258.593	1348.97	4371.08	1009.34	664.759	2548.07	3055.41	1061.37	3282.08	176.673	0	588.297	167.216
937	87441_15804377_UDP-N-acetylglucosamine 2-epimerase _- / 330 / 742 / 1305	15804377	Z5297	wecB	CY	43720.7	87441	- / 330 / 742 / 1305	6.02	UDP-N-acetylglucosamine 2-epimerase	(H') Kruskal-Wallis w/ Ties Corr.	2	19.9901	4.5626e-05	0	0	0	0	0	0	0	0	0	0	0	0	1463.32	2537.22	1478.03	0	2511.19	299.264	1890.22	1828.11	448.009	1902.48	2088.42	1495.11	0	507.098	333.644	0	1454.7	0	582.036	0	0	0	253.105
657	45837_15804378_UDP-N-acetyl-D-mannosamine dehydrogenase _- / 525 / 1138 / 1010	15804378	Z5298	wecC	CY	45837	45837	- / 525 / 1138 / 1010	5.22	UDP-N-acetyl-D-mannosamine dehydrogenase	(H') Kruskal-Wallis w/ Ties Corr.	2	11.3444	0.00344027	0	0	0	0	0	0	0	0	0	0	0	0	0	0	606.791	0	0	652.326	0	1250.98	924.063	976.4	424.017	439.507	0	0	0	0	459.092	0	0	0	0	0	0
651	45243_15804390_putative protoheme IX biogenesis protein _789 / 931 / 268 / 1364	15804390	Z5316	hemY	CY	45243.4	45243	789 / 931 / 268 / 1364	8.52	putative protoheme IX biogenesis protein	(H') Kruskal-Wallis w/ Ties Corr.	2	26.4509	1.80413e-06	0	0	0	0	0	0	0	0	239.021	0	668.056	82.4615	0	0	0	0	0	0	0	0	363.064	0	0	33.0058	1819.14	1993.63	2425	1742.16	2198.98	1451.35	2112.01	2197.81	2047.47	2614.48	1393.82
372	27810_15804392_uroporphyrinogen-III synthase _- / - / 891 / 664	15804392	Z5318	hemD		27810	27810	- / - / 891 / 664	6.39	uroporphyrinogen-III synthase	(H') Kruskal-Wallis w/ Ties Corr.	2	8.78171	0.0123902	0	0	0	0	0	0	0	0	0	0	0	0	0	0	0	0	0	0	0	0	0	0	0	0	363.801	0	0	476.355	308.176	0	370.244	0	0	0	0
483	34628_15804393_porphobilinogen deaminase _- / 795 / 320 / 1646	15804393	Z5319	hemC	CY	34628.5	34628	- / 795 / 320 / 1646	5.31	porphobilinogen deaminase	(H') Kruskal-Wallis w/ Ties Corr.	2	24.0647	5.94852e-06	0	0	0	0	0	0	0	0	0	0	0	0	0	0	0	867.949	0	0	0	0	0	0	0	78.9044	278.184	823.106	1791.63	0	1890.49	1559.68	1134.83	3411.56	942.981	3674.12	1747.49
434	31908_15804422_putative enzyme _- / - / 130 / 732	15804422	Z5352	(ysgA)		31907.9	31908	- / - / 130 / 732	5.68	putative enzyme	(H') Kruskal-Wallis w/ Ties Corr.	2	26.6667	1.6196e-06	0	0	0	0	0	0	0	0	0	0	0	0	0	0	0	0	0	0	0	0	0	0	0	0	1344.08	4765.61	5102.38	0	3986.18	6979.99	2050.99	10118.2	9089.44	6249.71	7218.93
1105	162894_15804423_uridine phosphorylase _187 / 8 / 207 / 211	15804423	Z5353	udp	CY, Ho-6	27149	162894	187 / 8 / 207 / 211	5.71	uridine phosphorylase	(H') Kruskal-Wallis w/ Ties Corr.	2	22.1123	1.57896e-05	914.088	0	0	0	0	1247.96	0	12544.4	7712.11	2762.21	6645.97	2893.34	19217	34271.8	23680.4	27212.8	23555.7	19612.8	21101.8	28408.9	18915.9	21236.5	26329	23958.4	2337.86	4828.6	3408.67	0	2967.33	1865.21	5343.69	3844.48	1973.48	2713.85	4702.08
1118	174814_15804436_multifunctional fatty acid oxidation complex subunit alpha _173 / 390 / 715 / 283	15804436	Z5367	fadB	CY, Ht-4	79546.5	174814	173 / 390 / 715 / 283	5.66	multifunctional fatty acid oxidation complex subunit alpha	(H') Kruskal-Wallis w/ Ties Corr.	2	16.8377	0.000220666	5107.93	1133.46	3735.62	3958.11	4448.74	2524.12	4841.22	2712.8	3439.82	3285.39	3787.7	3543.17	1831.86	604.992	246.703	0	3592.72	0	4141.37	0	375.32	0	0	981.178	361.737	70.7707	70.1259	0	1122.55	480.956	1225.17	224.345	0	92.6419	0
701	50194_15804437_Xaa-Pro dipeptidase _300 / 134 / 446 / 206	15804437	Z5369	pepQ	CY	50194.3	50194	300 / 134 / 446 / 206	5.6	Xaa-Pro dipeptidase	(H') Kruskal-Wallis w/ Ties Corr.	2	10.1698	0.00618939	2152.84	0	1520.16	0	373.426	0	1632.34	1054.12	2706.25	2584.76	3498.19	1411.1	4394.49	9042.91	6555.57	1367.68	662.975	2642.55	873.394	5912.28	5407.07	4687.85	5789.29	4303.28	2343.59	1901.59	2391.91	0	1983.06	466.882	892.795	0	989.155	0	785.598
46	10273_15804443_hypothetical protein Z5390 _1042 / 290 / 97 / 1063	15804443	Z5390	yihD	CY	10272.6	10273	1042 / 290 / 97 / 1063	5.18	hypothetical protein Z5390	(H') Kruskal-Wallis w/ Ties Corr.	2	22.5905	1.24319e-05	0	0	0	0	0	0	0	0	0	0	0	0	7491.82	0	0	4261.8	1996.4	0	0	3563.36	0	3695.7	0	1909.92	1719.86	6596.92	5516.74	6917.07	7276.44	13035.4	6115.07	6464.49	5807.21	9316.81	8455.61
277	23104_15804445_periplasmic protein disulfide isomerase I _- / - / 110 / -	15804445	Z5392	dsbA	PP	23103.6	23104	- / - / 110 / -	5.95	periplasmic protein disulfide isomerase I	(H') Kruskal-Wallis w/ Ties Corr.	2	30.329	2.59505e-07	0	0	0	0	0	0	0	0	0	0	0	0	0	0	0	0	0	0	0	0	0	0	0	0	3998.65	3244.52	4372.6	2008.85	2537.64	5184.11	2538.83	5166.5	6188.26	3481.3	7595.57
990	103142_15804448_DNA polymerase I _211 / 373 / 1410 / 488	15804448	Z5398	polA	CY, Ho-1	103142	103142	211 / 373 / 1410 / 488	5.4	DNA polymerase I	(H') Kruskal-Wallis w/ Ties Corr.	2	23.844	6.64249e-06	3548.59	1718.56	1366.76	808.786	3231.12	1897.03	3363.3	4197.6	1914.99	3631.14	1747.33	2493.2	387.628	902.267	2943.4	0	1786.02	110.908	1512.57	1191.85	1760.77	902.061	1039.74	1139.75	102.937	0	0	0	0	0	0	0	0	0	0
1337	9999999_161367480_GTPase EngB _- / 677 / 454 / 869	161367480	Z5400	yihA	CY, Rib	23587	9999999	- / 677 / 454 / 869	6.86	GTPase EngB	(H') Kruskal-Wallis w/ Ties Corr.	2	15.9771	0.000339326	0	0	0	0	0	0	0	0	0	0	0	0	0	0	0	0	0	0	0	0	1783.86	0	0	162.169	1578.65	1665.57	705.117	1068.35	331.527	2251.84	0	1894.45	0	1872.23	0
203	18966_15804451_hypothetical protein Z5402 _- / - / 530 / 1564	15804451	Z5402	yihI	PP or Ex	18966.4	18966	- / - / 530 / 1564	6.87	hypothetical protein Z5402	(H') Kruskal-Wallis w/ Ties Corr.	2	16.9153	0.000212267	0	0	0	0	0	0	0	0	0	0	0	0	0	0	0	0	0	0	0	0	0	0	0	0	0	1426.8	1131.26	0	372.209	773.389	0	2734.06	544.048	2626.94	0
724	52717_161367479_coproporphyrinogen III oxidase _- / 565 / 631 / 688	161367479	Z5403	hemN	CY, Ho-1	52716.9	52717	- / 565 / 631 / 688	5.79	coproporphyrinogen III oxidase	(H') Kruskal-Wallis w/ Ties Corr.	2	13.0559	0.001462	0	0	0	0	0	0	0	0	0	0	0	0	0	0	0	0	0	672.169	656.747	0	1587.11	446.799	0	305.712	627.679	1235.41	854.673	0	531.173	490.806	637.387	0	470.033	149.782	748.183
1271	623056_15804455_glutamine synthetase _73 / 225 / 539 / 957	15804455	Z5406	glnA	CY, Ho-12	51921.4	623056	73 / 225 / 539 / 957	5.26	glutamine synthetase	(H') Kruskal-Wallis w/ Ties Corr.	2	16.9284	0.00021088	5087.49	11118.9	9119.09	0	4090.09	14349.2	2596.38	15033.9	6832.57	15270.5	11658.3	8650.58	2727.91	1891.94	1542.99	4414.79	2675.05	1657.94	2819.26	1135.98	2349.53	235.327	2491.66	2176.58	2596.92	0	0	944.086	1797.89	0	3357.64	0	0	0	0
836	67353_15804456_GTP-binding protein _633 / 231 / 540 / 92	15804456	Z5407	yihK	CY	67352.9	67353	633 / 231 / 540 / 92	5.16	GTP-binding protein	(H') Kruskal-Wallis w/ Ties Corr.	2	19.7363	5.17993e-05	0	0	0	0	0	0	0	1921.34	208.233	0	0	193.598	5175.23	3418.36	995.667	2658.88	3141.63	1712.44	1591.82	2257.74	1819.34	1281.59	1688.22	2340.08	1542.42	1497.37	493.286	0	1610.32	0	429.103	0	713.981	0	944.992
269	22775_161367478_phosphatase _- / - / 346 / 1666	161367478	Z5424	yihX	CY	22775	22775	- / - / 346 / 1666	5.18	phosphatase	(H') Kruskal-Wallis w/ Ties Corr.	2	26.6667	1.6196e-06	0	0	0	0	0	0	0	0	0	0	0	0	0	0	0	0	0	0	0	0	0	0	0	0	496.131	3479.59	2407.23	0	1492.78	1881.75	1794.15	474.737	2654.11	1367.73	2106.24
1114	170256_15804483_formate dehydrogenase-O, major subunit _156 / 477 / 1418 / 1307	15804483	Z5436	fdoG	PP/IM, Ht-3	112714	170256	156 / 477 / 1418 / 1307	6.88	formate dehydrogenase-O, major subunit	(H') Kruskal-Wallis w/ Ties Corr.	2	26.6934	1.5981e-06	3865.41	4118.4	5022.16	1048.35	3635.9	3315.96	2930.86	2490.85	5075.02	3480.69	5303.95	3662.51	1016.83	102.75	182.131	301.697	2105.05	0	1605.52	282.292	417.043	0	257.966	570.116	88.3683	0	0	0	0	0	0	0	0	0	0
660	46156_15804498_superoxide dismutase _- / 679 / 52 / 1041	15804498	Z5453	sodA	CY, Ho-2	23078.1	46156	- / 679 / 52 / 1041	6.44	superoxide dismutase	(H') Kruskal-Wallis w/ Ties Corr.	2	27.7576	9.38659e-07	0	0	0	0	0	0	0	0	0	0	0	0	1369.75	0	0	0	0	0	0	0	0	594.625	0	178.58	9930.89	8790.5	8977.29	11317.7	7562.85	6338.49	5548.69	11664.8	11177.4	19213.4	13759.7
322	25324_161367476_hypothetical protein Z5455 _- / 485 / 522 / -	161367476	Z5455	yiiM		25323.7	25324	- / 485 / 522 / -	5.71	hypothetical protein Z5455	(H') Kruskal-Wallis w/ Ties Corr.	2	9.82178	0.00736592	0	0	0	0	0	0	0	0	0	0	0	0	2462.98	0	0	0	0	1604.49	0	1538.33	0	1067.38	0	606.653	475.135	847.334	558.116	0	1215.12	0	1944.91	853.188	1076.33	0	855.264
340	26311_15804502_DNA-binding transcriptional regulator CpxR _- / 579 / 95 / 775	15804502	Z5457	cpxR	CY	26311.2	26311	- / 579 / 95 / 775	5.39	DNA-binding transcriptional regulator CpxR	(H') Kruskal-Wallis w/ Ties Corr.	2	27.0322	1.34906e-06	0	0	0	0	0	0	0	0	0	0	0	0	0	0	0	0	0	0	0	2092.45	572.484	1088.9	0	341.257	6032.86	3560.06	6495.56	6844.21	6675.5	8145.36	8014.36	5668.96	6267.78	5027.86	13689.3
1064	139363_15804505_6-phosphofructokinase _262 / 576 / 679 / 1062	15804505	Z5460	pfkA	CY, Ho-4	34840.7	139363	262 / 576 / 679 / 1062	5.47	6-phosphofructokinase	(H') Kruskal-Wallis w/ Ties Corr.	2	15.4915	0.000432578	1587.45	0	2618.12	2123.17	1844.74	732.887	1506.07	3938.36	1849.56	6359.51	2390.81	2268.24	982.942	0	294.653	0	1077.82	317.178	447.696	0	0	0	408.808	320.827	1148.52	677.753	0	0	728.876	453.485	1166.75	0	0	0	0
523	36710_15804506_sulfate transporter subunit _- / - / 770 / -	15804506	Z5462	sbp	PP	36709.7	36710	- / - / 770 / -	7.03	sulfate transporter subunit	(H') Kruskal-Wallis w/ Ties Corr.	2	16.9153	0.000212267	0	0	0	0	0	0	0	0	0	0	0	0	0	0	0	0	0	0	0	0	0	0	0	0	221.196	132.123	0	0	570.467	357.616	685.292	209.502	0	173.79	0
742	53941_15804508_triosephosphate isomerase _725 / 90 / 61 / 463	15804508	Z5464	tpiA	CY, Ho-2	26970.7	53941	725 / 90 / 61 / 463	5.64	triosephosphate isomerase	(H') Kruskal-Wallis w/ Ties Corr.	2	17.7594	0.000139187	0	0	0	0	570.365	0	0	761.583	0	0	0	121.086	13964.9	2862.66	1571.23	11040.4	0	15475.9	0	16042.4	4740.04	17947.1	2199.21	7803.99	2916.7	8032.18	7182.22	3041.57	7952.48	2068.46	6584.45	4872.48	10213.2	7273.16	8401.09
53	10746_15804511_hypothetical protein Z5467 _582 / 814 / 94 / 793	15804511	Z5467	yiiS	CY	10745.7	10746	582 / 814 / 94 / 793	4.55	hypothetical protein Z5467	(H') Kruskal-Wallis w/ Ties Corr.	2	26.4797	1.77831e-06	0	0	0	0	0	0	0	0	1919.32	0	1193.65	282.998	0	0	0	0	0	887.625	0	0	0	0	0	80.6932	6267.65	9246.52	4873.81	8403.4	4419.55	9167.56	6367.14	8834.38	3527.17	11317.7	7470.18
155	16274_15804512_universal stress protein UspD _- / - / 108 / 359	15804512	Z5468	uspD (yiiT)	CY	16274.5	16274	- / - / 108 / 359	6.37	universal stress protein UspD	(H') Kruskal-Wallis w/ Ties Corr.	2	30.329	2.59505e-07	0	0	0	0	0	0	0	0	0	0	0	0	0	0	0	0	0	0	0	0	0	0	0	0	2670.6	4202.54	6230.09	2366.8	3766.28	9231.07	2712.72	4182.52	7013.56	13778.2	4774.49
371	27722_15804513_ferredoxin-NADP reductase _- / - / 284 / -	15804513	Z5469	fpr	CY, Ho-1	27721.8	27722	- / - / 284 / -	5.99	ferredoxin-NADP reductase	(H') Kruskal-Wallis w/ Ties Corr.	2	23.2182	9.08287e-06	0	0	0	0	0	0	0	0	0	0	0	0	0	0	0	0	0	0	0	0	0	0	0	0	0	545.125	2514.65	0	2837.68	380.963	1460.06	3151.29	2156.86	2966.03	2997.76
1171	227898_15804515_glycerol kinase _5 / 19 / 98 / 2	15804515	Z5471	glpK	CY, Ho-4	56974.4	227898	5 / 19 / 98 / 2	5.36	glycerol kinase	(H) Kruskal-Wallis	2	22.3218	1.42192e-05	85156.3	39757.4	61227	112670	58611.9	51571	49799.7	43301.6	61820.3	45449.1	58648.2	60728.4	36746.2	17445.3	12062.6	44653.6	49359.3	10306.7	42773.3	9563.86	12009.8	8128.23	13329.4	23307.1	14596.1	3423.24	4147.16	18566.2	15834.2	3284.52	12736.7	351.683	631.852	572.661	310.629
207	19269_15804517_hypothetical protein Z5473 _28 / 86 / 221 / 445	15804517	Z5473	zapB (yiiU)	CY, Ho-2, Ht-Mu	9634.53	19269	28 / 86 / 221 / 445	4.69	hypothetical protein Z5473	(H) Kruskal-Wallis	2	19.6539	5.39781e-05	11445.4	42680.6	13739	12416.5	12958.8	8709.93	10847.8	19856.7	16785.5	10306.2	12398.6	15649.5	8816.12	6793.8	8706.86	11889.9	15369.4	1695.4	18982	4895.05	6026.4	4245.15	3355.25	8252.29	6414.7	1622.31	3206.68	3674.9	3877.07	1462.23	6516.53	2583.33	0	2836.7	4095.78
718	52079_15804520_ribonuclease activity regulator protein RraA _190 / 83 / 269 / 903	15804520	Z5476	rraA (menG)	CY, Ho-3	17359.7	52079	190 / 83 / 269 / 903	4.07	ribonuclease activity regulator protein RraA	(H') Kruskal-Wallis w/ Ties Corr.	2	19.6925	5.29465e-05	2733.02	0	0	3706.52	0	2836.41	2487.99	6774.31	951.558	6153.13	0	2331.18	6539.13	8638.49	7045.19	7349.16	9618.62	7573.12	4223.82	5446.16	9386.85	7556.96	8710.34	7462.53	2683.1	2110.26	1042.9	1128.98	3027.13	0	3634.26	1680.84	1003.1	1384.27	3197.9
1276	824208_15804523_ATP-dependent protease peptidase subunit _107 / 119 / 661 / 1419	15804523	Z5479	hslV	CY, Ho-6, Ht-24	19092.1	824208	107 / 119 / 661 / 1419	5.96	ATP-dependent protease peptidase subunit	(H') Kruskal-Wallis w/ Ties Corr.	2	15.2184	0.000495878	6660.22	10644.2	936.16	5343.7	2320.28	3686.13	0	8253.5	927.466	11994.7	2380.68	4831.55	1849.27	0	3740.2	2472.04	4539.03	1588.41	5979.66	2306.33	3400.42	4813.79	2113.93	2982.1	0	1019.82	0	0	1454.99	0	0	0	1841.53	0	0
1222	320393_15804539_catalase; hydroperoxidase HPI(I) _11 / 39 / 387 / 161	15804539	Z5497	katG	CY, Ho-4	80098.2	320393	11 / 39 / 387 / 161	5.14	catalase; hydroperoxidase HPI(I)	(H) Kruskal-Wallis	2	24.702	4.32544e-06	23507.4	24226	36754.9	38423.9	9322.85	73763.7	11537.8	66064.7	35032.3	43784.5	39410.3	36529.9	12919.2	18121.5	18884.5	19576.9	24198.9	4917.29	27753.7	7616.51	16253.2	5787.5	14916.1	15540.5	3560.69	389.112	692.211	1237.71	3347.7	736.506	2545.45	991.381	296.861	612.346	353.655
1216	309813_161367474_glycerol dehydrogenase _174 / 317 / 841 / 1578	161367474	Z5500	gldA	CY, Ho-8	38726.6	309813	174 / 317 / 841 / 1578	4.81	glycerol dehydrogenase	(H') Kruskal-Wallis w/ Ties Corr.	2	10.0158	0.00668487	2946.4	0	5201.27	0	0	6115.12	0	6389.68	4115.34	7738.35	7314.5	3620.06	993.428	2490.57	2843.69	1337.21	986.009	2183.41	647.335	0	1855.77	0	1722.02	1369.04	394.36	934.51	0	0	305.118	0	0	0	0	0	0
1244	396435_15804552_phosphoenolpyruvate carboxylase _341 / 421 / 1016 / 867	15804552	Z5514	ppc	CY, Ho-4	99108.7	396435	341 / 421 / 1016 / 867	5.52	phosphoenolpyruvate carboxylase	(H') Kruskal-Wallis w/ Ties Corr.	2	15.877	0.000356747	2197.45	113.89	1344.77	1191.36	2296.63	405.396	2082.71	726.167	511.542	439.368	793.485	1100.25	926.051	108.37	186.698	0	1702.7	0	2093.57	482.042	997.001	702.313	925.148	738.536	0	0	166.512	0	80.1992	0	288.388	0	170.36	0	0
744	54055_161367473_acetylglutamate kinase _- / 883 / 738 / -	161367473	Z5517	argB	CY, Ho-2	27027.4	54055	- / 883 / 738 / -	5.38	acetylglutamate kinase	(H') Kruskal-Wallis w/ Ties Corr.	2	10.3915	0.00554003	0	0	0	0	0	0	0	0	0	0	0	0	0	0	0	0	0	0	598.931	0	0	0	0	54.4483	420.939	248.201	245.619	0	0	336.038	0	0	950.497	0	755.046
1250	412348_161367472_soluble pyridine nucleotide transhydrogenase _105 / 247 / 514 / 187	161367472	Z5521	udhA	CY, Ho-8	51543.5	412348	105 / 247 / 514 / 187	6.08	soluble pyridine nucleotide transhydrogenase	(H') Kruskal-Wallis w/ Ties Corr.	2	14.4709	0.000720596	7131.52	0	3776.77	6286.03	5900.62	4193.66	5407.32	11488.8	5229.45	8027.16	5472.19	5719.41	1691.91	1117.54	1822.84	1137.81	4977.36	2449.3	7285.68	232.88	2428.71	0	643.65	2162.52	1493.96	2057.07	726.078	0	2106.9	993.267	2276.51	0	0	0	0
549	37887_15804566_UDP-N-acetylenolpyruvoylglucosamine reductase _- / - / 771 / 931	15804566	Z5543	murB	CY, Ho-1	37886.8	37887	- / - / 771 / 931	5.74	UDP-N-acetylenolpyruvoylglucosamine reductase	(H') Kruskal-Wallis w/ Ties Corr.	2	11.3305	0.00346433	0	0	0	0	0	0	0	0	0	0	0	0	0	0	0	0	0	0	0	0	0	0	0	0	623.45	922.345	173.396	0	524.949	498.851	0	0	0	0	0
855	70855_15804568_pantothenate kinase _590 / 1025 / - / 1035	15804568	Z5545	coaA	CY, Ho-2	35427.4	70855	590 / 1025 / - / 1035	6.32	pantothenate kinase	(H') Kruskal-Wallis w/ Ties Corr.	2	11.0192	0.00404779	403.179	0	859.062	502.593	327.462	0	0	0	279.923	0	314.387	244.237	0	0	0	0	316.507	0	0	0	0	0	0	28.7734	0	0	0	0	0	0	0	0	0	0	0
439	32266_15804572_transcription antitermination protein NusG _- / - / 128 / 101	15804572	Z5555	nusG	CY, Ht-2	20530.7	32266	- / - / 128 / 101	6.34	transcription antitermination protein NusG	(H') Kruskal-Wallis w/ Ties Corr.	2	30.329	2.59505e-07	0	0	0	0	0	0	0	0	0	0	0	0	0	0	0	0	0	0	0	0	0	0	0	0	5381.87	4763.86	4080.39	5772.63	1821.58	2576.28	2733.65	2528.62	3634.43	4581.43	8178.44
1333	9999999_15804573_50S ribosomal protein L11 _454 / 642 / 72 / 39	15804573	Z5556	rplK	CY, 50S Rib	14874.7	9999999	454 / 642 / 72 / 39	9.64	50S ribosomal protein L11	(H') Kruskal-Wallis w/ Ties Corr.	2	23.3435	8.53136e-06	3041.91	0	0	981.241	1324.67	0	612.437	0	0	0	0	541.842	0	0	0	743.729	620.573	0	0	0	0	0	738.46	191.16	8282.54	6109.52	4528.56	11104.9	4818.27	13629	3155.25	6323.64	2913.17	4406.68	3239.14
1339	9999999_15804575_50S ribosomal protein L10 _38 / 61 / 171 / 106	15804575	Z5558	rplJ	CY, Ht-3, 50S Rib	17710.8	9999999	38 / 61 / 171 / 106	9.04	50S ribosomal protein L10	(H) Kruskal-Wallis	2	21.3301	2.33469e-05	6936.06	6158.35	12244.2	23514.4	23559.7	14395.5	17092.1	10314.4	5328.32	10409.5	5635.28	12326.2	8166.25	11825.3	8121.44	6777.47	10472	5456.26	6492.08	8894.03	17004.1	5989.08	10758.2	9086.93	3343.78	1973.2	2228.72	1270.03	3637.78	1905.54	1454.63	1346.61	5376.4	4066.37	4696.99
1340	9999999_15804576_50S ribosomal protein L7/L12 _25 / 12 / 60 / 65	15804576	Z5559	rplL	CY, Ht-3, 50S Rib	12294.6	9999999	25 / 12 / 60 / 65	4.6	50S ribosomal protein L7/L12	(H) Kruskal-Wallis	2	14.4443	0.000730218	20415.7	49848.1	23786.3	17995.3	22226.3	33897.5	30959.5	29094.6	7128.84	26043.7	11058	24768.5	17922.1	26635.4	33187.4	18127.9	16110.2	14269.7	46305.5	44779.6	52372.7	22006.1	39219.6	30085.1	11947.5	12856.5	7787.66	23556.9	8325.52	3364.24	14993	11887.2	10283.1	7070.45	7538.72
1247	400510_15804577_DNA-directed RNA polymerase subunit beta _55 / 230 / 873 / 314	15804577	Z5560	rpoB	CY, Ht-5	150632	400510	55 / 230 / 873 / 314	5.15	DNA-directed RNA polymerase subunit beta	(H') Kruskal-Wallis w/ Ties Corr.	2	26.5607	1.70775e-06	11757.3	7349.03	8169.18	12372.2	8191.96	9175.02	8023.21	9324.71	7028.52	11575.2	9000.41	9269.71	2572.19	2394.03	2141.42	2102.41	6038.34	406.215	6746.5	64.4043	1246.77	133.468	622.953	2224.43	472.216	0	0	180.369	570.817	0	342.651	0	0	0	0
1248	400510_15804578_DNA-directed RNA polymerase subunit beta' _59 / 413 / 1048 / 303	15804578	Z5561	rpoC	CY, Ht-5	155154	400510	59 / 413 / 1048 / 303	6.67	DNA-directed RNA polymerase subunit beta'	(H') Kruskal-Wallis w/ Ties Corr.	2	24.892	3.93351e-06	8997.17	8933.22	13047.7	10101.7	10026.8	9035.44	10636.3	7313.11	7229.22	7549.97	8908.07	9252.61	616.411	1068.78	498.086	0	2493.42	200.759	2488.49	0	1042.86	125.62	439.865	815.845	242.584	143.151	0	71.8713	51.1523	0	174.586	0	0	0	0
279	23115_15804584_thiamine-phosphate pyrophosphorylase _- / - / 413 / 785	15804584	Z5568	thiE	CY, Ho-1	23114.7	23115	- / - / 413 / 785	5.54	thiamine-phosphate pyrophosphorylase	(H') Kruskal-Wallis w/ Ties Corr.	2	23.2182	9.08287e-06	0	0	0	0	0	0	0	0	0	0	0	0	0	0	0	0	0	0	0	0	0	0	0	0	1060.68	1248.08	2165.1	0	872.199	840.651	0	403.414	1790.72	2462.52	944.915
887	78412_15804588_uroporphyrinogen decarboxylase _- / 504 / 609 / 830	15804588	Z5572	hemE	CY, Ho-2	39206.3	78412	- / 504 / 609 / 830	6.01	uroporphyrinogen decarboxylase	(H') Kruskal-Wallis w/ Ties Corr.	2	9.68426	0.00789023	0	0	0	0	0	0	0	0	0	0	0	0	780.7	759.158	0	0	0	1025.06	0	1966.36	482.085	1016.12	0	548.135	0	868.076	1544.42	0	1244.62	0	596.859	0	326.301	190.953	1315.09
200	18708_15804591_transcriptional regulator HU subunit alpha _140 / 28 / 1 / 91	15804591	Z5576	hupA	CY, Ho-2, Ht-2	9534.58	18708	140 / 28 / 1 / 91	9.57	transcriptional regulator HU subunit alpha	(H') Kruskal-Wallis w/ Ties Corr.	2	24.937	3.84588e-06	8207.67	0	0	3701.14	19062.5	0	16854.7	0	3821.32	0	3704.68	5032.01	15298	4330.57	15893.2	23579	20359.2	6643.86	19762.8	26392.1	49746.3	44513.6	47408.7	24902.5	61125.7	49912.2	59691.6	102920	60743.8	85059.8	65706.2	102855	43198.8	74256.5	41297.8
658	46033_15804596_phosphoribosylamine--glycine ligase _- / 363 / 551 / 876	15804596	Z5582	purD	CY, Ho-1	46033.5	46033	- / 363 / 551 / 876	4.85	phosphoribosylamine--glycine ligase	(H') Kruskal-Wallis w/ Ties Corr.	2	18.0277	0.000121712	0	0	0	0	0	0	0	0	0	0	0	0	1411.44	1398.43	0	2284.24	275.71	1471.16	360.847	1645.74	1042	1468.02	1611.5	1179.01	0	1054.44	1302.63	0	1322.97	712.796	1134.51	0	501.173	0	1197.94
1022	114712_15804597_bifunctional phosphoribosylaminoimidazolecarboxamide formyltransferase/IMP cyclohydrolase _1010 / 151 / 563 / 1184	15804597	Z5583	purH	CY, Ho-2	57355.8	114712	1010 / 151 / 563 / 1184	5.53	bifunctional phosphoribosylaminoimidazolecarboxamide formyltransferase/IMP cyclohydrolase	(H') Kruskal-Wallis w/ Ties Corr.	2	25.5565	2.82145e-06	0	0	0	0	0	0	0	0	0	314.499	0	28.5908	5822.13	8545.89	5749.98	3198.97	6132.22	5806.25	6128.52	2334.71	4245.13	3551.08	1969.59	4862.22	911.348	717.062	531.508	201.918	2313.45	363.548	2005.93	0	167.52	0	0
790	60273_15804600_malate synthase _305 / 438 / 856 / 233	15804600	Z5600	aceB	CY	60273.3	60273	305 / 438 / 856 / 233	5.39	malate synthase	(H') Kruskal-Wallis w/ Ties Corr.	2	22.6953	1.17969e-05	1871.75	1107.7	880.589	2961.25	1086.8	1294.78	1774.02	773.171	1089.31	932.713	2252.93	1456.82	766.955	1266.48	826.144	1378.86	752.092	211.976	660.465	850.918	629.117	443.078	0	707.826	586.046	0	576.799	0	163.322	0	401.641	0	0	0	0
1141	192808_15804601_isocitrate lyase _57 / 42 / 741 / 153	15804601	Z5601	aceA	CY, Ho-4	48202.1	192808	57 / 42 / 741 / 153	5.1	isocitrate lyase	(H') Kruskal-Wallis w/ Ties Corr.	2	18.1365	0.000115271	13803.8	1013.58	0	15079.1	5677.24	28383.9	7268.36	16630.8	803.345	16112.9	330.637	9554.88	7911.21	24526.3	15465.9	4474.28	12763	6206.62	11868.6	6801.45	15700.2	5750.99	12237.7	11246	0	0	133.78	0	1769.76	0	796.765	0	0	0	230.194
313	24569_15804607_peptidase E _- / - / 602 / -	15804607	Z5612	pepE	CY	24569.4	24569	- / - / 602 / -	5.67	peptidase E	(H') Kruskal-Wallis w/ Ties Corr.	2	16.9153	0.000212267	0	0	0	0	0	0	0	0	0	0	0	0	0	0	0	0	0	0	0	0	0	0	0	0	0	728.351	356.425	0	1044.39	0	1252.72	0	692.368	955.172	1100.65
1034	123055_15804618_glucose-6-phosphate isomerase _- / 113 / 651 / 1074	15804618	Z5623	pgi	CY, Ho-2	61527.4	123055	- / 113 / 651 / 1074	5.85	glucose-6-phosphate isomerase	(H') Kruskal-Wallis w/ Ties Corr.	2	26.7375	1.56327e-06	0	0	0	0	0	0	0	0	0	0	0	0	5863.26	6073.28	4953.11	8626.33	6272.33	5555.76	6197.31	7324.88	5902.58	8084.86	6694.33	6504.37	0	540.277	640.75	0	1394.47	0	1488.13	0	617.477	283.411	490.947
627	43386_15804627_maltose ABC transporter periplasmic protein _1040 / 903 / 133 / 1289	15804627	Z5632	malE	PP	43385.8	43386	1040 / 903 / 133 / 1289	5.53	maltose ABC transporter periplasmic protein	(H') Kruskal-Wallis w/ Ties Corr.	2	28.8317	5.4863e-07	0	0	0	0	0	0	0	0	0	0	0	0	0	0	0	0	0	0	0	382.318	0	0	0	34.7562	3300.99	4869.89	4278.16	3442.32	3879.42	4389.36	3539.69	6548.41	6398.62	6812.22	4753.99
644	44714_15804636_LexA repressor _- / - / 418 / 813	15804636	Z5642	lexA	CY, Ho-2	22356.9	44714	- / - / 418 / 813	6.23	LexA repressor	(H') Kruskal-Wallis w/ Ties Corr.	2	30.329	2.59505e-07	0	0	0	0	0	0	0	0	0	0	0	0	0	0	0	0	0	0	0	0	0	0	0	0	830.515	980.29	968.827	1650.57	701.417	1325.34	2109.46	2341.49	464.715	1928.36	360.283
21	8325_15804638_putative stress-response protein _- / - / 150 / -	15804638	Z5644	yjbJ		8324.97	8325	- / - / 150 / -	5.44	putative stress-response protein	(H') Kruskal-Wallis w/ Ties Corr.	2	30.329	2.59505e-07	0	0	0	0	0	0	0	0	0	0	0	0	0	0	0	0	0	0	0	0	0	0	0	0	6395.85	3774.27	4795.88	1212.55	4638.81	5102.77	5569.18	8585.8	7198.64	6363.82	3266.99
850	70342_15804643_quinone oxidoreductase, NADPH-dependent _- / 395 / 405 / 1292	15804643	Z5649	qor	CY, Ho-2	35170.8	70342	- / 395 / 405 / 1292	8.66	quinone oxidoreductase, NADPH-dependent	(H') Kruskal-Wallis w/ Ties Corr.	2	12.124	0.00232972	0	0	0	0	0	0	0	0	0	0	0	0	1130.86	0	0	1014.01	0	2621.98	0	2514.11	0	1962.29	0	840.296	598.36	1432.45	1415.7	0	770.25	0	1232.98	1425.63	1707.57	2113.36	1084.93
934	87006_15804646_aromatic amino acid aminotransferase _857 / 563 / 423 / 1441	15804646	Z5652	tyrB	CY, Ho-2	43503	87006	857 / 563 / 423 / 1441	5.32	aromatic amino acid aminotransferase	(H') Kruskal-Wallis w/ Ties Corr.	2	14.1469	0.000847287	0	0	0	0	0	0	0	0	274.476	0	0	24.9523	1275.7	0	0	0	311.493	832.382	369.09	0	0	830.606	0	329.025	817.572	1608.2	1589.39	0	2075.4	1087.13	1661.1	0	1840.38	210.185	1461.65
998	104354_15804647_acid phosphatase/phosphotransferase _- / 375 / 393 / -	15804647	Z5654	aphA	PP, Ho-4	26088.4	104354	- / 375 / 393 / -	6.84	acid phosphatase/phosphotransferase	(H') Kruskal-Wallis w/ Ties Corr.	2	11.6916	0.002892	0	0	0	0	0	0	0	0	0	0	0	0	1232.66	0	0	2496.89	0	1607.95	0	3597.88	0	4279.14	0	1201.32	398.6	1164.59	1438.43	0	833.955	0	2004.84	919.816	2221.22	1909.08	3087.2
108	13519_15804649_hypothetical protein Z5656 _- / - / 174 / 1359	15804649	Z5656	yjbR	CY	13519	13519	- / - / 174 / 1359	6.06	hypothetical protein Z5656	(H') Kruskal-Wallis w/ Ties Corr.	2	19.9716	4.60485e-05	0	0	0	0	0	0	0	0	0	0	0	0	0	0	0	0	0	0	0	0	0	0	0	0	9069.87	2671.83	0	0	3833.46	0	2717.16	7102.31	3402.76	5849.18	3329.76
1185	248284_15804650_excinuclease ABC subunit A _358 / 639 / - / 1088	15804650	Z5657	uvrA	CY, Ht-3	103941	248284	358 / 639 / - / 1088	6.19	excinuclease ABC subunit A	(H') Kruskal-Wallis w/ Ties Corr.	2	20.3929	3.73024e-05	1730.76	0	712.903	390.779	2009.87	798.247	956.892	536.198	1007.25	1515.21	520.805	925.355	253.203	376.304	101.818	0	869.036	219.93	490.604	0	0	0	0	210.081	0	0	0	0	0	0	0	0	0	0	0
876	75860_15804651_single-strand DNA-binding protein _106 / 133 / 1186 / 562	15804651	Z5658	ssb	CY, Ho-4, Ho-8	18965	75860	106 / 133 / 1186 / 562	5.44	single-strand DNA-binding protein	(H') Kruskal-Wallis w/ Ties Corr.	2	20.1698	4.17039e-05	9177.58	0	1178.26	11314	1447.2	9235.23	4744.57	6203.49	580.743	8765.01	3012.7	5059.89	1442.71	4288.26	4663.1	1875.47	4951.65	3759.39	5591.35	1201.58	1773.19	1875.68	1647.21	3006.33	0	350.804	0	0	0	0	0	0	0	0	0
861	72107_15804661_acetyl-CoA synthetase _327 / 432 / 283 / 32	15804661	Z5668	acs	CY	72106.8	72107	327 / 432 / 283 / 32	5.61	acetyl-CoA synthetase	(H') Kruskal-Wallis w/ Ties Corr.	2	8.33705	0.0154751	1532.71	0	901.897	0	222.085	883.633	968.455	938.1	3211.19	2300.27	2075.45	1184.89	1357.06	960.392	313.302	0	1520.87	841.948	1252.23	0	954.14	160.049	0	669.089	3836.52	2358.31	2796.88	857.308	2840.54	2168.12	2760.67	1802.55	359.624	1855.64	857.365
450	32787_15804680_putative periplasmic ribose-binding protein of ABC transport system _- / - / 629 / -	15804680	Z5689	_	PP	32787.2	32787	- / - / 629 / -	5.44	putative periplasmic ribose-binding protein of ABC transport system	(H') Kruskal-Wallis w/ Ties Corr.	2	16.9153	0.000212267	0	0	0	0	0	0	0	0	0	0	0	0	0	0	0	0	0	0	0	0	0	0	0	0	0	0	362.272	405.958	571.564	0	340.526	1269.46	760.109	522.74	0
79	12345_15804700_hypothetical protein Z5710 _- / 1062 / 90 / 714	15804700	Z5710	phnA	CY	12344.6	12345	- / 1062 / 90 / 714	4.97	hypothetical protein Z5710	(H') Kruskal-Wallis w/ Ties Corr.	2	30.329	2.59505e-07	0	0	0	0	0	0	0	0	0	0	0	0	0	0	0	0	0	0	0	0	0	0	0	0	13953.8	3602.5	4577.62	12862.2	5903.59	6957.92	8859.54	3278.02	5889.45	4049.47	6236.62
979	101148_15804711_alpha-galactosidase _567 / 472 / 1105 / 936	15804711	Z5721	melA	CY, Ho-2	50573.8	101148	567 / 472 / 1105 / 936	5.58	alpha-galactosidase	(H') Kruskal-Wallis w/ Ties Corr.	2	7.93682	0.0189034	2190.55	0	0	0	331.09	0	0	0	0	0	0	229.24	368.765	0	297.828	0	1453.31	0	946.179	303.673	1367.63	1284.53	0	547.447	0	0	0	0	509.227	0	0	0	0	0	0
1025	115649_15804722_lysyl-tRNA synthetase _236 / 44 / 431 / 414	15804722	Z5732	lysS	CY, Ho-2	57824.3	115649	236 / 44 / 431 / 414	5.1	lysyl-tRNA synthetase	(H') Kruskal-Wallis w/ Ties Corr.	2	22.5721	1.25469e-05	4798.8	0	1863.69	3253.74	1044.88	2821.91	454.322	1784.03	1508.1	4321.18	2382.62	2203.02	11289.9	21957.5	12670.4	16072	15171.6	13983.1	15125.1	17064.5	14148.6	13590.8	20051.4	15556.8	1801.44	1488.27	1575.93	1690.7	3963.21	0	1464.03	165.993	811.019	137.361	1449.27
530	36992_15804729_divalent-cation tolerance protein CutA _- / 400 / 239 / -	15804729	Z5742	cutA	CY, Ho-3, Ho-6	12330.6	36992	- / 400 / 239 / -	4.85	divalent-cation tolerance protein CutA	(H') Kruskal-Wallis w/ Ties Corr.	2	13.396	0.0012334	0	0	0	0	0	0	0	0	0	0	0	0	1576.51	0	0	0	0	1468.33	0	1401.42	0	2880.64	0	666.082	0	2570.74	5081.35	0	2457.47	0	1471.48	2729.06	3267.14	5618.85	2565.46
1163	216250_15804731_aspartate ammonia-lyase _13 / 13 / 455 / 140	15804731	Z5744	aspA	CY, Ho-4	54062.4	216250	13 / 13 / 455 / 140	5.54	aspartate ammonia-lyase	(H) Kruskal-Wallis	2	21.6101	2.02966e-05	34404.4	9135.5	6130.16	65403.8	9801.46	91424.9	10970.9	58573	7859.29	60802.3	10159.2	33151.4	16805.2	59703.2	39573.9	22016.7	46613.5	12928.6	36906.8	17595.3	32493	19143.5	38922.6	31154.8	1765.63	1157.69	1258.56	0	1494.01	625.196	2192.24	178.798	662.415	455.053	1227.56
1277	875315_15804734_co-chaperonin GroES _532 / 1 / 3 / 149	15804734	Z5747	groES	CY, Ho-7	10386.6	875315	532 / 1 / 3 / 149	5.15	co-chaperonin GroES	(H') Kruskal-Wallis w/ Ties Corr.	2	22.332	1.41474e-05	1387.96	0	0	0	0	942.137	0	0	804.777	0	0	284.988	46517.9	46089.3	36221.6	42204.4	53910.4	87422	31686.2	84529.7	138408	101897	52145.9	65548.4	64929.8	40421.1	39948.4	49745.8	65808.8	27324.5	49289.2	30841.9	57018.2	47487.2	39544.2
1273	802441_15804735_chaperonin GroEL _7 / 10 / 155 / 127	15804735	Z5748	groEL	CY, Ho-14	57317.2	802441	7 / 10 / 155 / 127	4.81	chaperonin GroEL	(H) Kruskal-Wallis	2	25.052	3.63098e-06	43039.6	60649	92349.6	61753.5	31922.9	52443.5	35792	86369.4	57788	61676.2	63669.4	58859.4	30605	34756.2	13305.1	43689.2	34926.2	9172.02	45548.9	10136.2	13433.2	9772.95	11852	23381.6	10864.7	5102.96	2198.36	10702.3	8067.65	1061.41	9460.47	2708.61	1746.92	1372.74	1783.83
233	20590_15804739_elongation factor P _- / - / 42 / 27	15804739	Z5752	efp	CY	20590	20590	- / - / 42 / 27	4.98	elongation factor P	(H') Kruskal-Wallis w/ Ties Corr.	2	30.329	2.59505e-07	0	0	0	0	0	0	0	0	0	0	0	0	0	0	0	0	0	0	0	0	0	0	0	0	5799.98	9697.47	10147.8	18144.9	4907.74	16967	8838.07	9083.55	11968	11221.3	11233.3
1309	9999999_161367458_ribosome-associated GTPase _- / 654 / 622 / 938	161367458	Z5767	yjeQ	CY, 30S Rib	39177.8	9999999	- / 654 / 622 / 938	5.59	ribosome-associated GTPase	(H') Kruskal-Wallis w/ Ties Corr.	2	10.1642	0.0062069	0	0	0	0	0	0	0	0	0	0	0	0	0	0	0	0	0	0	0	700.817	511.761	730.205	0	176.617	1189.76	468.015	230.508	0	1006.73	949.222	2014.41	0	0	0	351.708
602	41514_161367457_oligoribonuclease _- / 558 / 478 / 1733	161367457	Z5768	orn (yjeR)	CY, Ho-2	20756.8	41514	- / 558 / 478 / 1733	5.05	oligoribonuclease	(H') Kruskal-Wallis w/ Ties Corr.	2	14.4823	0.00071648	0	0	0	0	0	0	0	0	0	0	0	0	1580.14	0	0	0	0	410.147	0	436.088	0	1366.01	0	344.762	1419.69	1117.6	1104.53	0	1201.9	1093	955.906	0	1598.69	1099.12	1266.52
832	66996_15804761_RNA-binding protein Hfq _19 / 75 / 275 / 400	15804761	Z5779	hfq	CY, Ho-6	11166	66996	19 / 75 / 275 / 400	6.97	RNA-binding protein Hfq	(H') Kruskal-Wallis w/ Ties Corr.	2	7.87598	0.0194874	14831.1	0	0	25139.9	22604.9	3809.95	21085	68921.2	38840.8	30605.1	50207	25095	0	0	16755.3	0	2894.96	3859.46	5740.19	4934.24	29158.3	8986.2	37203.2	9957.45	1039.93	0	1351.33	0	0	4803.05	0	4523.37	5420.65	4658.91	1067.78
684	48324_15804762_putative GTPase HflX _988 / 712 / 488 / 970	15804762	Z5780	hflX	CY	48324.4	48324	988 / 712 / 488 / 970	5.68	putative GTPase HflX	(H') Kruskal-Wallis w/ Ties Corr.	2	21.0209	2.72506e-05	0	0	0	0	0	0	0	0	0	0	0	0	0	0	0	0	0	0	0	626.031	0	0	857.524	134.869	813.015	1559.25	829.778	529.277	1547.88	1135.13	1651.84	1145.16	0	629.178	338.848
964	94669_15804766_adenylosuccinate synthetase _209 / 99 / 196 / 401	15804766	Z5784	purA	CY, Ho-2	47334.6	94669	209 / 99 / 196 / 401	5.32	adenylosuccinate synthetase	(H) Kruskal-Wallis	2	16.632	0.000244574	6213.8	238.673	2670.76	3663.62	3058.9	1308.34	1536.35	609.327	3773.5	809.38	3170.54	2459.38	9607.26	6187.17	9121.6	5830.56	6594.76	8762.03	6826.17	6601.21	4137.33	7077.93	3564.93	6755.54	3588.57	5294.14	4970.62	0	5313.91	2147.29	4784.76	2107.57	5301.19	1735.71	3007.33
369	27601_15804780_transcriptional repressor UlaR _- / - / 790 / -	15804780	Z5800	yjfQ	CY	27600.9	27601	- / - / 790 / -	8.48	transcriptional repressor UlaR	(H') Kruskal-Wallis w/ Ties Corr.	2	8.78171	0.0123902	0	0	0	0	0	0	0	0	0	0	0	0	0	0	0	0	0	0	0	0	0	0	0	0	833.735	245.063	0	0	351.645	0	846.97	0	0	0	0
1307	9999999_15804789_30S ribosomal protein S6 _208 / 431 / 75 / 195	15804789	Z5809	rpsF	CY, 30S Rib	15186.4	9999999	208 / 431 / 75 / 195	5.26	30S ribosomal protein S6	(H') Kruskal-Wallis w/ Ties Corr.	2	14.28	0.000792755	0	1688.72	4029.08	0	0	1315.57	0	8249.45	3984.86	2764.27	6009.47	2549.22	0	0	1933.83	0	0	0	0	571.057	971.154	663.916	4548.17	789.83	23001.6	4113.18	4878.1	23363.3	10616.2	3336.59	15577.8	2619.89	2352.81	3775.87	4361.44
1335	9999999_15804792_50S ribosomal protein L9 _650 / 725 / 17 / 124	15804792	Z5812	rplI	CY, 50S Rib	15768.4	9999999	650 / 725 / 17 / 124	6.17	50S ribosomal protein L9	(H') Kruskal-Wallis w/ Ties Corr.	2	25.4788	2.9333e-06	0	0	0	0	501.255	0	1643.17	0	0	0	0	194.948	0	0	0	0	932.956	0	0	0	532.949	0	0	133.264	21057.5	13648.5	17515.4	45820.8	21031.2	20380.6	16832.8	13624	21369.4	21639	11417.4
641	44474_161367453_peptidyl-prolyl cis-trans isomerase _- / 47 / 222 / 604	161367453	Z5818	fklB	CY, Ho-2	22237.1	44474	- / 47 / 222 / 604	4.85	peptidyl-prolyl cis-trans isomerase	(H') Kruskal-Wallis w/ Ties Corr.	2	29.5573	3.81702e-07	0	0	0	0	0	0	0	0	0	0	0	0	17545.3	21439.8	7088.69	12620	9749.69	11175.8	9066.44	11690.2	7196.04	11152	10683.9	11764.4	2899.46	3422.01	5072.99	2332.49	5888.21	1387.96	5301.87	1634.74	3263.39	897.088	4146.92
857	70902_15804804_bifunctional 2',3'-cyclic nucleotide 2'-phosphodiesterase/3'-nucleotidase periplasmic precursor protein _- / 342 / 213 / 1324	15804804	Z5824	cpdB	PP	70902.3	70902	- / 342 / 213 / 1324	5.45	bifunctional 2',3'-cyclic nucleotide 2'-phosphodiesterase/3'-nucleotidase periplasmic precursor protein	(H') Kruskal-Wallis w/ Ties Corr.	2	22.8854	1.07272e-05	0	0	0	0	0	0	0	0	0	0	0	0	4090.35	0	0	2298.52	0	2664.63	0	2129.17	0	2215.79	0	1218.04	2978.68	3417.85	3667.41	2662.46	2520.45	2772.54	2689.74	2954.5	5028.83	4226.1	3846.03
354	27159_15804805_PAPS (adenosine 3'-phosphate 5'-phosphosulfate) 3'(2'),5'-bisphosphate nucleotidase _- / 874 / 102 / 930	15804805	Z5825	cysQ	CY	27158.8	27159	- / 874 / 102 / 930	5.59	PAPS (adenosine 3'-phosphate 5'-phosphosulfate) 3'(2'),5'-bisphosphate nucleotidase	(H') Kruskal-Wallis w/ Ties Corr.	2	28.8317	5.4863e-07	0	0	0	0	0	0	0	0	0	0	0	0	620.249	0	0	0	0	0	0	0	0	0	0	56.3862	3608	5588.94	5523.58	3628.09	4579.44	5757.1	2290.79	8052.11	7106.51	9074.54	5240.92
230	20494_15804807_hypothetical protein Z5827 _- / - / 122 / -	15804807	Z5827	ytfJ	PP	20493.8	20494	- / - / 122 / -	8.65	hypothetical protein Z5827	(H') Kruskal-Wallis w/ Ties Corr.	2	30.329	2.59505e-07	0	0	0	0	0	0	0	0	0	0	0	0	0	0	0	0	0	0	0	0	0	0	0	0	4191.81	3847.88	4617.78	4995.74	3941.07	3344.33	5204.65	7002.6	4717.95	5767.06	5412.41
284	23354_15804810_methionine sulfoxide reductase A _- / 805 / 510 / 218	15804810	Z5830	msrA	CY	23354.1	23354	- / 805 / 510 / 218	5.09	methionine sulfoxide reductase A	(H') Kruskal-Wallis w/ Ties Corr.	2	11.6773	0.00291284	0	0	0	0	0	0	0	0	0	0	0	0	0	0	0	0	0	0	0	0	0	661.956	0	60.1778	0	908.053	1382.37	0	0	1260.21	0	3712.17	0	2445.75	695.173
98	12866_15804813_hypothetical protein Z5833 _- / - / 302 / 1251	15804813	Z5833	ytfP		12866	12866	- / - / 302 / 1251	6.39	hypothetical protein Z5833	(H') Kruskal-Wallis w/ Ties Corr.	2	23.2182	9.08287e-06	0	0	0	0	0	0	0	0	0	0	0	0	0	0	0	0	0	0	0	0	0	0	0	0	0	2953.05	1458.82	3264.82	1975.98	1979.48	0	4702.37	2814.76	1935.57	5586
1030	118217_15804817_inorganic pyrophosphatase _1005 / 37 / 529 / 709	15804817	Z5837	ppa	CY, Ho-6	19702.8	118217	1005 / 37 / 529 / 709	5.03	inorganic pyrophosphatase	(H') Kruskal-Wallis w/ Ties Corr.	2	27.1847	1.25005e-06	0	0	0	0	0	0	0	0	0	0	0	0	16327.4	10616.1	14017.8	14450.5	11007.5	13738.6	20433.5	25496.9	26995.3	29629.8	22719.5	18675.7	0	245.379	984.516	0	1428.98	0	424.82	392.68	2375.93	314.051	2641.78
479	34329_15804818_putative LACI-type transcriptional regulator _- / 1050 / 762 / -	15804818	Z5838	ytfQ	PP	34329.2	34329	- / 1050 / 762 / -	6.68	putative LACI-type transcriptional regulator	(H') Kruskal-Wallis w/ Ties Corr.	2	8.78171	0.0123902	0	0	0	0	0	0	0	0	0	0	0	0	0	0	0	0	0	0	0	0	0	0	0	0	0	0	346.269	0	501.839	0	299.526	1115.72	0	0	0
698	49877_15804823_UDP-N-acetylmuramate:L-alanyl-gamma-D-glutamyl-meso-diaminopimelat e ligase _563 / 261 / 785 / 331	15804823	Z5843	mpl (yjfG)	CY	49877.3	49877	563 / 261 / 785 / 331	5.55	UDP-N-acetylmuramate:L-alanyl-gamma-D-glutamyl-meso-diaminopimelat e ligase	(H') Kruskal-Wallis w/ Ties Corr.	2	12.7969	0.00166411	0	0	0	0	0	0	0	0	1219.84	1745	447.911	310.25	2662.41	1884.19	1844	0	4475.68	1321.46	1471.99	1266.96	2807.89	2307.61	0	1822.02	663.997	0	193.722	0	845.822	0	336.287	0	373.933	0	0
1336	9999999_15804824_hypothetical protein Z5844 _1008 / 927 / 475 / -	15804824	Z5844	yjgA	CY, 50S Rib	21358.5	9999999	1008 / 927 / 475 / -	5.3	hypothetical protein Z5844	(H') Kruskal-Wallis w/ Ties Corr.	2	19.9716	4.60485e-05	0	0	0	0	0	0	0	0	0	0	0	0	0	0	0	0	0	0	0	0	0	0	0	0	816.83	0	953.245	0	1037.59	1956.63	983.099	2304.52	1379.86	1581.59	0
686	48368_15804825_peptidase PmbA _707 / 475 / 1183 / 294	15804825	Z5845	pmbA	CY	48367.7	48368	707 / 475 / 1183 / 294	5.4	peptidase PmbA	(H') Kruskal-Wallis w/ Ties Corr.	2	11.552	0.00310113	630.286	0	0	0	0	217.039	0	0	213.648	0	0	96.4521	755.072	248.05	803.582	0	1480.88	436.271	0	1467.36	0	654.45	570.709	583.307	201.679	0	0	0	155.745	0	0	0	0	0	0
62	11124_15804826_cytochrome b562 _- / - / 118 / -	15804826	Z5846	cybC	PP	11124.1	11124	- / - / 118 / -	7.92	cytochrome b562	(H') Kruskal-Wallis w/ Ties Corr.	2	30.329	2.59505e-07	0	0	0	0	0	0	0	0	0	0	0	0	0	0	0	0	0	0	0	0	0	0	0	0	4575.43	6942.9	5336.88	4379.63	4424.65	4171.88	4648.06	10441.5	8828.11	5564.19	11101.4
653	45526_15804834_hypothetical protein Z5854 _- / 592 / 57 / 961	15804834	Z5854	yjgF	CY, Ho-3	15175.5	45526	- / 592 / 57 / 961	5.83	hypothetical protein Z5854	(H') Kruskal-Wallis w/ Ties Corr.	2	27.7576	9.38659e-07	0	0	0	0	0	0	0	0	0	0	0	0	0	0	0	2238.07	0	1333.82	0	0	0	0	0	324.717	14459.4	9006.7	10306.9	18309.5	9516.14	8972.5	12240.8	18116.3	8137.16	9946.56	9334.89
1154	205440_15804835_aspartate carbamoyltransferase regulatory subunit _712 / 742 / 392 / -	15804835	Z5855	pyrI	CY, Ho-12	17120	205440	712 / 742 / 392 / -	6.9	aspartate carbamoyltransferase regulatory subunit	(H') Kruskal-Wallis w/ Ties Corr.	2	15.5719	0.000415536	0	0	0	0	0	0	0	0	0	0	1548.69	140.79	0	0	503.699	0	0	0	0	0	735.088	0	0	112.617	1023.14	4226.78	895.146	0	1298.74	2449.1	1039.48	1923.04	572.324	791.868	0
285	15602_15804847_hypothetical protein Z5867 _431 / 131 / 399 / 77	15804847	Z5867	rraB (yjgD)	CY, Ht-15	15602.1	23403	431 / 131 / 399 / 77	3.64	hypothetical protein Z5867	(H') Kruskal-Wallis w/ Ties Corr.	2	7.99844	0.01833	0	0	0	0	0	2472.79	0	0	0	0	0	224.799	9357.67	0	2035.61	0	9077.96	5377.4	16015	6855.02	0	2697.05	0	4674.16	0	0	6676.63	0	2367	2263.29	2831.84	0	3208.04	0	0
1008	108174_15804850_valyl-tRNA synthetase _340 / 184 / 969 / 932	15804850	Z5870	valS	CY, Ho-1	108174	108174	340 / 184 / 969 / 932	5.2	valyl-tRNA synthetase	(H') Kruskal-Wallis w/ Ties Corr.	2	22.7786	1.13158e-05	2591.39	0	0	778.568	626.935	2788.76	0	1962.47	1809.74	1512.44	1169.67	1203.63	2473.67	5037.91	4219.75	2409.41	5390.52	2387.34	5858.65	4005.97	4565.47	3692.49	3608.82	3968.18	0	0	0	0	158.515	223.225	0	0	101.407	143.945	501.819
1227	329266_15804852_leucyl aminopeptidase _286 / 100 / 706 / 756	15804852	Z5872	pepA	CY, Ho-6	54877.7	329266	286 / 100 / 706 / 756	6.82	leucyl aminopeptidase	(H') Kruskal-Wallis w/ Ties Corr.	2	22.3443	1.40607e-05	5047.18	0	763.694	2444.4	627.975	3491.73	0	2233.78	1258.85	1623.16	975.464	1678.75	3036.43	5348.35	4907.12	4095.07	4631.8	2930.47	9588.67	3652.87	6641.92	5556	10785.7	5561.31	471.063	972.928	412.093	0	1195.79	0	478.54	0	0	0	203.762
1174	237047_15804877_hypothetical protein Z5898 _593 / 1124 / 1478 / 842	15804877	Z5898	_		237047	237047	593 / 1124 / 1478 / 842	6.4	hypothetical protein Z5898	(H') Kruskal-Wallis w/ Ties Corr.	2	16.382	0.000277136	433.855	275.149	350.117	0	269.903	300.149	293.715	0	173.103	92.6548	0	198.968	0	0	0	0	80.5824	0	65.2849	0	0	0	0	13.2607	0	0	0	0	0	0	0	0	0	0	0
631	43716_15804885_hypothetical protein Z5906 _- / 1039 / 911 / -	15804885	Z5906	yjhT	PP	43716.3	43716	- / 1039 / 911 / -	8.26	hypothetical protein Z5906	(H') Kruskal-Wallis w/ Ties Corr.	2	11.3305	0.00346433	0	0	0	0	0	0	0	0	0	0	0	0	0	0	0	0	0	0	0	0	0	0	0	0	0	147.297	0	0	412.916	199.284	0	0	0	386.684	223.393
646	44838_15804897_mannonate dehydratase _- / 573 / 930 / 329	15804897	Z5920	uxuA	CY	44838.2	44838	- / 573 / 930 / 329	5.38	mannonate dehydratase	(H') Kruskal-Wallis w/ Ties Corr.	2	8.28944	0.0158479	0	0	0	0	0	0	0	0	0	0	0	0	293.314	0	229.762	0	586.462	519.411	0	739.89	0	1295.89	0	333.157	245.281	731.396	143.152	0	0	0	0	0	0	178.098	0
1226	328891_15804904_isoaspartyl dipeptidase _277 / 612 / - / -	15804904	Z5927	iadA	CY, Ho-8	41111.3	328891	277 / 612 / - / -	5.02	isoaspartyl dipeptidase	(H') Kruskal-Wallis w/ Ties Corr.	2	17.4977	0.000158646	2558.85	2726.32	1084.11	1887.31	444.788	2124.31	0	3170.35	0	3840.28	456.864	1663.02	0	0	0	0	1367.44	0	0	0	427.87	301.402	388.58	225.936	0	0	0	0	0	0	0	0	0	0	0
543	37600_15804942_16S ribosomal RNA m2G1207 methyltransferase _- / - / 555 / 765	15804942	Z5972	rsmC	CY, Ho-1	37600.1	37600	- / - / 555 / 765	5.92	16S ribosomal RNA m2G1207 methyltransferase	(H') Kruskal-Wallis w/ Ties Corr.	2	19.9716	4.60485e-05	0	0	0	0	0	0	0	0	0	0	0	0	0	0	0	0	0	0	0	0	0	0	0	0	579.451	690.023	0	0	975.18	699.678	278.14	819.88	326.782	903.551	0
784	59572_15804946_peptide chain release factor 3 _- / - / 800 / 673	15804946	Z5976	prfC	CY	59571.8	59572	- / - / 800 / 673	5.65	peptide chain release factor 3	(H') Kruskal-Wallis w/ Ties Corr.	2	11.3305	0.00346433	0	0	0	0	0	0	0	0	0	0	0	0	0	0	0	0	0	0	0	0	0	0	0	0	193.046	799.912	0	769.32	655.428	0	393.402	0	0	0	0
243	21076_15804947_periplasmic protein _- / - / 125 / 1194	15804947	Z5977	osmY	PP	21075.5	21076	- / - / 125 / 1194	5.95	periplasmic protein	(H') Kruskal-Wallis w/ Ties Corr.	2	30.329	2.59505e-07	0	0	0	0	0	0	0	0	0	0	0	0	0	0	0	0	0	0	0	0	0	0	0	0	7026.95	4878.45	5062.47	9421.45	3847.39	4616.94	4199.11	9710.43	6048.03	7677.23	5542.4
761	55493_15804953_deoxyribose-phosphate aldolase _- / - / 236 / 1393	15804953	Z5983	deoC	CY, Ho-2	27746.6	55493	- / - / 236 / 1393	5.5	deoxyribose-phosphate aldolase	(H') Kruskal-Wallis w/ Ties Corr.	2	30.329	2.59505e-07	0	0	0	0	0	0	0	0	0	0	0	0	0	0	0	0	0	0	0	0	0	0	0	0	2341.34	1535.17	1972.38	2091.74	1540.9	2905.75	1585.67	4155.77	3513.63	4026.5	2790.57
963	94356_15804954_thymidine phosphorylase _- / 310 / 328 / 1620	15804954	Z5984	deoA	CY, Ho-2	47178.1	94356	- / 310 / 328 / 1620	5.21	thymidine phosphorylase	(H') Kruskal-Wallis w/ Ties Corr.	2	18.017	0.000122365	0	0	0	0	0	0	0	0	0	0	0	0	2539.45	681.872	0	934.043	0	2005.23	252.219	4614.55	1420.27	3801.8	1054.33	1573.07	1540.14	2044.92	1908.73	0	2606.42	1382.36	2542.45	2351.76	1300.09	1489.86	2581.36
640	44368_15804955_phosphopentomutase _487 / 268 / 173 / 63	15804955	Z5985	deoB	CY	44368.2	44368	487 / 268 / 173 / 63	5.11	phosphopentomutase	(H') Kruskal-Wallis w/ Ties Corr.	2	15.15	0.000513108	0	0	0	0	0	0	0	0	1080.93	0	4087.11	469.822	7557.16	896.975	0	2853.75	0	1837.95	0	4783.47	370.191	5240.07	0	2139.96	4319.61	3982.89	4566.12	2171.83	3655.1	1723.15	2468.35	5581.2	6684.97	6267.88	6033.27
1100	155693_15804956_purine nucleoside phosphorylase _165 / 92 / 188 / 649	15804956	Z5986	deoD	CY, Ho-6	25948.9	155693	165 / 92 / 188 / 649	5.42	purine nucleoside phosphorylase	(H') Kruskal-Wallis w/ Ties Corr.	2	8.18632	0.0166864	1373.59	379.23	1294	6212.64	0	3486.43	0	4541.87	7358.81	4812.96	7030.8	3317.3	11507.3	1470.98	8698.49	15519.3	16744.5	2579.39	16304.4	3091.59	4110.62	5147.78	3814.37	8089.88	299.232	7986.85	1929.51	0	1017.99	5998.97	1222.16	1695.74	2369.62	2094.82	2150.84
315	24709_15804964_Trp operon repressor _824 / - / 300 / 1598	15804964	Z5995	trpR	CY, Ho-2	12354.7	24709	824 / - / 300 / 1598	5.42	Trp operon repressor	(H') Kruskal-Wallis w/ Ties Corr.	2	28.8317	5.4863e-07	0	0	0	0	802.361	0	0	0	0	0	0	72.942	0	0	0	0	0	0	0	0	0	0	0	0	2853.29	2525.64	2080.08	2869.18	2414.35	1138.21	1449.14	3351.47	2408.57	2208.11	1247.35
455	33144_15804967_right origin-binding protein _- / 698 / 323 / 141	15804967	Z5999	rob	CY	33143.7	33144	- / 698 / 323 / 141	6.66	right origin-binding protein	(H') Kruskal-Wallis w/ Ties Corr.	2	18.2977	0.000106343	0	0	0	0	0	0	0	0	0	0	0	0	0	0	0	0	561.383	0	0	474.061	0	0	644.824	152.752	943.954	3908.26	3034.86	0	1200.87	4529.08	0	2667.18	529.195	2562.68	1268.62
169	17107_15804968_hypothetical protein Z6000 _- / - / 352 / -	15804968	Z6000	creA	PP	17107.2	17107	- / - / 352 / -	9.04	hypothetical protein Z6000	(H') Kruskal-Wallis w/ Ties Corr.	2	23.2182	9.08287e-06	0	0	0	0	0	0	0	0	0	0	0	0	0	0	0	0	0	0	0	0	0	0	0	0	1088.17	963.12	3173.17	0	1841.55	1736.35	2210.89	3067.61	0	1684.24	1459.08
1107	163746_15804972_two-component response regulator _387 / 318 / 179 / 34	15804972	Z6004	arcA	CY, Ho-Mu	27291	163746	387 / 318 / 179 / 34	5.21	two-component response regulator	(H') Kruskal-Wallis w/ Ties Corr.	2	11.6798	0.00290907	0	0	0	0	0	0	0	3745.45	4648.78	0	0	763.112	2391.92	0	3479.34	0	389.685	0	0	1192.89	2943.36	2488.06	4369.97	1568.66	6012.57	7569.25	1636.41	2687.13	4070.1	4157.38	6515.21	1129.98	4060.35	930.605	1791.54
[truncated: 1 more columns]

## Sheet: EHEC_1%_MeV_WC_F123vsF4_p02
Table S7. Statistical evaluation of STEC strain 86-24 protein enrichment patterns in different size exclusion chromatography and cell lysate fractions.
Worksheet B: Statistical analysis of abundance differences of STEC proteins profiled in three combined size exclusion chromatography fractions (SOLUBLE) fractions versus the INSOLUBLE pellet fraction. The statistical analysis was done with a Wilcoxon Rank Sum test in the MeV software.
Original row	MeV description	gi| Accession No.	Locus tag	Gene name	Subcell. localiz., protein complex assignments	M.W., protein sequence	M.W., native w/ MPCs	Relative protein abundance ranking in F1+F2+F3 vs. F4	pI of protein	Protein description (E. coli EDL933 annotation)	Statistical method	n (F1+F2+F3)	n (F4)	W Statistic	W*	p-value	APEXi abundance of proteins in 11 experimental replicates, each for fractions F1-sSEC, F2-sSEC and F3-sSEC
																	F1-13 BR1-1(090924)	F1-13 BR1-2(091229)	F1-13 BR1-3(100222)	F1-13 BR1-4(100706)	F1-13 BR1-5(090930)	F1-13 BR1-6(100106)	F1-13 BR1-7(100510)	F1-13 BR1-8(100504)	F1-13 BR1-9(091103)	F1-13 BR1-10(091028)	F1-13 BR1-11(100714)	F14-26 BR1-1(090924)	F14-26 BR1-2(091229)	F14-26 BR1-3(100222)	F14-26 BR1-4(100706)	F14-26 BR1-5(090930)	F14-26 BR1-6(100106)	F14-26 BR1-7(100510)	F14-26 BR1-8(100504)	F14-26 BR1-9(091103)	F14-26 BR1-10(091028)	F14-26 BR1-11(100714)	F27-39 BR1-1(090924)	F27-39 BR1-2(091229)	F27-39 BR1-3(100222)	F27-39 BR1-4(100706)	F27-39 BR1-5(090930)	F27-39 BR1-6(100106)	F27-39 BR1-7(100510)	F27-39 BR1-8(100504)	F27-39 BR1-9(091103)	F27-39 BR1-10(091028)	F27-39 BR1-11(100714)
1525	327164_75994463_EHEC-catalase/peroxidase _- / 198 / 544 / 1509	75994463	L7017	katP	PP, Ho-4	81790.9	327164	- / 198 / 544 / 1509	6	EHEC-catalase/peroxidase	(W*) Large Sample Approx. w/ corr. for tied ranks	33	11	132	-3.31558	0.000914545	0	0	0	0	0	0	0	0	0	0	0	3464.31	3588.4	2672.07	1061.85	1853	3282.62	1220.56	3147.57	1550.02	4094.52	2337.25	262.655	1007.47	1378.65	352.122	1555.75	205.006	667.061	370.181	443.434	609.793	704.361
1922	37234_161367664_replication protein _- / - / - / 912	161367664	L7056	_		37234.4	37234	- / - / - / 912	9.69	replication protein	(W*) Large Sample Approx. w/ corr. for tied ranks	33	11	363	4.91608	8.82925e-07	0	0	0	0	0	0	0	0	0	0	0	0	0	0	0	0	0	0	0	0	0	0	0	0	0	0	0	0	0	0	0	0	0
990	237090_75994514_plasmid-partitioning protein SopA _- / - / - / 164	75994514	L7068	sopA	CY, Ht-Mu (x 6)	43658.5	237090	- / - / - / 164	5.53	plasmid-partitioning protein SopA	(W*) Large Sample Approx. w/ corr. for tied ranks	33	11	429	6.46894	9.86928e-11	0	0	0	0	0	0	0	0	0	0	0	0	0	0	0	0	0	0	0	0	0	0	0	0	0	0	0	0	0	0	0	0	0
991	237090_75994515_plasmid-partitioning protein _- / - / 1430 / 186	75994515	L7069	sopB	CY, Ht-Mu (x 6)	35370.8	237090	- / - / 1430 / 186	7.7	plasmid-partitioning protein SopB	(W*) Large Sample Approx. w/ corr. for tied ranks	33	11	429	6.46894	9.86928e-11	0	0	0	0	0	0	0	0	0	0	0	0	0	0	0	0	0	0	0	0	0	0	0	0	0	0	0	0	0	0	0	0	0
1840	31731_75994546_hypothetical protein L7100 _- / 633 / 353 / 84	75994546	L7100	ypt2		31731	31731	- / 633 / 353 / 84	5.18	hypothetical protein L7100	(W*) Large Sample Approx. w/ corr. for tied ranks	33	11	429	5.25842	1.45296e-07	0	0	0	0	0	0	0	0	0	0	0	0	2134.5	0	0	0	0	0	0	0	0	0	2043.75	2211.08	2185.22	1808.15	1152.9	815.279	689.297	317.359	0	526.576	1217.94
833	356303_15799682_bifunctional aspartokinase I/homeserine dehydrogenase I _668 / 1093 / - / 185	15799682	Z0002	thrA	CY, Ho-4	89075.7	356303	668 / 1093 / - / 185	5.5	bifunctional aspartokinase I/homeserine dehydrogenase I	(W*) Large Sample Approx. w/ corr. for tied ranks	33	11	429	5.70901	1.13633e-08	566.663	499.955	343.832	0	491.51	391.244	0	0	0	0	0	0	0	0	0	0	0	0	0	0	0	0	0	0	0	0	0	0	0	0	0	0	0
595	67249_15799683_homoserine kinase _885 / - / 1169 / 654	15799683	Z0003	thrB	CY, Ho-2	33624.3	67249	885 / - / 1169 / 654	5.45	homoserine kinase	(W*) Large Sample Approx. w/ corr. for tied ranks	33	11	323	3.21354	0.00131108	494.842	0	0	0	0	0	0	0	0	0	0	0	0	0	0	0	0	0	0	0	0	0	0	0	0	0	0	0	345.319	0	0	0	0
286	47082_15799684_threonine synthase _492 / 387 / 502 / 234	15799684	Z0004	thrC	CY	47082	47082	492 / 387 / 502 / 234	5.24	threonine synthase	(W*) Large Sample Approx. w/ corr. for tied ranks	33	11	401	4.17815	2.93895e-05	422.636	0	0	0	0	0	398.39	0	2971.46	636.074	1536.41	2072.91	1173.25	478.571	798.751	871.001	3086.6	738.49	244.464	362.652	1026.67	0	1309.09	1390.52	1374.26	348.051	1993.87	417.728	2393.77	0	528.068	810.466	0
287	47082_15799686_hypothetical protein Z0006 _- / - / 1067 / 323	15799686	Z0006	yaaA	CY	29598.7	47082	- / - / 1067 / 323	6.86	hypothetical protein Z0006	(W*) Large Sample Approx. w/ corr. for tied ranks	33	11	429	6.09955	1.06365e-09	0	0	0	0	0	0	0	0	0	0	0	0	0	0	0	0	0	0	0	0	0	0	0	0	0	0	343.393	0	0	354.009	0	0	0
929	131966_15799694_molecular chaperone DnaK _46 / 22 / 251 / 268	15799694	Z0014	dnaK	CY, Ht-3	69112.1	131966	46 / 22 / 251 / 268	4.83	molecular chaperone DnaK	(W*) Large Sample Approx.	33	11	129	-3.21181	0.00131903	12006.1	9823.84	5818.05	13886.8	4203.18	21986.6	5578.04	15315.8	7069.44	15015.5	8075.62	16088.1	40707.8	28199.6	19026.7	24513.9	21928.4	26538.9	26901.2	33651.6	25743	30802.4	4379.51	2670.54	2894.73	2153.01	4199.89	3843.49	3410.92	4389.69	7558.12	5761.68	8482.14
930	131966_15799695_chaperone protein DnaJ _217 / 792 / 1156 / 327	15799695	Z0015	dnaJ	CY, Ht-3	41042.8	131966	217 / 792 / 1156 / 327	7.97	chaperone protein DnaJ	(W*) Large Sample Approx. w/ corr. for tied ranks	33	11	334	2.44474	0.0144956	2084.79	924.218	366.297	2116.3	2723.61	2884.59	2469.91	5167.03	2547.91	2346.61	2352.51	0	347.963	0	0	346.097	0	0	0	0	0	0	0	0	0	0	0	0	275.78	0	0	0	0
216	34311_15799698_transcriptional activator NhaR _- / - / - / 838	15799698	Z0019	nhaR	CY	34311.2	34311	- / - / - / 838	5.64	transcriptional activator NhaR	(W*) Large Sample Approx. w/ corr. for tied ranks	33	11	313.5	3.58657	0.000335061	0	0	0	0	0	0	0	0	0	0	0	0	0	0	0	0	0	0	0	0	0	0	0	0	0	0	0	0	0	0	0	0	0
1887	34733_15799707_bifunctional riboflavin kinase/FMN adenylyltransferase _- / 976 / 1210 / 719	15799707	Z0029	ribF		34733	34733	- / 976 / 1210 / 719	9.34	bifunctional riboflavin kinase/FMN adenylyltransferase	(W*) Large Sample Approx. w/ corr. for tied ranks	33	11	394	5.40967	6.31394e-08	0	0	0	0	0	0	0	0	0	0	0	0	0	0	0	0	0	0	0	0	0	0	0	281.118	0	0	0	0	0	0	0	0	0
599	69546_15799711_4-hydroxy-3-methylbut-2-enyl diphosphate reductase _- / - / - / 377	15799711	Z0034	ispH	CY, Ho-2	34773.2	69546	- / - / - / 377	5.2	4-hydroxy-3-methylbut-2-enyl diphosphate reductase	(W*) Large Sample Approx. w/ corr. for tied ranks	33	11	429	6.46894	9.86928e-11	0	0	0	0	0	0	0	0	0	0	0	0	0	0	0	0	0	0	0	0	0	0	0	0	0	0	0	0	0	0	0	0	0
1571	11711_15799733_putative toxin of gyrase inhibiting toxin-antitoxin system _- / - / - / 737	15799733	Z0057	_		11711.3	11711	- / - / - / 737	9.5	putative toxin of gyrase inhibiting toxin-antitoxin system	(W*) Large Sample Approx. w/ corr. for tied ranks	33	11	313.5	3.58657	0.000335061	0	0	0	0	0	0	0	0	0	0	0	0	0	0	0	0	0	0	0	0	0	0	0	0	0	0	0	0	0	0	0	0	0
1599	13866_15799735_ApaG _- / - / - / 391	15799735	Z0059	apaG		13866.3	13866	- / - / - / 391	4.72	ApaG	(W*) Large Sample Approx. w/ corr. for tied ranks	33	11	363	4.91608	8.82925e-07	0	0	0	0	0	0	0	0	0	0	0	0	0	0	0	0	0	0	0	0	0	0	0	0	0	0	0	0	0	0	0	0	0
1825	30453_15799736_dimethyladenosine transferase _- / - / - / 1238	15799736	Z0060	ksgA		30453	30453	- / - / - / 1238	7.82	dimethyladenosine transferase	(W*) Large Sample Approx. w/ corr. for tied ranks	33	11	280.5	2.47781	0.0132192	0	0	0	0	0	0	0	0	0	0	0	0	0	0	0	0	0	0	0	0	0	0	0	0	0	0	0	0	0	0	0	0	0
1893	35207_15799737_4-hydroxythreonine-4-phosphate dehydrogenase _- / - / 1026 / 1032	15799737	Z0061	pdxA		35207.4	35207	- / - / 1026 / 1032	5.34	4-hydroxythreonine-4-phosphate dehydrogenase	(W*) Large Sample Approx. w/ corr. for tied ranks	33	11	308	2.97536	0.00292648	0	0	0	0	0	0	0	0	0	0	0	0	0	0	0	0	0	0	0	0	0	0	0	498.737	0	0	0	0	0	0	0	0	0
1871	33383_15799748_DNA-binding transcriptional regulator AraC _- / - / - / 1002	15799748	Z0073	araC		33382.7	33383	- / - / - / 1002	6.46	DNA-binding transcriptional regulator AraC	(W*) Large Sample Approx. w/ corr. for tied ranks	33	11	280.5	2.47781	0.0132192	0	0	0	0	0	0	0	0	0	0	0	0	0	0	0	0	0	0	0	0	0	0	0	0	0	0	0	0	0	0	0	0	0
2080	64118_15799754_transcriptional regulator SgrR _- / - / - / 1181	15799754	Z0079	yabN		64118	64118	- / - / - / 1181	6.18	transcriptional regulator SgrR	(W*) Large Sample Approx. w/ corr. for tied ranks	33	11	297	3.07003	0.00214036	0	0	0	0	0	0	0	0	0	0	0	0	0	0	0	0	0	0	0	0	0	0	0	0	0	0	0	0	0	0	0	0	0
1704	22519_15799755_isopropylmalate isomerase small subunit _- / - / - / 1188	15799755	Z0080	leuD		22518.6	22519	- / - / - / 1188	5.31	isopropylmalate isomerase small subunit	(W*) Large Sample Approx. w/ corr. for tied ranks	33	11	280.5	2.47781	0.0132192	0	0	0	0	0	0	0	0	0	0	0	0	0	0	0	0	0	0	0	0	0	0	0	0	0	0	0	0	0	0	0	0	0
2076	62841_161367658_acetolactate synthase 3 catalytic subunit _- / - / - / 1254	161367658	Z0087	ilvI		62840.9	62841	- / - / - / 1254	5.98	acetolactate synthase 3 catalytic subunit	(W*) Large Sample Approx. w/ corr. for tied ranks	33	11	297	3.07003	0.00214036	0	0	0	0	0	0	0	0	0	0	0	0	0	0	0	0	0	0	0	0	0	0	0	0	0	0	0	0	0	0	0	0	0
798	151991_15799764_DNA-binding transcriptional regulator FruR _1114 / - / - / 148	15799764	Z0090	fruR	CY, Ho-4	37997.8	151991	1114 / - / - / 148	6.48	DNA-binding transcriptional regulator FruR	(W*) Large Sample Approx. w/ corr. for tied ranks	33	11	429	6.46894	9.86928e-11	0	0	0	0	0	0	0	0	0	0	0	0	0	0	0	0	0	0	0	0	0	0	0	0	0	0	0	0	0	0	0	0	0
356	34876_15799766_S-adenosyl-methyltransferase MraW _- / 501 / 603 / 582	15799766	Z0092	rsmH (mraW)	CY	34876.4	34876	- / 501 / 603 / 582	6.07	S-adenosyl-methyltransferase MraW	(W*) Large Sample Approx. w/ corr. for tied ranks	33	11	334	2.56122	0.0104304	0	0	0	0	0	0	0	0	0	0	0	0	0	852.738	0	0	0	0	1182.42	2183.56	1538.16	624.473	292.883	2429.14	165.771	0	0	2815.01	0	273.945	0	910.177	0
309	53356_15799769_UDP-N-acetylmuramoylalanyl-D-glutamate--2,6-diaminopimelate ligase _- / 694 / 967 / 184	15799769	Z0095	murE	CY	53355.8	53356	- / 694 / 967 / 184	5.31	UDP-N-acetylmuramoylalanyl-D-glutamate--2,6-diaminopimelate ligase	(W*) Large Sample Approx. w/ corr. for tied ranks	33	11	429	5.70901	1.13633e-08	0	0	0	0	0	0	0	0	0	0	0	0	0	685.488	0	0	0	0	0	695.869	0	0	0	297.501	592.129	0	214.089	0	0	0	0	0	0
456	47461_15799770_UDP-N-acetylmuramoyl-tripeptide--D-alanyl-D-alanine ligase _- / 528 / 749 / 572	15799770	Z0096	murF	CY, Ho-1	47461.2	47461	- / 528 / 749 / 572	5.26	UDP-N-acetylmuramoyl-tripeptide--D-alanyl-D-alanine ligase	(W*) Large Sample Approx. w/ corr. for tied ranks	33	11	347	3.02677	0.0024718	0	0	0	0	0	0	0	0	0	0	0	783.137	936.866	0	0	0	409.751	0	1188.92	0	1239.39	0	0	740.379	735.547	0	561.991	0	0	0	946.716	0	0
285	47000_15799772_UDP-N-acetylmuramoyl-L-alanyl-D-glutamate synthetase _- / 423 / 331 / 1701	15799772	Z0098	murD	CY	46999.8	47000	- / 423 / 331 / 1701	5.15	UDP-N-acetylmuramoyl-L-alanyl-D-glutamate synthetase	(W*) Large Sample Approx. w/ corr. for tied ranks	33	11	170.5	-2.52487	0.0115741	0	0	0	0	0	0	0	0	0	0	0	2739.25	0	0	0	0	1019.7	0	649.809	0	1356.69	0	670.762	1993.07	1575.81	0	1143.15	808.385	2401.75	952.118	2280.83	1030.34	905.73
310	53596_15799775_UDP-N-acetylmuramate--L-alanine ligase _859 / 702 / 780 / 289	15799775	Z0101	murC	CY	53595.8	53596	859 / 702 / 780 / 289	5.46	UDP-N-acetylmuramate--L-alanine ligase	(W*) Large Sample Approx. w/ corr. for tied ranks	33	11	407	4.92936	8.24974e-07	0	0	0	0	0	0	0	0	324.099	0	0	0	0	0	0	1026.07	0	0	0	0	0	0	621.569	0	172.997	0	498.671	0	580.125	0	0	204.777	0
1321	9999999_15799778_cell division protein FtsA _- / - / - / 301	15799778	Z0104	ftsA	IM, Ht-Mu, Cdivis	45328.3	Exclude	- / - / - / 301	5.84	cell division protein FtsA	(W*) Large Sample Approx. w/ corr. for tied ranks	33	11	412.5	6.09281	1.10948e-09	0	0	0	0	0	0	0	0	0	0	0	0	0	0	0	0	0	0	0	0	0	0	0	0	0	0	0	0	0	0	0	0	0
1324	Exclude_15799779_cell division protein FtsZ _213 / 394 / 596 / 144	15799779	Z0105	ftsZ	IM, Ht-Mu, Cdivis	40322.2	Exclude	213 / 394 / 596 / 144	4.65	cell division protein FtsZ	(W*) Large Sample Approx. w/ corr. for tied ranks	33	11	406	4.29899	1.71577e-05	5747.96	0	1775.7	4871.63	4067.51	2485.34	3404.89	2219.04	2007.1	2156.61	1297.22	3626.56	651.795	214.107	442.542	2586.39	572.67	4685	0	0	283.524	0	522.381	773.985	0	310.38	665.894	1046.42	2398.34	739.486	885.732	405.845	702.614
213	33955_15799780_UDP-3-O-[3-hydroxymyristoyl] N-acetylglucosamine deacetylase _- / - / - / 244	15799780	Z0106	lpxC	CY	33954.6	33955	- / - / - / 244	5.54	UDP-3-O-[3-hydroxymyristoyl] N-acetylglucosamine deacetylase	(W*) Large Sample Approx. w/ corr. for tied ranks	33	11	429	6.46894	9.86928e-11	0	0	0	0	0	0	0	0	0	0	0	0	0	0	0	0	0	0	0	0	0	0	0	0	0	0	0	0	0	0	0	0	0
1792	28307_15799786_hypothetical protein Z0112 _806 / - / - / 413	15799786	Z0112	yacF		28306.8	28307	806 / - / - / 413	6.31	hypothetical protein Z0112	(W*) Large Sample Approx. w/ corr. for tied ranks	33	11	411	5.82739	5.63002e-09	0	0	0	0	0	0	0	0	398.056	0	0	0	0	0	0	0	0	0	0	0	0	0	0	0	0	0	0	0	0	0	0	0	0
1705	22621_15799787_dephospho-CoA kinase _- / - / 1049 / 513	15799787	Z0113	coaE		22620.8	22621	- / - / 1049 / 513	5.77	dephospho-CoA kinase	(W*) Large Sample Approx. w/ corr. for tied ranks	33	11	330	4.0573	4.96424e-05	0	0	0	0	0	0	0	0	0	0	0	0	0	0	0	0	0	0	0	0	0	0	0	0	0	0	0	0	0	0	0	0	0
119	20493_15799794_N-acetyl-anhydromuranmyl-L-alanine amidase _- / - / - / 237	15799794	Z0120	ampD	CY	20493.2	20493	- / - / - / 237	5.12	N-acetyl-anhydromuranmyl-L-alanine amidase	(W*) Large Sample Approx. w/ corr. for tied ranks	33	11	429	6.46894	9.86928e-11	0	0	0	0	0	0	0	0	0	0	0	0	0	0	0	0	0	0	0	0	0	0	0	0	0	0	0	0	0	0	0	0	0
740	2391952_15799798_pyruvate dehydrogenase subunit E1 _130 / 109 / 501 / 57	15799798	Z0124	aceE	CY, Ho-24	99664.7	2391952	130 / 109 / 501 / 57	5.46	pyruvate dehydrogenase subunit E1	(W*) Large Sample Approx. w/ corr. for tied ranks	33	11	370	3.32034	0.000899081	3349.87	4898.78	9183.33	1336.07	1544.59	5043.97	933.81	14407.2	9357.76	13899.4	11562.5	10013.4	13943.2	9294.03	12774.6	7828.97	5054	7866.45	2592.09	4162.4	2697.54	3244.43	2763.17	1379.72	743.774	1567.39	1888.46	338.921	2159.26	0	358.81	80.4686	0
735	9999999_15799800_dihydrolipoamide dehydrogenase _48 / 21 / 47 / 246	15799800	Z0126	lpdA	CY, Ho-2, Ht-Mu	50686.6	9999999	48 / 21 / 47 / 246	5.79	dihydrolipoamide dehydrogenase	(W*) Large Sample Approx. w/ corr. for tied ranks	33	11	81	-4.51295	6.39319e-06	13031.9	3506.28	16312.8	16333.4	9286.48	11747.8	6550.03	16149.5	7860.04	16298.5	7842.93	32173.6	32954	27402.9	34302.2	22383.5	40596.9	21624.4	32408.7	32365	38060.8	37975	12728.4	19571.3	17878.7	12739.2	14866.1	15590.1	11837.7	9265.26	18563.3	8462.92	13300.9
702	186961_15799802_bifunctional aconitate hydratase 2/2-methylisocitrate dehydratase _122 / 53 / 285 / 12	15799802	Z0128	acnB	CY, Ho-2	93480.3	186961	122 / 53 / 285 / 12	5.24	bifunctional aconitate hydratase 2/2-methylisocitrate dehydratase	(W*) Large Sample Approx.	33	11	427	4.86514	1.14375e-06	9190.77	3562.93	2285.13	10005.7	2931.29	6447.9	2576.46	5614.5	7412.97	5828.19	7478.84	12771	27210.2	18081.9	18595.3	15737.5	15215.8	17666.3	14966.3	14601.2	13224.1	17032.9	3288.34	3118.64	4520.52	2519.36	3478.1	936.972	5249.42	993.211	3701.09	1545.05	2834.46
775	100616_15799810_carbonic anhydrase _- / 98 / 151 / 920	15799810	Z0137	yadF	CY, Ho-4	25154	100616	- / 98 / 151 / 920	6.04	carbonic anhydrase	(W*) Large Sample Approx. w/ corr. for tied ranks	33	11	140.5	-3.04639	0.00231607	0	0	0	0	0	0	0	0	0	0	0	8092.49	6681.59	11988.3	14551.9	2643.9	17572.7	2612.8	10109.8	4978.57	9936.6	10779.5	5060.66	9290.88	7214.61	7539.03	10467.5	1099.96	9139.55	2113.51	5062.99	2175.76	6534.26
1068	Exclude_15799811_putative ATP-binding component of a transport system _950 / - / 914 / 1135	15799811	Z0138	yadG	IM	34658.9	Exclude	950 / - / 914 / 1135	8.44	putative ATP-binding component of a transport system	(W*) Large Sample Approx. w/ corr. for tied ranks	33	11	306	2.877	0.00401479	381.512	0	0	0	0	0	0	0	0	0	0	0	0	0	0	0	0	0	0	0	0	0	0	0	0	0	0	0	0	0	0	0	0
584	63133_15799817_pantoate--beta-alanine ligase _479 / 121 / 464 / 1020	15799817	Z0144	panC	CY, Ho-2	31566.5	63133	479 / 121 / 464 / 1020	5.91	pantoate--beta-alanine ligase	(W*) Large Sample Approx. w/ corr. for tied ranks	33	11	149	-2.72402	0.00644923	0	0	0	0	0	266.098	0	2544.25	1435.69	1233.99	365.226	5218.54	5909.08	6325.2	4524.41	4020.82	3885.24	6260.07	4346.3	4586.42	4523.11	2553.53	1003.15	1632.81	1320.31	0	3192.68	802.663	1788.74	0	1132.46	194.001	0
486	283085_15799818_3-methyl-2-oxobutanoate hydroxymethyltransferase _113 / 245 / 1085 / 1057	15799818	Z0145	panB	CY, Ho-10	28308.5	283085	113 / 245 / 1085 / 1057	5.29	3-methyl-2-oxobutanoate hydroxymethyltransferase	(W*) Large Sample Approx. w/ corr. for tied ranks	33	11	161	-2.59416	0.00948225	7447.91	8501.33	2251.65	0	813.066	8833.03	0	3955.55	3715.27	7984.09	2881.5	632.616	5269.64	3683.74	0	2980.33	651.845	4907.82	0	828.305	0	1684	0	0	0	0	613.858	0	0	0	0	0	0
317	54702_161367653_poly(A) polymerase I _930 / 1179 / - / 1261	161367653	Z0154	pcnB	CY	54701.6	54702	930 / 1179 / - / 1261	9.68	poly(A) polymerase I	(W*) Large Sample Approx. w/ corr. for tied ranks	33	11	309	3.02454	0.00249015	0	0	0	0	0	0	0	0	0	0	229.881	0	0	0	0	0	0	0	0	0	0	0	0	0	0	0	0	0	0	0	0	0	0
1760	26228_15799830_sugar fermentation stimulation protein A _- / - / - / 1193	15799830	Z0157	sfsA		26227.7	26228	- / - / - / 1193	6.53	sugar fermentation stimulation protein A	(W*) Large Sample Approx. w/ corr. for tied ranks	33	11	280.5	2.47781	0.0132192	0	0	0	0	0	0	0	0	0	0	0	0	0	0	0	0	0	0	0	0	0	0	0	0	0	0	0	0	0	0	0	0	0
1675	20329_15799831_2'-5' RNA ligase _- / - / - / 980	15799831	Z0158	yadP		20328.7	20329	- / - / - / 980	10.48	2'-5' RNA ligase	(W*) Large Sample Approx. w/ corr. for tied ranks	33	11	297	3.07003	0.00214036	0	0	0	0	0	0	0	0	0	0	0	0	0	0	0	0	0	0	0	0	0	0	0	0	0	0	0	0	0	0	0	0	0
507	24200_15799840_iron-sulfur cluster insertion protein ErpA _603 / 168 / 185 / 976	15799840	Z0167	erpA (yadR)	CY, Ho-2	12100	24200	603 / 168 / 185 / 976	4.11	iron-sulfur cluster insertion protein ErpA	(W*) Large Sample Approx. w/ corr. for tied ranks	33	11	163.5	-2.4872	0.0128753	1219.61	0	0	0	1024.57	0	0	0	0	0	0	2248.32	0	0	0	1097.96	2928.13	0	4681.32	0	2923.05	0	4702.59	1110.02	3291.12	5043.02	3979.17	2995.78	3821.79	3535.15	2110.37	2183.55	2522.18
1526	296114_15799845_serine endoprotease _456 / 97 / 138 / 575	15799845	Z0173	htrA	PP, Ho-6	49352.3	296114	456 / 97 / 138 / 575	8.65	serine endoprotease	(W*) Large Sample Approx. w/ corr. for tied ranks	33	11	135	-3.05295	0.00226603	0	0	247.497	0	286.254	779.945	0	2328.47	1049.77	1691.96	1696.22	5857.02	8994.72	6389.17	8688.97	8328.11	7631.05	7566.44	7073.19	7206.59	8630.06	9362.1	11137.4	4969.28	3485.35	10562	5746.36	5851.53	8554.6	8934.01	5503.3	5675.93	7041.81
475	102419_15799849_PII uridylyl-transferase _1130 / - / 981 / 1066	15799849	Z0177	glnD	CY, Ho-1	102419	102419	1130 / - / 981 / 1066	6.34	PII uridylyl-transferase	(W*) Large Sample Approx. w/ corr. for tied ranks	33	11	326	3.56618	0.000362223	0	0	0	0	0	0	0	0	0	0	0	0	0	0	0	0	0	0	0	0	0	0	0	0	0	0	0	0	0	0	0	135.545	0
436	29330_15799850_methionine aminopeptidase _- / 963 / 712 / 138	15799850	Z0178	map	CY, Ho-1	29329.8	29330	- / 963 / 712 / 138	5.64	methionine aminopeptidase	(W*) Large Sample Approx. w/ corr. for tied ranks	33	11	428	5.34452	9.06581e-08	0	0	0	0	0	0	0	0	0	0	0	438.155	0	0	0	0	0	0	0	0	0	0	0	241.457	191.152	0	346.017	322.361	0	1552.4	458.67	638.288	365.425
366	9999999_15799851_30S ribosomal protein S2 _74 / 156 / 218 / 47	15799851	Z0180	rpsB	CY, 30S Rib	26742.6	9999999	74 / 156 / 218 / 47	6.61	30S ribosomal protein S2	(W*) Large Sample Approx.	33	11	389	3.8352	0.000125465	10556.4	566.968	2936.46	4337.94	11980.2	1991.76	6366.96	15063.8	10723.3	16323	9529.66	6510.75	1720.2	10171.2	0	11066.6	1130.92	6728.77	2530.51	11749.4	2633.46	17840.6	9421.12	4118.16	3663	5146.15	9743.34	5846.1	8861.73	983.649	1963.64	1350.16	310.941
1796	28443_15799856_undecaprenyl pyrophosphate synthase _- / - / 872 / 796	15799856	Z0185	yaeS		28443	28443	- / - / 872 / 796	6.46	undecaprenyl pyrophosphate synthase	(W*) Large Sample Approx. w/ corr. for tied ranks	33	11	323	3.21354	0.00131108	0	0	0	0	0	0	0	0	0	0	0	0	0	0	0	0	0	0	0	0	0	0	0	774.569	0	0	0	0	0	0	0	486.919	0
230	36023_15799861_UDP-3-O-[3-hydroxymyristoyl] glucosamine N-acyltransferase _484 / 425 / - / 290	15799861	Z0191	lpxD	CY	36023.2	36023	484 / 425 / - / 290	6.07	UDP-3-O-[3-hydroxymyristoyl] glucosamine N-acyltransferase	(W*) Large Sample Approx. w/ corr. for tied ranks	33	11	363	3.7051	0.00021131	0	0	0	0	0	0	0	0	933.311	4019.4	0	0	1706.96	3480.32	0	0	0	0	0	1050.9	743.714	0	0	0	0	0	0	0	0	0	0	0	0
269	42396_15799864_lipid-A-disaccharide synthase _- / - / - / 466	15799864	Z0194	lpxB	CY	42395.9	42396	- / - / - / 466	7.08	lipid-A-disaccharide synthase	(W*) Large Sample Approx. w/ corr. for tied ranks	33	11	412.5	6.09281	1.10948e-09	0	0	0	0	0	0	0	0	0	0	0	0	0	0	0	0	0	0	0	0	0	0	0	0	0	0	0	0	0	0	0	0	0
2130	129895_15799866_DNA polymerase III subunit alpha _- / - / 1426 / 1432	15799866	Z0196	dnaE		129895	129895	- / - / 1426 / 1432	5.18	DNA polymerase III subunit alpha	(W*) Large Sample Approx. w/ corr. for tied ranks	33	11	297	3.07003	0.00214036	0	0	0	0	0	0	0	0	0	0	0	0	0	0	0	0	0	0	0	0	0	0	0	0	0	0	0	0	0	0	0	0	0
1385	Exclude_15799879_DL-methionine transporter substrate-binding subunit _44 / 280 / 343 / 455	15799879	Z0209	metQ	L-IM, Ht-4	29415.5	Exclude	44 / 280 / 343 / 455	5.23	DL-methionine transporter substrate-binding subunit	(W*) Large Sample Approx. w/ corr. for tied ranks	33	11	157.5	-2.4466	0.0144211	7103.72	11431.8	12226.7	13847.6	7733.7	7678.88	10520	8252.89	7751.58	7995.87	12424.8	1389.35	1720.68	2245.3	0	3406.06	601.758	3140.97	573.703	1279.42	0	3172.55	1314.09	1163.19	1149.59	0	277.095	786.312	1334.95	3395.77	2218.55	2542.38	1762
1790	28256_15799886_hypothetical protein Z0233 _- / - / - / 340	15799886	Z0233	(yafE)		28255.7	28256	- / - / - / 340	5.35	hypothetical protein Z0233	(W*) Large Sample Approx. w/ corr. for tied ranks	33	11	412.5	6.09281	1.10948e-09	0	0	0	0	0	0	0	0	0	0	0	0	0	0	0	0	0	0	0	0	0	0	0	0	0	0	0	0	0	0	0	0	0
1765	26414_15799902_hypothetical protein Z0253 _862 / - / - / 1221	15799902	Z0253	_		26414	26414	862 / - / - / 1221	6.08	hypothetical protein Z0253	(W*) Large Sample Approx. w/ corr. for tied ranks	33	11	280.5	2.47781	0.0132192	0	0	0	0	0	0	0	0	0	0	0	0	0	0	0	0	0	0	0	0	0	0	0	0	0	0	0	0	0	0	0	0	0
771	83256_15799927_phosphoheptose isomerase _338 / 226 / 195 / 840	15799927	Z0280	gmhA	CY, Ho-4	20814	83256	338 / 226 / 195 / 840	5.97	phosphoheptose isomerase	(W*) Large Sample Approx. w/ corr. for tied ranks	33	11	126	-3.33619	0.000849363	0	0	0	0	0	0	0	2368.52	4004.37	2868.45	4601.05	4536.52	1997.65	1212.61	1359.59	1977.16	4816.03	1953.51	6716.93	566.183	3495.09	1726.51	2951.19	4727.01	4425.85	3391.57	3924.16	2354.53	5139.48	4754.01	3321.61	1957.61	2638.06
2015	47062_15799944_fermentation/respiration switch protein _- / - / - / 857	15799944	Z0300	frsA		47061.8	47062	- / - / - / 857	6.6	fermentation/respiration switch protein	(W*) Large Sample Approx. w/ corr. for tied ranks	33	11	396	5.71024	1.12819e-08	0	0	0	0	0	0	0	0	0	0	0	0	0	0	0	0	0	0	0	0	0	0	0	0	0	0	0	0	0	0	0	0	0
1621	15683_15799945_DNA-binding transcriptional regulator Crl _- / 894 / - / 109	15799945	Z0301	crl		15683.4	15683	- / 894 / - / 109	5.67	DNA-binding transcriptional regulator Crl	(W*) Large Sample Approx. w/ corr. for tied ranks	33	11	429	6.27036	3.60221e-10	0	0	0	0	0	0	0	0	0	0	0	0	0	0	0	0	0	714.906	0	0	0	0	0	0	0	0	0	0	0	0	0	0	0
800	156220_15799947_gamma-glutamyl kinase _980 / 682 / - / 226	15799947	Z0303	proB	CY, Ho-4	39055	156220	980 / 682 / - / 226	6.07	gamma-glutamyl kinase	(W*) Large Sample Approx. w/ corr. for tied ranks	33	11	429	5.82229	5.80452e-09	0	0	0	0	311.817	0	0	0	0	0	0	281.814	0	458.046	0	0	0	0	0	752.871	0	0	0	0	0	0	0	0	0	0	0	0	0
805	178890_15799948_gamma-glutamyl phosphate reductase _1127 / 214 / 397 / 1280	15799948	Z0304	proA	CY, Ho-4	44722.4	178890	1127 / 214 / 397 / 1280	5.52	gamma-glutamyl phosphate reductase	(W*) Large Sample Approx. w/ corr. for tied ranks	33	11	160	-2.56128	0.0104288	0	0	0	0	0	0	0	0	0	0	0	3010.39	4473.97	4560.98	1522.48	3321.06	2941.65	2430.62	1567.01	3704.04	2283.07	4726	2270.9	2278.15	264.883	0	2305.87	1087.07	2768.34	0	1277.97	0	405.707
8	29049_15799961_hypothetical protein Z0319 _- / - / - / 321	15799961	Z0319	_		29048.8	29049	- / - / - / 321	6.52	hypothetical protein Z0319	(W*) Large Sample Approx. w/ corr. for tied ranks	33	11	412.5	6.09281	1.10948e-09	0	0	0	0	0	0	0	0	0	0	0	0	0	0	0	0	0	0	0	0	0	0	0	0	0	0	0	0	0	0	0	0	0
1914	36915_15799979_hypothetical protein Z0340 _- / - / - / 1005	15799979	Z0340	_		36914.7	36915	- / - / - / 1005	5.84	hypothetical protein Z0340	(W*) Large Sample Approx. w/ corr. for tied ranks	33	11	297	3.07003	0.00214036	0	0	0	0	0	0	0	0	0	0	0	0	0	0	0	0	0	0	0	0	0	0	0	0	0	0	0	0	0	0	0	0	0
2068	57741_15800005_unknown protein encoded in ISEc8 _- / - / 1463 / 1464	15800005	Z0367	_		57740.7	57741	- / - / 1463 / 1464	8.78	unknown protein encoded in ISEc8	(W*) Large Sample Approx. w/ corr. for tied ranks	33	11	280.5	2.47781	0.0132192	0	0	0	0	0	0	0	0	0	0	0	0	0	0	0	0	0	0	0	0	0	0	0	0	0	0	0	0	0	0	0	0	0
223	35258_15800013_putative AraC-like transcriptional regulator _- / - / - / 595	15800013	Z0376	ykgA	CY	35258.1	35258	- / - / - / 595	8.09	putative AraC-like transcriptional regulator	(W*) Large Sample Approx. w/ corr. for tied ranks	33	11	379.5	5.31898	1.04348e-07	0	0	0	0	0	0	0	0	0	0	0	0	0	0	0	0	0	0	0	0	0	0	0	0	0	0	0	0	0	0	0	0	0
208	33202_15800014_putative dehydrogenase _- / 348 / 691 / 1383	15800014	Z0377	_	CY	33201.7	33202	- / 348 / 691 / 1383	5.55	putative dehydrogenase	(W*) Large Sample Approx. w/ corr. for tied ranks	33	11	176	-2.40285	0.0162677	0	0	0	0	0	0	0	0	0	0	0	1775.83	0	855.456	1436.98	0	305.008	0	2366.42	873.043	2154.85	811.015	0	293.892	520.291	0	993.617	0	603.761	0	668.859	0	0
1757	26061_15800020_putative dehydrogenase subunit _- / - / 857 / 407	15800020	Z0384	ykgE		26061.4	26061	- / - / 857 / 407	6.82	putative dehydrogenase subunit	(W*) Large Sample Approx. w/ corr. for tied ranks	33	11	407	5.36021	8.31237e-08	0	0	0	0	0	0	0	0	0	0	0	0	0	0	0	0	0	0	0	0	0	0	0	608.899	0	0	0	261.717	0	0	0	263.882	0
308	52998_15800021_hypothetical protein Z0385 _- / 602 / - / 440	15800021	Z0385	ykgF	CY	52997.9	52998	- / 602 / - / 440	8.74	hypothetical protein Z0385	(W*) Large Sample Approx. w/ corr. for tied ranks	33	11	429	6.46894	9.86928e-11	0	0	0	0	0	0	0	0	0	0	0	0	0	0	0	0	0	0	0	0	0	0	0	0	0	0	0	0	0	0	0	0	0
1744	25163_161367646_hypothetical protein Z0386 _- / - / - / 530	161367646	Z0386	ykgG		25162.7	25163	- / - / - / 530	5.14	hypothetical protein Z0386	(W*) Large Sample Approx. w/ corr. for tied ranks	33	11	412.5	6.09281	1.10948e-09	0	0	0	0	0	0	0	0	0	0	0	0	0	0	0	0	0	0	0	0	0	0	0	0	0	0	0	0	0	0	0	0	0
245	37967_15800054_putative oxidoreductase _426 / 246 / 396 / 1128	15800054	Z0420	yahK	CY	37966.9	37967	426 / 246 / 396 / 1128	5.85	putative oxidoreductase	(W*) Large Sample Approx. w/ corr. for tied ranks	33	11	125	-3.42001	0.000626183	0	0	0	0	0	0	0	1206.51	3399.68	1460.88	1756.41	4957.06	701.415	2288.86	1910.09	2083.29	2460.38	914.374	3538.73	871.323	2455.13	808.365	1218.28	2156.76	1421.02	1632.76	1804.01	1943.94	1856.42	0	1027.88	470.271	1083.68
868	285735_15800066_cytosine deaminase _138 / 186 / - / 1108	15800066	Z0433	codA	CY, Ho-6	47622.4	285735	138 / 186 / - / 1108	5.89	cytosine deaminase	(W*) Large Sample Approx. w/ corr. for tied ranks	33	11	157	-2.64909	0.00807085	5106.79	0	2253.75	2596.93	1111.94	9274.06	2420.07	6328.45	5795.43	10538.3	1728.78	0	2206.31	3958.61	0	6114.29	1160.52	5753.49	1112	3835.9	3088.12	3050.96	0	0	0	0	0	0	0	0	0	0	0
1213	Exclude_161367643_ferric transporter ATP-binding subunit _- / - / - / 866	161367643	Z0458	fbpC	IM, ABCT	39119.7	Exclude	- / - / - / 866	6.08	ferric transporter ATP-binding subunit	(W*) Large Sample Approx. w/ corr. for tied ranks	33	11	330	4.0573	4.96424e-05	0	0	0	0	0	0	0	0	0	0	0	0	0	0	0	0	0	0	0	0	0	0	0	0	0	0	0	0	0	0	0	0	0
352	22825_15800094_putative response regulator; hexosephosphate transport _- / - / - / 686	15800094	Z0463	_	CY	22825.5	22825	- / - / - / 686	6.19	putative response regulator; hexosephosphate transport	(W*) Large Sample Approx. w/ corr. for tied ranks	33	11	313.5	3.58657	0.000335061	0	0	0	0	0	0	0	0	0	0	0	0	0	0	0	0	0	0	0	0	0	0	0	0	0	0	0	0	0	0	0	0	0
895	295283_15800099_delta-aminolevulinic acid dehydratase _185 / 265 / 971 / 1048	15800099	Z0468	hemB	CY, Ho-8	36910.4	295283	185 / 265 / 971 / 1048	5.32	delta-aminolevulinic acid dehydratase	(W*) Large Sample Approx. w/ corr. for tied ranks	33	11	150	-2.85399	0.00431734	3253.76	0	0	1761.04	0	12155.4	1219.98	6451.4	2726.78	3906.55	581.523	0	3595.99	2933.03	529.511	1972.93	346.004	2605.11	666.159	1984.97	1045.55	920.956	0	0	0	0	227.086	0	322.498	0	0	0	0
621	78629_15800107_D-alanyl-alanine synthetase A _904 / 782 / 342 / 204	15800107	Z0477	ddl	CY, Ho-2	39314.3	78629	904 / 782 / 342 / 204	5.02	D-alanyl-alanine synthetase A	(W*) Large Sample Approx. w/ corr. for tied ranks	33	11	400	4.28213	1.85112e-05	0	0	0	0	0	0	0	0	0	0	0	0	328.57	0	0	0	319.772	0	314.276	0	326.766	0	1233.62	3457.88	2877.85	1645.72	2087.7	1968.43	939.904	869.409	1041.35	716.01	2205.47
916	44239_15800108_hypothetical protein Z0478 _551 / 686 / 415 / 245	15800108	Z0478	iraP (yaiB)	CY, Ht-2	9937.14	44239	551 / 686 / 415 / 245	4.82	hypothetical protein Z0478	(W*) Large Sample Approx. w/ corr. for tied ranks	33	11	321	2.47007	0.0135088	0	0	0	0	0	0	0	0	0	0	3025.84	0	0	1535.05	0	0	0	0	0	0	0	0	0	1777.12	0	0	0	0	0	4244.77	1686.78	2223.33	1333.33
1073	Exclude_15800111_diguanylate cyclase AdrA _1025 / - / - / 940	15800111	Z0481	yaiC	IM	41549	Exclude	1025 / - / - / 940	9.56	diguanylate cyclase AdrA	(W*) Large Sample Approx. w/ corr. for tied ranks	33	11	280.5	2.47781	0.0132192	0	0	0	0	0	0	0	0	0	0	0	0	0	0	0	0	0	0	0	0	0	0	0	0	0	0	0	0	0	0	0	0	0
485	281438_15800112_pyrroline-5-carboxylate reductase _168 / 323 / 361 / 1029	15800112	Z0482	proC	CY, Ho-10	28143.8	281438	168 / 323 / 361 / 1029	5.86	pyrroline-5-carboxylate reductase	(W*) Large Sample Approx. w/ corr. for tied ranks	33	11	110	-3.75601	0.000172644	8982.2	0	905.255	9570.36	2793.94	0	2432.34	3975.34	1792.25	1924.8	2316.73	4226.36	693.924	1706.86	850.327	2072.23	1221.58	2729.93	584.43	0	1221.05	4021.18	576.109	3405.82	3029.39	762.054	1953.45	1381.39	2345.24	525.143	601.066	445.127	3095.47
1632	16969_161367642_hypothetical protein Z0483 _- / - / - / 1030	161367642	Z0483	_		16968.7	16969	- / - / - / 1030	5.59	hypothetical protein Z0483	(W*) Large Sample Approx. w/ corr. for tied ranks	33	11	280.5	2.47781	0.0132192	0	0	0	0	0	0	0	0	0	0	0	0	0	0	0	0	0	0	0	0	0	0	0	0	0	0	0	0	0	0	0	0	0
1665	19150_15800114_shikimate kinase II _- / - / - / 762	15800114	Z0484	aroL		19150.1	19150	- / - / - / 762	4.72	shikimate kinase II	(W*) Large Sample Approx. w/ corr. for tied ranks	33	11	313.5	3.58657	0.000335061	0	0	0	0	0	0	0	0	0	0	0	0	0	0	0	0	0	0	0	0	0	0	0	0	0	0	0	0	0	0	0	0	0
2127	118505_15800123_exonuclease subunit SbcC _- / - / - / 1103	15800123	Z0495	sbcC		118505	118505	- / - / - / 1103	5.51	exonuclease subunit SbcC	(W*) Large Sample Approx. w/ corr. for tied ranks	33	11	297	3.07003	0.00214036	0	0	0	0	0	0	0	0	0	0	0	0	0	0	0	0	0	0	0	0	0	0	0	0	0	0	0	0	0	0	0	0	0
2002	44712_15800124_exonuclease subunit SbcD _- / - / - / 773	15800124	Z0496	sbcD		44711.9	44712	- / - / - / 773	5.53	exonuclease subunit SbcD	(W*) Large Sample Approx. w/ corr. for tied ranks	33	11	330	4.0573	4.96424e-05	0	0	0	0	0	0	0	0	0	0	0	0	0	0	0	0	0	0	0	0	0	0	0	0	0	0	0	0	0	0	0	0	0
865	255553_15800133_queuine tRNA-ribosyltransferase _935 / 813 / - / 816	15800133	Z0505	tgt	CY, Ho-6	42592.1	255553	935 / 813 / - / 816	5.97	queuine tRNA-ribosyltransferase	(W*) Large Sample Approx. w/ corr. for tied ranks	33	11	318	2.71092	0.00670967	0	0	0	0	0	0	0	0	360.669	0	0	0	0	0	0	273.388	0	0	232.801	0	242.612	0	0	0	0	0	0	0	0	0	0	0	0
69	13364_15800139_hypothetical protein Z0511 _- / - / - / 361	15800139	Z0511	yajD	CY	13363.5	13364	- / - / - / 361	6.14	hypothetical protein Z0511	(W*) Large Sample Approx. w/ corr. for tied ranks	33	11	412.5	6.09281	1.10948e-09	0	0	0	0	0	0	0	0	0	0	0	0	0	0	0	0	0	0	0	0	0	0	0	0	0	0	0	0	0	0	0	0	0
630	80726_15800143_bifunctional diaminohydroxyphosphoribosylaminopyrimidine deaminase/5-amino-6-(5-phosphoribosylamino)uracil reductase _547 / 502 / 581 / -	15800143	Z0515	ribD	CY, Ho-2	40362.8	80726	547 / 502 / 581 / -	7.28	bifunctional diaminohydroxyphosphoribosylaminopyrimidine deaminase/5-amino-6-(5-phosphoribosylamino)uracil reductase	(W*) Large Sample Approx. w/ corr. for tied ranks	33	11	154	-2.88963	0.00385698	0	0	0	0	0	0	0	731.352	484.801	456.668	626.858	0	0	688.186	0	0	739.755	0	945.76	0	984.235	318.36	935.829	552.243	272.674	308.128	989.832	0	1188.35	0	262.48	170.156	0
1891	35039_15800146_thiamine monophosphate kinase _- / 938 / 1260 / 652	15800146	Z0519	thiL		35039.5	35039	- / 938 / 1260 / 652	4.5	thiamine monophosphate kinase	(W*) Large Sample Approx. w/ corr. for tied ranks	33	11	324	3.25611	0.00112951	0	0	0	0	0	0	0	0	0	0	0	0	0	0	0	456.699	0	0	0	0	0	0	0	0	0	0	0	0	0	0	0	228.526	0
1909	36435_15800149_putative NAD(P)H-dependent xylose reductase _- / - / - / 255	15800149	Z0522	yajO		36434.8	36435	- / - / - / 255	5.18	putative NAD(P)H-dependent xylose reductase	(W*) Large Sample Approx. w/ corr. for tied ranks	33	11	429	6.46894	9.86928e-11	0	0	0	0	0	0	0	0	0	0	0	0	0	0	0	0	0	0	0	0	0	0	0	0	0	0	0	0	0	0	0	0	0
1849	32130_15800151_geranyltranstransferase _- / - / - / 510	15800151	Z0524	ispA		32130.3	32130	- / - / - / 510	5.17	geranyltranstransferase	(W*) Large Sample Approx. w/ corr. for tied ranks	33	11	429	6.46894	9.86928e-11	0	0	0	0	0	0	0	0	0	0	0	0	0	0	0	0	0	0	0	0	0	0	0	0	0	0	0	0	0	0	0	0	0
463	55001_15800153_thiamine biosynthesis protein ThiI _1068 / 1092 / - / 954	15800153	Z0526	yajK	CY, Ho-1	55001.2	55001	1068 / 1092 / - / 954	6.27	thiamine biosynthesis protein ThiI	(W*) Large Sample Approx. w/ corr. for tied ranks	33	11	338.5	3.66688	0.000245533	0	0	0	0	207.133	0	0	0	0	0	0	0	0	0	0	228.613	0	0	0	0	0	0	0	0	0	0	0	0	0	0	0	0	0
1684	21051_15800154_hypothetical protein Z0527 _- / - / 875 / 360	15800154	Z0527	thiJ		21050.6	21051	- / - / 875 / 360	5.24	hypothetical protein Z0527	(W*) Large Sample Approx. w/ corr. for tied ranks	33	11	409	5.42743	5.71725e-08	0	0	0	0	0	0	0	0	0	0	0	0	0	0	0	0	0	0	0	0	0	0	0	286.671	287.421	0	0	0	0	0	0	0	792.765
1876	33847_15800155_2-dehydropantoate 2-reductase _- / - / - / 675	15800155	Z0528	apbA		33846.6	33847	- / - / - / 675	5.51	2-dehydropantoate 2-reductase	(W*) Large Sample Approx. w/ corr. for tied ranks	33	11	379.5	5.31898	1.04348e-07	0	0	0	0	0	0	0	0	0	0	0	0	0	0	0	0	0	0	0	0	0	0	0	0	0	0	0	0	0	0	0	0	0
883	278126_15800168_ATP-dependent protease ATP-binding subunit _797 / 1019 / 1102 / 258	15800168	Z0543	clpX	CY, Ho-6, Ht-26	46354.3	278126	797 / 1019 / 1102 / 258	5.24	ATP-dependent protease ATP-binding subunit	(W*) Large Sample Approx. w/ corr. for tied ranks	33	11	429	5.95148	2.65729e-09	831.387	0	0	0	0	0	0	0	0	0	0	0	0	0	0	0	0	290.949	0	0	0	0	0	0	0	0	0	0	386.553	0	0	0	0
723	18450_15800170_transcriptional regulator HU subunit beta _381 / 132 / 76 / 743	15800170	Z0547	hupB	CY, Ho-2, Ht-2	9225.13	18450	381 / 132 / 76 / 743	9.69	transcriptional regulator HU subunit beta	(W*) Large Sample Approx. w/ corr. for tied ranks	33	11	127.5	-3.3059	0.000946733	6484.35	0	0	0	8471.3	0	4609.33	0	1128.72	0	0	7926.85	2945.17	3202.61	2672.37	5829.93	857.207	2560.09	11553.4	18287.5	11164.6	15838.2	12341.5	6132.91	12880	14805.1	6595.52	10364.6	6598.61	7324.44	6579.72	11058.9	5806.32
1249	Exclude_15800171_peptidyl-prolyl cis-trans isomerase (rotamase D) _137 / 303 / 1352 / 1095	15800171	Z0548	ppiD (ybaU)	IM, Ht-3	68147.1	Exclude	137 / 303 / 1352 / 1095	4.94	peptidyl-prolyl cis-trans isomerase (rotamase D)	(W*) Large Sample Approx. w/ corr. for tied ranks	33	11	150	-2.70832	0.00676258	3711.15	7171.55	4161.99	2664.3	4753.26	2718.47	4344.99	2705.26	3506.49	2621.01	3941.4	2971.21	817.73	800.287	890.47	2589.89	1147.01	2772.16	1099.82	1218.61	1430.7	1319.25	0	0	0	0	0	0	137.111	0	0	0	0
1751	25479_15800174_queuosine biosynthesis protein QueC _- / - / 1233 / 374	15800174	Z0551	ybaX		25479.2	25479	- / - / 1233 / 374	5.68	queuosine biosynthesis protein QueC	(W*) Large Sample Approx. w/ corr. for tied ranks	33	11	378	5.01809	5.21885e-07	0	0	0	0	0	0	0	0	0	0	0	0	0	0	0	0	0	0	0	0	0	0	0	0	276.048	0	0	0	0	0	0	0	0
1671	20111_15800188_maltose O-acetyltransferase _- / - / - / 1037	15800188	Z0571	ylaD		20111.3	20111	- / - / - / 1037	6.19	maltose O-acetyltransferase	(W*) Large Sample Approx. w/ corr. for tied ranks	33	11	297	3.07003	0.00214036	0	0	0	0	0	0	0	0	0	0	0	0	0	0	0	0	0	0	0	0	0	0	0	0	0	0	0	0	0	0	0	0	0
976	202538_15800199_DNA polymerase III subunits gamma and tau _1036 / - / - / 887	15800199	Z0587	dnaX	CY, Ht-6	71094.8	202538	1036 / - / - / 887	6.39	DNA polymerase III subunits gamma and tau	(W*) Large Sample Approx. w/ corr. for tied ranks	33	11	379.5	5.31898	1.04348e-07	0	0	0	0	0	0	0	0	0	0	0	0	0	0	0	0	0	0	0	0	0	0	0	0	0	0	0	0	0	0	0	0	0
722	142847_15800202_heat shock protein 90 _131 / 60 / 402 / 506	15800202	Z0590	htpG	CY, Ho-2, Ho-Mu	71423.5	142847	131 / 60 / 402 / 506	5.11	heat shock protein 90	(W*) Large Sample Approx. w/ corr. for tied ranks	33	11	143	-2.83245	0.00461924	5259.68	667.133	397.924	4075.7	654.415	19103.4	534.112	12337.5	1574.23	12686.2	1526.17	9205.09	22730.5	14075.2	12605.4	11804.2	7626.44	13172.3	10497.2	13068.6	9451.34	16169	1918.64	1061.45	1049.04	1446.99	2333.76	1052.38	2801.83	901.455	1889.53	649.601	1286.3
444	35853_15800204_ferrochelatase _- / - / - / 448	15800204	Z0592	hemH	CY, Ho-1	35852.9	35853	- / - / - / 448	6.2	ferrochelatase	(W*) Large Sample Approx. w/ corr. for tied ranks	33	11	412.5	6.09281	1.10948e-09	0	0	0	0	0	0	0	0	0	0	0	0	0	0	0	0	0	0	0	0	0	0	0	0	0	0	0	0	0	0	0	0	0
662	96894_15800206_inosine-guanosine kinase _- / - / - / 345	15800206	Z0596	gsk	CY, Ho-2	48446.9	96894	- / - / - / 345	5.5	inosine-guanosine kinase	(W*) Large Sample Approx. w/ corr. for tied ranks	33	11	429	6.46894	9.86928e-11	0	0	0	0	0	0	0	0	0	0	0	0	0	0	0	0	0	0	0	0	0	0	0	0	0	0	0	0	0	0	0	0	0
1485	60728_15800209_bifunctional UDP-sugar hydrolase/5'-nucleotidase periplasmic precursor _643 / 241 / 897 / 1746	15800209	Z0599	ushA	PP	60728.5	60728	643 / 241 / 897 / 1746	5.47	bifunctional UDP-sugar hydrolase/5'-nucleotidase periplasmic precursor	(W*) Large Sample Approx. w/ corr. for tied ranks	33	11	138	-3.17244	0.00151165	286.473	0	0	0	0	627.457	0	657.231	0	449.682	0	2454.14	3404.13	3371.18	1985.86	1925.26	1065.82	2219.28	1430.76	1207.85	1914.39	2241.6	182.546	360.476	236.89	0	0	158.132	389.297	0	0	157.043	0
1079	Exclude_15800213_copper exporting ATPase _335 / - / 791 / 1615	15800213	Z0604	ybaR	IM	88001.6	Exclude	335 / - / 791 / 1615	5.33	copper exporting ATPase	(W*) Large Sample Approx. w/ corr. for tied ranks	33	11	159.5	-2.76801	0.00564004	515.707	230.051	1838.03	0	2720.5	1080.48	2220.38	0	1272.5	1171.97	939.929	0	0	0	0	0	0	0	0	0	0	0	190.886	677.829	334.951	0	319.608	300.372	0	539.68	0	296.247	0
1750	25353_15800227_putative ABC transporter ATP-binding protein YbbL _- / - / 1295 / 733	15800227	Z0643	ybbL		25353.1	25353	- / - / 1295 / 733	5.14	putative ABC transporter ATP-binding protein YbbL	(W*) Large Sample Approx. w/ corr. for tied ranks	33	11	344	4.10738	4.00177e-05	0	0	0	0	0	0	0	0	0	0	0	0	0	0	0	0	0	0	0	0	0	0	0	198.868	0	0	0	0	0	0	0	0	0
845	132221_15800229_putative thioredoxin-like protein _795 / 149 / 191 / 1021	15800229	Z0645	ybbN	CY, Ho-4, Ht-Mu	33055.3	132221	795 / 149 / 191 / 1021	4.53	putative thioredoxin-like protein	(W*) Large Sample Approx. w/ corr. for tied ranks	33	11	150	-2.85399	0.00431734	0	0	0	0	0	0	0	0	1029.57	0	0	0	2567.46	3350.26	685.822	1014.62	9003.28	0	6043.01	8289.94	7187.26	5325.57	838.249	3957.28	4399.88	962.498	4610.43	0	2554.66	2756.9	7075.98	2270.47	4870.51
780	117074_15800242_DNA-binding transcriptional repressor AllR _717 / 757 / 777 / 570	15800242	Z0660	ybbU	CY, Ho-4	29268.6	117074	717 / 757 / 777 / 570	5.77	DNA-binding transcriptional repressor AllR	(W*) Large Sample Approx. w/ corr. for tied ranks	33	11	366	3.72737	0.000193487	0	0	0	0	0	0	0	1353.09	0	0	0	0	0	371.607	0	0	0	0	0	578.766	0	0	1141.33	187.846	0	1020.57	0	255.879	0	0	0	0	0
1014	162770_15800310_2,3-dihydro-2,3-dihydroxybenzoate synthetase, isochroismatase _- / - / - / 972	15800310	Z0737	entB	CY/IM, Ho-5	32553	162770	- / - / - / 972	5.05	2,3-dihydro-2,3-dihydroxybenzoate synthetase, isochroismatase	(W*) Large Sample Approx. w/ corr. for tied ranks	33	11	313.5	3.58657	0.000335061	0	0	0	0	0	0	0	0	0	0	0	0	0	0	0	0	0	0	0	0	0	0	0	0	0	0	0	0	0	0	0	0	0
606	72144_15800342_lipoyl synthase _- / - / - / 201	15800342	Z0773	lipA	CY, Ho-2	36059.6	72144	- / - / - / 201	8.57	lipoyl synthase	(W*) Large Sample Approx. w/ corr. for tied ranks	33	11	429	6.46894	9.86928e-11	0	0	0	0	0	0	0	0	0	0	0	0	0	0	0	0	0	0	0	0	0	0	0	0	0	0	0	0	0	0	0	0	0
148	23882_161367634_lipoyltransferase _- / - / - / 299	161367634	Z0775	lipB	CY	23881.7	23882	- / - / - / 299	5.86	lipoyltransferase	(W*) Large Sample Approx. w/ corr. for tied ranks	33	11	379.5	5.31898	1.04348e-07	0	0	0	0	0	0	0	0	0	0	0	0	0	0	0	0	0	0	0	0	0	0	0	0	0	0	0	0	0	0	0	0	0
51	9827_15800345_hypothetical protein Z0776 _528 / - / 99 / 42	15800345	Z0776	ybeD	CY	9827.01	9827	528 / - / 99 / 42	5.5	hypothetical protein Z0776	(W*) Large Sample Approx. w/ corr. for tied ranks	33	11	409	4.67898	2.88301e-06	0	0	0	0	0	0	0	0	0	3829.98	0	0	0	0	0	0	0	0	0	0	0	0	11490.7	2906.05	3829.42	0	11112	9167.56	3287.81	4627.07	1839.81	2540.7	2802.07
1641	17340_15800350_SPOUT methyltransferase superfamily protein _- / - / - / 703	15800350	Z0782	ybeA		17340.5	17340	- / - / - / 703	8.71	SPOUT methyltransferase superfamily protein	(W*) Large Sample Approx. w/ corr. for tied ranks	33	11	346.5	4.49747	6.87652e-06	0	0	0	0	0	0	0	0	0	0	0	0	0	0	0	0	0	0	0	0	0	0	0	0	0	0	0	0	0	0	0	0	0
36	7678_15800351_hypothetical protein Z0783 _- / - / - / 565	15800351	Z0783	ybeB	CY	7677.5	7678	- / - / - / 565	4.73	hypothetical protein Z0783	(W*) Large Sample Approx. w/ corr. for tied ranks	33	11	313.5	3.58657	0.000335061	0	0	0	0	0	0	0	0	0	0	0	0	0	0	0	0	0	0	0	0	0	0	0	0	0	0	0	0	0	0	0	0	0
1263	Exclude_15800366_ATP-binding protein of glutamate/aspartate transport system _522 / 705 / 1368 / 393	15800366	Z0802	gltL	IM, Ht-4	26660.1	Exclude	522 / 705 / 1368 / 393	6.6	ATP-binding protein of glutamate/aspartate transport system	(W*) Large Sample Approx. w/ corr. for tied ranks	33	11	423	5.33868	9.36265e-08	0	0	972.257	0	597.087	473.807	629.406	0	0	926.281	0	524.927	0	0	0	1033.95	0	0	0	0	0	0	0	0	0	0	0	0	0	0	0	0	0
459	53693_15800374_hypothetical protein Z0810 _- / 785 / 1242 / 408	15800374	Z0810	yleA	CY, Ho-1	53692.7	53693	- / 785 / 1242 / 408	5.2	hypothetical protein Z0810	(W*) Large Sample Approx. w/ corr. for tied ranks	33	11	427	5.6461	1.64125e-08	0	0	0	0	0	0	0	0	0	0	0	0	0	0	0	224.448	398.73	0	0	0	397.122	0	0	106.15	0	0	157.257	0	0	0	0	0	0
680	125341_15800376_asparagine synthetase B _805 / 754 / 854 / 337	15800376	Z0821	asnB	CY, Ho-2	62670.6	125341	805 / 754 / 854 / 337	5.61	asparagine synthetase B	(W*) Large Sample Approx. w/ corr. for tied ranks	33	11	429	5.21019	1.88647e-07	0	0	0	0	0	0	0	0	0	733.133	211.884	351.847	179.178	146.042	0	0	315.454	0	0	0	156.776	0	0	182.127	451.937	0	393.422	0	156.262	115.342	0	0	0
171	27162_15800377_UMP phosphatase _489 / 577 / - / 507	15800377	Z0822	nagD	CY	27162	27162	489 / 577 / - / 507	5.18	UMP phosphatase	(W*) Large Sample Approx. w/ corr. for tied ranks	33	11	331	2.73801	0.00618124	1035.41	0	2184.75	0	904.057	0	0	0	0	0	926.89	661.481	0	0	0	650.819	0	1721.13	0	0	0	0	0	0	0	0	0	0	0	0	0	0	0
278	44540_15800378_transcriptional repressor of nag (N-acetylglucosamine) operon _1142 / - / 1059 / 1081	15800378	Z0823	nagC	CY	44539.7	44540	1142 / - / 1059 / 1081	6.92	transcriptional repressor of nag (N-acetylglucosamine) operon	(W*) Large Sample Approx. w/ corr. for tied ranks	33	11	320	3.08585	0.00202969	0	0	0	0	0	0	0	0	0	0	0	0	0	0	0	0	0	0	0	0	0	0	0	0	230.57	0	330.58	0	0	0	0	0	0
802	163790_15800379_N-acetylglucosamine-6-phosphate deacetylase _415 / 192 / 341 / 726	15800379	Z0824	nagA	CY, Ho-4	40947.6	163790	415 / 192 / 341 / 726	5.65	N-acetylglucosamine-6-phosphate deacetylase	(W*) Large Sample Approx. w/ corr. for tied ranks	33	11	141	-2.92431	0.00345219	0	0	853.332	0	0	408.438	0	0	2958.32	1618.96	3277.73	3534.58	1945.56	3490.78	1588.97	2695.85	3411.23	1522.06	3925.07	2899.34	4084.75	2241.99	1385.97	2862.57	1212.47	0	2345.52	1382.21	1055.98	1953.56	779.968	2145.16	308.677
861	178516_15800380_glucosamine-6-phosphate deaminase _474 / 217 / 773 / -	15800380	Z0825	nagB	CY, Ho-6	29752.6	178516	474 / 217 / 773 / -	6.83	glucosamine-6-phosphate deaminase	(W*) Large Sample Approx. w/ corr. for tied ranks	33	11	154	-2.88963	0.00385698	915.013	0	0	0	0	2542.03	0	0	1929.98	0	823.187	2255.65	3352.3	1367	2256.46	1658.96	1469.43	3642.48	1408.84	4856.95	3421.36	1931.53	0	0	0	0	760.297	1996.82	0	0	0	0	0
468	63507_15800382_glutaminyl-tRNA synthetase _1105 / 339 / 760 / 451	15800382	Z0827	glnS	CY, Ho-1	63507.4	63507	1105 / 339 / 760 / 451	5.88	glutaminyl-tRNA synthetase	(W*) Large Sample Approx. w/ corr. for tied ranks	33	11	351	2.87498	0.00404052	0	0	0	0	0	0	0	0	153.034	0	0	1181.62	2508.7	1363.99	434.638	331.029	1612.82	647.402	1124.7	2284.67	1316.77	1349.1	0	668.771	578.331	0	359.536	0	575.355	0	637.772	0	0
519	33588_15800386_ferric uptake regulator _537 / 588 / 246 / 271	15800386	Z0831	fur	CY, Ho-2	16794.3	33588	537 / 588 / 246 / 271	5.68	ferric uptake regulator	(W*) Large Sample Approx. w/ corr. for tied ranks	33	11	338	2.5412	0.0110473	0	0	0	0	0	0	0	0	1455.95	1557.68	931.501	0	0	0	0	0	0	0	2194.45	0	754.464	0	0	1990.62	2360.8	3618.21	1141.74	3229.55	1370.73	3169.81	3037.35	3654.74	2412.3
1797	28476_15800389_hypothetical protein Z0835 _- / - / - / 519	15800389	Z0835	ybfF		28476.2	28476	- / - / - / 519	5.86	hypothetical protein Z0835	(W*) Large Sample Approx. w/ corr. for tied ranks	33	11	379.5	5.31898	1.04348e-07	0	0	0	0	0	0	0	0	0	0	0	0	0	0	0	0	0	0	0	0	0	0	0	0	0	0	0	0	0	0	0	0	0
770	81315_15800390_replication initiation regulator SeqA _303 / 584 / 668 / 1160	15800390	Z0836	seqA	CY, Ho-4	20328.7	81315	303 / 584 / 668 / 1160	8.82	replication initiation regulator SeqA	(W*) Large Sample Approx. w/ corr. for tied ranks	33	11	168.5	-2.33915	0.0193276	2312.15	0	0	1035.07	1341.43	530.787	1451.12	1916.7	2702.84	2320.33	2792.8	0	0	1566.72	0	0	0	0	0	0	558.158	1474.49	1634.2	0	0	724.146	455.586	0	549.616	1023.75	0	843.117	0
712	164807_15800393_ornithine decarboxylase _- / - / - / 267	15800393	Z0839	speF	CY, Ho-2	82403.3	164807	- / - / - / 267	5.47	ornithine decarboxylase	(W*) Large Sample Approx. w/ corr. for tied ranks	33	11	429	6.46894	9.86928e-11	0	0	0	0	0	0	0	0	0	0	0	0	0	0	0	0	0	0	0	0	0	0	0	0	0	0	0	0	0	0	0	0	0
1730	23946_15800414_putative carboxylase _- / - / - / 893	15800414	Z0862	ybgJ		23945.7	23946	- / - / - / 893	5.16	putative carboxylase	(W*) Large Sample Approx. w/ corr. for tied ranks	33	11	297	3.07003	0.00214036	0	0	0	0	0	0	0	0	0	0	0	0	0	0	0	0	0	0	0	0	0	0	0	0	0	0	0	0	0	0	0	0	0
217	34461_15800415_putative carboxylase _613 / - / 616 / 417	15800415	Z0863	ybgK	CY	34461.1	34461	613 / - / 616 / 417	8.59	putative carboxylase	(W*) Large Sample Approx. w/ corr. for tied ranks	33	11	398	4.45623	8.34126e-06	0	0	0	0	0	0	0	0	1330.37	0	859.755	0	0	0	0	0	0	0	0	0	0	0	1362.9	1206.64	0	1367.61	0	1359.47	337.41	314.281	0	262.39	0
1752	25863_15800416_hypothetical protein Z0864 _- / - / - / 634	15800416	Z0864	ybgL		25863.3	25863	- / - / - / 634	5.97	hypothetical protein Z0864	(W*) Large Sample Approx. w/ corr. for tied ranks	33	11	363	4.91608	8.82925e-07	0	0	0	0	0	0	0	0	0	0	0	0	0	0	0	0	0	0	0	0	0	0	0	0	0	0	0	0	0	0	0	0	0
1815	29810_15800417_endonuclease VIII _- / - / - / 889	15800417	Z0865	nei		29810	29810	- / - / - / 889	7.77	endonuclease VIII	(W*) Large Sample Approx. w/ corr. for tied ranks	33	11	346.5	4.49747	6.87652e-06	0	0	0	0	0	0	0	0	0	0	0	0	0	0	0	0	0	0	0	0	0	0	0	0	0	0	0	0	0	0	0	0	0
869	287825_15800424_type II citrate synthase _6 / 9 / 176 / 99	15800424	Z0873	gltA	CY, Ho-6	47970.8	287825	6 / 9 / 176 / 99	6.15	type II citrate synthase	(W*) Large Sample Approx.	33	11	156	-2.48	0.0131381	64318.9	8306.48	25763.7	47574.9	14666.6	40451.8	10418.7	40577.3	40834.8	42121.7	29770.4	35024.6	26802.2	48779.5	27266.2	74555.6	19292	51500.4	6640.43	23474.5	14068	23083.1	4229.1	5989.53	3946.33	1511.9	10258.4	899.755	5155.48	525.363	1586.64	872.667	1512.15
1269	Exclude_15800428_succinate dehydrogenase iron-sulfur subunit _40 / 64 / 37 / 26	15800428	Z0878	sdhB	IM, Ht-4	26782.9	Exclude	40 / 64 / 37 / 26	6.32	succinate dehydrogenase iron-sulfur subunit	(W*) Large Sample Approx.	33	11	343	2.58842	0.00964179	10185.7	4270.59	10189.1	8440.94	5421.28	9591.25	6167.72	8765.5	8891.68	6369.38	10982.9	11493.3	16746.1	15842.6	8206.1	12596.5	19966	14847.7	7319.97	9150.42	5859.81	8105	9545.73	12922.9	14736.6	9410.68	13303.7	13439.7	17112.8	14774	12007.9	10211.8	15309.1
941	142340_15800432_succinyl-CoA synthetase subunit beta _14 / 18 / 39 / 71	15800432	Z0882	sucC	CY, Ht-4	41391.1	142340	14 / 18 / 39 / 71	5.37	succinyl-CoA synthetase subunit beta	(W*) Large Sample Approx.	33	11	134	-3.07629	0.00209596	13754.8	11853.3	23995.6	25235.6	10746.5	26728.2	11119.4	30581.1	23308.4	33696.6	33050.9	33691.3	49035.3	35860.6	41050.6	31215.6	33704.1	27015.1	7740.7	16581.8	8055.61	20692.5	20600.3	16327.8	12838.8	30057.1	26317.8	12729.4	24415.2	1897.82	3409.71	1562.96	5235.52
1528	177149_15800456_translocation protein TolB _184 / 414 / 147 / 1055	15800456	Z0908	tolB	PP, Ht-7	45953.6	177149	184 / 414 / 147 / 1055	6.98	translocation protein TolB	(W*) Large Sample Approx. w/ corr. for tied ranks	33	11	123	-3.41856	0.000629532	866.149	3848.24	4896.75	0	3019.9	4497.73	2053.95	0	2421.5	2601.89	3130.12	0	0	3390.3	0	1121.99	662.609	967.958	0	0	1322.39	1740.92	6180.12	3039.13	3203.83	5063.69	3776.79	4382.8	5929.43	7420.48	3864.35	5048.39	6445.13
1529	177149_15800458_hypothetical protein Z0910 _921 / 152 / 498 / 1244	15800458	Z0910	ybgF	PP, Ht-7	28243.2	177149	921 / 152 / 498 / 1244	7.79	hypothetical protein Z0910	(W*) Large Sample Approx. w/ corr. for tied ranks	33	11	163	-2.47346	0.0133811	0	0	0	0	0	540.961	0	0	0	0	0	5446.9	5396.71	6601.99	2754.73	6676.69	2365.57	5277.47	3969.43	4188.73	4721.04	3886.85	2803	0	271.067	0	1185.9	0	1898.33	435.256	524.122	723.065	0
573	57111_15800464_phosphoglyceromutase _- / 68 / 109 / 676	15800464	Z0925	gpmA	CY, Ho-2	28555.3	57111	- / 68 / 109 / 676	5.85	phosphoglyceromutase	(W*) Large Sample Approx. w/ corr. for tied ranks	33	11	160.5	-2.41665	0.0156641	0	0	0	0	0	0	0	0	0	0	0	27882.5	12278	2816.28	21935.5	3417.77	11772.9	6503.65	18061.6	4764.88	16782.5	8400.8	3603.72	9038.02	7706.32	4026.43	9402.12	1916.76	6711.68	3386.34	9464.1	3486.07	10737.8
248	38176_15800465_aldose 1-epimerase _- / 1007 / 226 / 143	15800465	Z0926	galM	CY	38175.7	38176	- / 1007 / 226 / 143	4.94	aldose 1-epimerase	(W*) Large Sample Approx. w/ corr. for tied ranks	33	11	389	4.09954	4.13968e-05	0	0	0	0	0	0	0	0	0	0	0	0	0	0	0	0	320.89	0	0	0	0	0	2596.49	2626.66	3677.59	3481.27	941.597	887.717	0	4531.19	2922.4	5166.98	4642
1967	41504_15800466_galactokinase _- / - / 1151 / 168	15800466	Z0927	galK		41504.2	41504	- / - / 1151 / 168	5.28	galactokinase	(W*) Large Sample Approx. w/ corr. for tied ranks	33	11	429	6.27036	3.60221e-10	0	0	0	0	0	0	0	0	0	0	0	0	0	0	0	0	0	0	0	0	0	0	0	450.446	0	0	0	0	0	0	0	0	0
1212	Exclude_161367632_putative molybdenum transport ATP-binding protein ModF _- / - / - / 558	161367632	Z0930	modF	IM, ABCT	54477.9	Exclude	- / - / - / 558	5.42	putative molybdenum transport ATP-binding protein ModF	(W*) Large Sample Approx. w/ corr. for tied ranks	33	11	429	6.46894	9.86928e-11	0	0	0	0	0	0	0	0	0	0	0	0	0	0	0	0	0	0	0	0	0	0	0	0	0	0	0	0	0	0	0	0	0
1000	30259_15800475_phosphotransferase _- / - / - / 347	15800475	Z0936	ybhA	CY/IM	30259.2	30259	- / - / - / 347	5.42	phosphotransferase	(W*) Large Sample Approx. w/ corr. for tied ranks	33	11	396	5.71024	1.12819e-08	0	0	0	0	0	0	0	0	0	0	0	0	0	0	0	0	0	0	0	0	0	0	0	0	0	0	0	0	0	0	0	0	0
1333	Exclude_15800519_hypothetical protein Z0984 _436 / - / - / 734	15800519	Z0984	_	L (IM or OM)	11415.8	Exclude	436 / - / - / 734	4.88	hypothetical protein Z0984	(W*) Large Sample Approx. w/ corr. for tied ranks	33	11	313.5	2.43712	0.0148046	0	0	1440.44	0	0	0	2141.42	0	2374.91	0	2046.59	0	0	0	0	0	0	0	0	0	0	0	0	0	0	0	0	0	0	0	0	0	0
934	248284_15800530_excinuclease ABC subunit B _- / 738 / - / 768	15800530	Z0998	uvrB	CY, Ht-3	76223.2	248284	- / 738 / - / 768	5.14	excinuclease ABC subunit B	(W*) Large Sample Approx. w/ corr. for tied ranks	33	11	385	4.62087	3.82127e-06	0	0	0	0	0	0	0	0	0	0	0	372.911	0	0	0	0	0	0	467.884	0	324.287	178.804	0	0	0	0	0	0	0	0	0	0	0
853	111986_15800533_molybdopterin biosynthesis, protein B _350 / 164 / 154 / 811	15800533	Z1001	moaB	CY, Ho-6	18664.3	111986	350 / 164 / 154 / 811	5.73	molybdopterin biosynthesis, protein B	(W*) Large Sample Approx. w/ corr. for tied ranks	33	11	134.5	-3.09408	0.00197428	0	0	0	0	0	0	0	815.689	2881.13	7223.44	1843.32	7348.33	4853.74	4948.13	4129.3	2401.98	1063.36	782.777	4080.07	6781.14	4246.05	6292.43	12748.9	6214.88	3556.01	8173.38	2814.18	9286.93	3378.59	2604.33	4367.12	3002.74	4459.39
993	37251_15800559_putative SAM-dependent methyltransferase _- / - / - / 449	15800559	Z1028	rlmF (ybiN)	CY, RIB	37251.1	37251	- / - / - / 449	9.38	putative SAM-dependent methyltransferase	(W*) Large Sample Approx. w/ corr. for tied ranks	33	11	396	5.71024	1.12819e-08	0	0	0	0	0	0	0	0	0	0	0	0	0	0	0	0	0	0	0	0	0	0	0	0	0	0	0	0	0	0	0	0	0
1283	Exclude_15800561_glutamine ABC transporter ATP-binding protein _723 / - / 509 / 281	15800561	Z1031	glnQ	IM, Ht-5	26750.8	Exclude	723 / - / 509 / 281	5.93	glutamine ABC transporter ATP-binding protein	(W*) Large Sample Approx. w/ corr. for tied ranks	33	11	403	4.60428	4.13895e-06	0	0	470.68	0	0	0	0	0	934.954	0	0	0	0	0	0	0	0	0	0	0	0	0	3805.56	561.426	554.86	632.37	2415.1	756.538	1932.98	0	0	0	0
2073	59856_15800572_putative ATP-binding component of a transport system _- / 969 / 1084 / 389	15800572	Z1042	ybiT		59855.8	59856	- / 969 / 1084 / 389	4.99	putative ATP-binding component of a transport system	(W*) Large Sample Approx. w/ corr. for tied ranks	33	11	429	5.70901	1.13633e-08	0	0	0	0	0	0	0	0	0	0	0	230.032	0	0	0	0	0	0	0	0	194.532	0	0	0	0	0	151.994	0	0	0	184.507	0	156.444
2019	47339_15800573_hypothetical protein Z1043 _- / - / - / 1204	15800573	Z1043	ybiU		47338.6	47339	- / - / - / 1204	5.62	hypothetical protein Z1043	(W*) Large Sample Approx. w/ corr. for tied ranks	33	11	280.5	2.47781	0.0132192	0	0	0	0	0	0	0	0	0	0	0	0	0	0	0	0	0	0	0	0	0	0	0	0	0	0	0	0	0	0	0	0	0
1090	Exclude_15800579_glutathione transporter ATP-binding protein _1150 / - / - / 1626	15800579	Z1053	gsiA	IM	67996.2	Exclude	1150 / - / - / 1626	8.58	glutathione transporter ATP-binding protein	(W*) Large Sample Approx. w/ corr. for tied ranks	33	11	280.5	2.47781	0.0132192	0	0	0	0	0	0	0	0	0	0	0	0	0	0	0	0	0	0	0	0	0	0	0	0	0	0	0	0	0	0	0	0	0
360	49580_15800587_hypothetical protein Z1061 _962 / - / - / 341	15800587	Z1061	rimO	CY	49580	49580	962 / - / - / 341	5.3	hypothetical protein Z1061	(W*) Large Sample Approx. w/ corr. for tied ranks	33	11	429	6.46894	9.86928e-11	0	0	0	0	0	0	0	0	0	0	0	0	0	0	0	0	0	0	0	0	0	0	0	0	0	0	0	0	0	0	0	0	0
1807	29351_15800596_hypothetical protein Z1071 _- / - / - / 482	15800596	Z1071	(ybjI)		29351.1	29351	- / - / - / 482	4.83	hypothetical protein Z1071	(W*) Large Sample Approx. w/ corr. for tied ranks	33	11	379.5	5.31898	1.04348e-07	0	0	0	0	0	0	0	0	0	0	0	0	0	0	0	0	0	0	0	0	0	0	0	0	0	0	0	0	0	0	0	0	0
1775	27021_15800619_arginine transporter ATP-binding subunit _- / - / 1101 / 458	15800619	Z1094	artP		27021.1	27021	- / - / 1101 / 458	6.17	arginine transporter ATP-binding subunit	(W*) Large Sample Approx. w/ corr. for tied ranks	33	11	361	4.57352	4.79597e-06	0	0	0	0	0	0	0	0	0	0	0	0	0	0	0	0	0	0	0	0	0	0	0	0	497.94	0	0	0	0	0	0	0	0
1949	39655_15800626_putative nucleotide di-P-sugar epimerase or dehydratase _891 / - / - / 1163	15800626	Z1102	_		39654.7	39655	891 / - / - / 1163	8.81	putative nucleotide di-P-sugar epimerase or dehydratase	(W*) Large Sample Approx. w/ corr. for tied ranks	33	11	307	2.92618	0.00343156	404.536	0	0	0	0	0	0	0	0	0	0	0	0	0	0	0	0	0	0	0	0	0	0	0	0	0	0	0	0	0	0	0	0
324	63536_15800634_hypothetical protein Z1110 _608 / - / - / 1024	15800634	Z1110	ybjD	CY	63535.7	63536	608 / - / - / 1024	9.26	hypothetical protein Z1110	(W*) Large Sample Approx. w/ corr. for tied ranks	33	11	345	3.27662	0.00105058	288.703	0	0	0	499.966	199.25	814.135	0	201.581	0	0	0	0	0	0	0	0	0	0	0	0	0	0	0	0	0	0	0	0	0	0	0	0
1092	Exclude_15800642_hypothetical protein Z1121 _829 / - / - / 297	15800642	Z1121	_	IM	70828	Exclude	829 / - / - / 297	6.43	hypothetical protein Z1121	(W*) Large Sample Approx. w/ corr. for tied ranks	33	11	429	6.27036	3.60221e-10	0	0	190.129	0	0	0	0	0	0	0	0	0	0	0	0	0	0	0	0	0	0	0	0	0	0	0	0	0	0	0	0	0	0
982	250407_15800666_urease subunit alpha _614 / 796 / - / 831	15800666	Z1145	ureC	CY, Ht-9	60623.5	250407	614 / 796 / - / 831	5.06	urease subunit alpha	(W*) Large Sample Approx. w/ corr. for tied ranks	33	11	316	2.44145	0.0146286	632.034	0	0	0	0	1308.08	0	0	0	0	505.416	0	453.036	0	0	448.434	0	0	0	0	0	0	0	0	0	0	0	0	0	0	0	0	0
1639	17306_15800667_urease accessory protein UreE _- / - / - / 989	15800667	Z1146	ureE		17306.1	17306	- / - / - / 989	6.09	urease accessory protein UreE	(W*) Large Sample Approx. w/ corr. for tied ranks	33	11	297	3.07003	0.00214036	0	0	0	0	0	0	0	0	0	0	0	0	0	0	0	0	0	0	0	0	0	0	0	0	0	0	0	0	0	0	0	0	0
1701	22123_15800669_putative urease accessory protein G _- / - / - / 1259	15800669	Z1148	ureG		22123.5	22123	- / - / - / 1259	4.77	putative urease accessory protein G	(W*) Large Sample Approx. w/ corr. for tied ranks	33	11	297	3.07003	0.00214036	0	0	0	0	0	0	0	0	0	0	0	0	0	0	0	0	0	0	0	0	0	0	0	0	0	0	0	0	0	0	0	0	0
1636	17211_15800685_unknown associated with putative tellurite resistance _- / - / - / 959	15800685	Z1164	terW		17211.2	17211	- / - / - / 959	9.71	unknown associated with putative tellurite resistance	(W*) Large Sample Approx. w/ corr. for tied ranks	33	11	297	3.07003	0.00214036	0	0	0	0	0	0	0	0	0	0	0	0	0	0	0	0	0	0	0	0	0	0	0	0	0	0	0	0	0	0	0	0	0
1962	41021_15800688_hypothetical protein Z1167 _- / - / - / 746	15800688	Z1167	_		41020.8	41021	- / - / - / 746	5.97	hypothetical protein Z1167	(W*) Large Sample Approx. w/ corr. for tied ranks	33	11	363	4.91608	8.82925e-07	0	0	0	0	0	0	0	0	0	0	0	0	0	0	0	0	0	0	0	0	0	0	0	0	0	0	0	0	0	0	0	0	0
120	20528_15800696_putative phage inhibition, colicin resistance and tellurite resistance protein _- / 222 / 56 / 841	15800696	Z1175	terD	CY	20527.6	20528	- / 222 / 56 / 841	4.64	putative phage inhibition, colicin resistance and tellurite resistance protein	(W*) Large Sample Approx. w/ corr. for tied ranks	33	11	145.5	-2.90404	0.00368386	0	0	0	0	0	0	0	0	0	0	0	1904.62	3774.13	4617.03	1284.2	462.491	2067.92	2460.5	3965.69	1756.73	2476.21	1086.53	8592.87	6826.01	8480.92	16395.2	3355.84	4482.51	7050.56	9006.23	8183.51	5115.29	8567.44
1959	40881_15800711_putative glucosyltransferase _- / - / - / 730	15800711	Z1190	_		40880.6	40881	- / - / - / 730	6.76	putative glucosyltransferase	(W*) Large Sample Approx. w/ corr. for tied ranks	33	11	313.5	3.58657	0.000335061	0	0	0	0	0	0	0	0	0	0	0	0	0	0	0	0	0	0	0	0	0	0	0	0	0	0	0	0	0	0	0	0	0
2117	89731_15800733_hypothetical protein Z1212 _945 / 1072 / 1470 / 1576	15800733	Z1212	_		89730.9	89731	945 / 1072 / 1470 / 1576	4.96	hypothetical protein Z1212	(W*) Large Sample Approx. w/ corr. for tied ranks	33	11	280.5	2.47781	0.0132192	0	0	0	0	0	0	0	0	0	0	0	0	0	0	0	0	0	0	0	0	0	0	0	0	0	0	0	0	0	0	0	0	0
1877	33849_15800734_hypothetical protein Z1213 _- / - / - / 798	15800734	Z1213	_		33848.7	33849	- / - / - / 798	5.67	hypothetical protein Z1213	(W*) Large Sample Approx. w/ corr. for tied ranks	33	11	363	4.91608	8.82925e-07	0	0	0	0	0	0	0	0	0	0	0	0	0	0	0	0	0	0	0	0	0	0	0	0	0	0	0	0	0	0	0	0	0
177	28203_15800763_pyruvate formate lyase-activating enzyme 1 _- / - / - / 189	15800763	Z1246	pflA	CY	28203.3	28203	- / - / - / 189	6	pyruvate formate lyase-activating enzyme 1	(W*) Large Sample Approx. w/ corr. for tied ranks	33	11	429	6.46894	9.86928e-11	0	0	0	0	0	0	0	0	0	0	0	0	0	0	0	0	0	0	0	0	0	0	0	0	0	0	0	0	0	0	0	0	0
697	170694_15800764_formate acetyltransferase 1 _142 / 70 / 779 / 30	15800764	Z1248	pflB	CY, Ho-2	85346.8	170694	142 / 70 / 779 / 30	5.69	formate acetyltransferase 1	(W*) Large Sample Approx. w/ corr. for tied ranks	33	11	388	3.81078	0.00013853	6506.61	481.421	893.363	6372.45	2203.8	5376.67	1370.42	6047.36	5932.46	7323.78	4078.99	8714.68	17932.9	13108.6	7775.09	10123.5	6521.42	10392.1	7593.07	7753.34	6158.89	8266.09	580.15	487.583	0	0	0	0	1319.01	0	132.467	91.2277	101.018
627	79706_15800768_phosphoserine aminotransferase _- / 104 / 330 / 1133	15800768	Z1253	serC	CY, Ho-2	39852.8	79706	- / 104 / 330 / 1133	5.49	phosphoserine aminotransferase	(W*) Large Sample Approx. w/ corr. for tied ranks	33	11	148	-2.85628	0.00428643	0	0	0	0	0	0	0	0	0	0	0	13317.7	5705.93	6107.74	8737.73	6706.29	8753.9	6044.85	10192.4	8857.48	9047.19	6575.3	735.756	2649.04	1745.38	0	3376.43	393.844	4053.61	225.654	3649.04	1351	2452.24
157	24745_15800771_cytidylate kinase _- / - / 380 / 358	15800771	Z1256	cmk	CY	24745.3	24745	- / - / 380 / 358	5.56	cytidylate kinase	(W*) Large Sample Approx. w/ corr. for tied ranks	33	11	397	4.54776	5.42191e-06	0	0	0	0	0	0	0	0	0	0	0	0	0	0	0	0	0	0	0	0	0	0	0	2015.92	853.522	0	0	1168.08	0	454.689	1098.56	1510.7	1744.98
367	9999999_15800772_30S ribosomal protein S1 _37 / 43 / 262 / 338	15800772	Z1257	rpsA	CY, 30S Rib	61155.7	9999999	37 / 43 / 262 / 338	4.89	30S ribosomal protein S1	(W*) Large Sample Approx. w/ corr. for tied ranks	33	11	112	-3.6727	0.00024	9049.38	8704.27	1996.85	9203.67	7388.94	24781.3	7862.13	19157.6	3423.22	21786.5	3574.02	5021.59	21228	24481.2	4966.39	5744.99	9741.15	6487.18	11292.1	28009.9	12912.1	19684.5	3776.19	554.976	917.63	2742.43	2662.73	3514.86	2397.58	2069.9	4250.16	2557.03	2672.29
751	82825_15800779_3-deoxy-manno-octulosonate cytidylyltransferase _626 / 236 / 639 / -	15800779	Z1264	kdsB	CY, Ho-3	27608.4	82825	626 / 236 / 639 / -	5.42	3-deoxy-manno-octulosonate cytidylyltransferase	(W*) Large Sample Approx. w/ corr. for tied ranks	33	11	159.5	-2.76801	0.00564004	0	0	0	0	0	0	0	0	0	0	598.374	1460.47	1447.01	1180.12	3939.32	1432.17	1690.73	1254.29	4054.54	1796.81	1687.79	2223.31	1089.53	0	498.14	0	1842.59	0	1327.16	0	0	0	0
1884	34486_15800780_hypothetical protein Z1265 _- / - / - / 1245	15800780	Z1265	_		34486.4	34486	- / - / - / 1245	6.61	hypothetical protein Z1265	(W*) Large Sample Approx. w/ corr. for tied ranks	33	11	280.5	2.47781	0.0132192	0	0	0	0	0	0	0	0	0	0	0	0	0	0	0	0	0	0	0	0	0	0	0	0	0	0	0	0	0	0	0	0	0
1818	29843_15800782_putative metallothionein SmtA _- / - / - / 997	15800782	Z1268	smtA		29843.2	29843	- / - / - / 997	7.72	putative metallothionein SmtA	(W*) Large Sample Approx. w/ corr. for tied ranks	33	11	297	3.07003	0.00214036	0	0	0	0	0	0	0	0	0	0	0	0	0	0	0	0	0	0	0	0	0	0	0	0	0	0	0	0	0	0	0	0	0
981	545554_15800785_cell division protein MukB _687 / 1178 / 1477 / 641	15800785	Z1271	mukB	CY, Ht-8, Cdivis	170185	545554	687 / 1178 / 1477 / 641	5.21	cell division protein MukB	(W*) Large Sample Approx. w/ corr. for tied ranks	33	11	423	5.52028	3.3845e-08	163.837	0	289.712	0	428.808	0	544.357	0	0	0	0	0	0	0	0	60.5346	0	0	0	0	0	0	0	0	0	0	0	0	0	0	0	0	0
646	87287_15800789_aromatic amino acid aminotransferase _397 / 34 / 220 / 532	15800789	Z1275	aspC	CY, Ho-2	43643.7	87287	397 / 34 / 220 / 532	5.44	aromatic amino acid aminotransferase	(W*) Large Sample Approx. w/ corr. for tied ranks	33	11	131	-3.15983	0.00157863	936.814	1220.59	992.252	1240.53	0	1296.21	0	0	3598.33	2811.91	421.452	12885.8	20340.7	16941.9	16200.2	14563.6	20867.3	16928.7	17644.1	15854.9	16847.5	17455.2	1982.63	3743.91	3815.75	1860.76	4697.36	1581.79	3021.15	1676.73	3570.37	2148.05	3190.08
1689	21263_15800798_NAD(P)H-dependent FMN reductase _- / - / - / 1264	15800798	Z1285	ycbP		21263.2	21263	- / - / - / 1264	6.29	NAD(P)H-dependent FMN reductase	(W*) Large Sample Approx. w/ corr. for tied ranks	33	11	280.5	2.47781	0.0132192	0	0	0	0	0	0	0	0	0	0	0	0	0	0	0	0	0	0	0	0	0	0	0	0	0	0	0	0	0	0	0	0	0
1956	40636_15800806_hypothetical protein Z1297 _944 / - / - / 594	15800806	Z1297	(ycbX)		40635.7	40636	944 / - / - / 594	7.03	hypothetical protein Z1297	(W*) Large Sample Approx. w/ corr. for tied ranks	33	11	361	4.57352	4.79597e-06	0	0	0	0	0	0	0	441.106	0	0	0	0	0	0	0	0	0	0	0	0	0	0	0	0	0	0	0	0	0	0	0	0	0
995	78893_15800807_23S rRNA m(2)G2445 methyltransferase _- / - / - / 474	15800807	Z1298	rlmL (ycbY)	CY, RIB	78893.1	78893	- / - / - / 474	8.9	23S rRNA m(2)G2445 methyltransferase	(W*) Large Sample Approx. w/ corr. for tied ranks	33	11	429	6.46894	9.86928e-11	0	0	0	0	0	0	0	0	0	0	0	0	0	0	0	0	0	0	0	0	0	0	0	0	0	0	0	0	0	0	0	0	0
2096	72112_15800808_ABC transporter ATPase component _- / 1088 / - / 697	15800808	Z1299	uup		72111.8	72112	- / 1088 / - / 697	5.32	ABC transporter ATPase component	(W*) Large Sample Approx. w/ corr. for tied ranks	33	11	411	5.82739	5.63002e-09	0	0	0	0	0	0	0	0	0	0	0	0	0	0	0	0	0	0	0	216.199	0	0	0	0	0	0	0	0	0	0	0	0	0
2085	65802_15800814_putative ATP-dependent protease _- / - / - / 1070	15800814	Z1305	_		65802.2	65802	- / - / - / 1070	4.69	putative ATP-dependent protease	(W*) Large Sample Approx. w/ corr. for tied ranks	33	11	346.5	4.49747	6.87652e-06	0	0	0	0	0	0	0	0	0	0	0	0	0	0	0	0	0	0	0	0	0	0	0	0	0	0	0	0	0	0	0	0	0
2103	77973_15800821_DNA helicase IV _- / - / 1447 / 1001	15800821	Z1313	helD		77973.2	77973	- / - / 1447 / 1001	8.38	DNA helicase IV	(W*) Large Sample Approx. w/ corr. for tied ranks	33	11	313.5	3.58657	0.000335061	0	0	0	0	0	0	0	0	0	0	0	0	0	0	0	0	0	0	0	0	0	0	0	0	0	0	0	0	0	0	0	0	0
1806	29214_15800847_hypothetical protein Z1341 _- / - / - / 1191	15800847	Z1341	_		29214.3	29214	- / - / - / 1191	6.7	hypothetical protein Z1341	(W*) Large Sample Approx. w/ corr. for tied ranks	33	11	280.5	2.47781	0.0132192	0	0	0	0	0	0	0	0	0	0	0	0	0	0	0	0	0	0	0	0	0	0	0	0	0	0	0	0	0	0	0	0	0
2083	65641_15800855_hypothetical protein Z1349 _- / 709 / 795 / 425	15800855	Z1349	_		65641.4	65641	- / 709 / 795 / 425	6.32	hypothetical protein Z1349	(W*) Large Sample Approx. w/ corr. for tied ranks	33	11	330	2.50964	0.0120856	0	0	0	0	0	0	0	0	0	0	0	0	320.069	0	0	0	561.867	0	267.997	0	280.165	0	286.019	0	334.59	0	242.019	228.262	0	535.051	0	442.913	509.29
1628	16385_161367623_phosphotyrosine-protein phosphatase _- / - / - / 971	161367623	Z1399	etp		16385.3	16385	- / - / - / 971	9.39	phosphotyrosine-protein phosphatase	(W*) Large Sample Approx. w/ corr. for tied ranks	33	11	297	3.07003	0.00214036	0	0	0	0	0	0	0	0	0	0	0	0	0	0	0	0	0	0	0	0	0	0	0	0	0	0	0	0	0	0	0	0	0
1762	26268_15800915_DNA-binding transcriptional regulator TorR _- / - / - / 948	15800915	Z1412	torR		26268.3	26268	- / - / - / 948	6	DNA-binding transcriptional regulator TorR	(W*) Large Sample Approx. w/ corr. for tied ranks	33	11	313.5	3.58657	0.000335061	0	0	0	0	0	0	0	0	0	0	0	0	0	0	0	0	0	0	0	0	0	0	0	0	0	0	0	0	0	0	0	0	0
1522	91276_15800923_glucose-1-phosphatase/inositol phosphatase _- / 95 / 184 / 818	15800923	Z1421	agp	PP, Ho-2	45638.1	91276	- / 95 / 184 / 818	5.4	glucose-1-phosphatase/inositol phosphatase	(W*) Large Sample Approx. w/ corr. for tied ranks	33	11	149.5	-2.7518	0.00592695	0	0	0	0	0	0	0	0	0	0	0	7676.54	5604.27	5550.02	8173.38	3565.79	9124.34	4175.58	10767.9	10439.6	11906.4	4612.97	6050.23	2578.56	3724.59	5858.59	4835.07	1877.18	5804.81	2526.79	4918.07	2601.2	2704.14
1596	13770_15800940_putative single-stranded DNA binding protein _- / - / - / 1104	15800940	Z1440	ssbW		13769.8	13770	- / - / - / 1104	4.28	putative single-stranded DNA binding protein	(W*) Large Sample Approx. w/ corr. for tied ranks	33	11	280.5	2.47781	0.0132192	0	0	0	0	0	0	0	0	0	0	0	0	0	0	0	0	0	0	0	0	0	0	0	0	0	0	0	0	0	0	0	0	0
1942	38834_15800955_hypothetical protein Z1456 _- / 1107 / - / 259	15800955	Z1456	_		38834.2	38834	- / 1107 / - / 259	9.37	hypothetical protein Z1456	(W*) Large Sample Approx. w/ corr. for tied ranks	33	11	429	6.46894	9.86928e-11	0	0	0	0	0	0	0	0	0	0	0	0	0	0	0	0	0	0	0	0	0	0	0	0	0	0	0	0	0	0	0	0	0
2006	44903_15800973_hypothetical protein Z1479 _1028 / 1121 / - / 1234	15800973	Z1479	_		44903.2	44903	1028 / 1121 / - / 1234	8.33	hypothetical protein Z1479	(W*) Large Sample Approx. w/ corr. for tied ranks	33	11	310	3.07372	0.00211411	0	0	0	0	0	0	0	0	0	0	0	0	0	0	0	0	168.989	0	0	0	0	0	0	0	0	0	0	0	0	0	0	0	0
168	26831_15801151_putative hydrolase _- / 374 / 626 / -	15801151	Z1667	ycdX	CY	26831.4	26831	- / 374 / 626 / -	5.63	putative hydrolase	(W*) Large Sample Approx. w/ corr. for tied ranks	33	11	176	-2.40285	0.0162677	0	0	0	0	0	0	0	0	0	0	0	0	3070.77	405.795	667.601	0	443.741	0	1290.39	546.344	1790.87	1751.63	0	0	985.58	0	719.798	0	864.076	799.188	0	0	1899.11
1481	57880_15801165_glucan biosynthesis protein G _- / 483 / 289 / -	15801165	Z1683	mdoG	PP	57880.1	57880	- / 483 / 289 / -	6.7	glucan biosynthesis protein G	(W*) Large Sample Approx. w/ corr. for tied ranks	33	11	159.5	-2.76801	0.00564004	0	0	0	0	0	0	0	0	0	0	0	411.148	0	0	1102.98	0	1073.72	0	1372.73	0	2500	0	1406.26	2697.01	2050.36	2121.13	2379.85	841.461	2678.59	1816.97	1978.46	2176.56	2199.84
1735	24175_15801184_hypothetical protein Z1704 _- / 445 / 989 / 169	15801184	Z1704	yceH		24175.5	24175	- / 445 / 989 / 169	5.02	hypothetical protein Z1704	(W*) Large Sample Approx. w/ corr. for tied ranks	33	11	428	5.57837	2.4278e-08	0	0	0	0	0	0	0	0	0	0	0	0	1415.97	1154.23	0	0	410.345	0	0	1171.71	1651.58	0	0	0	0	0	0	0	0	0	731.339	0	0
593	67027_15801208_3-oxoacyl-(acyl carrier protein) synthase III _1063 / 775 / 845 / 61	15801208	Z1730	fabH	CY, Ho-2	33513.7	67027	1063 / 775 / 845 / 61	5.08	3-oxoacyl-(acyl carrier protein) synthase III	(W*) Large Sample Approx. w/ corr. for tied ranks	33	11	429	5.70901	1.13633e-08	0	0	0	0	0	0	0	0	0	0	0	0	0	0	0	0	0	0	424.94	0	0	582.128	0	260.686	0	0	0	0	448.498	0	0	0	1192.89
1808	29668_15801213_4-amino-4-deoxychorismate lyase _- / - / - / 1075	15801213	Z1735	pabC		29667.7	29668	- / - / - / 1075	6.52	4-amino-4-deoxychorismate lyase	(W*) Large Sample Approx. w/ corr. for tied ranks	33	11	313.5	3.58657	0.000335061	0	0	0	0	0	0	0	0	0	0	0	0	0	0	0	0	0	0	0	0	0	0	0	0	0	0	0	0	0	0	0	0	0
1814	29808_15801217_putative metallodependent hydrolase _- / - / 894 / 923	15801217	Z1739	ycfH		29807.6	29808	- / - / 894 / 923	5.19	putative metallodependent hydrolase	(W*) Large Sample Approx. w/ corr. for tied ranks	33	11	303.5	2.54403	0.0109583	0	0	0	0	0	0	0	0	0	0	0	0	0	0	0	0	0	0	0	0	0	0	0	196.84	0	0	0	0	0	947.246	0	0	0
1691	21287_161367618_hypothetical protein Z1747 _- / 925 / - / 116	161367618	Z1747	ycfP		21287.3	21287	- / 925 / - / 116	6.13	hypothetical protein Z1747	(W*) Large Sample Approx. w/ corr. for tied ranks	33	11	429	6.27036	3.60221e-10	0	0	0	0	0	0	0	0	0	0	0	0	0	0	0	0	0	0	0	0	0	582.321	0	0	0	0	0	0	0	0	0	0	0
1101	Exclude_15801226_NADH dehydrogenase _841 / - / - / 1028	15801226	Z1748	ndh	IM	47375	Exclude	841 / - / - / 1028	8.96	NADH dehydrogenase	(W*) Large Sample Approx. w/ corr. for tied ranks	33	11	357	4.41234	1.0226e-05	0	0	0	0	0	0	0	0	232.173	0	0	0	0	0	0	0	0	0	0	0	0	0	0	0	0	0	0	0	0	0	0	0	0
1759	26177_15801228_hypothetical protein Z1750 _- / - / - / 1384	15801228	Z1750	ycfQ		26176.8	26177	- / - / - / 1384	6.52	hypothetical protein Z1750	(W*) Large Sample Approx. w/ corr. for tied ranks	33	11	280.5	2.47781	0.0132192	0	0	0	0	0	0	0	0	0	0	0	0	0	0	0	0	0	0	0	0	0	0	0	0	0	0	0	0	0	0	0	0	0
345	129931_15801231_transcription-repair coupling factor _1002 / 877 / 1199 / 486	15801231	Z1754	mfd	CY	129931	129931	1002 / 877 / 1199 / 486	5.72	transcription-repair coupling factor	(W*) Large Sample Approx. w/ corr. for tied ranks	33	11	429	5.70901	1.13633e-08	0	0	0	0	0	0	0	0	150.219	168.623	0	0	0	151.465	0	0	0	0	198.163	0	0	0	0	0	0	0	0	139.662	0	0	0	0	0
1278	Exclude_161367617_lipoprotein transporter ATP-binding subunit _599 / - / 1007 / 348	161367617	Z1758	lolD	IM, Ht-4	25481.4	Exclude	599 / - / 1007 / 348	7.07	lipoprotein transporter ATP-binding subunit	(W*) Large Sample Approx. w/ corr. for tied ranks	33	11	371.5	4.28388	1.83662e-05	0	0	1087.87	0	1150.57	0	0	0	0	0	0	0	0	0	0	0	0	0	0	0	0	0	522.474	0	323.163	0	0	0	0	0	0	0	0
1720	23529_15801243_hypothetical protein Z1768 _- / - / - / 1322	15801243	Z1768	_		23529.5	23529	- / - / - / 1322	7.56	hypothetical protein Z1768	(W*) Large Sample Approx. w/ corr. for tied ranks	33	11	280.5	2.47781	0.0132192	0	0	0	0	0	0	0	0	0	0	0	0	0	0	0	0	0	0	0	0	0	0	0	0	0	0	0	0	0	0	0	0	0
1102	Exclude_15801301_putrescine/spermidine ABC transporter ATPase protein _973 / - / 1166 / 1121	15801301	Z1831	potA	IM	43026.7	Exclude	973 / - / 1166 / 1121	5.19	putrescine/spermidine ABC transporter ATPase protein	(W*) Large Sample Approx. w/ corr. for tied ranks	33	11	310	3.07372	0.00211411	0	0	0	0	0	0	0	0	0	0	0	0	0	0	0	0	0	0	0	0	0	0	0	183.709	0	0	0	0	0	0	0	0	0
2020	47517_15801304_putative integrase of prophage CP-933C _- / 1018 / - / 1178	15801304	Z1835	_		47517.2	47517	- / 1018 / - / 1178	9.72	putative integrase of prophage CP-933C	(W*) Large Sample Approx. w/ corr. for tied ranks	33	11	313.5	3.58657	0.000335061	0	0	0	0	0	0	0	0	0	0	0	0	0	0	0	0	0	0	0	0	0	0	0	0	0	0	0	0	0	0	0	0	0
1103	Exclude_15801326_sensor protein PhoQ _818 / - / - / 1012	15801326	Z1858	phoQ	IM	52341	Exclude	818 / - / - / 1012	5.32	sensor protein PhoQ	(W*) Large Sample Approx. w/ corr. for tied ranks	33	11	354	4.29145	1.77508e-05	0	0	0	0	0	0	601.207	0	0	0	0	0	0	0	0	0	0	0	0	0	0	0	0	0	0	0	0	0	0	0	0	0	0
160	25481_15801327_DNA-binding transcriptional regulator PhoP _807 / 570 / 459 / 62	15801327	Z1859	phoP	CY	25481.2	25481	807 / 570 / 459 / 62	5.01	DNA-binding transcriptional regulator PhoP	(W*) Large Sample Approx. w/ corr. for tied ranks	33	11	429	5.12972	2.90174e-07	0	0	0	0	0	0	0	0	0	0	0	0	0	0	0	544.089	0	0	409.583	2741.72	0	633.55	1704.73	1760.82	234.334	0	1082.08	680.174	2165.17	397.15	959.543	659.696	762.079
1023	34001_15801329_hypothetical protein Z1861 _- / - / - / 420	15801329	Z1861	ycfC (hflD)	CY/IM, Ht-2	22945.8	34001	- / - / - / 420	9.69	hypothetical protein Z1861	(W*) Large Sample Approx. w/ corr. for tied ranks	33	11	396	5.71024	1.12819e-08	0	0	0	0	0	0	0	0	0	0	0	0	0	0	0	0	0	0	0	0	0	0	0	0	0	0	0	0	0	0	0	0	0
263	40986_161367616_tRNA (5-methylaminomethyl-2-thiouridylate)-methyltransferase _961 / 470 / 728 / -	161367616	Z1862	mnmA (trmU)	CY	40986	40986	961 / 470 / 728 / -	4.94	tRNA (5-methylaminomethyl-2-thiouridylate)-methyltransferase	(W*) Large Sample Approx. w/ corr. for tied ranks	33	11	170.5	-2.52487	0.0115741	0	0	0	0	0	0	0	0	0	0	0	409.561	401.137	0	1665.72	0	705.69	0	1371.56	0	355.018	1396.07	369.619	438.425	214.786	0	308.232	0	752.407	0	836.291	0	601.492
1643	17432_15801331_putative phosphohydrolase _- / - / - / 805	15801331	Z1863	_		17432.3	17432	- / - / - / 805	5.04	putative phosphohydrolase	(W*) Large Sample Approx. w/ corr. for tied ranks	33	11	313.5	3.58657	0.000335061	0	0	0	0	0	0	0	0	0	0	0	0	0	0	0	0	0	0	0	0	0	0	0	0	0	0	0	0	0	0	0	0	0
1738	24516_15801385_hypothetical protein Z1925 _- / - / 669 / 306	15801385	Z1925	_		24516.2	24516	- / - / 669 / 306	7.2	hypothetical protein Z1925	(W*) Large Sample Approx. w/ corr. for tied ranks	33	11	409	5.75611	8.60747e-09	0	0	0	0	0	0	0	0	0	0	0	0	0	0	0	0	0	0	0	0	0	0	0	0	0	0	0	1170.14	0	0	0	0	0
1018	61404_15801396_cell division topological specificity factor MinE _635 / 512 / 137 / 162	15801396	Z1936	minE	CY/IM, Ho-Mu (x 6), Cdivis	10234.6	61404	635 / 512 / 137 / 162	5.15	cell division topological specificity factor MinE	(W*) Large Sample Approx. w/ corr. for tied ranks	33	11	355	2.98609	0.00282569	0	0	0	0	0	1281.8	0	0	681.735	0	0	787.317	1483.56	0	0	774.095	0	0	1329.13	0	686.757	0	1924.41	5299.55	4115.24	0	3256.74	5629.59	4561.57	4822.22	7219.86	7446.34	7454.32
1042	9999999_15801397_cell division inhibitor MinD _- / - / 512 / 52	15801397	Z1937	minD	CY/IM, Ht-Mu, Cdivis	29612.9	9999999	- / - / 512 / 52	5.25	cell division inhibitor MinD	(W*) Large Sample Approx. w/ corr. for tied ranks	33	11	429	5.37413	7.69545e-08	0	0	0	0	0	0	0	0	0	0	0	0	0	0	0	0	0	0	0	0	0	0	848.988	333.998	660.251	0	478.971	1129.02	573.596	490.363	634.231	0	758.985
1043	9999999_15801398_septum formation inhibitor _876 / 724 / 827 / 444	15801398	Z1938	minC	CY/IM, Ht-Mu, Cdivis	24744.5	9999999	876 / 724 / 827 / 444	6.38	septum formation inhibitor	(W*) Large Sample Approx. w/ corr. for tied ranks	33	11	413	4.96339	6.92727e-07	0	0	0	0	406.318	0	0	0	0	0	0	448.44	0	0	0	0	389.902	0	0	0	388.836	0	0	233.784	464.095	0	335.594	951.648	0	0	0	0	0
1581	12414_15801401_hypothetical protein Z1941 _- / - / 382 / 461	15801401	Z1941	ycgL		12414.1	12414	- / - / 382 / 461	9.16	hypothetical protein Z1941	(W*) Large Sample Approx. w/ corr. for tied ranks	33	11	366	3.50873	0.000450256	0	0	0	0	0	0	0	0	0	0	0	0	0	0	0	0	0	0	0	0	0	0	0	902.898	2677.02	0	3020.9	1220.71	1550.45	1917.01	2870.16	787.411	451.571
1247	Exclude_15801411_D-amino acid dehydrogenase small subunit _694 / 888 / 1217 / 66	15801411	Z1952	dadA	IM, Ht-2	47605.5	Exclude	694 / 888 / 1217 / 66	6.17	D-amino acid dehydrogenase small subunit	(W*) Large Sample Approx. w/ corr. for tied ranks	33	11	429	5.70901	1.13633e-08	822.374	0	0	0	343.61	0	0	0	530.415	0	0	0	0	0	0	575.333	0	0	0	0	0	0	0	0	305.99	0	0	0	0	0	0	0	0
618	77714_15801412_alanine racemase _784 / 211 / 180 / 1295	15801412	Z1953	dadX	CY, Ho-2	38857.2	77714	784 / 211 / 180 / 1295	6.56	alanine racemase	(W*) Large Sample Approx. w/ corr. for tied ranks	33	11	157	-2.64909	0.00807085	0	0	0	0	0	0	0	0	797.555	0	0	5022.02	904.227	0	6772.94	0	1981.58	0	5323.34	2246.98	2769.95	0	3518.77	3691.5	4332.39	521.372	1984.97	2183.51	5163.35	2939.13	2200.24	2723.12	5941.35
1209	Exclude_15801423_putative iron compound ABC transporter, ATP-binding protein _- / - / - / 596	15801423	Z1964	_	IM, ABCT	27401	Exclude	- / - / - / 596	8.91	putative iron compound ABC transporter, ATP-binding protein	(W*) Large Sample Approx. w/ corr. for tied ranks	33	11	297	3.07003	0.00214036	0	0	0	0	0	0	0	0	0	0	0	0	0	0	0	0	0	0	0	0	0	0	0	0	0	0	0	0	0	0	0	0	0
1032	201960_15801429_dihydroxyacetone kinase ADP-binding subunit _915 / - / - / 774	15801429	Z1970	dhaL	CY/IM, Ht-5	22706	201960	915 / - / - / 774	5.31	dihydroxyacetone kinase ADP-binding subunit	(W*) Large Sample Approx. w/ corr. for tied ranks	33	11	293	2.47256	0.013415	0	0	0	0	0	0	0	0	610.941	0	0	0	0	0	0	0	0	0	0	0	0	0	0	0	0	0	0	0	0	0	0	0	0
258	39675_15801432_translation-associated GTPase _- / - / 507 / 160	15801432	Z1974	ychF	CY	39675	39675	- / - / 507 / 160	4.87	translation-associated GTPase	(W*) Large Sample Approx. w/ corr. for tied ranks	33	11	429	5.25842	1.45296e-07	0	0	0	0	0	0	0	0	0	0	0	0	0	0	0	0	0	0	0	0	0	0	534.923	1580.38	937.137	354.508	679.833	854.661	816.182	754.967	602.728	413.097	717.466
1831	30986_15801437_4-diphosphocytidyl-2-C-methyl-D-erythritol kinase _- / - / - / 626	15801437	Z1979	ychB		30986	30986	- / - / - / 626	5.13	4-diphosphocytidyl-2-C-methyl-D-erythritol kinase	(W*) Large Sample Approx. w/ corr. for tied ranks	33	11	363	4.91608	8.82925e-07	0	0	0	0	0	0	0	0	0	0	0	0	0	0	0	0	0	0	0	0	0	0	0	0	0	0	0	0	0	0	0	0	0
2087	67082_15801453_nitrate/nitrite sensor protein NarX _- / - / - / 943	15801453	Z1998	narX		67081.5	67082	- / - / - / 943	6.27	nitrate/nitrite sensor protein NarX	(W*) Large Sample Approx. w/ corr. for tied ranks	33	11	346.5	4.49747	6.87652e-06	0	0	0	0	0	0	0	0	0	0	0	0	0	0	0	0	0	0	0	0	0	0	0	0	0	0	0	0	0	0	0	0	0
1028	224053_15801455_nitrate reductase 1, alpha subunit _255 / 321 / 517 / 1155	15801455	Z2001	narG	CY/IM, Ht-3	140453	224053	255 / 321 / 517 / 1155	6.05	nitrate reductase 1, alpha subunit	(W*) Large Sample Approx. w/ corr. for tied ranks	33	11	128	-3.26431	0.00109729	378.788	0	1589.57	0	461.278	916.108	114.198	3610.16	3884.08	6359.51	4542.54	1192.94	1575.93	1847.56	667.072	1169.82	1554.27	1412.68	1159.14	1590.13	1637.11	1929.54	2784.63	1014.94	95.4353	1537.33	1455.33	64.4866	1164.81	0	0	105.53	0
1029	224053_15801456_nitrate reductase 1, beta subunit _295 / 276 / 638 / 1109	15801456	Z2002	narH	CY/IM, Ht-3	58078.2	224053	295 / 276 / 638 / 1109	6.36	nitrate reductase 1, beta subunit	(W*) Large Sample Approx. w/ corr. for tied ranks	33	11	127	-3.28517	0.00101921	242.396	647.141	1029.43	0	0	504.293	0	4516.59	2375.65	5105.24	2412.81	601.085	1987.14	2106.82	540.597	590.027	2787.31	1554.59	1837.44	1727.43	1738.35	2518.9	1513.4	1190.77	195.473	901.823	711.436	107.837	1024.95	157.554	188.656	129.69	0
1923	37301_15801463_response regulator of RpoS _- / - / - / 955	15801463	Z2011	hnr		37301	37301	- / - / - / 955	5.56	response regulator of RpoS	(W*) Large Sample Approx. w/ corr. for tied ranks	33	11	313.5	3.58657	0.000335061	0	0	0	0	0	0	0	0	0	0	0	0	0	0	0	0	0	0	0	0	0	0	0	0	0	0	0	0	0	0	0	0	0
844	131764_15801464_UTP--glucose-1-phosphate uridylyltransferase subunit GalU _476 / 313 / 249 / 152	15801464	Z2012	galU	CY, Ho-4, Ht-Mu	32941.1	131764	476 / 313 / 249 / 152	5.11	UTP--glucose-1-phosphate uridylyltransferase subunit GalU	(W*) Large Sample Approx. w/ corr. for tied ranks	33	11	407	4.34842	1.37122e-05	567.461	0	0	0	0	0	0	0	2265.85	963.63	1757.35	0	1031.67	1264.74	2813.39	1022.73	4078.53	666.182	0	1925.84	1807.37	1783.29	3713.8	1948.05	4331.85	2058.33	2444.15	2633.74	3353.55	0	2322.19	242.665	2213.17
732	31078_15801465_global DNA-binding transcriptional dual regulator H-NS _96 / 36 / 7 / 107	15801465	Z2013	hns	CY, Ho-2, Ht-Mu	15539	31078	96 / 36 / 7 / 107	5.44	global DNA-binding transcriptional dual regulator H-NS	(W*) Large Sample Approx.	33	11	153	-2.56131	0.0104277	9479.15	935.144	0	12140.2	8714.5	362.431	7486.83	2609.87	1471.1	4742.06	950.701	30443.8	6350.15	3884.19	31333.7	18855	32706.1	18629.5	40701.9	15772	28470	38417.8	29774.5	21662	30923.6	43201.5	38654	31890	37705.3	28361.7	28462	27776.6	26250.7
1288	Exclude_15801472_oligopeptide transporter ATP-binding component _459 / 776 / 754 / 252	15801472	Z2022	oppD	IM, Ht-5	37164	Exclude	459 / 776 / 754 / 252	5.84	oligopeptide transporter ATP-binding component	(W*) Large Sample Approx. w/ corr. for tied ranks	33	11	422	5.00925	5.46435e-07	924.812	0	0	0	793.048	0	1754.45	0	2262.32	689.874	0	0	0	0	0	953.523	0	0	0	0	0	0	580.327	684.778	338.419	369.626	736.505	180.431	0	0	0	0	0
1289	Exclude_15801473_oligopeptide ABC transporter ATP-binding protein _412 / 737 / 1356 / 403	15801473	Z2023	oppF	IM, Ht-5	37180.3	Exclude	412 / 737 / 1356 / 403	7.65	oligopeptide ABC transporter ATP-binding protein	(W*) Large Sample Approx. w/ corr. for tied ranks	33	11	356	3.30055	0.000964953	2003.78	0	1131.36	0	2094.22	275.67	759.585	1483.32	1399.38	0	594.688	0	0	0	0	1068.28	0	0	0	0	0	0	0	0	0	0	0	0	0	0	0	0	0
1107	Exclude_15801476_voltage-gated potassium channel _- / - / - / 571	15801476	Z2028	kch	IM	46063.4	Exclude	- / - / - / 571	6.12	voltage-gated potassium channel	(W*) Large Sample Approx. w/ corr. for tied ranks	33	11	429	6.46894	9.86928e-11	0	0	0	0	0	0	0	0	0	0	0	0	0	0	0	0	0	0	0	0	0	0	0	0	0	0	0	0	0	0	0	0	0
1605	14216_15801479_acyl-CoA thioester hydrolase _778 / - / 1042 / 384	15801479	Z2031	yciA		14216	14216	778 / - / 1042 / 384	7.72	acyl-CoA thioester hydrolase	(W*) Large Sample Approx. w/ corr. for tied ranks	33	11	361	4.57352	4.79597e-06	0	0	0	0	0	0	0	0	0	0	0	0	0	0	0	0	0	0	0	0	0	0	0	0	0	0	623.248	0	0	0	0	0	0
1548	8883_15801487_hypothetical protein Z2040 _- / - / 667 / 378	15801487	Z2040	_		8883.01	8883	- / - / 667 / 378	9.46	hypothetical protein Z2040	(W*) Large Sample Approx. w/ corr. for tied ranks	33	11	334	3.32617	0.000880498	0	0	0	0	0	0	0	0	0	0	0	0	0	0	0	0	0	0	0	0	0	0	958.948	0	0	0	0	0	0	1809.08	0	2977.69	0
1618	15505_15801491_transcriptional repressor DicA _- / - / - / 1226	15801491	Z2045	_		15505.3	15505	- / - / - / 1226	9.27	transcriptional repressor DicA	(W*) Large Sample Approx. w/ corr. for tied ranks	33	11	280.5	2.47781	0.0132192	0	0	0	0	0	0	0	0	0	0	0	0	0	0	0	0	0	0	0	0	0	0	0	0	0	0	0	0	0	0	0	0	0
1677	20516_15801586_hypothetical protein Z2149 _- / - / - / 706	15801586	Z2149	_		20516.5	20516	- / - / - / 706	5.09	hypothetical protein Z2149	(W*) Large Sample Approx. w/ corr. for tied ranks	33	11	313.5	3.58657	0.000335061	0	0	0	0	0	0	0	0	0	0	0	0	0	0	0	0	0	0	0	0	0	0	0	0	0	0	0	0	0	0	0	0	0
1732	24128_15801588_hypothetical protein Z2151 _- / 945 / 1296 / 1214	15801588	Z2151	_		24127.8	24128	- / 945 / 1296 / 1214	4.74	hypothetical protein Z2151	(W*) Large Sample Approx. w/ corr. for tied ranks	33	11	280.5	2.47781	0.0132192	0	0	0	0	0	0	0	0	0	0	0	0	0	0	0	0	0	0	0	0	0	0	0	0	0	0	0	0	0	0	0	0	0
2054	53551_15801591_putative oxidoreductase _- / - / - / 1131	15801591	Z2155	ydfI		53550.6	53551	- / - / - / 1131	5.63	putative oxidoreductase	(W*) Large Sample Approx. w/ corr. for tied ranks	33	11	313.5	3.58657	0.000335061	0	0	0	0	0	0	0	0	0	0	0	0	0	0	0	0	0	0	0	0	0	0	0	0	0	0	0	0	0	0	0	0	0
1768	26546_15801593_hypothetical protein Z2157 _833 / - / - / 436	15801593	Z2157	ydfH		26545.7	26546	833 / - / - / 436	5.91	hypothetical protein Z2157	(W*) Large Sample Approx. w/ corr. for tied ranks	33	11	396	5.71024	1.12819e-08	0	0	0	0	0	0	0	0	0	0	0	0	0	0	0	0	0	0	0	0	0	0	0	0	0	0	0	0	0	0	0	0	0
1493	77447_15801595_dipeptidyl carboxypeptidase II _- / 343 / 582 / -	15801595	Z2160	dcp	PP	77447.5	77447	- / 343 / 582 / -	5.35	dipeptidyl carboxypeptidase II	(W*) Large Sample Approx. w/ corr. for tied ranks	33	11	170.5	-2.52487	0.0115741	0	0	0	0	0	0	0	0	0	0	0	2570.55	462.694	0	2521.28	0	2029.78	0	2530.15	0	3645.8	0	192.968	684.468	1127.44	0	981.464	0	981.924	362.766	0	1047.23	1036.83
1210	Exclude_15801624_putative ATP-binding component of a transport system _- / - / - / 1345	15801624	Z2192	_	IM, ABCT	55684.1	Exclude	- / - / - / 1345	6.82	putative ATP-binding component of a transport system	(W*) Large Sample Approx. w/ corr. for tied ranks	33	11	297	3.07003	0.00214036	0	0	0	0	0	0	0	0	0	0	0	0	0	0	0	0	0	0	0	0	0	0	0	0	0	0	0	0	0	0	0	0	0
1875	33825_15801625_SorC family transcriptional regulator _- / - / 1266 / 1003	15801625	Z2193	ydeW		33824.6	33825	- / - / 1266 / 1003	5.99	SorC family transcriptional regulator	(W*) Large Sample Approx. w/ corr. for tied ranks	33	11	297	3.07003	0.00214036	0	0	0	0	0	0	0	0	0	0	0	0	0	0	0	0	0	0	0	0	0	0	0	0	0	0	0	0	0	0	0	0	0
1016	315997_15801645_glutamate decarboxylase isozyme _54 / 48 / 163 / 324	15801645	Z2215	gadB	CY/IM, Ho-6	52666.1	315997	54 / 48 / 163 / 324	5.29	glutamate decarboxylase isozyme	(W*) Large Sample Approx. w/ corr. for tied ranks	33	11	121	-3.43106	0.000601236	3883.43	609.26	10694.4	2632.83	3382.26	8597.2	4048.72	36574.5	21696.5	1748.46	15074.5	574.826	11400.8	16504	8535.3	8180.82	11993.7	8175.89	8385.64	28316.6	13713.5	19378.4	4129.62	6164.02	2266.77	3908.35	7399.78	774.685	6909.7	0	5194.78	0	3257.17
83	15118_15801655_osmotically inducible protein _- / - / 164 / 322	15801655	Z2228	osmC	CY	15117.5	15118	- / - / 164 / 322	5.57	osmotically inducible protein	(W*) Large Sample Approx. w/ corr. for tied ranks	33	11	362	3.43389	0.000594992	0	0	0	0	0	0	0	0	0	0	0	0	0	0	0	0	0	0	0	0	0	0	582.64	1035.92	3071.42	0	0	11204.5	0	7148.18	4610.22	8151.16	5230.7
831	256817_15801658_malate dehydrogenase _326 / 259 / 538 / 209	15801658	Z2231	sfcA	CY, Ho-4	64204.1	256817	326 / 259 / 538 / 209	5.25	malate dehydrogenase	(W*) Large Sample Approx. w/ corr. for tied ranks	33	11	342	2.56893	0.0102013	1779.4	0	837.644	0	3099.52	2461.79	3372.97	0	4142.25	2670.5	3212.65	1977.01	1958.79	1597.51	650.642	2181.04	2790.48	1277.01	2469.85	1520.34	1285.16	1975.08	0	1112.54	1099.53	0	1595.28	0	1702.43	0	707.315	0	561.757
1852	32238_15801674_hypothetical protein Z2248 _- / 1035 / - / 754	15801674	Z2248	yddE		32237.5	32238	- / 1035 / - / 754	6.08	hypothetical protein Z2248	(W*) Large Sample Approx. w/ corr. for tied ranks	33	11	313.5	3.58657	0.000335061	0	0	0	0	0	0	0	0	0	0	0	0	0	0	0	0	0	0	0	0	0	0	0	0	0	0	0	0	0	0	0	0	0
1669	19753_15801709_hypothetical protein Z2285 _825 / - / - / 1225	15801709	Z2285	ydcN		19752.7	19753	825 / - / - / 1225	5.75	hypothetical protein Z2285	(W*) Large Sample Approx. w/ corr. for tied ranks	33	11	280.5	2.47781	0.0132192	0	0	0	0	0	0	0	0	0	0	0	0	0	0	0	0	0	0	0	0	0	0	0	0	0	0	0	0	0	0	0	0	0
10	38672_15801722_putative transcriptional regulator LYSR-type _- / - / - / 263	15801722	Z2299	_		38672.2	38672	- / - / - / 263	7.74	putative transcriptional regulator LYSR-type	(W*) Large Sample Approx. w/ corr. for tied ranks	33	11	429	6.46894	9.86928e-11	0	0	0	0	0	0	0	0	0	0	0	0	0	0	0	0	0	0	0	0	0	0	0	0	0	0	0	0	0	0	0	0	0
437	29737_15801729_hypothetical protein Z2308 _- / 853 / - / 212	15801729	Z2308	ydcF	CY, Ho-1	29736.6	29737	- / 853 / - / 212	5.5	hypothetical protein Z2308	(W*) Large Sample Approx. w/ corr. for tied ranks	33	11	429	6.27036	3.60221e-10	0	0	0	0	0	0	0	0	0	0	0	0	0	0	0	632.601	0	0	0	0	0	0	0	0	0	0	0	0	0	0	0	0	0
479	128793_15801750_putative oxidoreductase, Fe-S subunit _- / - / - / 544	15801750	Z2332	ydbK	CY, Ho-1	128793	128793	- / - / - / 544	5.58	putative oxidoreductase, Fe-S subunit	(W*) Large Sample Approx. w/ corr. for tied ranks	33	11	429	6.46894	9.86928e-11	0	0	0	0	0	0	0	0	0	0	0	0	0	0	0	0	0	0	0	0	0	0	0	0	0	0	0	0	0	0	0	0	0
1731	24096_15801754_hypothetical protein Z2337 _- / - / - / 614	15801754	Z2337	_		24095.9	24096	- / - / - / 614	4.8	hypothetical protein Z2337	(W*) Large Sample Approx. w/ corr. for tied ranks	33	11	313.5	3.58657	0.000335061	0	0	0	0	0	0	0	0	0	0	0	0	0	0	0	0	0	0	0	0	0	0	0	0	0	0	0	0	0	0	0	0	0
306	52930_15801796_hypothetical protein Z2386 _309 / 503 / - / 203	15801796	Z2386	_	CY	52929.9	52930	309 / 503 / - / 203	6	hypothetical protein Z2386	(W*) Large Sample Approx. w/ corr. for tied ranks	33	11	406	4.40275	1.06888e-05	2645.2	1467.88	1167.39	417.58	3167.77	684.809	2507.08	2458.5	2770.99	426.812	1483.94	868.041	0	173.617	578.902	2340.85	0	1682.08	0	211.421	0	0	0	0	0	0	0	0	0	0	0	0	0
1939	38699_15801797_hypothetical protein Z2387 _- / 1008 / - / 735	15801797	Z2387	_		38698.6	38699	- / 1008 / - / 735	6.02	hypothetical protein Z2387	(W*) Large Sample Approx. w/ corr. for tied ranks	33	11	375	4.90273	9.45144e-07	0	0	0	0	0	0	0	0	0	0	0	0	0	0	0	328.171	0	0	0	0	0	0	0	0	0	0	0	0	0	0	0	0	0
1666	19179_15801833_O-6-alkylguanine-DNA:cysteine-protein methyltransferase _- / - / - / 566	15801833	Z2432	ogt		19179.4	19179	- / - / - / 566	7.75	O-6-alkylguanine-DNA:cysteine-protein methyltransferase	(W*) Large Sample Approx. w/ corr. for tied ranks	33	11	363	4.91608	8.82925e-07	0	0	0	0	0	0	0	0	0	0	0	0	0	0	0	0	0	0	0	0	0	0	0	0	0	0	0	0	0	0	0	0	0
570	55932_15801834_fumarate/nitrate reduction transcriptional regulator _- / - / 821 / 502	15801834	Z2433	fnr	CY, Ho-2	27966.2	55932	- / - / 821 / 502	8.25	fumarate/nitrate reduction transcriptional regulator	(W*) Large Sample Approx. w/ corr. for tied ranks	33	11	388	5.00764	5.51024e-07	0	0	0	0	0	0	0	0	0	0	0	0	0	0	0	0	0	0	0	0	0	0	556.822	0	0	0	0	0	0	0	625.769	0	0
2067	57726_15801847_DNA-binding transcriptional regulator TyrR _- / 1167 / - / 457	15801847	Z2454	tyrR		57726.4	57726	- / 1167 / - / 457	5.62	DNA-binding transcriptional regulator TyrR	(W*) Large Sample Approx. w/ corr. for tied ranks	33	11	412.5	6.09281	1.10948e-09	0	0	0	0	0	0	0	0	0	0	0	0	0	0	0	0	0	0	0	0	0	0	0	0	0	0	0	0	0	0	0	0	0
1906	36234_15801850_putative LACI-type transcriptional regulator _- / - / - / 715	15801850	Z2461	ycjW		36233.8	36234	- / - / - / 715	5.51	putative LACI-type transcriptional regulator	(W*) Large Sample Approx. w/ corr. for tied ranks	33	11	396	5.71024	1.12819e-08	0	0	0	0	0	0	0	0	0	0	0	0	0	0	0	0	0	0	0	0	0	0	0	0	0	0	0	0	0	0	0	0	0
1916	36959_161367607_phage shock protein operon transcriptional activator _- / - / - / 1408	161367607	Z2484	pspF		36959.1	36959	- / - / - / 1408	5.6	phage shock protein operon transcriptional activator	(W*) Large Sample Approx. w/ corr. for tied ranks	33	11	280.5	2.47781	0.0132192	0	0	0	0	0	0	0	0	0	0	0	0	0	0	0	0	0	0	0	0	0	0	0	0	0	0	0	0	0	0	0	0	0
1801	28641_15801870_gamma-glutamyl-gamma-aminobutyrate hydrolase _- / - / - / 1004	15801870	Z2490	puuD		28640.8	28641	- / - / - / 1004	5.53	gamma-glutamyl-gamma-aminobutyrate hydrolase	(W*) Large Sample Approx. w/ corr. for tied ranks	33	11	280.5	2.47781	0.0132192	0	0	0	0	0	0	0	0	0	0	0	0	0	0	0	0	0	0	0	0	0	0	0	0	0	0	0	0	0	0	0	0	0
1781	27588_15801893_putative DEOR-type transcriptional regulator _- / 898 / - / 935	15801893	Z2521	_		27587.6	27588	- / 898 / - / 935	5.99	putative DEOR-type transcriptional regulator	(W*) Large Sample Approx. w/ corr. for tied ranks	33	11	323	3.42989	0.00060382	0	0	0	0	0	0	0	0	0	0	0	0	0	0	0	0	0	0	544.328	0	0	0	0	0	0	0	0	0	0	0	0	0	0
705	195311_15801901_aconitate hydratase _585 / 329 / 917 / 93	15801901	Z2532	acnA	CY, Ho-2	97655.3	195311	585 / 329 / 917 / 93	5.55	aconitate hydratase	(W*) Large Sample Approx. w/ corr. for tied ranks	33	11	429	4.95793	7.1247e-07	358.695	0	507.373	0	155.795	113.09	155.783	193.579	752.707	0	324.325	287.728	2565.69	813.738	0	1269.69	874.715	1300.96	1677.46	885.066	1870.39	821.279	0	493.285	417.871	0	303.139	0	0	0	268.812	0	0
1905	36149_15801904_transcriptional regulator CysB _- / 1111 / - / 249	15801904	Z2535	cysB		36149.1	36149	- / 1111 / - / 249	6.87	transcriptional regulator CysB	(W*) Large Sample Approx. w/ corr. for tied ranks	33	11	429	6.46894	9.86928e-11	0	0	0	0	0	0	0	0	0	0	0	0	0	0	0	0	0	0	0	0	0	0	0	0	0	0	0	0	0	0	0	0	0
1788	27970_15801908_short chain dehydrogenase _762 / - / 1000 / 282	15801908	Z2539	yciK		27969.9	27970	762 / - / 1000 / 282	7.67	short chain dehydrogenase	(W*) Large Sample Approx. w/ corr. for tied ranks	33	11	390	4.78891	1.67693e-06	0	0	0	0	0	0	0	0	0	640.553	0	0	0	0	0	0	0	0	0	0	0	0	0	180.76	0	0	513.99	245.349	0	0	0	0	0
133	22026_15801909_cob(I)yrinic acid a,c-diamide adenosyltransferase _890 / - / 1179 / 481	15801909	Z2540	btuR	CY	22026.1	22026	890 / - / 1179 / 481	6.08	cob(I)yrinic acid a,c-diamide adenosyltransferase	(W*) Large Sample Approx. w/ corr. for tied ranks	33	11	408.5	5.56213	2.66494e-08	0	0	0	0	0	0	0	0	0	0	614.188	0	0	0	0	0	0	0	0	0	0	0	0	0	0	0	0	390.42	0	0	0	0	0
355	32596_15801910_23S rRNA pseudouridylate synthase B _- / - / - / 550	15801910	Z2541	rluB (yciL)	CY	32596	32596	- / - / - / 550	10.03	23S rRNA pseudouridylate synthase B	(W*) Large Sample Approx. w/ corr. for tied ranks	33	11	396	5.71024	1.12819e-08	0	0	0	0	0	0	0	0	0	0	0	0	0	0	0	0	0	0	0	0	0	0	0	0	0	0	0	0	0	0	0	0	0
153	24501_15801912_hypothetical protein Z2543 _- / 863 / 812 / 459	15801912	Z2543	yciO	CY	24501.3	24501	- / 863 / 812 / 459	5.98	hypothetical protein Z2543	(W*) Large Sample Approx. w/ corr. for tied ranks	33	11	387	4.81937	1.44016e-06	0	0	0	0	0	0	0	0	0	0	0	0	0	0	0	0	0	0	0	0	0	0	1245.19	0	358.879	0	0	0	0	0	700.46	0	0
952	228730_15804985_anthranilate synthase component I _959 / 1150 / - / 120	15804985	Z2546m / Z2547	trpE_2	CY, Ht-4	57554	228730	959 / 1150 / - / 120	5.26	anthranilate synthase component I	(W*) Large Sample Approx. w/ corr. for tied ranks	33	11	429	6.27036	3.60221e-10	0	0	0	0	0	0	0	0	0	357.318	0	0	0	0	0	0	0	0	0	0	0	0	0	0	0	0	0	0	0	0	0	0	0
951	228730_15801915_bifunctional anthranilate synthase/anthranilate phosphoribosyltransferase _- / - / - / 73	15801915	Z2548	trpD	CY, Ht-4	56924.6	228730	- / - / - / 73	6.08	bifunctional anthranilate synthase/anthranilate phosphoribosyltransferase	(W*) Large Sample Approx. w/ corr. for tied ranks	33	11	429	6.46894	9.86928e-11	0	0	0	0	0	0	0	0	0	0	0	0	0	0	0	0	0	0	0	0	0	0	0	0	0	0	0	0	0	0	0	0	0
2037	49431_15801916_bifunctional indole-3-glycerol phosphate synthase/phosphoribosylanthranilate isomerase _- / 949 / - / 175	15801916	Z2549	trpC		49431.5	49431	- / 949 / - / 175	5.42	bifunctional indole-3-glycerol phosphate synthase/phosphoribosylanthranilate isomerase	(W*) Large Sample Approx. w/ corr. for tied ranks	33	11	429	6.27036	3.60221e-10	0	0	0	0	0	0	0	0	0	0	0	228.681	0	0	0	0	0	0	0	0	0	0	0	0	0	0	0	0	0	0	0	0	0
946	143414_15801918_tryptophan synthase subunit alpha _159 / 183 / 263 / 133	15801918	Z2551	trpA	CY, Ht-4	28724	143414	159 / 183 / 263 / 133	5.64	tryptophan synthase subunit alpha	(W*) Large Sample Approx. w/ corr. for tied ranks	33	11	344	2.61737	0.0088611	8071.72	0	2478.08	7138.56	1833.92	0	2328.34	0	2695.97	3160.15	1267.24	6661.1	0	6015.68	4227.52	5763.54	1701.7	7592.82	308.422	1446.34	338.289	1288.02	1534.57	1267.79	4474.87	815.997	1558.19	0	1558.92	2307.2	4145.23	2137.63	3292.19
709	54058_15802022_DNA-binding transcriptional regulator RstA _- / - / - / 188	15802022	Z2609	rstA	CY, Ho-2	27029.2	54058	- / - / - / 188	5.42	DNA-binding transcriptional regulator RstA	(W*) Large Sample Approx. w/ corr. for tied ranks	33	11	429	6.46894	9.86928e-11	0	0	0	0	0	0	0	0	0	0	0	0	0	0	0	0	0	0	0	0	0	0	0	0	0	0	0	0	0	0	0	0	0
[truncated: 540 more rows]
[truncated: 13 more columns]

## Sheet: Legend for worksheets
Legend for worksheet A (KW_F123_p02): Correlation of protein molecular weights and their relative abundances in size exclusion chromatography fractions F1-sSEC, F2-sSEC, F3-sSEC.
[truncated: 30 more rows]
